# Supplementary material for: Genomic language model predicts protein co-regulation and function
Source: Nat Commun. 2024 Apr 3;15:2880. doi: 10.1038/s41467-024-46947-9 (PMC10991518; doi:10.1038/s41467-024-46947-9)
Supplement: Supplementary file 4 — Source Data [file 41467_2024_46947_MOESM4_ESM.zip]

Archive with 102 entries (95 files):
- Source_data/
- Source_data/.DS_Store
- __MACOSX/Source_data/._.DS_Store
- Source_data/Figure2_source_data/
- Source_data/Figure4_source_data/
- Source_data/Figure3D_source_data/
- Source_data/Supplementary_figure_source_data/
- Source_data/Figure5_source_data/
- Source_data/Figure3ABC_source_data/
- Source_data/Figure2_source_data/2h_source_data.tsv
- __MACOSX/Source_data/Figure2_source_data/._2h_source_data.tsv
- Source_data/Figure2_source_data/.DS_Store
- __MACOSX/Source_data/Figure2_source_data/._.DS_Store
- Source_data/Figure2_source_data/2i_source_data.tsv
- __MACOSX/Source_data/Figure2_source_data/._2i_source_data.tsv
- Source_data/Figure2_source_data/2f_source_data.tsv
- __MACOSX/Source_data/Figure2_source_data/._2f_source_data.tsv
- Source_data/Figure2_source_data/2c_source_data.tsv
- __MACOSX/Source_data/Figure2_source_data/._2c_source_data.tsv
- Source_data/Figure2_source_data/2e_source_data.tsv
- __MACOSX/Source_data/Figure2_source_data/._2e_source_data.tsv
- Source_data/Figure4_source_data/4c_source_data.tsv
- __MACOSX/Source_data/Figure4_source_data/._4c_source_data.tsv
- Source_data/Figure4_source_data/4b_source_data.tsv
- __MACOSX/Source_data/Figure4_source_data/._4b_source_data.tsv
- Source_data/Figure4_source_data/4e_source_data.tsv
- __MACOSX/Source_data/Figure4_source_data/._4e_source_data.tsv
- Source_data/Figure4_source_data/4f_source_data.tsv
- __MACOSX/Source_data/Figure4_source_data/._4f_source_data.tsv
- Source_data/Figure4_source_data/4a_source_data.tsv
- __MACOSX/Source_data/Figure4_source_data/._4a_source_data.tsv
- Source_data/Figure3D_source_data/3d_source_data.tsv
- __MACOSX/Source_data/Figure3D_source_data/._3d_source_data.tsv
- Source_data/Supplementary_figure_source_data/supplementary_figure_5c_source_data.tsv
- __MACOSX/Source_data/Supplementary_figure_source_data/._supplementary_figure_5c_source_data.tsv
- Source_data/Supplementary_figure_source_data/supplementary_figure_4b_source_data.tsv
- __MACOSX/Source_data/Supplementary_figure_source_data/._supplementary_figure_4b_source_data.tsv
- Source_data/Supplementary_figure_source_data/supplementary_figure_2a_source_data.tsv
- __MACOSX/Source_data/Supplementary_figure_source_data/._supplementary_figure_2a_source_data.tsv
- Source_data/Supplementary_figure_source_data/supplementary_figure_5d_source_data.tsv
- __MACOSX/Source_data/Supplementary_figure_source_data/._supplementary_figure_5d_source_data.tsv
- Source_data/Supplementary_figure_source_data/supplementary_figure_11_source_data.tsv
- __MACOSX/Source_data/Supplementary_figure_source_data/._supplementary_figure_11_source_data.tsv
- Source_data/Supplementary_figure_source_data/supplementary_figure_9a_source_data.tsv
- __MACOSX/Source_data/Supplementary_figure_source_data/._supplementary_figure_9a_source_data.tsv
- Source_data/Supplementary_figure_source_data/supplementary_figure_4c_source_data.tsv
- __MACOSX/Source_data/Supplementary_figure_source_data/._supplementary_figure_4c_source_data.tsv
- Source_data/Supplementary_figure_source_data/supplementary_figure_7a_source_data.tsv
- __MACOSX/Source_data/Supplementary_figure_source_data/._supplementary_figure_7a_source_data.tsv
- Source_data/Supplementary_figure_source_data/supplementary_figure_3_source_data.tsv
- Source_data/Supplementary_figure_source_data/supplementary_figure_10b_source_data.tsv
- __MACOSX/Source_data/Supplementary_figure_source_data/._supplementary_figure_10b_source_data.tsv
- Source_data/Supplementary_figure_source_data/supplementary_figure_8a_source_data.tsv
- __MACOSX/Source_data/Supplementary_figure_source_data/._supplementary_figure_8a_source_data.tsv
- Source_data/Supplementary_figure_source_data/supplementary_figure_2b_source_data.tsv
- __MACOSX/Source_data/Supplementary_figure_source_data/._supplementary_figure_2b_source_data.tsv
- Source_data/Supplementary_figure_source_data/supplementary_figure_4a_source_data.tsv
- __MACOSX/Source_data/Supplementary_figure_source_data/._supplementary_figure_4a_source_data.tsv
- Source_data/Supplementary_figure_source_data/supplementary_figure_7c_source_data.tsv
- __MACOSX/Source_data/Supplementary_figure_source_data/._supplementary_figure_7c_source_data.tsv
- Source_data/Supplementary_figure_source_data/supplementary_figure_9b_source_data.tsv
- __MACOSX/Source_data/Supplementary_figure_source_data/._supplementary_figure_9b_source_data.tsv
- Source_data/Supplementary_figure_source_data/supplementary_figure_9d_source_data.tsv
- __MACOSX/Source_data/Supplementary_figure_source_data/._supplementary_figure_9d_source_data.tsv
- Source_data/Supplementary_figure_source_data/supplementary_figure_10a_source_data.tsv
- __MACOSX/Source_data/Supplementary_figure_source_data/._supplementary_figure_10a_source_data.tsv
- Source_data/Supplementary_figure_source_data/supplementary_figure_8b_source_data.tsv
- __MACOSX/Source_data/Supplementary_figure_source_data/._supplementary_figure_8b_source_data.tsv
- Source_data/Supplementary_figure_source_data/supplementary_figure_9c_source_data.tsv
- __MACOSX/Source_data/Supplementary_figure_source_data/._supplementary_figure_9c_source_data.tsv
- Source_data/Supplementary_figure_source_data/supplementary_figure_7b_source_data.tsv
- __MACOSX/Source_data/Supplementary_figure_source_data/._supplementary_figure_7b_source_data.tsv
- Source_data/Figure5_source_data/5b_source_data.tsv
- __MACOSX/Source_data/Figure5_source_data/._5b_source_data.tsv
- Source_data/Figure5_source_data/5c_source_data.tsv
- __MACOSX/Source_data/Figure5_source_data/._5c_source_data.tsv
- Source_data/Figure5_source_data/5d_source_dat.tsv
- __MACOSX/Source_data/Figure5_source_data/._5d_source_dat.tsv
- Source_data/Figure5_source_data/5e_source_dat.tsv
- __MACOSX/Source_data/Figure5_source_data/._5e_source_dat.tsv
- Source_data/Figure5_source_data/5f_source_dat.tsv
- __MACOSX/Source_data/Figure5_source_data/._5f_source_dat.tsv
- Source_data/Figure3ABC_source_data/glm_ec_rep2.tsv
- __MACOSX/Source_data/Figure3ABC_source_data/._glm_ec_rep2.tsv
- Source_data/Figure3ABC_source_data/glm_ec_rep3.tsv
- __MACOSX/Source_data/Figure3ABC_source_data/._glm_ec_rep3.tsv
- Source_data/Figure3ABC_source_data/glm_ec_rep1.tsv
- __MACOSX/Source_data/Figure3ABC_source_data/._glm_ec_rep1.tsv
- Source_data/Figure3ABC_source_data/glm_ec_rep4.tsv
- __MACOSX/Source_data/Figure3ABC_source_data/._glm_ec_rep4.tsv
- Source_data/Figure3ABC_source_data/glm_ec_rep5.tsv
- __MACOSX/Source_data/Figure3ABC_source_data/._glm_ec_rep5.tsv
- Source_data/Figure3ABC_source_data/plm_ec_rep2.tsv
- __MACOSX/Source_data/Figure3ABC_source_data/._plm_ec_rep2.tsv
- Source_data/Figure3ABC_source_data/plm_ec_rep3.tsv
- __MACOSX/Source_data/Figure3ABC_source_data/._plm_ec_rep3.tsv
- Source_data/Figure3ABC_source_data/plm_ec_rep1.tsv
- __MACOSX/Source_data/Figure3ABC_source_data/._plm_ec_rep1.tsv
- Source_data/Figure3ABC_source_data/plm_ec_rep4.tsv
- __MACOSX/Source_data/Figure3ABC_source_data/._plm_ec_rep4.tsv
- Source_data/Figure3ABC_source_data/plm_ec_rep5.tsv
- __MACOSX/Source_data/Figure3ABC_source_data/._plm_ec_rep5.tsv
