# Supplementary material for: Genomic language model predicts protein co-regulation and function
Source: Nat Commun. 2024 Apr 3;15:2880. doi: 10.1038/s41467-024-46947-9 (PMC10991518; doi:10.1038/s41467-024-46947-9)
Supplement: Supplementary file 4 — Source Data [file 41467_2024_46947_MOESM4_ESM.zip › Source_data/Figure2_source_data/2h_source_data.tsv]

UMAP_1	UMAP_2	label
-4.8011127	11.006927	LPS
2.9444935	-17.49861	LPS
7.1723113	0.972279	Cas1
1.2005923	0.81984985	Cas2
1.5771198	21.107641	Cas1
3.821529	-4.6765947	LPS
6.086176	-9.341302	LPS
6.698246	-3.719135	LPS
6.671325	-3.6934924	LPS
-12.37582	-1.0149819	LPS
-11.743208	21.968275	LPS
22.305857	25.976906	LPS
-21.604803	17.000322	PKS
-27.48196	12.186102	PKS
-21.585033	16.979116	PKS
-15.767367	19.726643	PKS
4.8563156	30.313555	PKS
-21.499094	16.895367	PKS
-15.835133	19.658802	PKS
-13.596283	-7.5150003	PKS
11.610028	25.24953	PKS
-8.96456	9.030116	PKS
-13.703726	-7.3663945	PKS
13.710571	-8.815158	Cas1
-10.971117	8.898813	LPS
-10.945136	8.904391	LPS
22.296356	25.973402	LPS
1.7719263	30.247942	LPS
22.30208	25.973618	LPS
-9.429892	8.629787	PKS
-9.887147	7.835007	PKS
-9.883017	7.8316836	PKS
-9.002011	9.0250635	PKS
-9.504824	8.702446	PKS
-17.15971	-11.9028425	PKS
-9.330906	8.632569	PKS
-8.997769	9.004362	PKS
0.71193624	2.8018653	Cas2
7.011377	9.757857	Cas1
-4.7960796	11.025737	LPS
-9.435945	8.6373	PKS
-8.965201	9.067818	PKS
-4.8834243	11.089956	LPS
-4.904056	11.110325	LPS
5.051262	6.649511	Cas1
1.7211913	20.966814	Cas1
13.708148	-8.817467	Cas1
13.718043	-8.80767	Cas1
-21.582453	16.978241	PKS
-27.487955	12.192113	PKS
-21.656445	17.057882	PKS
21.799517	20.189075	LPS
21.7834	20.173832	LPS
-0.41083047	10.74762	Cas1
-7.094328	25.403473	Cas2
-0.78027326	-8.99578	Cas1
-5.085673	11.202503	LPS
16.28343	1.1845121	PKS
4.7815075	19.851664	PKS
4.747713	19.888765	PKS
23.166887	2.5283644	PKS
-13.850121	-9.694578	PKS
4.5527773	-3.5355372	LPS
3.409053	-4.4724255	LPS
3.4394016	7.32222	Cas1
3.4476714	7.3309565	Cas1
6.277521	16.027946	LPS
10.726958	6.355048	LPS
4.014908	9.919907	Cas1
-9.371424	28.170143	Cas2
-4.3677998	29.866882	Cas1
15.406954	0.9249151	PKS
6.961119	8.486024	Cas1
-5.643846	19.929056	PKS
-6.8398356	21.682783	PKS
3.916146	-4.9590144	LPS
-13.769511	-1.1427546	LPS
2.9462223	-17.496943	LPS
-27.473358	12.177478	PKS
-21.55235	16.947248	PKS
1.7894458	30.230337	LPS
3.8344631	-4.7279067	LPS
-2.959789	14.651707	LPS
-2.9487336	14.633245	LPS
1.8087212	30.211117	LPS
-5.143181	11.424277	LPS
10.805444	7.083376	LPS
6.782526	10.050378	Cas1
-13.907967	-7.0684624	Cas1
-13.738402	-1.1346581	LPS
1.285517	1.4599706	Cas2
-4.3554273	29.878736	Cas1
2.6823225	16.131508	LPS
2.6823158	16.131514	LPS
-13.523277	-9.864333	PKS
-9.366843	8.436093	PKS
-4.8257494	20.192062	Cas1
-7.1442084	25.3232	Cas2
-0.22020356	10.913086	Cas1
-9.39315	28.147146	Cas2
-4.3419857	29.89274	Cas1
23.56003	2.464222	LPS
4.213449	-5.5308514	LPS
-4.8079734	20.173008	Cas1
10.609812	6.251169	LPS
11.608184	25.247705	PKS
-13.591197	-7.517551	PKS
-15.792735	19.701109	PKS
-21.545593	16.9448	PKS
4.8729153	30.296362	PKS
-15.814502	19.67908	PKS
-21.582104	16.97799	PKS
-27.480448	12.184566	PKS
-21.519732	16.915709	PKS
4.946735	2.8233778	Cas2
4.933067	6.652907	Cas1
4.9309173	2.8285854	Cas2
4.905435	6.5981956	Cas1
11.614081	25.253614	PKS
-13.598736	-7.511142	PKS
-15.819941	19.673956	PKS
-21.548586	16.943167	PKS
4.8808937	30.288143	PKS
-15.795976	19.697983	PKS
-21.51512	16.914253	PKS
-27.491823	12.195961	PKS
-21.453104	16.848991	PKS
-5.2104254	10.908861	LPS
-0.9629277	25.25953	Cas1
11.502618	15.093883	PKS
7.5055676	7.5077877	Cas1
-2.0470815	0.15762432	LPS
2.6118555	0.22411728	Cas2
6.2822833	16.033752	LPS
15.997674	6.665443	LPS
17.091679	8.172015	LPS
24.976295	9.479741	LPS
-7.1291842	25.476595	Cas2
-0.9252389	9.946018	Cas1
4.0634212	2.81029	Cas2
4.3146763	8.023811	Cas1
6.9559236	1.2286795	Cas1
6.0892	-9.343007	Cas1
6.0893116	-9.343208	Cas1
-10.392495	-12.137576	LPS
-10.402776	-12.149471	LPS
-10.411281	-12.156724	LPS
-10.391668	-12.136011	LPS
24.961143	9.464594	LPS
24.982353	9.485809	LPS
24.933144	9.436513	LPS
24.890865	9.394292	LPS
24.982517	9.485925	LPS
24.942753	9.446221	LPS
4.788999	7.660343	Cas1
-6.870163	25.254343	Cas2
4.809437	7.661637	Cas1
-6.8728833	25.246248	Cas2
11.500635	15.093127	LPS
-21.622862	17.01737	PKS
-27.472023	12.176109	PKS
-21.58687	16.981672	PKS
-15.796846	19.697216	PKS
4.87947	30.295486	PKS
-21.573635	16.967697	PKS
-15.868946	19.623564	PKS
-13.576387	-7.5331354	PKS
-13.858657	-9.690002	PKS
9.9246435	1.0860938	PKS
-6.6271677	25.18516	Cas2
4.507642	7.4771676	Cas1
4.491618	7.483624	Cas1
4.512455	7.4739256	Cas1
-6.6315603	25.203766	Cas2
1.281975	2.7215571	Cas2
-3.2254744	5.169011	PKS
13.641547	12.708239	PKS
-6.267999	0.4285495	LPS
1.7739772	2.5116248	Cas2
-6.272184	0.43088362	LPS
-6.272093	0.4319354	LPS
-6.2763877	0.433218	LPS
13.445803	14.228157	PKS
-8.595206	9.759295	PKS
-8.5868225	9.767932	PKS
-8.592356	9.766353	PKS
-8.5916815	9.767365	PKS
-8.592611	9.760205	PKS
-7.673383	24.960669	Cas2
-0.65170795	9.917117	Cas1
-6.2780833	0.4338885	LPS
-6.906932	25.317818	Cas2
-0.121287726	10.97499	Cas1
-6.8925724	25.31791	Cas2
-0.13578568	10.966334	Cas1
0.78592765	2.6819804	Cas1
-3.1023202	14.855049	LPS
-3.2253077	5.1691985	PKS
-3.2256434	5.1690345	PKS
-3.2181168	5.1769342	PKS
13.712763	12.339444	PKS
13.7170315	12.346122	PKS
-3.2324247	5.159676	PKS
-3.2317197	5.158803	PKS
13.718876	12.349	PKS
13.719496	12.344342	PKS
-3.2209969	5.169244	PKS
13.744452	12.376744	PKS
13.719315	12.34824	PKS
-3.235403	5.160914	PKS
-3.25766	5.1392198	PKS
-3.233076	5.163189	PKS
-8.573712	9.674896	PKS
-6.2798214	0.43459338	LPS
15.167917	0.99501455	PKS
13.237291	17.357525	PKS
13.248225	17.369083	PKS
-3.2442553	5.1461964	PKS
-8.438549	9.08933	PKS
-8.473901	9.071448	PKS
-8.466424	9.079062	PKS
-8.498457	9.0840025	PKS
-8.4125805	9.085243	PKS
-6.272784	0.43582746	LPS
-3.2295737	5.161547	PKS
-3.1755688	5.22003	PKS
-0.47413108	2.7141871	Cas2
14.22585	13.0134735	PKS
14.229096	13.031696	PKS
-5.1751637	1.1189631	LPS
4.862676	2.9212072	Cas2
5.3485374	8.255814	Cas1
1.1975353	2.7225115	Cas2
-6.27303	0.43220758	LPS
6.1625447	15.940229	LPS
12.912357	1.8684576	PKS
14.4386	1.0101923	PKS
4.8966756	19.720474	PKS
15.614638	0.9761885	PKS
-13.597984	-7.512246	PKS
-15.746643	19.747112	PKS
-21.465801	16.86211	PKS
4.866799	30.30283	PKS
-13.601567	-7.5091395	PKS
-15.831398	19.662415	PKS
16.259468	1.2152733	PKS
-21.473337	16.868536	PKS
-27.498014	12.20212	PKS
-21.454199	16.850132	PKS
-8.9264345	2.596408	LPS
12.464646	9.277155	PKS
1.8052145	30.2145	Cas1
1.8078028	30.211897	Cas1
-3.1610475	14.939806	LPS
13.150142	17.26205	PKS
-3.1295238	14.904092	LPS
2.594501	-0.6801184	Cas2
-16.856258	13.069236	Cas1
-15.11125	5.4948072	LPS
-5.051019	20.362276	Cas1
7.4686418	18.618996	LPS
1.5134814	1.590073	Cas2
4.2361617	10.308178	Cas1
-9.01943	8.559551	PKS
-0.40359703	2.4042366	Cas1
11.522977	15.11746	PKS
14.725579	1.2317147	PKS
1.859099	3.943145	Cas2
5.5190735	8.726905	Cas1
-2.5322723	-4.09554	PKS
-2.5579188	-4.1212215	PKS
-3.0783572	14.834601	LPS
12.811647	2.0092394	PKS
12.8185425	2.003026	PKS
7.3442373	10.707961	Cas1
1.7393305	4.7445436	Cas2
1.7426859	4.758875	Cas2
7.3112645	10.671957	Cas1
-17.503849	12.944313	Cas1
0.5930256	14.883899	Cas2
-0.78817207	1.9709687	Cas1
3.1281905	-0.5441329	Cas2
-17.522055	12.958258	Cas1
-0.059814364	3.9164658	LPS
1.5648344	21.119915	Cas1
1.5607481	21.12491	Cas1
-7.090385	9.102906	PKS
-7.0984325	9.097737	PKS
13.7559	13.750078	PKS
-9.03885	9.403034	PKS
-9.029883	9.395225	PKS
13.441955	14.238855	PKS
-8.982289	9.087613	PKS
4.7901187	9.494727	Cas1
2.4607341	-0.68702877	Cas2
2.742626	0.3735809	Cas2
-16.227192	12.312321	Cas1
-0.78244984	2.9526145	Cas2
-17.420212	12.912011	Cas1
3.1254218	-0.55077916	Cas2
-8.288829	8.529419	PKS
13.116613	17.205866	PKS
12.913178	1.868819	PKS
14.451934	1.0138432	PKS
12.915028	1.8720849	PKS
12.913047	1.8696241	PKS
14.440592	1.0135806	PKS
5.6213813	15.166972	LPS
15.164026	0.66906047	PKS
-8.831329	3.1250699	LPS
2.4010978	0.7803459	Cas2
-16.850286	13.069024	Cas1
2.4008934	0.7839852	Cas2
-16.8267	13.05675	Cas1
2.3990777	0.78510725	Cas2
-16.835712	13.053413	Cas1
1.5698724	4.12117	Cas2
7.077446	9.884712	Cas1
6.7328568	-3.757872	LPS
13.7787285	12.503322	PKS
12.913724	17.014133	PKS
12.919839	17.021362	PKS
13.772823	12.496005	PKS
12.904664	17.004614	PKS
12.919012	17.020473	PKS
13.786539	12.491158	PKS
12.906024	17.005583	PKS
12.916927	17.017962	PKS
10.3716545	1.2349256	PKS
13.048337	17.12896	PKS
10.376533	1.2373633	PKS
14.782655	1.1994097	PKS
10.376545	1.2319783	PKS
14.241278	13.522022	PKS
-0.08373306	2.1662652	PKS
14.911093	14.653612	PKS
14.748332	14.324852	PKS
-3.1198876	14.885968	LPS
-7.9011884	8.878058	PKS
-5.5044227	20.035412	PKS
-0.3704268	-7.916453	PKS
-7.26788	9.039748	PKS
14.043705	12.970786	PKS
13.785123	12.495525	PKS
14.127719	13.349729	PKS
14.126289	13.194711	PKS
16.150688	1.1368155	PKS
15.666099	13.391418	PKS
-15.120608	5.72075	LPS
4.705013	9.6019125	Cas1
1.551291	2.4063995	Cas2
5.0010757	7.061571	Cas1
4.868911	2.9153063	Cas2
13.033062	13.447733	PKS
-3.1712186	14.966233	LPS
-9.315105	8.666524	PKS
0.96501863	0.326387	Cas2
13.034186	13.439411	PKS
5.5900373	8.349982	Cas1
1.885266	2.4414303	Cas2
1.7401401	2.2954185	Cas2
4.7998548	9.636959	Cas1
1.2793729	-1.047986	Cas2
2.97726	9.769001	Cas1
11.511777	15.09855	PKS
14.96909	13.212118	PKS
3.4353046	-4.498482	LPS
13.068764	13.465724	PKS
13.0734625	13.4658375	PKS
4.855759	2.9097097	Cas2
5.317826	8.265631	Cas1
1.7157377	2.309836	Cas2
-0.9692747	25.26586	Cas1
1.6833174	2.0540113	Cas2
4.8455825	9.654528	Cas1
14.732328	0.829918	PKS
-15.1165495	5.7461214	LPS
4.803053	2.8979325	Cas2
5.312434	8.2231	Cas1
-7.9485464	9.006851	PKS
13.158756	17.27079	PKS
1.9590118	2.469045	Cas2
5.8524523	8.320653	Cas1
1.9504305	2.459873	Cas2
5.855708	8.334203	Cas1
1.969996	2.4426076	Cas2
5.856551	8.32847	Cas1
1.949895	2.4596062	Cas2
5.858824	8.332933	Cas1
1.957236	2.4549909	Cas2
5.847432	8.328374	Cas1
5.857425	8.331623	Cas1
1.9743694	2.4652789	Cas2
5.8643203	8.330076	Cas1
1.9613531	2.4549587	Cas2
1.9775391	2.4518278	Cas2
5.862074	8.331926	Cas1
5.8566856	8.331682	Cas1
1.9692128	2.4634254	Cas2
1.9547406	2.4593349	Cas2
5.8702507	8.336496	Cas1
13.023165	13.428591	PKS
-9.006283	7.9204865	PKS
-9.003515	7.912152	PKS
3.4822178	-7.230073	LPS
3.4801476	-7.2311883	LPS
3.488715	-7.2187657	LPS
3.481133	-7.230514	LPS
1.69336	2.245297	Cas2
4.7180142	9.734474	Cas1
3.4804533	-7.2296147	LPS
3.4802854	-7.2309027	LPS
13.072434	13.466305	PKS
4.894398	9.380672	Cas1
0.8150515	2.670648	Cas2
14.892899	14.654681	PKS
14.904667	14.668148	PKS
14.900308	14.663029	PKS
14.896739	14.6598015	PKS
14.89711	14.660175	PKS
14.885573	14.648441	PKS
14.895798	14.6572485	PKS
14.895905	14.671625	PKS
14.869896	14.67622	PKS
14.866411	14.636388	PKS
14.884262	14.655403	PKS
14.897466	14.671043	PKS
14.955148	13.208557	PKS
14.962398	13.194225	PKS
14.950232	13.205388	PKS
14.948143	13.204262	PKS
14.948982	13.201247	PKS
14.948586	13.202438	PKS
13.030304	13.4384165	PKS
4.6236997	2.7771416	Cas2
5.3245397	8.213403	Cas1
-5.032343	20.399778	Cas1
3.9512515	10.376696	Cas1
2.002449	0.06107107	Cas2
2.0555863	-0.034999117	Cas2
7.165089	0.9802057	Cas1
10.305119	5.8708715	Cas1
10.077569	5.772383	LPS
2.056598	-0.033860017	Cas2
7.179944	0.96250564	Cas1
10.339541	5.903493	Cas1
13.786404	12.651646	PKS
2.9971356	-14.249734	PKS
2.9971812	-14.24972	PKS
2.9992175	-14.247226	PKS
2.996273	-14.250532	PKS
2.9973779	-14.249423	PKS
3.0247648	-14.222236	PKS
2.997546	-14.249347	PKS
2.9978654	-14.249069	PKS
2.9982579	-14.248797	PKS
2.9977834	-14.249121	PKS
2.9978933	-14.249019	PKS
2.997895	-14.248831	PKS
3.016421	-14.230549	PKS
2.9984992	-14.248537	PKS
2.9986084	-14.248359	PKS
2.9987679	-14.248243	PKS
2.9988992	-14.248218	PKS
14.900662	14.664656	PKS
14.906408	14.671806	PKS
14.902173	14.665188	PKS
14.905099	14.668177	PKS
14.920267	14.685754	PKS
14.911664	14.676246	PKS
14.918498	14.683023	PKS
14.915855	14.680591	PKS
14.90774	14.671029	PKS
14.898547	14.683621	PKS
14.924904	14.669469	PKS
14.912039	14.676181	PKS
14.912204	14.676431	PKS
14.915404	14.680882	PKS
-3.8539712	-15.2637825	LPS
1.650867	2.1028814	Cas2
4.8060336	9.605112	Cas1
-10.589945	9.153715	PKS
-10.605232	9.136049	PKS
-10.595755	9.153507	PKS
-10.590478	9.160287	PKS
-10.5982685	9.16338	PKS
-10.566792	9.150223	PKS
-10.6097355	9.173676	PKS
-10.589117	9.154367	PKS
-10.584602	9.136146	PKS
-10.591249	9.154773	PKS
7.3611026	10.728801	Cas1
1.5051445	4.2540355	Cas2
3.475315	-7.2352133	LPS
3.4717593	-7.237609	LPS
13.449077	14.23231	PKS
13.448824	14.231908	PKS
13.448351	14.231951	PKS
3.0694404	9.719695	Cas1
1.1880754	0.7976986	Cas2
3.08576	9.702698	Cas1
1.1756815	0.7581382	Cas2
2.6136875	-0.14145708	Cas2
-16.305492	12.368186	Cas1
2.8127937	-0.43668813	Cas2
-16.705765	12.412276	Cas1
2.6264415	-0.11080532	Cas2
-16.307636	12.370063	Cas1
-3.2251394	15.009731	LPS
-3.200431	14.989069	LPS
15.824483	13.400924	PKS
15.8251295	13.404874	PKS
4.7186904	9.729219	Cas1
1.6862972	2.2183938	Cas2
15.8194065	13.40126	PKS
15.826246	13.401639	PKS
15.822593	13.404284	PKS
15.823464	13.4009905	PKS
15.826222	13.399679	PKS
15.8217125	13.403286	PKS
15.823618	13.399778	PKS
15.809594	13.408589	PKS
15.8213005	13.400337	PKS
15.819289	13.399631	PKS
15.828221	13.405364	PKS
15.808286	13.416526	PKS
15.807923	13.41346	PKS
15.824476	13.401669	PKS
15.815362	13.402723	PKS
15.807278	13.419582	PKS
15.83536	13.403168	PKS
2.6597126	-0.24386773	Cas2
-16.302895	12.424338	Cas1
-14.987695	6.029998	LPS
-10.918625	15.677598	LPS
-14.98642	6.03731	LPS
-16.561302	12.276941	Cas1
2.1161323	-0.21126522	Cas2
0.5986469	14.878618	Cas2
-16.576721	12.299245	Cas1
-10.918645	15.677636	LPS
-5.6086454	0.21569309	LPS
-5.6285863	0.2524562	LPS
-5.6145353	0.23368122	LPS
-5.6166887	0.23488495	LPS
6.986407	9.75518	Cas1
1.6888641	4.3499346	Cas2
-14.993859	6.019	LPS
1.0840217	0.5811559	Cas2
4.2740655	10.2639065	Cas1
10.540116	1.2844571	PKS
-3.2011573	15.23917	LPS
-3.1979904	15.230507	LPS
-5.5438824	0.11483449	LPS
13.166899	17.280888	PKS
15.216382	0.96750015	PKS
3.890386	10.053149	Cas1
1.7484449	4.7804074	Cas2
2.0907671	-0.14834337	Cas2
-16.614279	12.331502	Cas1
-8.799932	3.2413552	PKS
1.8272891	2.4182367	Cas2
-1.1033981	3.2596993	LPS
1.8456279	2.4381592	Cas2
5.7008095	8.328196	Cas1
-6.1379666	0.38496342	LPS
14.520726	13.8030815	PKS
-10.919065	15.678253	LPS
-3.2484016	15.113942	LPS
2.43062	-0.23913378	Cas2
-16.635864	10.732626	Cas1
4.1069236	-4.98524	LPS
4.0788884	-4.960204	LPS
6.925412	8.987042	Cas1
1.8763006	4.1546526	Cas2
-10.919076	15.678262	LPS
-10.920804	15.680129	LPS
-10.921132	15.680443	LPS
-10.919269	15.678432	LPS
-3.1891317	15.242384	LPS
-10.584358	9.166239	PKS
-16.647156	12.345083	Cas1
-3.2278988	15.206014	LPS
14.646166	0.8251023	PKS
-10.588215	9.152792	PKS
-8.688035	9.1262455	PKS
7.241726	18.392366	LPS
-3.0645103	14.807794	LPS
-5.2859764	-0.15930375	LPS
-13.7638	-1.1143512	LPS
-16.860237	13.039959	Cas1
2.7863903	-0.6144856	Cas2
-8.267533	8.537348	PKS
-8.272502	8.523447	PKS
14.515129	0.899983	PKS
-3.1052854	14.85751	LPS
-8.698965	3.4811149	LPS
12.592804	0.92550385	PKS
-2.1342034	0.035674695	LPS
-3.0297205	14.760379	LPS
13.809194	12.5736885	PKS
-0.22897987	-7.5278625	PKS
15.174021	0.98509204	PKS
4.9266405	2.9125705	Cas2
-9.609455	-4.436932	LPS
14.877315	0.8701136	PKS
14.833259	0.8820602	PKS
-6.115546	0.37909618	LPS
14.130417	13.352204	PKS
14.131984	13.204529	PKS
13.765868	12.520132	PKS
14.06886	13.348068	PKS
-5.5966024	0.23150446	LPS
-6.818469	21.698042	PKS
12.455501	9.247315	PKS
14.197993	13.132568	PKS
14.73241	1.2930881	PKS
3.8841321	10.031536	Cas1
1.7142335	4.7605977	Cas2
1.270866	-1.122743	Cas2
3.115359	9.623293	Cas1
10.652061	6.3075786	LPS
4.969536	2.927493	Cas2
4.8290305	6.8696737	Cas1
10.072767	5.7639894	LPS
10.088047	5.7778287	LPS
-8.343945	8.607998	PKS
7.5160027	18.667952	LPS
-3.287779	5.1215754	PKS
-5.491725	-0.13372111	LPS
14.181637	13.472424	PKS
-15.271916	5.6151457	LPS
9.66464	1.5836011	PKS
-0.4975506	2.6155212	Cas1
15.66517	13.439311	PKS
13.759537	13.7686825	PKS
-7.84872	8.882453	PKS
0.5530876	2.6496387	Cas1
-1.0317863	3.1803243	LPS
12.986546	13.472777	PKS
13.5292425	14.170092	PKS
13.446742	14.235517	PKS
-8.529285	8.621828	PKS
-7.3270974	9.004893	PKS
-7.8389144	8.926506	PKS
0.6064316	2.7677243	Cas1
-1.0375934	3.1840222	LPS
16.236412	1.1974572	PKS
15.162856	0.68554157	PKS
14.037351	13.409881	PKS
14.13806	13.171395	PKS
9.676486	1.7598357	LPS
9.671378	1.7404491	LPS
7.5273185	18.67896	LPS
9.671202	1.7406591	LPS
-7.327664	9.01862	PKS
-15.250147	5.5695925	LPS
15.494635	0.90416795	PKS
-15.15559	5.0169477	LPS
14.801426	14.230434	PKS
10.09012	5.7805595	LPS
-15.24465	5.5819554	LPS
3.4743936	-7.235292	LPS
13.456925	14.227053	PKS
15.004331	13.848163	PKS
12.559428	0.91903466	PKS
-7.0783057	25.517523	Cas2
-0.4398321	9.585892	Cas1
-0.45359612	9.578493	Cas1
-7.0773754	25.518888	Cas2
-7.077596	25.536037	Cas2
-0.45499697	9.558518	Cas1
14.136812	13.356319	PKS
-9.161857	8.989331	PKS
13.232088	17.351366	PKS
13.220896	17.34011	PKS
14.129099	13.360198	PKS
13.246301	17.366915	PKS
-4.7638493	1.0266758	LPS
-4.765271	1.0261873	LPS
-4.765573	1.0262946	LPS
-4.7333293	1.0435936	LPS
13.231572	17.350973	PKS
-20.654884	-0.09977313	PKS
12.58106	0.92472184	PKS
12.569457	0.9207896	PKS
12.580032	0.9256779	PKS
12.579914	0.92213917	PKS
-20.65296	-0.09792531	PKS
12.601951	0.946298	PKS
12.558207	0.9339418	PKS
12.579808	0.9247679	PKS
12.580215	0.92362326	PKS
-5.714075	-8.752522	LPS
13.247371	17.366817	PKS
-4.9896717	20.396603	Cas1
-0.80316615	2.972809	Cas2
14.686786	0.9040678	PKS
-6.2794256	0.4397707	LPS
-1.011075	3.1583948	PKS
-1.0093966	3.1572711	PKS
-1.0123769	3.159892	PKS
-1.0118918	3.159347	PKS
-1.0085691	3.1566195	PKS
15.177416	1.0050771	PKS
13.24331	17.363756	PKS
13.219219	17.339972	PKS
13.228363	17.348288	PKS
13.25048	17.371067	PKS
13.255441	17.376154	PKS
13.240303	17.36068	PKS
3.9907331	22.172976	Cas1
17.992754	14.246709	LPS
10.590924	6.247905	LPS
17.992731	14.246714	LPS
10.574017	6.2919016	LPS
-21.48113	-7.474842	LPS
-21.481102	-7.474939	LPS
0.26324362	3.0225217	Cas2
0.9741308	0.22882387	Cas2
3.6520767	10.455243	Cas1
-0.83323854	2.4798908	Cas2
-0.8496468	2.4765396	Cas2
2.8207252	9.818779	Cas1
2.645084	9.866169	Cas1
2.5970106	9.881824	Cas1
15.25604	21.524181	LPS
15.285492	21.553665	LPS
15.251788	21.519943	LPS
15.25418	21.522345	LPS
15.234935	21.502972	LPS
15.248769	21.51689	LPS
15.159679	21.427887	LPS
15.268917	21.537146	LPS
15.248421	21.516768	LPS
15.227444	21.495712	LPS
15.208582	21.476776	LPS
15.205417	21.473537	LPS
-11.718462	21.99331	LPS
-11.716991	21.994606	LPS
10.707842	6.226765	LPS
-11.743078	21.968328	LPS
15.205765	21.473997	LPS
15.191596	21.459738	LPS
15.243177	21.511444	LPS
15.249936	21.518122	LPS
15.21819	21.486574	LPS
15.26132	21.529509	LPS
15.232732	21.499983	LPS
24.95925	9.462703	LPS
24.954758	9.458222	LPS
-13.859018	-9.689314	PKS
-13.600127	-7.509121	PKS
-15.904629	19.587631	PKS
-21.61534	17.00953	PKS
4.848785	30.321848	PKS
-15.803209	19.690788	PKS
-21.513535	16.909908	PKS
-27.501005	12.205101	PKS
-21.544794	16.941166	PKS
24.990288	9.493699	LPS
-4.142571	-15.577761	LPS
-4.1044025	-15.561614	LPS
-4.074719	-15.507355	LPS
-4.199076	-15.642484	LPS
-4.0607834	-15.56158	LPS
17.099613	8.1774025	LPS
17.083937	8.165466	LPS
17.070002	8.146792	LPS
17.103376	8.157915	LPS
17.068981	8.141906	LPS
17.054548	8.123411	LPS
-4.018279	-15.461321	LPS
-4.0240607	-15.485282	LPS
-9.400568	28.156256	Cas2
-16.046394	-3.1411097	Cas1
-4.682526	10.834725	LPS
-16.04803	-3.1426454	Cas1
-9.354052	28.17742	Cas2
-16.048935	-3.1436615	Cas1
3.6703517	10.490104	Cas1
0.9686406	0.23085344	Cas2
-10.57498	30.966589	PKS
3.4492674	7.33174	Cas1
2.688085	-10.380067	PKS
-7.1562724	25.380571	Cas2
-0.42635545	10.812207	Cas1
10.41063	1.2280636	PKS
-8.702346	3.4700916	LPS
17.993015	14.24641	LPS
10.7885685	6.411686	LPS
3.830612	10.668654	Cas1
0.9818731	0.21633086	Cas2
12.625318	-4.6621046	LPS
0.4095907	2.57178	Cas1
-16.884642	12.996	Cas1
-16.048777	-3.1434462	Cas1
-1.0371448	9.374486	Cas1
-1.0451523	9.358717	Cas1
-15.48087	24.169764	Cas1
-7.958017	24.884169	Cas2
-15.490546	24.179567	Cas1
-15.495726	24.184788	Cas1
-7.959395	24.876556	Cas2
-15.502362	24.191484	Cas1
-4.048693	-15.4939785	LPS
-6.847931	21.673685	PKS
4.2571034	-5.2170057	LPS
-5.3409696	-0.2035214	LPS
8.124264	-17.457783	LPS
2.679762	16.129524	LPS
2.6803968	16.1318	LPS
-15.461432	24.15043	Cas1
-7.9518085	24.885395	Cas2
-15.49066	24.179873	Cas1
-0.8720292	10.609697	Cas1
-7.203443	25.16891	Cas2
18.936396	-8.834665	Cas1
18.859446	-8.758276	Cas1
16.236593	1.2000623	PKS
-9.143903	8.993608	PKS
14.070517	6.8591323	LPS
-21.413471	11.851017	Cas1
26.302258	17.130636	Cas2
-0.40258634	-8.061441	PKS
6.203866	15.961079	LPS
1.5781535	21.106627	Cas1
3.9265656	-5.0525827	LPS
7.170461	0.5008289	Cas2
-4.8248286	20.191235	Cas1
3.8215675	10.671413	Cas1
0.9816836	0.21959236	Cas2
4.67048	8.439375	Cas1
13.351957	-9.183726	Cas2
13.529722	-9.001586	Cas1
4.834402	-3.6828558	LPS
-16.046062	-3.1406915	Cas1
-9.367394	28.172863	Cas2
10.620456	6.2738695	LPS
-2.2310627	-0.50395095	LPS
-0.86566085	9.866186	Cas1
-7.6425176	25.003	Cas2
-15.103607	5.001025	LPS
3.744564	10.037358	Cas1
6.4544744	8.805047	Cas1
6.9270697	8.664257	Cas1
-7.1635895	25.228037	Cas2
-0.56912583	10.693706	Cas1
2.9436567	-17.499767	LPS
-1.0282797	3.1748536	LPS
-5.1500096	11.435394	LPS
-3.1848054	15.329691	LPS
-1.3237431	11.257262	Cas1
-7.7387924	25.151173	Cas2
-1.3281099	11.257562	Cas1
-0.8144504	-9.021932	LPS
-10.624924	31.018515	LPS
19.135939	-1.3491282	LPS
5.1234093	8.373814	Cas1
1.4474012	2.7171857	Cas2
-7.640596	24.979855	Cas2
-0.99996746	9.479988	Cas1
4.2593737	-5.3706627	LPS
-13.857479	-9.690256	PKS
23.176853	2.5205882	PKS
4.758478	19.877716	PKS
4.7679915	19.864462	PKS
6.289076	16.040693	LPS
-2.149998	0.24405451	LPS
0.13508713	9.583727	Cas1
6.8853464	8.816	Cas1
1.8050834	4.1559973	Cas2
-0.984393	9.57268	Cas1
-7.5595345	25.019564	Cas2
1.5629076	4.499971	Cas2
-0.51671743	-8.788155	Cas1
6.3993235	8.4095	Cas1
1.6786641	-0.08129521	Cas2
-5.097314	11.2424	LPS
2.944517	-17.498657	LPS
11.589654	25.228949	PKS
-13.597522	-7.512829	PKS
-15.744383	19.749762	PKS
-21.6902	17.085953	PKS
4.817717	30.353777	PKS
-15.756216	19.737885	PKS
-21.509842	16.906088	PKS
-27.491001	12.195083	PKS
-21.485493	16.88058	PKS
-14.987763	5.243881	LPS
7.248596	10.557039	Cas1
1.4849315	4.269446	Cas2
-10.575759	30.967491	PKS
-6.839059	21.682783	PKS
6.0143056	15.647971	LPS
17.993004	14.247047	LPS
16.25097	1.2092425	PKS
4.7681737	19.864372	PKS
4.7516947	19.884283	PKS
23.18348	2.5220878	PKS
-13.85718	-9.690543	PKS
-16.061415	-3.1561246	Cas1
-16.06767	-3.1620593	Cas1
4.678444	14.265256	LPS
-17.732012	5.5494604	LPS
4.109266	-4.965408	LPS
-16.653593	10.693319	Cas1
3.0406773	0.8349568	Cas2
2.6881015	-10.380145	PKS
-7.378156	25.159128	Cas2
-0.8929417	9.766162	Cas1
4.008224	22.164062	Cas1
-3.1475809	14.926962	LPS
-10.624449	31.018251	LPS
19.049984	-1.4358567	LPS
6.283286	16.03451	LPS
-4.1139274	6.9934244	Cas1
11.505806	15.095565	PKS
11.503035	15.094247	PKS
-6.8293843	21.669277	PKS
12.872814	-4.911708	LPS
13.3533125	-9.183409	LPS
1.7281817	4.050852	Cas2
6.859286	8.738684	Cas1
-2.230918	-0.5047539	LPS
-2.2359967	-0.5373419	LPS
-15.089979	4.9970965	LPS
3.4397328	7.3243074	Cas1
-9.889012	7.8373666	PKS
10.735019	6.353396	LPS
-17.14974	-11.914997	PKS
23.956778	-5.9771047	PKS
-0.55191046	2.2806985	Cas1
-10.392751	-12.13738	LPS
-10.390712	-12.135905	LPS
15.229723	21.497961	LPS
-8.816101	3.212789	LPS
3.8153336	10.703826	Cas1
0.9575858	0.20804542	Cas2
11.602446	25.241936	PKS
-13.598351	-7.507571	PKS
-15.827393	19.666431	PKS
-21.567596	16.963621	PKS
4.8444567	30.32527	PKS
-15.833438	19.660494	PKS
-0.4923101	2.4475315	Cas1
-0.4717355	2.4324658	Cas1
-19.23757	-5.2196474	Cas1
-9.364799	28.176702	Cas2
-2.9569597	14.65237	LPS
-4.6735015	10.841318	LPS
-4.3673635	29.867264	Cas1
-7.778667	24.942709	Cas2
-0.8791527	9.861088	Cas1
-9.240385	8.521864	PKS
1.4805027	4.3800135	Cas2
0.14619708	9.577833	Cas1
-9.100214	8.955823	PKS
-21.531036	16.927074	PKS
-27.487013	12.191111	PKS
-21.466085	16.861803	PKS
-15.771933	19.721682	PKS
4.857568	30.31294	PKS
-21.55453	16.950811	PKS
-15.708128	19.785904	PKS
15.600734	0.9691338	PKS
11.616436	25.255882	PKS
24.947836	9.451217	LPS
18.013405	14.265651	LPS
10.518423	6.2255306	LPS
-21.626947	17.023384	PKS
-27.484404	12.188511	PKS
-21.594343	16.99022	PKS
-15.812996	19.680649	PKS
4.864183	30.30613	PKS
-21.597647	16.993704	PKS
-15.760102	19.733913	PKS
-13.596084	-7.5132914	PKS
11.670403	25.309956	PKS
23.9139	-5.9340277	PKS
13.258866	17.382145	PKS
-15.199415	5.585443	LPS
-2.3894153	-0.27868828	LPS
9.640776	0.8791332	PKS
6.2828264	16.032612	LPS
16.264093	1.2204977	PKS
-0.32985872	-7.784336	PKS
-5.7372527	-8.779603	LPS
6.2526107	8.810909	Cas1
-0.7326234	-8.95854	Cas1
1.4596015	4.313209	Cas2
4.958483	2.9034405	Cas2
4.8402452	6.875466	Cas1
3.0619261	0.83414084	Cas2
-16.653152	10.692679	Cas1
-21.524603	16.920795	PKS
4.8675585	30.301733	PKS
-15.759216	19.734806	PKS
-21.683636	17.08019	PKS
-27.477129	12.181204	PKS
-21.607	17.002907	PKS
-15.001553	5.9682302	LPS
-15.024217	5.0783324	LPS
-13.856429	-9.691412	PKS
23.127851	2.5452433	PKS
4.7739472	19.862194	PKS
4.7556486	19.876152	PKS
16.230198	1.1876838	PKS
12.848778	-4.887985	LPS
13.369798	-9.16687	LPS
1.2372745	0.83622724	Cas2
7.160596	0.9801231	Cas1
-2.1383955	0.028120717	LPS
3.4443576	7.3298507	Cas1
-6.841508	21.681486	PKS
1.7904515	4.2363605	Cas2
-3.1946583	15.307801	LPS
17.257452	8.357816	LPS
3.330348	-8.203381	LPS
-8.704947	3.4743698	LPS
4.6843247	14.271529	LPS
3.914113	10.439956	Cas1
1.1432709	0.8085661	Cas2
11.503239	15.094417	PKS
-8.79817	8.85627	PKS
-10.574715	30.966297	PKS
23.179556	2.5191948	PKS
4.740119	19.896286	PKS
4.9103427	19.701355	PKS
16.219234	1.1897984	PKS
-0.1359217	10.965969	Cas1
-6.9074264	25.308687	Cas2
11.613698	25.253185	PKS
-13.603979	-7.504224	PKS
-15.789069	19.70484	PKS
-21.519932	16.915842	PKS
4.8607836	30.308243	PKS
-15.775786	19.718014	PKS
-21.631544	17.025536	PKS
-27.478878	12.18299	PKS
-21.5927	16.98912	PKS
24.943249	9.446705	LPS
-2.3685815	-0.27248397	LPS
1.6213689	4.2899265	Cas2
7.076151	10.404368	Cas1
-1.0401534	9.3671665	Cas1
-1.0526323	9.379374	Cas1
-5.036445	20.391895	Cas1
1.7867075	4.198172	Cas2
-7.184176	25.39246	Cas2
-0.4123795	10.799334	Cas1
-4.9432397	0.8015031	LPS
0.7133107	3.3055503	Cas2
6.3357844	8.3799	Cas1
-3.1743612	14.954673	LPS
-3.183592	15.323329	LPS
-4.3610373	29.873693	Cas1
-9.325183	28.214495	Cas2
12.599249	-4.6357675	LPS
-8.705815	3.4738183	LPS
-4.784737	1.0066296	LPS
-0.9785123	9.5527935	Cas1
-0.24219243	-8.650336	Cas2
-8.720678	3.456479	LPS
4.9938307	14.561402	LPS
1.2112	0.82053894	Cas2
7.162188	0.9827033	Cas1
17.993742	14.246938	LPS
-9.365694	28.175177	Cas2
-4.374536	29.860136	Cas1
23.939074	-5.959433	PKS
-17.172876	-11.89158	PKS
-4.1298594	-15.534451	LPS
-16.65	10.691235	Cas1
3.064052	0.835387	Cas2
-4.1124477	6.993664	Cas1
10.737068	6.0213842	LPS
1.7959756	30.223793	LPS
-10.574926	30.96656	PKS
16.000637	6.6672287	LPS
11.619506	25.258991	PKS
-13.599729	-7.5083656	PKS
15.871273	-6.9290037	LPS
19.300264	-1.1827191	LPS
-15.01993	5.115929	LPS
1.7999797	30.219885	LPS
4.6761217	14.263284	LPS
-0.28415883	-8.6779585	Cas2
15.143344	0.6846524	PKS
-8.7256565	9.074655	PKS
24.925838	9.429303	LPS
0.069607034	9.575711	Cas1
0.07093029	9.592578	Cas1
3.419758	-4.5081387	LPS
-9.298004	8.711811	PKS
-4.233985	10.316747	LPS
-4.1142673	6.9929976	Cas1
13.731167	12.427669	PKS
-0.62842315	-8.873048	Cas2
4.8145695	7.6541786	Cas1
23.4963	2.366781	LPS
24.937498	9.440965	LPS
-15.108822	4.9851103	LPS
-15.102619	4.991832	LPS
-15.097265	4.9815845	LPS
-4.153639	-15.606852	LPS
3.9264777	10.492152	Cas1
1.2824993	1.4634098	Cas2
10.689528	6.325799	LPS
-9.386033	28.15451	Cas2
-16.043606	-3.1381679	Cas1
-16.052523	-3.1465585	Cas1
-9.370289	28.170061	Cas2
-9.339613	28.201742	Cas2
-16.046556	-3.141159	Cas1
-9.369126	28.171194	Cas2
-16.058607	-3.1532302	Cas1
-15.476902	24.1661	Cas1
-7.9717174	24.868092	Cas2
-15.488658	24.177628	Cas1
-15.466757	24.15571	Cas1
-7.957698	24.886412	Cas2
-15.471541	24.160482	Cas1
-15.459701	24.148685	Cas1
-7.9645524	24.8805	Cas2
-15.489701	24.178886	Cas1
-15.401304	24.090298	Cas1
-7.958625	24.8796	Cas2
-15.486358	24.175377	Cas1
-15.473121	24.162344	Cas1
-7.9757905	24.86991	Cas2
-15.441809	24.130856	Cas1
-15.477279	24.16646	Cas1
-7.951271	24.896917	Cas2
-15.492166	24.181305	Cas1
-15.495561	24.184645	Cas1
-7.9617014	24.881168	Cas2
-15.48544	24.174587	Cas1
-15.49229	24.181551	Cas1
-7.925372	24.9163	Cas2
-15.487331	24.17648	Cas1
-15.512096	24.201157	Cas1
-7.9904823	24.86929	Cas2
-15.489979	24.179241	Cas1
-15.499471	24.18867	Cas1
-7.9650927	24.877066	Cas2
-15.486763	24.176094	Cas1
-15.477201	24.16632	Cas1
-7.958763	24.881102	Cas2
-15.483084	24.172201	Cas1
-15.474066	24.16394	Cas1
-7.960432	24.886677	Cas2
-15.522161	24.21141	Cas1
-15.482629	24.171944	Cas1
-7.981411	24.86676	Cas2
-15.474073	24.164583	Cas1
-4.092395	-15.528976	LPS
-4.1068854	-15.555285	LPS
-4.1448126	-15.585928	LPS
-4.1399174	-15.585504	LPS
-4.0742016	-15.528579	LPS
-4.1034765	-15.534348	LPS
-4.1018257	-15.544903	LPS
-4.070745	-15.527897	LPS
-4.118739	-15.561273	LPS
-4.135501	-15.576722	LPS
-4.1302805	-15.574311	LPS
-4.1304336	-15.483788	LPS
-4.133242	-15.530054	LPS
6.969952	8.5370245	Cas1
6.9734473	8.543891	Cas1
6.9711094	8.5287075	Cas1
6.978751	8.540405	Cas1
6.987778	8.529227	Cas1
17.270979	8.371405	LPS
17.27094	8.371314	LPS
17.27136	8.372438	LPS
17.270725	8.371369	LPS
17.267508	8.368806	LPS
17.301123	8.403142	LPS
5.0492496	6.65285	Cas1
5.0776887	6.607621	Cas1
5.037407	6.662419	Cas1
5.0631	6.6354184	Cas1
5.0529976	6.646824	Cas1
5.0721583	6.6270494	Cas1
5.07768	6.622553	Cas1
5.104811	6.6091156	Cas1
5.028495	6.653035	Cas1
15.870678	-6.9288754	LPS
15.87119	-6.928972	LPS
15.871205	-6.9292827	LPS
4.226827	-5.4668202	LPS
7.3933535	9.227742	Cas1
0.6840411	3.307452	Cas2
7.397286	9.225778	Cas1
0.6861534	3.316015	Cas2
7.398352	9.232437	Cas1
0.686668	3.3093123	Cas2
7.388959	9.2309065	Cas1
0.6825519	3.318815	Cas2
-8.784578	8.871876	PKS
-8.79135	8.846772	PKS
10.466176	6.056873	LPS
17.086542	8.162029	LPS
17.086071	8.161626	LPS
17.077927	8.152281	LPS
17.08807	8.166989	LPS
17.993269	14.2472925	LPS
-4.190298	-15.633452	LPS
1.0593541	0.9062166	Cas2
1.0633305	0.87320673	Cas2
1.0552965	0.8695082	Cas2
1.0526018	0.86617357	Cas2
1.0673132	0.90127635	Cas2
5.5185986	10.449152	Cas1
6.10572	9.837721	Cas1
6.1122375	9.834334	Cas1
-0.30129656	-8.605366	Cas2
6.1467156	9.80094	Cas1
6.1127567	9.838187	Cas1
-0.27781454	-8.606595	Cas2
-8.997312	9.015229	PKS
-10.070154	8.886281	PKS
-17.16434	-11.898665	PKS
-8.999811	9.014843	PKS
-10.064516	8.882123	PKS
-17.15345	-11.882198	PKS
8.122577	-14.124966	LPS
8.105303	-14.142195	LPS
8.105136	-14.142633	LPS
8.112127	-14.135412	LPS
3.4282699	-4.4980597	LPS
3.4055948	-4.4804587	LPS
3.426912	-4.498012	LPS
3.4256377	-4.4983187	LPS
3.4236796	-4.496274	LPS
3.425186	-4.49666	LPS
3.4268887	-4.4983106	LPS
2.699909	16.101778	LPS
-25.707977	3.8436332	LPS
-25.684547	3.8669736	LPS
-25.711765	3.8398337	LPS
-25.7382	3.8134441	LPS
-25.706192	3.8453634	LPS
-25.736067	3.8144956	LPS
-25.824953	3.7270513	LPS
-25.761536	3.7903156	LPS
-25.738567	3.8132148	LPS
-25.758368	3.793159	LPS
-25.74773	3.8038206	LPS
-25.682255	3.869344	LPS
-25.743862	3.8078659	LPS
-25.671305	3.8803668	LPS
-25.676659	3.8745854	LPS
-25.709354	3.8520675	LPS
-25.737633	3.8141186	LPS
-25.71648	3.8351154	LPS
-25.652203	3.8991218	LPS
-25.705072	3.8466024	LPS
-25.733498	3.818206	LPS
-25.714624	3.836962	LPS
-25.711702	3.8400364	LPS
-25.701738	3.8498714	LPS
-25.672283	3.8780124	LPS
-25.663927	3.887423	LPS
-25.69149	3.859024	LPS
-25.740566	3.8111825	LPS
-25.750122	3.8016062	LPS
-25.696583	3.854809	LPS
-25.69509	3.8564258	LPS
-25.748844	3.802815	LPS
-25.738443	3.8133714	LPS
-25.701244	3.8503327	LPS
-25.700546	3.8498948	LPS
-25.65439	3.8968859	LPS
-25.658997	3.8923502	LPS
-25.71945	3.8322568	LPS
-25.639423	3.9106846	LPS
-25.755112	3.7966876	LPS
-25.68086	3.870408	LPS
-25.700855	3.8506095	LPS
-25.651764	3.8994837	LPS
-25.716417	3.834294	LPS
-25.654501	3.8967981	LPS
-25.684105	3.866148	LPS
-25.656431	3.8948588	LPS
-25.706844	3.8447864	LPS
-25.618464	3.9295075	LPS
4.5205207	-3.499732	LPS
-8.657131	8.904209	PKS
-8.737323	8.865825	PKS
4.3299146	-3.3805428	LPS
4.3222613	-3.3719583	LPS
4.3320537	-3.382365	LPS
4.323802	-3.3724058	LPS
6.7024503	-3.7140968	LPS
4.340578	-3.379336	LPS
6.6906013	-3.7005737	LPS
4.339746	-3.3933878	LPS
4.366309	-3.4153817	LPS
4.3190823	-3.3712227	LPS
4.330172	-3.381226	LPS
4.329248	-3.3810592	LPS
4.3300076	-3.3799524	LPS
4.3330398	-3.3817837	LPS
6.709421	-3.7207656	LPS
4.331804	-3.3810995	LPS
4.347173	-3.3970037	LPS
4.3222723	-3.3763723	LPS
19.001196	-8.899388	Cas1
18.960058	-8.858437	Cas1
18.966227	-8.8645	Cas1
18.913986	-8.812456	Cas1
18.962858	-8.861073	Cas1
18.918558	-8.816926	Cas1
18.940224	-8.838577	Cas1
18.992338	-8.890664	Cas1
18.934729	-8.833132	Cas1
18.9116	-8.809895	Cas1
19.007914	-8.906036	Cas1
18.868275	-8.766994	Cas1
18.865776	-8.764192	Cas1
18.943563	-8.842087	Cas1
19.005232	-8.903393	Cas1
18.941704	-8.840013	Cas1
18.95438	-8.852698	Cas1
18.907106	-8.805397	Cas1
18.941898	-8.840068	Cas1
18.939005	-8.837426	Cas1
18.976614	-8.874927	Cas1
18.942604	-8.8409195	Cas1
18.93767	-8.835869	Cas1
18.89675	-8.795113	Cas1
18.960974	-8.859343	Cas1
18.913652	-8.811676	Cas1
18.849192	-8.747967	Cas1
18.842943	-8.741728	Cas1
18.83257	-8.731331	Cas1
18.896753	-8.79519	Cas1
18.974194	-8.872687	Cas1
19.00051	-8.898919	Cas1
18.91992	-8.818241	Cas1
19.005547	-8.90379	Cas1
18.959064	-8.857178	Cas1
19.046032	-8.944266	Cas1
18.96084	-8.859088	Cas1
18.863638	-8.762465	Cas1
18.958937	-8.857328	Cas1
18.960737	-8.859593	Cas1
18.95588	-8.854054	Cas1
18.90553	-8.803833	Cas1
18.938475	-8.83682	Cas1
18.953403	-8.851848	Cas1
18.966625	-8.865003	Cas1
18.8467	-8.745364	Cas1
18.929047	-8.827391	Cas1
18.964603	-8.862775	Cas1
18.781132	-8.679719	Cas1
19.0245	-8.922748	Cas1
18.954021	-8.852511	Cas1
18.974716	-8.872939	Cas1
18.889158	-8.787574	Cas1
18.90438	-8.802811	Cas1
18.809069	-8.70791	Cas1
18.982025	-8.880339	Cas1
18.844814	-8.743587	Cas1
18.871546	-8.768372	Cas1
18.968287	-8.866579	Cas1
18.984396	-8.882629	Cas1
19.044582	-8.94289	Cas1
18.915508	-8.813907	Cas1
-10.403769	-12.149132	LPS
-10.392109	-12.13655	LPS
4.028613	9.902882	Cas1
1.1346444	1.9032571	Cas2
4.0299087	9.9175625	Cas1
1.1402318	1.9062972	Cas2
-17.743233	5.5562267	LPS
-17.743565	5.556639	LPS
-17.743258	5.5564375	LPS
-17.746525	5.5594935	LPS
-17.74414	5.557428	LPS
-17.7564	5.5692563	LPS
-17.734364	5.5477834	LPS
-17.743261	5.556414	LPS
-17.72408	5.5374436	LPS
-17.744894	5.558027	LPS
-17.753292	5.564013	LPS
-17.74492	5.5577636	LPS
-17.705618	5.5260906	LPS
-17.73618	5.5498915	LPS
-17.730484	5.5495577	LPS
-17.747671	5.560881	LPS
-17.741777	5.554897	LPS
-17.744823	5.558031	LPS
-17.72952	5.542408	LPS
-5.2578697	10.899274	LPS
-5.254565	10.916124	LPS
-5.248802	10.911443	LPS
-5.2533517	10.918398	LPS
-5.2696548	10.908102	LPS
-5.2526145	10.896097	LPS
-16.050213	-3.1448195	Cas1
-16.837572	13.050491	Cas1
2.401104	0.7863156	Cas2
-13.534914	-9.854004	PKS
3.9029868	-4.855673	LPS
4.109263	-4.9697075	LPS
10.736904	6.3021584	LPS
-0.1608425	10.989611	Cas1
-0.2589142	-8.654545	Cas1
15.108477	17.84674	Cas1
4.042908	2.8040788	Cas2
4.3180785	8.029827	Cas1
-0.26912814	-8.643872	Cas1
15.108157	17.846672	Cas1
15.092906	17.832811	Cas1
-0.27218983	-8.647368	Cas1
4.0690913	2.8087354	Cas2
4.3089733	8.026587	Cas1
-0.25426847	-8.661443	Cas1
15.107845	17.84625	Cas1
4.0605874	2.808478	Cas2
4.321731	8.029431	Cas1
-0.27014986	-8.651451	Cas1
15.110084	17.846777	Cas1
4.0685387	2.8086765	Cas2
4.320471	8.028915	Cas1
-0.2942559	-8.628409	Cas1
15.109666	17.847736	Cas1
15.10083	17.843277	Cas1
-0.27342716	-8.649496	Cas1
15.108011	17.846233	Cas1
15.10779	17.84629	Cas1
-0.2718775	-8.653168	Cas1
6.30847	16.058994	LPS
6.306808	16.044374	LPS
3.4499507	7.3215585	Cas1
3.4517288	7.323328	Cas1
3.4154048	7.2920074	Cas1
-0.8993853	9.869808	Cas1
-7.5289264	25.066391	Cas2
7.0548806	10.340716	Cas1
0.7872816	2.8647203	Cas2
7.0675306	10.346522	Cas1
0.78508526	2.855987	Cas2
-0.57894653	-8.846301	Cas1
4.646606	8.475419	LPS
4.655417	8.485819	LPS
4.6466494	8.475345	LPS
4.6474733	8.474378	LPS
4.6456594	8.475825	LPS
4.652733	8.48708	LPS
4.6469707	8.476462	LPS
4.6509705	8.483499	LPS
4.663738	8.47624	LPS
4.6480207	8.47606	LPS
3.737878	-4.542027	LPS
3.774017	-4.777159	LPS
2.9446068	-17.498652	LPS
10.746002	6.3979855	LPS
-0.12529574	11.01923	Cas1
-0.12747866	11.000208	Cas1
6.9496355	1.2334298	Cas1
2.5297623	0.5046614	Cas2
21.630457	15.811204	LPS
8.0880785	-17.497604	LPS
-23.348799	-2.2711136	LPS
-23.35616	-2.2786412	LPS
8.090186	-17.495579	LPS
-23.348652	-2.27282	LPS
8.076241	-17.509518	LPS
8.075079	-17.510723	LPS
-23.341896	-2.259633	LPS
-23.34749	-2.26882	LPS
8.076386	-17.509325	LPS
-23.348242	-2.269474	LPS
8.077358	-17.508448	LPS
-23.349041	-2.2715085	LPS
8.071682	-17.514236	LPS
-23.348703	-2.2708974	LPS
8.077131	-17.50867	LPS
-23.348042	-2.2695382	LPS
8.066421	-17.519434	LPS
8.07576	-17.510002	LPS
-23.348791	-2.2695544	LPS
8.077743	-17.508074	LPS
-23.351183	-2.275431	LPS
8.072425	-17.513523	LPS
-23.35041	-2.272612	LPS
-23.34926	-2.271821	LPS
8.059888	-17.525667	LPS
8.055119	-17.53075	LPS
-23.349136	-2.2708678	LPS
-23.349806	-2.2723691	LPS
8.048097	-17.537922	LPS
-23.346935	-2.2641141	LPS
8.075649	-17.510136	LPS
-23.364195	-2.285596	LPS
8.0786915	-17.50718	LPS
8.0503845	-17.535675	LPS
-23.33733	-2.26497	LPS
8.07596	-17.50982	LPS
-23.361677	-2.2831995	LPS
8.06552	-17.520159	LPS
-23.343159	-2.2626717	LPS
-23.3458	-2.2616713	LPS
8.052702	-17.533264	LPS
-4.10837	6.9969	Cas1
-4.7570405	10.942499	LPS
7.473289	18.623518	LPS
8.106395	-14.141107	LPS
8.107036	-14.140702	LPS
-7.0805163	9.104739	PKS
-25.730572	3.8201334	LPS
6.099215	-9.353112	Cas1
6.0894756	-9.343388	Cas1
16.207447	1.1917598	PKS
4.7591124	19.870386	PKS
4.760896	19.874743	PKS
23.16825	2.5236135	PKS
-13.85694	-9.6905365	PKS
3.709313	-4.407508	LPS
-12.855812	0.40508908	Cas1
-12.855022	0.40485275	Cas1
6.9738965	8.53881	Cas1
-4.109301	6.9961133	Cas1
-15.01363	5.1283555	LPS
-0.98635817	9.569458	Cas1
-15.913581	12.64596	Cas1
0.1166422	2.1823952	Cas1
-5.639596	19.93262	PKS
10.552792	6.1129193	LPS
1.5135984	3.9480293	Cas2
5.506707	10.441196	Cas1
-15.003002	5.928907	LPS
-15.0070095	5.908121	LPS
-14.995728	5.930871	LPS
-15.005016	5.915097	LPS
-16.017328	12.524756	Cas1
2.4858625	0.52809954	Cas2
-13.689296	-7.3809476	PKS
-10.391101	-12.136333	LPS
-10.395581	-12.141035	LPS
-10.3998575	-12.145262	LPS
-10.388931	-12.134385	LPS
3.925228	10.490359	Cas1
1.2943398	1.4725314	Cas2
10.45475	1.2720238	PKS
10.449573	1.268564	PKS
0.3061426	2.1669438	Cas2
15.992665	6.6589184	LPS
15.967787	6.6341934	LPS
15.981661	6.6476746	LPS
15.978791	6.645006	LPS
15.967331	6.633478	LPS
0.11913853	2.1798043	Cas1
-15.904604	12.650822	Cas1
4.8441663	2.0827713	Cas2
-0.88098884	9.9967	Cas1
-0.8440891	-7.789305	Cas2
4.8642406	7.6403937	Cas1
-0.8439981	-7.7893205	Cas2
4.8823757	7.6224413	Cas1
-5.032172	20.39575	Cas1
-9.004429	9.466797	PKS
-10.067497	8.877725	PKS
22.30945	25.980679	LPS
22.305805	25.977026	LPS
22.305687	25.976969	LPS
22.305906	25.977142	LPS
22.306929	25.978348	LPS
-1.1041869	10.16072	Cas1
-7.2922196	25.096657	Cas2
-3.1716824	14.964787	LPS
-8.653973	8.971699	PKS
-15.915337	19.576242	PKS
-15.912638	19.578932	PKS
-15.919419	19.5721	PKS
-15.906823	19.584757	PKS
12.456331	9.247515	PKS
12.456356	9.247605	PKS
24.934286	9.4377775	Cas1
15.50265	0.22049968	PKS
15.503372	0.22313875	PKS
-10.625689	31.019209	LPS
19.20409	-1.2805568	LPS
-14.180244	-1.1970907	LPS
-14.175209	-1.1859791	LPS
-14.123925	-1.1455104	LPS
-14.176137	-1.1872683	LPS
-14.189079	-1.2053304	LPS
-14.196595	-1.2070132	LPS
-14.181124	-1.1911832	LPS
-14.167234	-1.1853536	LPS
-14.167367	-1.1876631	LPS
-14.210861	-1.1980708	LPS
-14.189794	-1.1747698	LPS
-14.1811075	-1.189421	LPS
-14.185635	-1.1903157	LPS
-14.190755	-1.1844746	LPS
-14.196834	-1.1919035	LPS
-14.193491	-1.190416	LPS
-14.200331	-1.2022265	LPS
-14.160303	-1.2071041	LPS
-14.232344	-1.2228938	LPS
-14.208657	-1.2159388	LPS
-14.165222	-1.1839617	LPS
-14.176766	-1.1815351	LPS
-14.202622	-1.1890311	LPS
-14.190633	-1.1927798	LPS
-14.191329	-1.1913536	LPS
-14.17293	-1.1908475	LPS
-14.207744	-1.203668	LPS
-14.196007	-1.1943874	LPS
-2.2019377	0.34762785	LPS
-7.493443	25.08621	Cas2
-0.93371826	10.001917	Cas1
-9.148941	8.981803	PKS
21.636776	15.817581	LPS
19.087317	-1.398387	LPS
-10.624746	31.018415	LPS
2.664496	9.908807	Cas1
1.1376445	-1.4108806	Cas2
1.1686395	-1.3648189	Cas2
3.917468	10.342692	Cas1
2.6045837	0.10890028	Cas2
-5.2499676	10.920161	LPS
15.50582	0.20653844	PKS
0.123288885	2.1556542	Cas2
-15.931811	12.62116	Cas1
23.921171	-5.9414635	PKS
-17.17639	-11.887659	PKS
0.97514516	0.22087535	Cas2
3.8253264	10.684903	Cas1
21.637173	15.818004	LPS
21.635096	15.815902	LPS
-15.498301	24.187593	Cas1
-7.967913	24.873234	Cas2
-15.501205	24.190239	Cas1
-4.359029	29.875038	Cas1
3.6435735	10.484305	Cas1
-0.16075552	10.988615	Cas1
-0.16054784	10.990929	Cas1
3.6611404	10.4452305	Cas1
-4.3707547	29.863379	Cas1
-0.5742458	2.3228118	Cas1
15.994367	6.66118	LPS
15.959165	6.625599	LPS
15.992222	6.658573	LPS
15.988525	6.655012	LPS
24.947895	9.451358	LPS
-9.885734	7.8441253	PKS
-16.982601	12.769675	Cas1
3.0505264	0.83998036	Cas2
6.88708	9.598468	Cas1
1.4206163	3.7097287	Cas2
-1.8203547	10.410676	Cas1
-1.8206942	10.409504	Cas1
1.9092784	-0.16374803	Cas2
15.506292	0.20606358	PKS
15.505742	0.21998776	PKS
15.521158	0.19645183	PKS
15.5062065	0.20776041	PKS
15.480718	0.23330612	PKS
15.533386	0.24233286	PKS
-16.502226	12.250742	Cas1
2.773434	0.50025904	Cas2
-16.477346	12.254597	Cas1
2.7730966	0.495648	Cas2
2.7773638	0.49975055	Cas2
-16.506907	12.268138	Cas1
-21.44426	16.839985	PKS
-27.492249	12.196354	PKS
-21.656668	17.051643	PKS
-15.815438	19.678509	PKS
4.870239	30.299835	PKS
-21.655764	17.051462	PKS
-15.942343	19.549543	PKS
-14.839398	-2.3704338	LPS
10.5374775	6.1395326	LPS
8.170251	-17.411905	Cas1
13.338161	-9.194911	Cas2
8.174018	-17.408003	Cas1
4.3290615	-3.378335	LPS
4.2831264	-5.286312	LPS
5.7886167	-10.72994	LPS
5.79578	-10.737079	LPS
5.7894244	-10.73072	LPS
5.790233	-10.731508	LPS
5.7970314	-10.738318	LPS
5.790011	-10.731305	LPS
5.7898855	-10.731158	LPS
5.790185	-10.731493	LPS
5.8047247	-10.746013	LPS
5.7915707	-10.733555	LPS
24.948479	9.451927	LPS
24.979486	9.483074	LPS
-17.16814	-11.896378	PKS
23.907927	-5.9280696	PKS
-9.161862	8.997983	PKS
-9.273497	8.533721	PKS
-0.818425	2.4962037	Cas2
-0.7940134	9.7574625	Cas1
-0.7917435	9.7704525	Cas1
-0.77131283	9.7349205	Cas1
-0.7911672	9.779135	Cas1
-17.164799	-11.899199	PKS
23.921984	-5.9421797	PKS
0.78965616	2.8646865	Cas2
7.0468106	10.349103	Cas1
-15.97136	19.520147	PKS
24.976484	9.479911	LPS
-4.352858	29.88202	Cas1
-9.395002	28.145332	Cas2
3.4704258	-7.2502356	LPS
3.4700794	-7.251564	LPS
-0.77920824	-8.994232	Cas1
-5.119257	11.238849	LPS
2.944124	-17.499125	LPS
-4.4399886	2.0908597	LPS
8.076451	-14.170937	LPS
10.742859	6.3114967	LPS
3.4283254	-4.497568	LPS
7.1769705	0.4860711	Cas2
-4.6607556	20.008036	Cas1
-8.714062	3.4669454	PKS
15.871124	-6.9290767	LPS
7.4945436	18.644571	LPS
14.157702	13.179965	PKS
14.152346	13.16872	PKS
14.156919	13.156968	PKS
-13.856988	-9.690823	PKS
23.163025	2.5563831	PKS
4.7741966	19.862022	PKS
4.7709002	19.860363	PKS
16.24351	1.1989439	PKS
-20.65869	-0.10356714	PKS
-20.657497	-0.102318734	PKS
-20.656921	-0.10174485	PKS
13.251847	17.374472	PKS
-20.657969	-0.10281956	PKS
-20.669466	-0.114254616	PKS
-20.657564	-0.10234312	PKS
-20.65879	-0.10370432	PKS
-20.657644	-0.10250195	PKS
-20.636852	-0.081911646	PKS
-20.655293	-0.10006237	PKS
-20.657839	-0.10264258	PKS
-20.657984	-0.10278935	PKS
-20.652615	-0.09741012	PKS
13.240931	17.361729	PKS
-20.666887	-0.111534216	PKS
-20.685999	-0.13076138	PKS
-20.665476	-0.11036378	PKS
-20.657618	-0.10244236	PKS
-20.656168	-0.10087781	PKS
1.589879	21.09496	Cas1
3.425541	-4.4946375	LPS
3.4373362	-4.501938	LPS
3.430639	-4.494515	LPS
-4.679697	10.840096	LPS
13.251244	17.37083	PKS
-2.5667439	-4.129997	PKS
12.818262	2.0029845	PKS
12.818177	2.0031948	PKS
14.726218	0.853427	PKS
-8.617571	3.530475	PKS
-17.509678	12.948879	Cas1
0.5930239	14.883902	Cas2
-17.506119	12.944713	Cas1
0.5932215	14.883987	Cas2
0.594237	14.885089	Cas2
-17.47911	12.922361	Cas1
0.59334636	14.884162	Cas2
-17.51483	12.9449	Cas1
1.733486	4.7411156	Cas2
7.347258	10.711007	Cas1
2.053655	-0.23107259	Cas2
-17.872145	3.9445562	Cas1
-17.87205	3.9444575	Cas1
7.365918	10.731493	Cas1
1.7355633	4.7503858	Cas2
-17.551992	12.959254	Cas1
3.1211846	-0.55067414	Cas2
-17.534409	12.969612	Cas1
3.0920868	-0.57644117	Cas2
3.118993	-0.5512205	Cas2
-17.555706	12.981164	Cas1
1.7344599	4.7484164	Cas2
7.3444176	10.706755	Cas1
7.3474483	10.711512	Cas1
1.7689213	4.787082	Cas2
7.3471518	10.709429	Cas1
1.7457592	4.766812	Cas2
7.351229	10.718054	Cas1
1.7376195	4.7570877	Cas2
0.59339345	14.884112	Cas2
-17.496546	12.935009	Cas1
-0.79822797	1.9505366	Cas1
2.0552456	-0.23305395	Cas2
-17.872334	3.9444358	Cas1
-0.7910028	1.9646758	Cas1
-0.79729486	1.9541838	Cas1
2.0547156	-0.23164444	Cas2
-17.872322	3.944203	Cas1
-17.873224	3.9429638	Cas1
2.055704	-0.22987218	Cas2
-0.8247658	1.9300555	Cas1
2.0266304	-0.22750314	Cas2
-17.87192	3.9440467	Cas1
-0.79111534	1.9664316	Cas1
2.081808	-0.216073	Cas2
-17.872292	3.9442718	Cas1
2.0582688	-0.23872194	Cas2
-17.872488	3.9429731	Cas1
-17.872295	3.9443295	Cas1
-0.7957579	1.9633735	Cas1
3.119969	-0.5539932	Cas2
-17.526493	12.9604845	Cas1
3.1026196	-0.5588394	Cas2
-17.534805	12.969285	Cas1
-17.548155	12.978413	Cas1
3.133763	-0.53817886	Cas2
-17.546968	12.972751	Cas1
3.126049	-0.54979527	Cas2
-17.549953	12.984311	Cas1
3.1294665	-0.54655415	Cas2
3.11849	-0.5513899	Cas2
-17.481863	12.9157915	Cas1
3.1196356	-0.5551288	Cas2
-17.556032	12.990669	Cas1
-17.87232	3.943814	Cas1
2.055046	-0.22783013	Cas2
1.7360345	4.758215	Cas2
7.353434	10.718085	Cas1
7.34134	10.704581	Cas1
-17.576332	13.007215	Cas1
2.5437741	-0.040549092	Cas2
7.3572187	10.726385	Cas1
7.365724	10.735538	Cas1
1.7205496	4.736217	Cas2
2.0497417	-0.23172702	Cas2
-17.872612	3.9439323	Cas1
-0.061898377	3.9177861	LPS
-0.06764989	3.9132023	LPS
-0.06312758	3.9165685	LPS
1.8046364	30.215134	LPS
-2.9683745	14.659401	LPS
22.30609	25.977427	LPS
3.6563206	-4.5136595	LPS
13.742719	13.758652	PKS
-7.2722125	9.028834	PKS
-7.250681	9.041368	PKS
-7.2508073	9.041722	PKS
6.926917	9.42939	Cas1
1.5943394	4.2444105	Cas2
6.917544	9.429331	Cas1
1.6077032	4.2337093	Cas2
-6.6772614	25.195307	Cas2
0.033999223	9.614663	Cas1
-6.670677	25.189093	Cas2
0.02942304	9.622454	Cas1
-17.872711	3.9440613	Cas1
2.0389688	-0.24126752	Cas2
2.053737	-0.23237805	Cas2
-17.872568	3.9440498	Cas1
2.5445418	-0.14638582	Cas2
-17.871664	3.9519095	Cas1
-9.006329	7.9266486	PKS
-8.983361	7.9009333	PKS
-9.010182	7.9214706	PKS
13.739854	13.761341	PKS
-0.2844685	9.747604	Cas1
-7.2370296	25.15703	Cas2
-17.417294	12.889121	Cas1
3.0675457	-0.52214456	Cas2
-9.038791	9.395932	PKS
3.6828127	9.981555	Cas1
2.168823	-0.707604	Cas2
2.1759448	-0.6906295	Cas2
3.65202	10.005005	Cas1
14.741874	1.2340943	PKS
-7.096098	9.097946	PKS
-7.073091	9.117953	PKS
-9.036514	9.397749	PKS
-9.040965	9.407066	PKS
13.750772	13.749543	PKS
-17.429934	12.906412	Cas1
3.1012557	-0.5386584	Cas2
1.61329	21.06979	Cas1
14.171877	13.314499	PKS
14.133792	13.32237	PKS
-9.036479	9.39821	PKS
-7.087305	9.105675	PKS
-7.096389	9.0984745	PKS
-7.0975423	9.098713	PKS
-7.096954	9.098313	PKS
-9.0473995	9.409265	PKS
-17.524523	12.957625	Cas1
0.59355986	14.884268	Cas2
-17.523542	12.949158	Cas1
0.593578	14.88425	Cas2
-8.595847	9.769088	PKS
-8.596848	9.768268	PKS
13.444238	14.236208	PKS
-8.595819	9.766597	PKS
13.771748	13.73462	PKS
0.5937763	14.884169	Cas2
-17.527838	12.940637	Cas1
13.444757	14.2372	PKS
13.776301	13.738224	PKS
13.77881	13.73079	PKS
-3.211928	15.010408	LPS
-0.06608167	3.9283252	LPS
14.7757845	0.7778714	PKS
1.6903491	2.5765219	Cas2
4.4546633	7.8809166	Cas1
1.6921661	2.5884817	Cas2
8.868798	-8.099762	Cas1
8.868711	-8.099991	Cas1
8.8686075	-8.099972	Cas1
8.868811	-8.1001	LPS
8.868833	-8.100144	LPS
8.868804	-8.100136	LPS
8.868741	-8.10014	Cas1
8.868823	-8.100202	Cas1
8.868806	-8.100207	Cas1
-6.897412	25.2088	Cas2
5.083491	7.6828647	Cas1
14.921872	0.9004682	PKS
12.738692	1.107594	PKS
-8.278383	8.532309	PKS
-3.1657503	14.944405	LPS
-15.25354	5.534371	LPS
-8.657134	8.503775	PKS
-8.656861	8.508484	PKS
-8.664512	8.517192	PKS
-8.647901	8.50179	PKS
2.47633	-0.66971576	Cas2
4.7834067	9.503947	Cas1
4.777249	9.504139	Cas1
2.4817898	-0.6749343	Cas2
14.73218	1.2321656	PKS
14.731359	1.233759	PKS
14.742117	1.2317877	PKS
-0.7932783	2.9613109	Cas2
-0.76648754	2.9403908	Cas2
-0.78805715	2.9631033	Cas2
6.4475875	9.116377	Cas1
1.814796	4.125537	Cas2
-8.283787	8.520888	PKS
14.664199	1.310359	PKS
-0.84430504	3.0086436	LPS
-0.83065575	3.004738	LPS
-3.1518326	14.945164	LPS
4.5067964	7.466584	Cas1
5.4713273	2.2511926	Cas2
2.6349187	9.907954	Cas1
1.1391245	-1.4102827	Cas2
3.93166	10.486294	Cas1
1.2838109	1.4645965	Cas2
3.9350028	10.503903	Cas1
1.2799832	1.4548155	Cas2
3.9552689	-4.927447	LPS
-13.534106	-9.8542795	PKS
-4.6742864	10.634066	LPS
-4.6626134	10.630971	LPS
-4.663444	10.629261	LPS
-17.74214	5.555425	LPS
-0.7361508	-8.960744	Cas1
6.2423205	8.8024235	Cas1
2.6700583	16.147726	LPS
2.6826375	16.134298	LPS
-8.736102	3.386903	LPS
-4.038343	-15.494193	LPS
-4.1040525	-15.550557	LPS
-4.148184	-15.588729	LPS
4.948934	2.7686036	Cas2
4.9243913	6.6544375	Cas1
15.962095	6.6282816	LPS
7.5061836	7.5048428	Cas1
-14.8311825	-2.355141	Cas1
-4.429022	6.781079	Cas1
-16.649961	10.690575	Cas1
3.0722122	0.8428696	Cas2
11.490947	15.085079	LPS
-20.665834	-0.110667236	PKS
12.57342	0.9188912	PKS
12.567617	0.91893435	PKS
13.231663	17.352835	PKS
1.4750276	4.288648	Cas2
7.0459113	10.028317	Cas1
-9.903268	-4.105592	LPS
-9.005199	7.922593	PKS
-9.005713	7.924202	PKS
-9.008828	7.918587	PKS
-20.658712	-0.10357663	PKS
[truncated: 3,103 more rows]
