# Supplementary material for: Genomic language model predicts protein co-regulation and function
Source: Nat Commun. 2024 Apr 3;15:2880. doi: 10.1038/s41467-024-46947-9 (PMC10991518; doi:10.1038/s41467-024-46947-9)
Supplement: Supplementary file 4 — Source Data [file 41467_2024_46947_MOESM4_ESM.zip › Source_data/Figure2_source_data/2i_source_data.tsv]

UMAP_1	UMAP_2	label
-3.1247704	5.359532	LPS
-0.52093786	-15.57481	LPS
-0.2275412	2.5856113	Cas1
-0.23113582	2.5044596	Cas2
7.808353	-0.58919954	Cas1
-3.6587446	7.6804013	LPS
-3.2666953	5.3074856	LPS
2.0387263	-0.85417914	LPS
2.0150793	-0.8260558	LPS
-3.1225705	5.3300514	LPS
-4.745253	11.45517	LPS
7.9900174	5.6759953	LPS
-1.1147493	-7.069157	PKS
-1.1109833	-7.0729537	PKS
-1.1168104	-7.0665107	PKS
-1.6394619	-5.1125965	PKS
-1.7324636	-5.0062537	PKS
-8.220619	2.4483845	PKS
-8.222921	2.4980154	PKS
-9.247309	3.0689263	PKS
-9.265006	3.0767665	PKS
1.4238988	3.2930064	PKS
0.8894525	3.393468	PKS
-0.76401126	2.6932957	Cas1
-0.35164604	5.853591	LPS
1.1317713	-8.074205	LPS
8.009268	5.668603	LPS
-3.9854047	13.817359	LPS
7.9796343	5.6817718	LPS
-0.49703413	10.348092	PKS
-0.49649355	10.348901	PKS
-0.4963259	10.348018	PKS
-0.4889811	10.356804	PKS
-0.49875075	10.341756	PKS
-0.49476215	10.347962	PKS
-0.49346396	10.348355	PKS
-0.46859273	10.377974	PKS
6.5315537	-0.41000715	Cas2
6.4935365	-0.4364021	Cas1
-3.5752685	5.811751	LPS
-0.49573857	10.34906	PKS
-0.49754357	10.3227215	PKS
-1.7245758	5.6435	LPS
-1.7493311	5.6189256	LPS
-3.927048	-4.865747	Cas1
0.18344983	17.248878	Cas1
-0.75580156	2.6855125	Cas1
-0.74686795	2.6895864	Cas1
-1.8821144	-6.832142	PKS
-1.8611453	-6.8531666	PKS
-1.8853713	-6.8342986	PKS
16.222265	-2.5371342	LPS
16.237421	-2.5253854	LPS
-7.1730566	-3.9816377	Cas1
-7.182553	-4.0127096	Cas2
0.9469112	0.56196564	Cas1
-3.1180692	7.6790667	LPS
1.9654816	-10.572317	PKS
2.0160034	-10.498017	PKS
2.033406	-10.477445	PKS
4.1976776	-5.241741	PKS
4.217324	-5.2609787	PKS
-1.228863	6.0636177	LPS
-2.7267823	6.5337887	LPS
-0.2500649	-11.911492	Cas1
-0.2509011	-11.909385	Cas1
1.9105089	5.4224434	LPS
-3.7717714	7.734444	LPS
-3.0241137	-2.3984795	Cas1
-14.644264	13.233459	Cas2
-14.665888	13.255174	Cas1
2.077257	8.471929	PKS
6.154184	-0.97141176	Cas1
2.8464239	4.120374	PKS
3.519341	-1.96842	PKS
-2.8560274	6.3098125	LPS
-1.1988367	5.8011804	LPS
-0.520622	-15.575363	LPS
-1.8367039	-6.905028	PKS
-1.8363947	-6.905168	PKS
-3.9779627	13.809203	LPS
-3.782423	7.6090903	LPS
7.515586	5.8585234	LPS
7.5167756	5.858313	LPS
-1.4851248	6.8626556	LPS
-4.3800435	7.175213	LPS
-4.3048406	7.2445593	LPS
5.98127	0.20163108	Cas1
0.57129246	3.1855826	Cas1
-1.3159634	5.934069	LPS
0.34903586	3.114845	Cas2
-0.65222484	1.6357017	Cas1
2.8000472	1.0416644	LPS
2.8199358	1.0568291	LPS
1.4492989	2.9604526	PKS
1.4541347	2.9534109	PKS
0.70873606	0.43600088	Cas1
-7.1564994	-3.8354883	Cas2
-7.173706	-3.827898	Cas1
-14.507847	13.094929	Cas2
-14.500925	13.087298	Cas1
-5.95458	18.736088	LPS
-3.1198585	6.075138	LPS
0.7293879	0.41947022	Cas1
-3.0734828	5.4092655	LPS
-8.867402	3.408401	PKS
-8.890851	3.425754	PKS
-8.254433	3.0895529	PKS
-8.225425	3.0623963	PKS
-7.8418536	1.5347495	PKS
-7.8825703	1.439837	PKS
-7.8698525	1.0859339	PKS
-7.865022	1.0624678	PKS
-7.868227	1.0518354	PKS
-5.6035004	-4.882723	Cas2
-5.7062893	-4.953867	Cas1
0.29485005	8.240897	Cas2
-5.580639	-4.8657904	Cas1
-8.910027	3.4208422	PKS
-8.867579	2.7236683	PKS
-8.525356	2.4033298	PKS
-8.496831	2.3791802	PKS
-8.120954	1.6372902	PKS
-7.8719945	1.1141539	PKS
-1.9434533	-6.795623	PKS
-1.9446713	-6.798647	PKS
-1.9348956	-6.8041315	PKS
-4.2504554	7.6315484	LPS
11.221917	-10.046011	Cas1
-2.9670026	7.5489936	PKS
0.49201548	3.3295772	Cas1
-3.6417513	7.7778673	LPS
-0.86924434	3.4185646	Cas2
1.9402398	5.4112234	LPS
-1.4439569	7.2205024	LPS
-1.5420287	7.1483026	LPS
3.8079317	15.188496	LPS
-6.8030357	-3.584986	Cas2
-6.9147215	-3.6242785	Cas1
-4.9502077	-4.221465	Cas2
-4.962833	-4.257615	Cas1
-0.095270775	2.6666825	Cas1
-1.0058358	4.075409	Cas1
-1.0048374	4.011543	Cas1
-13.060965	3.5047214	LPS
-13.038791	3.4830592	LPS
-13.102438	3.5377793	LPS
-13.081038	3.5162354	LPS
3.8594635	15.239076	LPS
3.866128	15.247236	LPS
3.838004	15.217851	LPS
3.8362975	15.213781	LPS
3.8619413	15.241813	LPS
3.8635116	15.243353	LPS
-5.6671815	-4.0141544	Cas1
-5.640103	-4.00154	Cas2
-5.6440673	-3.983892	Cas1
-5.6312237	-3.9910295	Cas2
-3.441879	7.527526	LPS
-1.1875623	-6.9719377	PKS
-1.1261041	-7.0657907	PKS
-1.1132606	-7.0638776	PKS
-1.6706847	-5.0849504	PKS
-1.751362	-4.9825783	PKS
-8.33736	2.9805665	PKS
-8.452133	3.1194701	PKS
-8.562051	3.1783993	PKS
-9.254255	3.0523453	PKS
3.1640909	4.2628555	PKS
-5.5854206	-4.112824	Cas2
-5.575663	-4.0959563	Cas1
-5.5223675	-4.2407393	Cas1
-5.497767	-4.235023	Cas1
-5.585312	-4.3472457	Cas2
0.49962246	0.5307749	Cas2
13.4272585	0.31698582	PKS
3.110056	4.1951985	PKS
7.205031	-3.9039943	LPS
2.993553	4.2153845	Cas2
7.2074175	-3.9105926	LPS
7.1889863	-3.8910334	LPS
7.206965	-3.9103525	LPS
3.104721	4.195588	PKS
2.5156448	2.6019413	PKS
2.5112793	2.601698	PKS
2.5377235	2.6116662	PKS
2.520946	2.5970306	PKS
2.507709	2.6012585	PKS
-6.9765806	-3.0143816	Cas2
-6.9985323	-3.027381	Cas1
7.2067804	-3.9096746	LPS
-7.490628	-2.928137	Cas2
-7.490973	-2.9199948	Cas1
-7.5090804	-2.9636123	Cas2
-7.5114064	-2.9500453	Cas1
3.6049685	6.4046984	Cas1
3.5224519	6.4031105	LPS
13.418307	0.30685788	PKS
13.440302	0.32832274	PKS
13.477826	0.36291397	PKS
13.400214	0.294705	PKS
13.44127	0.32664245	PKS
13.451489	0.33691725	PKS
13.48033	0.36438996	PKS
13.403429	0.29603562	PKS
13.411038	0.3023437	PKS
13.454843	0.3399181	PKS
13.388764	0.2813652	PKS
13.408355	0.29954103	PKS
13.451198	0.33643025	PKS
13.4529705	0.33805567	PKS
13.452107	0.33729455	PKS
13.412404	0.3047537	PKS
7.2054205	-3.908616	LPS
2.322105	7.2672544	PKS
-16.914146	9.269524	PKS
-16.914688	9.269065	PKS
13.4580145	0.34249535	PKS
-4.5102468	1.8806715	PKS
-4.5086937	1.8800399	PKS
-4.5080686	1.8802205	PKS
-4.508976	1.8804889	PKS
-4.5102463	1.8799742	PKS
7.2505264	-3.9533558	LPS
13.4542055	0.33902454	PKS
13.416762	0.3052016	PKS
3.18639	4.3500657	Cas2
2.3753514	7.286401	PKS
2.3751621	7.294207	PKS
-3.3861618	7.5872593	LPS
-5.588215	-4.885084	Cas2
-5.5863886	-4.88292	Cas1
3.1660209	4.287744	Cas2
7.2090516	-3.9123049	LPS
1.6308774	5.5967693	LPS
1.4925792	5.7044888	PKS
-2.3375928	-11.362559	PKS
-9.257472	14.624862	PKS
-8.895146	3.4277442	PKS
-8.651327	3.2719855	PKS
-8.403978	3.1597157	PKS
-8.353699	3.1271317	PKS
-8.301879	3.1047826	PKS
-8.241071	3.0791028	PKS
-7.8482814	1.4854363	PKS
-7.86473	1.0758889	PKS
-7.852409	1.0456723	PKS
-7.8604827	1.0588884	PKS
-7.8579297	1.0537454	PKS
-1.4259408	7.4325547	LPS
2.4189873	7.3959665	PKS
2.1333091	2.9147463	Cas1
2.1145701	2.9068532	Cas1
1.870115	7.8342094	LPS
3.6301818	6.383797	PKS
-0.71552956	6.6097207	LPS
0.07285921	6.954639	Cas2
-2.076494	0.27439073	Cas1
2.1085138	11.199493	LPS
0.5750634	0.46981117	Cas1
0.17703414	7.3533335	LPS
-2.3289957	-0.81860065	Cas2
-2.239935	-0.68358105	Cas1
3.2917368	7.665038	PKS
2.5770328	7.782331	Cas1
2.9167988	8.049286	PKS
2.5689886	7.958619	PKS
-0.5431426	-0.018431835	Cas2
-0.5342741	0.06271067	Cas1
-2.279063	-11.302734	PKS
-2.2798266	-11.30468	PKS
-0.3205353	6.0791492	LPS
2.2560706	8.802462	PKS
2.259727	8.794311	PKS
5.7087426	-0.30641222	Cas1
-4.0886674	-2.3497975	Cas2
-4.050707	-2.3337455	Cas2
-3.314768	-2.0265648	Cas1
-2.693847	-1.9299237	Cas1
-2.6436522	-2.0774944	Cas2
1.8463973	-4.340414	Cas1
-4.121707	0.17901771	Cas2
-2.3569255	-1.1195443	Cas1
2.0333867	-4.526339	LPS
7.8062177	-0.58135986	Cas1
7.810958	-0.58784986	Cas1
1.8839673	-4.4031954	PKS
1.8784117	-4.3953543	PKS
1.9528761	-4.4917927	PKS
1.9653933	-4.514794	PKS
1.9730822	-4.522072	PKS
2.0482469	-4.605577	PKS
13.112779	8.229872	PKS
-0.6245673	0.08304474	Cas1
-0.62988406	0.0772748	Cas2
-2.9569201	-2.3080335	Cas2
-3.1800258	-2.5344644	Cas1
2.7078085	7.989019	Cas2
-2.036158	-0.4046011	Cas1
-2.0346146	-0.43898767	Cas2
2.8049798	6.859649	PKS
2.5165312	6.7744117	PKS
1.656084	5.463694	PKS
-2.3545294	-11.38113	PKS
1.6354252	5.4919877	PKS
1.5827172	5.5934505	PKS
-2.3644	-11.392996	PKS
-1.9507366	12.669073	LPS
-2.533565	-11.569813	PKS
-2.731448	12.54259	LPS
-3.9052231	-2.5483556	Cas2
-2.1220615	0.38440457	Cas1
-2.1105437	0.3629587	Cas2
-2.1199222	0.4082258	Cas1
-2.115001	0.3982558	Cas2
-2.1240768	0.38838223	Cas1
7.141637	-0.37110624	Cas2
7.130359	-0.35305026	Cas1
2.2283258	-1.0611672	LPS
3.470812	6.545288	PKS
3.4590168	6.5493937	PKS
3.4924521	6.5055547	PKS
3.4755998	6.5404367	PKS
3.4581547	6.5371313	PKS
3.4771557	6.521985	PKS
3.450426	6.57153	PKS
3.45325	6.560813	PKS
3.4799519	6.544221	PKS
3.1488981	4.301575	PKS
3.4056616	7.110736	PKS
3.1567533	4.3183565	PKS
3.1340027	4.3106093	PKS
3.1453073	4.317711	PKS
3.4444952	7.13816	PKS
3.88974	7.2286606	PKS
4.899697	7.863386	PKS
3.6273313	7.1581616	PKS
2.5691824	6.794951	LPS
3.1686084	4.4096227	PKS
2.2683058	8.790016	PKS
2.359219	6.886484	PKS
3.3056333	7.9904523	PKS
3.3428729	7.08468	PKS
3.4608407	6.5412216	PKS
2.8899333	6.888072	PKS
2.8894992	6.878721	PKS
3.5909905	7.1196556	PKS
3.690642	7.158257	PKS
2.119462	11.209058	LPS
-0.5380316	0.06351316	Cas1
-0.53374773	0.08302747	Cas2
-5.563539	-3.9095647	Cas1
-5.548178	-3.886893	Cas2
3.872035	7.216515	PKS
0.10458839	5.1637106	LPS
2.7140126	7.956918	PKS
0.060876932	5.095061	Cas2
2.8159208	6.8792396	PKS
-0.5739877	-0.016802965	Cas1
2.607617	7.900067	Cas2
2.6165338	7.9285727	Cas2
-0.518491	0.14825785	Cas1
-3.1342525	-0.8822986	Cas2
-3.1078553	-0.8732502	Cas1
2.9391937	8.076296	PKS
3.7246397	7.1971	PKS
4.471654	8.397684	LPS
3.8687575	7.226132	PKS
3.871561	7.231407	PKS
-5.395977	-4.8264184	Cas2
-5.346746	-4.773449	Cas1
2.5980856	7.8254995	Cas2
2.5704303	7.7852015	Cas1
-0.5766888	0.2830688	Cas2
-0.5530566	0.31737834	Cas1
2.61416	7.8735046	PKS
2.1087208	11.223577	LPS
-5.2956862	-4.7122912	Cas2
-5.2588506	-4.770019	Cas1
2.6211967	7.8719854	PKS
3.4045308	6.579567	PKS
-0.63153905	-0.05840797	Cas2
-0.64828026	-0.087020054	Cas1
2.598364	7.845552	Cas2
-0.64371514	-0.12183551	Cas1
2.6723301	7.913283	Cas2
-0.6475461	-0.12541845	Cas1
2.6865675	7.9259925	Cas2
-0.63234824	-0.10417488	Cas1
-0.6070138	-0.026880141	Cas2
-0.6379149	-0.08096298	Cas1
-0.64819384	-0.13785712	Cas1
2.6225402	7.8946443	Cas2
-0.66436356	-0.15443285	Cas1
2.6445906	7.908753	Cas2
2.6486304	7.889954	Cas2
-0.655827	-0.1446531	Cas1
-0.5708357	-0.036498282	Cas1
-0.6022597	-0.010601205	Cas2
2.6050248	7.8614106	Cas2
-0.66059935	-0.1235796	Cas1
2.8467684	6.8803277	PKS
0.37670878	6.7921786	PKS
0.35783133	6.838074	PKS
-0.1980519	4.7056694	LPS
-0.17708823	4.7267175	LPS
-0.19943608	4.7140126	LPS
-0.19645962	4.7226725	LPS
-0.5154597	0.07330704	Cas2
-0.5124769	0.08726663	Cas1
-0.22255448	4.6953993	LPS
-0.19993465	4.6831055	LPS
3.882262	7.2160416	PKS
-0.20661029	1.8341382	Cas1
2.6385608	7.8752213	Cas2
3.945378	9.266078	PKS
3.9658325	9.307196	PKS
3.9281514	9.246258	PKS
4.0248675	9.410302	PKS
4.1540046	9.624091	PKS
3.963962	9.286756	PKS
3.9450486	9.267522	PKS
3.9939706	9.357729	PKS
3.9730246	9.322572	PKS
3.0412068	7.0066576	PKS
3.9921436	9.345472	PKS
3.9387763	9.2578	PKS
3.3612447	8.089178	PKS
3.3441012	8.152793	PKS
3.3169441	8.0253315	PKS
3.3454254	8.148637	PKS
3.300764	8.1249895	PKS
3.326246	8.136435	PKS
2.9172013	6.876534	PKS
2.7545602	7.921628	Cas2
0.4622696	0.5266684	Cas1
2.5651553	7.7571144	Cas1
-0.17997159	2.0338252	Cas1
0.12477625	4.9647455	Cas2
0.09549968	5.1509633	Cas2
0.061517622	5.140785	Cas1
0.12984031	5.1845217	Cas1
5.0163865	7.9115033	LPS
-2.723835	-1.1739109	Cas2
-2.7566102	-1.2137622	Cas1
0.053179942	5.1172285	Cas1
2.7141852	7.974824	PKS
11.336228	-0.5717576	PKS
11.33996	-0.57115144	PKS
11.324251	-0.58109474	PKS
11.323134	-0.5814028	PKS
11.32047	-0.5847909	PKS
11.353474	-0.5605624	PKS
11.336361	-0.573958	PKS
11.380459	-0.5310178	PKS
11.353438	-0.560432	PKS
11.364462	-0.5499802	PKS
11.340101	-0.5686916	PKS
11.326749	-0.58015645	PKS
11.384158	-0.53034824	PKS
11.324295	-0.580959	PKS
11.346685	-0.5622696	PKS
11.326351	-0.5792086	PKS
11.310349	-0.5778836	PKS
4.154744	9.620093	PKS
4.1497703	9.614813	PKS
4.1452427	9.611807	PKS
4.0315213	9.429802	PKS
4.1510897	9.616437	PKS
4.1486654	9.613338	PKS
3.9447567	9.2210655	PKS
4.0906415	9.513765	PKS
4.1493173	9.614396	PKS
4.076318	9.481674	PKS
4.1508293	9.617397	PKS
4.142081	9.607136	PKS
4.1491747	9.616287	PKS
3.9923031	9.352896	PKS
4.7028747	7.7438045	LPS
-0.54005384	-0.08969322	Cas2
-0.5892914	-0.08568741	Cas1
3.3896282	7.6680994	PKS
3.3905337	7.6457796	PKS
3.3954778	7.6500354	PKS
3.3603969	7.656674	PKS
3.3769305	7.644014	PKS
3.4020915	7.6548266	PKS
3.4119685	7.6575427	PKS
3.2624242	7.684675	PKS
3.285557	7.674579	PKS
3.2585897	7.686216	PKS
6.0642495	-0.25279436	Cas1
6.0299315	-0.27376568	Cas2
0.018262029	5.136276	LPS
0.034334864	5.155259	LPS
2.809198	6.888797	PKS
2.7529757	6.8556614	PKS
2.6313388	6.8188915	PKS
-2.782509	-1.1350121	Cas1
-2.7970924	-1.1525148	Cas2
0.037821244	5.125016	Cas1
0.040442057	5.1235595	Cas2
-1.5957545	0.04547213	Cas2
-1.5768889	0.05762528	Cas1
-0.015204666	5.068514	Cas2
-1.4569483	0.16457577	Cas1
-1.5968298	0.03979992	Cas2
-1.5735373	0.05717079	Cas1
0.17476243	5.187316	LPS
0.13371664	5.1940618	LPS
5.0030227	7.8758297	PKS
4.9980273	7.8842225	PKS
-0.50142586	0.098119825	Cas1
-0.5292784	0.083010755	Cas2
5.0116825	7.890345	PKS
4.994694	7.9711995	PKS
5.036662	7.997153	PKS
5.0092087	7.8839345	PKS
4.9992037	7.906975	PKS
4.968064	7.839106	PKS
4.937965	7.778453	PKS
5.025872	7.97368	PKS
4.944547	7.8427796	PKS
4.968382	7.8714643	PKS
5.0162697	7.8719397	PKS
5.0300055	7.8854375	PKS
5.020385	7.8813477	PKS
5.041264	7.9704304	PKS
5.024453	7.9846373	PKS
5.0082603	7.958695	PKS
5.0218387	7.8968854	PKS
-1.6102983	0.055266608	Cas2
-1.5774504	0.061871946	Cas1
1.9100198	11.703527	LPS
0.3101803	5.0320787	LPS
1.9300816	11.687707	LPS
-2.1069887	-0.13679291	Cas1
-3.3856544	-2.7846742	Cas2
0.25061682	5.0487328	Cas2
0.21762201	5.0188046	Cas1
0.3226013	5.021792	LPS
3.6071541	6.4015102	LPS
3.5995061	6.407247	LPS
3.6134648	6.3843365	LPS
3.6223817	6.383561	LPS
6.209292	-0.4690353	Cas1
6.146998	-0.4495028	Cas2
1.9166113	11.6971035	LPS
0.2556424	5.038214	Cas2
0.23049626	4.956807	Cas1
3.1002827	6.829367	PKS
0.307924	5.091195	LPS
0.31990013	5.09283	LPS
2.3812156	7.256334	LPS
2.5687678	7.345199	PKS
-2.2939203	-11.319013	PKS
-2.7866974	-1.2727487	Cas1
-2.767169	-1.24786	Cas2
-1.5523213	0.05707773	Cas2
-0.0664928	5.003283	Cas1
2.5665855	7.790393	PKS
3.6255648	6.404676	Cas2
2.5995452	7.820618	LPS
-0.62695426	-0.1134373	Cas2
-0.6215886	-0.11173133	Cas1
2.8845398	7.989411	LPS
2.5621016	7.3501663	PKS
0.30444825	5.040944	LPS
0.29019573	5.0453057	LPS
-2.0950205	-0.16323549	Cas2
0.28787413	5.037833	Cas1
0.26579243	5.0121055	LPS
-3.7238119	7.5147395	LPS
6.181418	-0.6630781	Cas1
6.1781135	-0.6584973	Cas2
0.27344084	5.0081534	LPS
0.31634054	5.0441165	LPS
0.32127053	5.0024133	LPS
0.2913264	5.0150666	LPS
0.29093933	5.029349	LPS
-0.012354974	5.085678	PKS
-2.063508	-0.3352177	Cas1
0.2941275	5.0952373	LPS
2.268838	8.786009	PKS
3.2584612	7.662951	PKS
1.4875319	2.8940063	PKS
0.1597934	7.7977843	LPS
2.4199398	7.367752	LPS
0.013280526	8.019958	LPS
-3.401755	7.076653	LPS
-1.9786432	0.21964361	Cas1
0.19998114	7.1817403	Cas2
2.8473494	6.857679	PKS
2.801294	6.865533	PKS
2.4854338	7.4057293	PKS
-0.7284339	6.6558976	LPS
2.4292634	6.913783	LPS
2.4451632	7.2663693	PKS
0.23806477	7.026679	LPS
0.20970526	7.05265	LPS
2.7041488	6.819054	PKS
2.3072395	7.1660357	PKS
2.3364959	7.3286934	PKS
-2.6123028	12.564604	Cas2
4.6748104	8.299167	LPS
2.3355927	7.2421646	PKS
2.7125337	7.987565	PKS
-3.4217074	7.6295633	LPS
2.6391644	6.787531	PKS
2.6151698	6.7818108	PKS
3.3565328	7.107916	PKS
3.5638778	7.107151	PKS
3.3379745	6.435808	LPS
0.29152364	5.0540214	PKS
2.5311852	7.6273336	PKS
2.6909928	7.8551903	PKS
0.38079274	6.9787784	PKS
-3.2418506	-2.431956	Cas1
-3.2316716	-2.3227208	Cas2
-3.2011812	-0.9486066	Cas2
-3.139094	-0.86655647	Cas1
-3.0227542	6.785694	LPS
-5.5868273	-4.731531	Cas2
-5.6078463	-4.7147985	Cas1
5.054167	7.9265075	LPS
5.0243707	7.924796	LPS
3.039716	7.2889814	PKS
4.7571044	8.013367	LPS
3.3407152	8.079202	PKS
3.1004841	6.9023943	LPS
3.5990496	7.1165485	PKS
2.141719	11.1276045	LPS
-0.213688	4.687069	PKS
-0.28991923	3.6659398	Cas1
3.6314352	7.152549	PKS
3.693413	7.1768117	PKS
3.599859	7.136203	PKS
-0.4994408	4.0836434	Cas1
0.2672013	3.6220522	LPS
3.8737032	7.2597036	PKS
3.876473	7.2179475	PKS
3.133284	7.0774794	PKS
3.154357	7.601324	PKS
3.8773131	7.22167	PKS
3.3693984	7.0434165	PKS
-0.495845	4.098375	Cas1
0.236845	3.6248863	LPS
3.8762865	7.2175274	PKS
3.3065822	6.9717035	PKS
2.4256117	6.740444	PKS
2.4263692	6.7365313	PKS
-0.5604092	4.9072285	LPS
-0.5835359	4.7911034	LPS
3.9438982	7.299914	LPS
-0.5822426	4.8140445	LPS
3.329892	7.111225	PKS
2.1679318	11.069926	LPS
-0.55918	4.749976	PKS
3.9118514	7.2068086	LPS
3.8739693	7.2377214	PKS
4.9704733	7.9397655	LPS
3.9235086	7.247634	LPS
3.9163334	7.215655	LPS
3.8744085	7.2187486	PKS
3.8751588	7.214314	PKS
3.5140555	-1.9597069	PKS
-6.982297	-2.8088968	Cas2
-6.9786644	-2.8060951	Cas1
-6.983001	-2.799521	Cas1
-6.972828	-2.8036556	Cas2
-6.962097	-2.7908843	Cas2
-6.9845037	-2.7885504	Cas1
2.093607	6.861753	PKS
-0.39428195	3.5959501	PKS
2.1002493	6.967514	PKS
2.1440756	6.983356	PKS
2.046134	6.8450046	PKS
2.220553	6.7908783	PKS
-0.41980088	3.6363032	LPS
-0.45880556	3.6176758	LPS
-0.33423755	3.601891	LPS
-0.43142733	3.6110609	LPS
1.9280112	6.779243	PKS
-13.127652	6.717862	PKS
-13.121536	6.717409	PKS
1.8115598	21.781796	PKS
1.7979455	21.778896	PKS
1.7979033	21.778904	PKS
-13.128664	6.7172384	PKS
-13.128928	6.717016	PKS
1.7985804	21.779398	PKS
1.7981317	21.779016	PKS
1.7983847	21.779074	PKS
1.9497432	6.8213067	LPS
1.9065702	6.818669	PKS
0.56275976	0.50102466	Cas1
1.9297832	6.749345	Cas2
2.863577	4.169865	PKS
7.208698	-3.912223	LPS
3.3018832	4.4088564	PKS
3.3127735	4.3964567	PKS
3.3146217	4.4046597	PKS
3.3067062	4.397471	PKS
3.3098006	4.393229	PKS
2.219448	6.9727616	PKS
-16.908182	9.275215	PKS
-16.910555	9.272941	PKS
-16.901848	9.281637	PKS
-16.911524	9.272173	PKS
-16.909573	9.273927	PKS
-16.912594	9.271575	PKS
0.50018877	2.6781929	Cas1
8.531826	-14.452777	LPS
-3.049903	5.4057603	LPS
8.531903	-14.453081	LPS
-3.0536125	5.432671	LPS
8.249574	21.370235	LPS
8.248964	21.370867	LPS
1.7312555	4.4223757	Cas2
-2.702805	-2.9981923	Cas2
-2.6803381	-2.992339	Cas1
-2.1926198	2.9894073	Cas2
-2.1843336	2.9870212	Cas2
-3.1938841	-0.8048282	Cas1
-1.9615128	3.0266597	Cas1
-2.1445105	2.9969141	Cas1
14.718271	4.1593375	LPS
14.712575	4.1456885	LPS
14.689902	4.179753	LPS
14.741091	4.1377707	LPS
14.713671	4.162465	LPS
14.750368	4.1187444	LPS
14.732322	4.1398506	LPS
14.71214	4.1651545	LPS
14.74386	4.1282487	LPS
14.736991	4.139517	LPS
14.703761	4.165598	LPS
14.752504	4.121672	LPS
-4.433048	10.958249	LPS
-4.4423857	10.964005	LPS
-3.620409	7.517086	LPS
-4.4416013	10.966232	LPS
14.702579	4.17166	LPS
14.730177	4.1443124	LPS
14.737489	4.136361	LPS
14.781952	4.090385	LPS
14.715367	4.1561823	LPS
14.736433	4.136768	LPS
14.759579	4.1086063	LPS
-1.4385531	7.2969804	LPS
-1.4144264	7.3131576	LPS
-8.763413	3.3370261	PKS
-8.565198	3.20091	PKS
-8.444367	3.1412184	PKS
-8.337541	3.074998	PKS
-7.8345833	1.5057691	PKS
-7.8937936	1.2797323	PKS
-1.9805784	-6.753341	PKS
-1.9893879	-6.745614	PKS
-1.8902767	-6.7348948	PKS
-1.4373024	7.3094106	LPS
-11.080294	-2.602703	LPS
-11.065871	-2.6087265	LPS
-11.10075	-2.5538266	LPS
-11.10974	-2.5650573	LPS
-11.086121	-2.5758538	LPS
-1.8084569	9.210311	LPS
-1.8090687	9.214256	LPS
-1.809482	9.205554	LPS
-1.8095312	9.205496	LPS
-1.8065733	9.190311	LPS
-1.817674	9.202538	LPS
-11.061137	-2.601766	LPS
-11.157873	-2.5095847	LPS
-3.7251852	-4.380889	Cas2
-3.7070415	-4.371423	Cas1
-1.4129449	5.8119264	LPS
-3.565348	-4.0188584	Cas1
-3.5269306	-3.927916	Cas2
-0.5007952	5.9284406	Cas1
-2.745752	-2.978065	Cas1
-2.7026553	-3.0005991	Cas2
1.2565581	5.561931	PKS
-0.25045204	-11.911402	Cas1
12.48928	-7.3990445	PKS
-7.2180314	-3.8910651	Cas2
-7.208851	-3.9020872	Cas1
2.883612	4.1150317	PKS
1.2736207	5.533308	LPS
8.53104	-14.452029	LPS
-3.7211518	7.4921737	LPS
-0.6331954	1.6541053	Cas1
-0.41056257	3.591886	Cas2
-0.550877	4.117238	LPS
-2.2317765	0.3285574	Cas1
-2.2722118	0.2007013	Cas1
-5.165088	-4.4465985	Cas1
-7.6508613	-3.4412324	Cas1
-7.5897985	-3.4840837	Cas1
-13.999052	4.731151	Cas1
-13.9990225	4.7304215	Cas2
-13.99954	4.7324977	Cas1
-14.002995	4.7392964	Cas1
-13.999396	4.7314296	Cas2
-13.999552	4.732548	Cas1
-1.9452031	-4.1947775	LPS
3.5442288	-1.9919612	PKS
-0.017672917	3.505471	LPS
0.15910381	8.865931	LPS
4.695186	18.378119	LPS
4.6956096	18.377651	LPS
4.693519	18.379578	LPS
-2.1919358	15.807856	Cas1
-2.1930575	15.8093605	Cas2
-2.1930184	15.809078	Cas1
-7.4366775	-3.1829243	Cas1
-0.2519317	3.4820435	Cas2
16.381084	-5.7838793	Cas1
16.395374	-5.769888	Cas1
2.7599866	-11.833298	PKS
-1.0348533	3.8433447	PKS
-0.521605	5.97468	LPS
-16.490099	-4.008494	Cas1
-1.1193401	2.7185078	Cas2
1.9617441	4.4043655	PKS
1.7735927	5.453541	LPS
7.8097873	-0.6016198	Cas1
-3.2833583	7.6376076	LPS
0.2531276	3.7361634	Cas2
0.72120917	0.43179917	Cas1
-0.6355354	1.6533048	Cas1
-0.6311123	3.483023	Cas2
-0.29180494	0.73375106	Cas1
-0.26537314	0.7871296	Cas2
-2.2022772	0.5176751	Cas1
-3.7480454	7.5368714	LPS
-3.655748	-4.1963663	Cas1
-3.6571443	-4.1795573	Cas2
-3.2142684	7.108773	LPS
-3.0314176	-9.43844	LPS
-7.500752	-3.5244458	Cas1
-7.427824	-3.512562	Cas2
1.5030302	11.491457	LPS
-2.6775355	-2.1296122	Cas1
6.252747	-0.8593581	Cas1
1.5583682	3.8599908	Cas1
-6.955764	-3.6327388	Cas2
-6.9439044	-3.6100829	Cas1
-0.51995105	-15.575877	LPS
1.1926842	5.1980724	LPS
-4.370526	7.1696796	LPS
1.8532947	4.030281	LPS
-6.55158	-2.9759607	Cas1
-6.5261664	-2.9886935	Cas2
-0.39340845	3.234066	Cas1
1.3114914	5.353861	LPS
8.713683	10.890154	LPS
8.93042	10.680812	LPS
-0.33499482	0.663846	Cas1
-3.7878857	-2.8262024	Cas2
-6.6043534	-3.5158439	Cas2
-6.6574697	-3.5075912	Cas1
-3.8668861	7.6483164	LPS
-14.370559	1.6934501	PKS
4.209465	-5.2540593	PKS
2.0313537	-10.48072	PKS
2.0200787	-10.495315	PKS
1.9516481	5.416401	LPS
-3.2800386	7.4656096	LPS
0.05660433	2.8213358	Cas1
6.130955	-0.8118852	Cas1
1.6808639	4.3206854	Cas2
-6.7263517	-3.5239282	Cas1
-6.632227	-3.5381017	Cas2
-1.7901444	12.265688	Cas2
1.4997327	3.9964316	Cas1
6.052679	-0.85487926	Cas1
-0.79433113	3.7779522	Cas2
-4.239455	7.6038585	LPS
-0.52087027	-15.575383	LPS
-8.895819	3.4260893	PKS
-8.885815	3.4297009	PKS
-8.212802	3.0571012	PKS
-8.20358	3.0439649	PKS
-7.85146	1.4884148	PKS
-7.891467	1.3208743	PKS
-1.9813136	-6.7448044	PKS
-1.9632006	-6.764507	PKS
-1.8169415	-6.756667	PKS
1.7487731	11.727291	LPS
6.009502	0.19122441	Cas1
6.016857	0.12239512	Cas2
1.2599264	5.570651	PKS
3.56194	-2.0140471	PKS
1.4326493	5.9045815	LPS
8.5320215	-14.453226	LPS
1.9641387	-10.560241	PKS
2.0049522	-10.508783	PKS
2.0592752	-10.452122	PKS
4.203018	-5.24991	PKS
-14.371209	1.6931125	PKS
-0.798784	5.9281793	Cas1
-3.8419948	-4.9432216	Cas1
-0.07686775	3.6001432	LPS
1.8750621	11.689624	LPS
-3.539047	7.3569217	LPS
-0.4644522	3.2385793	Cas1
16.607132	8.853282	Cas2
12.489222	-7.3990736	PKS
-7.524664	-3.6331923	Cas2
-7.5894237	-3.5965955	Cas1
0.5155518	2.659078	Cas1
-0.6982981	6.0090957	LPS
8.770116	10.834992	LPS
9.01462	10.598708	LPS
1.9568367	5.431623	LPS
7.4586167	0.4455018	Cas1
-3.0233905	7.585883	PKS
-3.0526638	7.5941753	PKS
2.5001347	2.5260384	PKS
3.0497234	-14.597274	LPS
-1.8259255	6.1120043	LPS
6.155658	-0.7184878	Cas2
6.177283	-0.7495553	Cas1
-3.031021	-9.440127	LPS
-3.0305855	-9.440052	LPS
1.4499366	11.409791	LPS
-0.25084385	-11.910287	Cas1
1.4537251	3.1651714	PKS
-3.532466	7.941296	LPS
11.402748	15.126584	PKS
11.1923065	14.748113	PKS
-0.7788821	3.7869763	Cas1
-13.060021	3.5046942	LPS
-13.051048	3.4895937	LPS
-3.330398	7.580174	LPS
-1.8175881	6.6143236	LPS
-2.7031832	-2.9890845	Cas1
-2.6742275	-3.0398	Cas2
-8.911196	3.4150105	PKS
-8.903558	3.4106276	PKS
-8.195246	3.036847	PKS
-8.192054	3.0425272	PKS
-7.904971	1.9062343	PKS
-7.8938246	1.8490947	PKS
-0.56794775	3.930045	Cas1
-0.5667301	3.894722	Cas1
-14.351599	12.932235	Cas1
-14.364159	12.945528	Cas2
7.520561	5.859793	LPS
-1.505993	5.6434054	LPS
-2.885475	4.026601	Cas1
-7.608776	-3.5916138	Cas2
-7.6787333	-3.630525	Cas1
1.4681706	3.0459545	PKS
0.22509237	3.5371025	Cas2
-5.929214	-4.8810897	Cas1
0.31664044	3.734485	PKS
-1.3238579	-6.849058	PKS
-1.1488663	-7.0228	PKS
-1.1698295	-7.00681	PKS
-1.6333419	-5.125232	PKS
-1.6832403	-5.0572295	PKS
-8.201347	2.2799735	PKS
-8.228843	2.3531358	PKS
-8.916977	2.695814	PKS
-8.920141	2.719536	PKS
4.556234	-7.8516707	LPS
8.532042	-14.453285	LPS
-3.9524474	13.765814	LPS
-1.3327351	-6.864414	PKS
-1.20035	-6.9871845	PKS
-1.1870079	-6.9864635	PKS
-1.6623213	-5.095735	PKS
-1.6932118	-5.049416	PKS
-8.181839	2.3432271	PKS
-8.171552	2.4202373	PKS
-9.154581	2.9660773	PKS
-9.246593	3.032019	PKS
10.994136	14.533463	PKS
2.2140183	6.7878923	PKS
-1.4088411	6.474947	LPS
-0.37008926	3.581632	LPS
-17.60455	0.17592278	PKS
1.9533002	5.423759	LPS
2.7597187	-11.833159	PKS
0.4634148	6.6161366	PKS
7.2365184	12.126478	LPS
1.5214155	4.0280495	Cas1
6.250503	-1.3322952	Cas1
1.5030178	2.8587947	Cas2
-4.83427	-3.2392132	Cas2
-4.8617034	-3.2467282	Cas1
16.607168	8.8532915	Cas2
-0.58019805	3.1108797	Cas1
-8.163801	1.6747218	PKS
-7.9257975	1.1737716	PKS
-7.952969	1.2229881	PKS
-7.892558	1.0956371	PKS
-7.8778906	1.0566698	PKS
-1.4645545	-6.7476354	PKS
0.51823723	3.3227808	LPS
0.47402328	3.3540485	LPS
-14.372087	1.6930747	PKS
4.2156587	-5.261367	PKS
2.0641508	-10.449105	PKS
2.0158913	-10.499294	PKS
1.9690571	-10.562863	PKS
3.0499058	-14.598587	LPS
-1.6934955	6.0258226	LPS
-0.88078964	5.9873433	Cas2
-0.79209685	5.9333467	Cas1
0.67982846	4.490404	LPS
-0.25036162	-11.911561	Cas1
3.5480938	-1.9997028	PKS
6.453434	-0.72008234	Cas2
-0.7613001	4.3512454	LPS
-1.6961936	8.534414	LPS
-3.5306551	7.7725887	LPS
1.408969	5.3431516	LPS
-0.6429655	3.6113565	LPS
-0.052658312	2.5667706	Cas1
0.31228134	3.748741	Cas2
-3.0416038	7.577127	PKS
1.4702353	3.256347	PKS
1.2577587	5.557696	PKS
4.2027283	-5.2499256	PKS
1.9630985	-10.55978	PKS
1.9719476	-10.551103	PKS
1.9625323	-10.564584	PKS
-7.5029225	-2.9973297	Cas1
-7.4888287	-3.0209773	Cas2
-8.862325	3.3932805	PKS
-8.905093	3.323311	PKS
-8.224805	2.9956129	PKS
-8.211541	2.9569995	PKS
-7.832876	1.4995062	PKS
-7.8795457	1.290271	PKS
-7.851785	1.0707461	PKS
-2.0160747	-6.715658	PKS
-7.8686137	1.068256	PKS
3.8188913	15.1986885	LPS
-3.032321	-9.436972	LPS
6.124748	0.03677536	Cas2
6.102741	0.028319236	Cas1
-7.611697	-3.4870222	Cas1
-7.612836	-3.4578173	Cas1
0.8967074	0.53296685	Cas1
1.971614	3.4916875	Cas2
-7.156399	-3.847615	Cas2
-7.192207	-3.9033108	Cas1
0.20413871	8.785795	LPS
6.505785	-0.88853323	Cas2
6.485309	-0.8876554	Cas1
-0.96596324	6.0412965	LPS
1.9079705	4.0578246	LPS
-14.629018	13.217963	Cas1
-14.6796	13.26844	Cas2
-0.58717537	4.1688256	LPS
1.3865786	5.395649	LPS
1.6257656	4.093187	LPS
0.4603144	3.1865172	Cas1
1.5986881	3.980069	Cas2
1.3938723	5.374546	LPS
1.411938	3.0125153	LPS
-0.89810735	6.0116215	Cas2
-0.8588795	5.9871864	Cas1
8.531912	-14.453076	LPS
-14.73788	13.327268	Cas2
-14.701099	13.290314	Cas1
11.148972	14.702364	PKS
11.368099	15.056845	PKS
-11.04185	-2.6158366	LPS
-0.64531475	3.070983	Cas1
16.607094	8.853302	Cas2
7.4618993	0.44050673	Cas1
-3.886438	8.452399	LPS
-3.980027	13.811487	LPS
1.2682854	5.579203	PKS
-1.4833791	7.262932	LPS
-9.260165	14.630086	PKS
-9.267508	14.639899	PKS
13.675419	10.831622	LPS
1.1902996	5.4523764	LPS
-0.96994776	5.3555455	LPS
-4.005639	13.838807	LPS
-0.098925166	3.5711005	LPS
6.2332644	-1.1193599	Cas2
-2.523493	-11.560302	PKS
0.24369189	4.6145787	PKS
4.5474076	-7.852852	LPS
0.49400723	3.225458	Cas1
0.49386516	3.1839058	Cas1
-1.9622895	6.5954866	LPS
1.6852607	3.9175131	PKS
-3.64691	7.4832067	LPS
0.062241163	3.4606714	Cas1
2.4149153	7.350228	PKS
-5.751552	-3.9783943	Cas2
-5.7632313	-3.9359567	Cas1
-6.327057	19.148203	LPS
3.8578458	15.238893	LPS
1.5937895	11.575754	LPS
1.5776707	11.596225	LPS
1.543942	11.550337	LPS
-11.061402	-2.6128676	LPS
-2.7452445	-3.1462822	Cas1
-2.7404838	-3.1480107	Cas2
-3.9607375	8.290919	LPS
-3.695916	-4.434709	Cas2
-3.6968155	-4.4502926	Cas1
-3.7321963	-4.538231	Cas1
-3.7137482	-4.52478	Cas2
-3.6940928	-4.4458485	Cas2
-3.694385	-4.4422817	Cas1
-3.6824944	-4.4343214	Cas2
-3.6915765	-4.442413	Cas1
-2.1922686	15.807642	Cas1
-2.1924295	15.808606	Cas2
-2.1996229	15.822818	Cas1
-11.970884	-9.569138	Cas1
-11.979354	-9.569561	Cas2
-11.927985	-9.5203905	Cas1
-11.779656	-9.375582	Cas1
-11.7832985	-9.3790455	Cas2
-11.776612	-9.373345	Cas1
-11.812461	-9.408282	Cas1
-11.840561	-9.433576	Cas2
-11.814834	-9.409467	Cas1
-11.992721	-9.565955	Cas1
-12.016968	-9.586815	Cas2
-11.991613	-9.564454	Cas1
-11.760291	-9.355928	Cas1
-11.779708	-9.373064	Cas2
-11.779349	-9.375845	Cas1
-13.995134	4.712389	Cas1
-13.996657	4.722752	Cas2
-13.991655	4.708257	Cas1
-11.986307	-9.576337	Cas1
-11.988107	-9.576426	Cas2
-11.98982	-9.581271	Cas1
-12.00932	-9.580838	Cas1
-12.001082	-9.574253	Cas2
-12.002416	-9.57893	Cas1
-11.77368	-9.369914	Cas1
-11.756106	-9.351038	Cas2
-11.75881	-9.354786	Cas1
-2.19257	15.80775	Cas1
-2.192768	15.822374	Cas2
-2.1935246	15.810789	Cas1
-11.942803	-9.521973	Cas1
-11.986756	-9.562446	Cas2
-11.929147	-9.5103655	Cas1
-11.99806	-9.587775	Cas1
-11.986103	-9.575308	Cas2
-11.996305	-9.586595	Cas1
-11.0851	-2.5797453	LPS
-1.9442502	-4.1928797	LPS
-1.9437089	-4.1912336	LPS
-11.043521	-2.631563	LPS
-1.9446946	-4.191815	LPS
-11.057054	-2.6353593	LPS
-1.9293859	-4.2207932	LPS
-11.077441	-2.5922828	LPS
-11.067039	-2.6033187	LPS
-1.9436544	-4.1964345	LPS
-1.9442304	-4.1961627	LPS
-11.066889	-2.6088746	LPS
-11.152255	-2.5206168	LPS
3.291199	-6.8753114	Cas1
3.2892537	-6.8775077	Cas1
3.290098	-6.8765607	Cas1
3.2903006	-6.8764806	Cas1
3.2905567	-6.876166	Cas1
-1.6976886	8.546686	LPS
-1.6792263	8.576222	LPS
-1.6923543	8.5356455	LPS
-1.7198056	5.080912	LPS
-1.6917484	8.558133	LPS
-1.6886052	8.551311	LPS
-3.7783923	-4.945588	Cas1
-3.791102	-4.948042	Cas1
-3.78026	-4.9553685	Cas1
-3.789133	-4.940894	Cas1
-3.76826	-4.9806104	Cas1
-3.7832136	-4.940208	Cas1
-0.4085949	5.926377	Cas1
-3.7899344	-4.920995	Cas1
-3.7821577	-4.9492917	Cas1
13.67497	10.830575	LPS
13.67559	10.831444	LPS
13.675706	10.831612	LPS
-1.3169802	5.8923287	LPS
6.8507805	-1.1981862	Cas1
6.8102646	-1.1656258	Cas2
6.8381824	-1.179265	Cas1
6.842562	-1.1944027	Cas2
6.85638	-1.2116554	Cas1
6.8539386	-1.2003192	Cas2
6.884616	-1.1997141	Cas1
6.8559804	-1.201787	Cas2
-0.70978624	3.622501	PKS
-0.78421193	3.6285448	PKS
-3.6622531	7.849325	LPS
-0.96732605	6.108033	LPS
-1.8093845	9.207381	LPS
-1.8064265	9.199992	LPS
-1.8090388	9.212754	LPS
-0.9124636	5.93026	LPS
-11.118128	-2.5484724	LPS
0.30323467	3.5115016	Cas2
0.2910869	3.5517917	Cas2
0.25342175	3.5096354	Cas2
0.23220634	3.4568355	Cas2
0.22147447	3.5155625	Cas2
6.4368696	0.14648886	Cas1
6.010699	-0.91803193	Cas1
5.965725	-0.9221685	Cas1
1.4352479	3.8872862	Cas2
6.008407	-0.9027932	Cas1
6.0315194	-0.87564635	Cas1
1.4223766	3.9059997	Cas2
-0.49953508	10.340339	PKS
-0.51399016	10.343018	PKS
-0.49396783	10.352081	PKS
-0.5000938	10.340711	PKS
-0.49984804	10.347682	PKS
-0.5232098	10.322906	PKS
-1.5980946	5.6881948	LPS
-6.236762	9.993212	LPS
-1.6043001	5.647497	LPS
-6.2366066	9.992835	LPS
-1.9770308	6.626428	LPS
-1.9777246	6.629638	LPS
-1.966655	6.637877	LPS
-2.0048957	6.6495104	LPS
-1.9804999	6.6535254	LPS
-1.9852462	6.6384993	LPS
-1.9913707	6.646434	LPS
2.0170536	-0.83022785	LPS
-3.4339182	5.544029	LPS
-3.4449613	5.2550454	LPS
-3.2579627	5.343236	LPS
-3.2705119	5.244368	LPS
-3.2895331	5.241496	LPS
-3.4156983	5.3109603	LPS
-3.4318266	5.6370897	LPS
-3.327632	5.389286	LPS
-3.6271396	5.951737	LPS
-3.706173	5.91202	LPS
-3.2689254	5.2641068	LPS
-3.5772598	5.9618564	LPS
-3.6277838	5.9527645	LPS
-3.416619	5.247246	LPS
-3.361536	5.524613	LPS
-3.648369	5.960297	LPS
-3.7155766	5.9134803	LPS
-3.333264	5.380653	LPS
-3.6159906	5.95609	LPS
-3.462255	5.247721	LPS
-3.3869421	5.418528	LPS
-3.4119844	5.239595	LPS
-3.4445016	5.2492824	LPS
-3.428529	5.5878735	LPS
-3.4328766	5.576889	LPS
-3.4172208	5.460201	LPS
-3.46549	5.6244426	LPS
-3.455547	5.6118445	LPS
-3.5722911	5.944966	LPS
-3.4537761	5.257224	LPS
-3.7260349	5.908793	LPS
-3.6071818	5.9770937	LPS
-3.454705	5.27144	LPS
-3.3035598	5.2640595	LPS
-3.4128394	5.4791255	LPS
-3.7314823	5.9168797	LPS
-3.1348703	5.2744956	LPS
-3.462368	5.2600837	LPS
-3.7283397	5.912067	LPS
-3.327572	5.3537827	LPS
-3.4214668	5.518127	LPS
-3.7083728	5.911353	LPS
-3.570053	5.971166	LPS
-3.4484758	5.229295	LPS
-3.426844	5.5494885	LPS
-3.4589305	5.258203	LPS
-3.0604265	5.2667313	LPS
-3.166988	5.3715296	LPS
-3.617552	5.9464345	LPS
-0.9629337	6.134825	LPS
0.26444006	3.481317	PKS
0.39306843	3.3637788	PKS
4.8435407	18.235529	LPS
4.841197	18.237694	LPS
4.8448515	18.234167	LPS
-0.77216184	6.2014623	LPS
-0.75307333	6.1964536	LPS
4.8454704	18.2334	LPS
-0.76319665	6.1895723	LPS
4.843963	18.23477	LPS
4.84337	18.235546	LPS
4.842071	18.236923	LPS
4.846877	18.232046	LPS
4.843289	18.23574	LPS
4.8426566	18.23622	LPS
4.8637385	18.215302	LPS
-0.7725037	6.2239537	LPS
4.8437843	18.235395	LPS
4.8933897	18.186365	LPS
4.8556676	18.223618	LPS
-4.25122	-5.661945	Cas1
-4.2718368	-5.6741815	Cas1
-11.952022	10.203888	Cas1
16.571741	-5.601129	Cas1
16.589787	-5.583685	Cas1
-12.096854	10.075028	Cas1
16.60118	-5.5744004	Cas1
-12.11433	10.063271	Cas1
16.602934	-5.5707526	Cas1
-12.096595	10.077092	Cas1
16.617146	-5.5567293	Cas1
-12.102881	10.071819	Cas1
16.603636	-5.5702915	Cas1
-12.102816	10.071914	Cas1
-4.3460627	-5.120522	Cas1
-4.3544064	-5.1205535	Cas1
-4.349005	-5.1117496	Cas1
-4.370761	-5.123164	Cas1
-4.271161	-5.6817	Cas1
-4.2710295	-5.683719	Cas1
-4.269968	-5.685213	Cas1
-4.2702827	-5.6784735	Cas1
-4.262389	-5.718775	Cas1
-4.273227	-5.6793327	Cas1
-11.855474	10.292995	Cas1
16.457182	-5.710484	Cas1
16.610653	-5.5633893	Cas1
-12.096124	10.077804	Cas1
-11.852965	10.29466	Cas1
16.474386	-5.6932826	Cas1
-12.103312	10.0710745	Cas1
-11.886264	10.26356	Cas1
-4.3559957	-5.1534314	Cas1
-4.348217	-5.2085304	Cas1
16.603893	-5.569851	Cas1
-12.085107	10.08849	Cas1
-11.962087	10.19532	Cas1
16.279646	-5.8848915	Cas1
-11.943566	10.211504	Cas1
16.29035	-5.8746095	Cas1
-11.960369	10.196784	Cas1
16.27187	-5.892776	Cas1
-11.847847	10.299016	Cas1
16.474237	-5.6940517	Cas1
-11.970728	10.187037	Cas1
16.26921	-5.8955445	Cas1
-11.85753	10.290283	Cas1
16.459877	-5.7077265	Cas1
16.584	-5.583004	Cas1
16.59508	-5.573693	Cas1
16.604057	-5.5698156	Cas1
-12.101145	10.07349	Cas1
-12.098081	10.076131	Cas1
16.274874	-5.889668	Cas1
-12.097881	10.076455	Cas1
16.283997	-5.8807383	Cas1
-12.098132	10.076106	Cas1
16.283897	-5.880888	Cas1
-11.85192	10.295553	Cas1
16.482574	-5.686031	Cas1
-11.841909	10.304619	Cas1
16.478067	-5.6902657	Cas1
-13.067342	3.5087945	LPS
-13.054215	3.5047352	LPS
-0.4252524	5.9692125	Cas1
-0.31459352	5.8804245	Cas2
-0.42118976	5.923411	Cas1
-0.38920057	5.9151225	Cas2
-0.9225466	6.563749	LPS
-1.307847	6.2116265	LPS
-0.88550687	6.60985	LPS
-1.1367942	6.36377	LPS
-1.2092432	6.25536	LPS
-0.88112247	6.6293974	LPS
-0.8706564	6.54538	LPS
-0.8692924	6.56292	LPS
-0.90650237	6.6345854	LPS
-1.2246146	6.2538	LPS
-0.87403554	6.6540475	LPS
-0.89960045	6.5470304	LPS
-0.8781713	6.54727	LPS
-1.1450016	6.351331	LPS
-1.21629	6.2646847	LPS
-0.9232931	6.5687733	LPS
-1.0321869	6.469373	LPS
-1.0722258	6.412168	LPS
-1.2137532	6.271202	LPS
-4.294017	7.6350775	LPS
-4.264445	7.63779	LPS
-4.311148	7.6267276	LPS
-4.3100796	7.637498	LPS
-4.311671	7.629574	LPS
-4.3059587	7.6359797	LPS
-3.8492787	-4.9341955	Cas1
-0.35644045	2.2927637	Cas1
-2.10498	0.25635165	Cas2
1.4713233	3.0721471	PKS
-1.644385	5.450293	LPS
-3.611176	7.415184	LPS
-3.10694	7.5157857	LPS
0.17979018	2.9864552	Cas1
-2.9144619	-2.1513224	Cas1
-1.462961	-1.927041	Cas1
-4.94639	-4.1833034	Cas2
-4.9571004	-4.199157	Cas1
-1.3558407	-1.9112315	Cas1
-1.3383051	-1.9055076	Cas1
-1.4078283	-1.9211432	Cas1
-2.805291	-2.1392624	Cas1
-4.8996634	-4.0950212	Cas2
-4.9268613	-4.1699324	Cas1
-1.3275473	-1.8824508	Cas1
-1.3332494	-1.8998344	Cas1
-4.9044757	-4.133364	Cas2
-4.9015665	-4.142528	Cas1
-1.3353562	-1.8986205	Cas1
-1.3479937	-1.9155172	Cas1
-4.9624043	-4.2390237	Cas2
-4.9953046	-4.2432017	Cas1
-1.2189697	-1.8089085	Cas1
-1.2444812	-1.8283267	Cas1
-1.3181301	-1.8928986	Cas1
-1.2045029	-1.7946014	Cas1
-1.1967636	-1.7965661	Cas1
-1.2012955	-1.7897208	Cas1
-1.2046068	-1.7981641	Cas1
1.9580882	5.4483094	LPS
1.9542882	5.4220824	LPS
16.587238	-5.585067	Cas1
16.572771	-5.599867	Cas1
16.590963	-5.582209	Cas1
-7.5803623	-3.568869	Cas1
-7.5823097	-3.5921202	Cas2
6.0255327	0.07170476	Cas1
0.48178	3.2434208	Cas2
5.938966	0.22596644	Cas1
0.38627428	3.2435172	Cas2
6.400053	-0.8553604	Cas1
-9.467416	-16.290771	LPS
-9.467472	-16.29072	LPS
-9.467432	-16.290777	LPS
-9.467432	-16.290783	LPS
-9.467432	-16.290806	LPS
-9.467443	-16.290771	LPS
-9.467441	-16.290787	LPS
-9.467448	-16.29081	LPS
-9.467446	-16.290802	LPS
-9.46727	-16.291422	LPS
-1.0316848	6.0256667	LPS
-1.2390801	5.972387	LPS
-0.5207794	-15.575225	LPS
-3.7669442	7.785658	LPS
-6.977775	-4.0280795	Cas1
-7.035028	-4.0412717	Cas1
-0.063352704	2.4318662	Cas1
-0.13761728	2.199786	Cas2
0.13476099	3.5868382	LPS
17.361542	2.556148	LPS
17.361526	2.5562422	LPS
6.9259677	-12.391407	LPS
6.9138703	-12.3809395	LPS
6.443502	-11.972655	LPS
6.460681	-11.989276	LPS
-9.1960125	12.218452	LPS
-9.197082	12.219918	LPS
6.431887	-11.960996	LPS
6.4566965	-11.985862	LPS
6.4490705	-11.97823	LPS
6.4655967	-11.994301	LPS
6.4484944	-11.977026	LPS
6.4467425	-11.975456	LPS
6.4456983	-11.974655	LPS
6.4589186	-11.987998	LPS
6.457945	-11.986268	LPS
6.4620695	-11.990028	LPS
-9.197335	12.220055	LPS
-9.197172	12.219978	LPS
17.36166	2.5561564	LPS
17.361975	2.5558665	LPS
17.361637	2.5561392	LPS
17.36167	2.5561285	LPS
6.9360604	-12.400503	LPS
6.936152	-12.400591	LPS
-9.197258	12.220267	LPS
-9.197582	12.220373	LPS
6.93479	-12.399398	LPS
6.9400315	-12.404011	LPS
6.9350896	-12.39961	LPS
6.944193	-12.407464	LPS
6.9264207	-12.391992	LPS
6.9341345	-12.3987255	LPS
-9.19744	12.220368	LPS
-9.197562	12.22051	LPS
-9.197436	12.220366	LPS
-9.1975565	12.220511	LPS
17.361673	2.556131	LPS
17.361872	2.5560205	LPS
6.4473133	-11.976544	LPS
6.450082	-11.979952	LPS
7.4614234	0.44086167	Cas1
-3.815919	7.6188083	LPS
-1.6503642	6.869033	LPS
-6.236635	9.993531	LPS
-1.6207016	5.675464	LPS
0.63222057	3.2410142	PKS
-3.6376605	7.316378	LPS
0.3844365	3.8381999	Cas1
0.41983485	3.7698848	Cas1
1.939438	-10.61233	PKS
1.9643139	-10.553409	PKS
2.0244741	-10.488239	PKS
4.2122064	-5.2564344	PKS
-14.370545	1.6932795	PKS
0.19788626	7.277527	LPS
-0.41387138	2.884936	Cas1
-0.42080006	2.884821	Cas1
3.2920532	-6.872939	Cas1
7.4484715	0.43279856	Cas1
-1.2000686	5.7284164	LPS
-5.9481955	-4.93061	Cas1
7.3727455	3.47859	Cas1
7.370371	3.4773035	Cas1
2.8909578	4.1414385	PKS
-3.4303985	7.621483	LPS
5.9359612	-0.0048977835	Cas2
5.9451346	-0.003451985	Cas1
1.9284753	11.799827	LPS
1.9591252	11.768328	LPS
1.9964186	11.775125	LPS
1.9411358	11.785919	LPS
-2.3574917	0.031744897	Cas1
-2.3569267	0.027551573	Cas2
0.85626376	3.5061595	PKS
-12.687219	3.2858787	LPS
-12.53536	3.1767573	LPS
-13.017321	3.471963	LPS
-13.075716	3.5124612	LPS
-0.64260256	1.6745287	Cas1
0.15888907	3.585836	Cas2
2.9337828	4.144516	PKS
2.9397347	4.117266	PKS
0.36117688	3.369859	Cas2
-1.5110486	7.0268145	LPS
-1.4715695	6.974883	LPS
-1.5147095	7.036562	LPS
-1.469904	6.995954	LPS
-1.5044338	7.064344	LPS
7.370285	3.476932	Cas1
7.369261	3.4763577	Cas1
-0.19223537	3.347025	Cas2
-0.2795069	3.3191252	Cas1
-5.807535	-4.045473	Cas2
-5.777592	-4.001151	Cas1
-5.7835712	-4.0444984	Cas2
-5.808685	-4.0245905	Cas1
0.9314728	0.5569434	Cas1
1.5868744	2.878441	PKS
1.2152487	3.2529452	PKS
8.002732	5.67091	LPS
7.9884715	5.678975	LPS
8.037628	5.6401706	LPS
7.9877024	5.6784277	LPS
8.017092	5.6620064	LPS
-6.9427805	-3.3835998	Cas1
-5.9751606	-3.1925728	Cas2
-0.9005321	6.461513	LPS
1.6846913	3.3056536	PKS
-12.381596	16.161938	PKS
-12.383588	16.160358	PKS
-12.381597	16.161894	PKS
-12.381513	16.162033	PKS
1.9365523	6.7858195	PKS
1.9190446	6.8065977	PKS
-0.3883672	5.882683	Cas1
-10.298804	17.767525	PKS
-10.298865	17.767534	PKS
8.736246	10.867809	LPS
8.980099	10.633253	LPS
-1.8975881	12.39957	LPS
-2.7015085	12.538505	LPS
-2.719491	12.548013	LPS
-2.753404	12.573417	LPS
-1.8889343	12.404045	LPS
-1.9103081	12.405148	LPS
-3.7019844	7.5236464	LPS
-1.8835673	12.405207	LPS
-2.7305825	12.547916	LPS
-2.7182329	12.542372	LPS
-1.9153305	12.404889	LPS
-2.720212	12.543799	LPS
-2.7319226	12.548108	LPS
-2.7204118	12.540324	LPS
-2.7063794	12.530676	LPS
-2.73666	12.55441	LPS
-2.045609	12.416277	LPS
-2.762128	12.535969	LPS
-2.704524	12.532777	LPS
-2.7452724	12.55887	LPS
-2.7055326	12.567142	LPS
-2.740518	12.553217	LPS
-2.7259843	12.548263	LPS
-2.7641888	12.558459	LPS
-2.670884	12.502179	LPS
-1.8848375	12.416605	LPS
-1.8973522	12.415813	LPS
-2.723626	12.542559	LPS
-0.08964879	4.0026007	LPS
-7.5011005	-3.6907778	Cas2
-7.5354824	-3.6943803	Cas1
-0.2881239	5.7946334	PKS
-2.3555648	6.288915	LPS
8.982504	10.631273	LPS
8.7404995	10.864096	LPS
-0.25174415	3.4495814	Cas1
-0.18062018	3.358914	Cas2
-0.13077109	5.5749016	Cas2
-5.682386	-4.753953	Cas1
-0.71426237	4.4072146	Cas2
-4.3036027	7.6177683	LPS
-10.298214	17.76706	PKS
-2.3602254	0.04133992	Cas2
-2.3564458	0.01952745	Cas1
11.1494055	14.699677	PKS
11.388345	15.084377	PKS
-3.020151	-2.9655857	Cas2
-3.0419517	-2.980814	Cas1
-2.390418	6.303453	LPS
0.061661102	3.511396	LPS
-12.040616	-9.612023	Cas1
-12.030985	-9.601407	Cas2
-12.007789	-9.581915	Cas1
-2.6416173	-3.1171799	Cas1
-2.6520288	-3.1202068	Cas1
-7.0950565	-4.00475	Cas1
-7.083031	-4.0314145	Cas1
-2.6506083	-3.1305497	Cas1
-2.5945694	-3.1111965	Cas1
-2.790537	5.117956	Cas1
-1.4101138	7.1858473	LPS
-1.4427369	7.214639	LPS
-1.4717127	7.198801	LPS
-1.4686517	7.225738	LPS
4.5384755	-7.86059	LPS
1.4637434	3.0414345	PKS
-2.4017546	-0.76276517	Cas1
-2.3746986	-0.72583824	Cas2
0.30241257	3.7367973	Cas1
0.23046248	3.778052	Cas2
-0.8450685	3.609331	Cas1
-0.8517916	3.6265328	Cas1
-0.8232131	3.7537634	Cas2
-10.298763	17.76748	PKS
-10.312243	17.780884	PKS
-10.299139	17.767836	PKS
-10.299289	17.76803	PKS
-10.296558	17.766415	PKS
-10.299205	17.767967	PKS
-0.6917706	4.3086586	Cas1
-0.6779871	4.4030104	Cas2
-0.7077404	4.3297663	Cas1
-0.64710456	4.403628	Cas2
-0.67656046	4.386144	Cas2
-0.67729187	4.395662	Cas1
-1.3752005	-6.8134365	PKS
-1.2034578	-6.999142	PKS
-1.2052627	-6.989062	PKS
-1.6430017	-5.161314	PKS
-1.6950456	-5.147465	PKS
-8.1976185	1.9103987	PKS
-8.200243	1.9276307	PKS
-0.19269183	3.3662467	LPS
-3.8387456	8.339954	LPS
-6.6557903	-4.110343	Cas1
-6.615737	-4.1183195	Cas2
-6.675937	-4.121585	Cas1
4.8430862	18.236143	LPS
-3.2857234	7.583095	LPS
1.626522	5.5496273	LPS
1.6922332	5.5039577	LPS
1.4322704	5.8525	LPS
1.6816412	5.5070114	LPS
1.4226562	5.8388767	LPS
1.6806163	5.541709	LPS
1.5044013	5.6989207	LPS
1.4416138	5.7521825	LPS
1.4851944	5.701061	LPS
1.4585266	5.7908087	LPS
4.5546403	-7.8526306	LPS
3.8398793	15.181869	LPS
11.3470125	15.026625	PKS
11.143136	14.694795	PKS
-0.29146415	5.789534	PKS
0.9273065	3.3973126	PKS
-2.175749	2.9902842	Cas2
-7.6245165	-3.6876898	Cas1
-7.6319222	-3.6931932	Cas1
-7.631604	-3.6901152	Cas1
-7.6764994	-3.7160702	Cas1
11.402404	15.092418	PKS
11.1634865	14.717674	PKS
0.46266446	3.2651715	Cas2
5.9322133	0.23862776	Cas1
-12.381646	16.161938	PKS
4.542724	-7.8626575	LPS
-14.693726	13.28321	Cas1
-14.709486	13.298954	Cas2
-2.7316935	6.4388256	LPS
-2.734752	6.422186	LPS
0.936619	0.5628384	Cas1
-1.4001555	5.8811464	LPS
-0.5203739	-15.575819	LPS
-3.6385057	7.4053597	LPS
-6.234416	9.991203	LPS
-1.6991684	6.0248117	LPS
-1.6127841	6.41497	LPS
0.54922014	3.218422	Cas2
0.5411527	3.197459	Cas1
1.2413893	5.4197507	PKS
13.67575	10.831677	LPS
-1.4394938	6.8853164	LPS
2.3226137	2.6952415	PKS
2.3189037	2.6928332	PKS
2.326391	2.6789625	PKS
-14.372416	1.693159	PKS
4.210296	-5.2548532	PKS
2.0240014	-10.488707	PKS
2.0928187	-10.419441	PKS
1.9886633	-10.639818	PKS
1.6286278	-17.361317	PKS
1.6286389	-17.361359	PKS
1.6286354	-17.361341	PKS
-16.914297	9.269316	PKS
-13.269542	-11.527947	PKS
-13.276523	-11.534058	PKS
1.6286393	-17.361374	PKS
1.6286614	-17.361399	PKS
1.6286893	-17.361475	PKS
1.6286731	-17.361427	PKS
-13.276469	-11.534016	PKS
1.6287804	-17.361626	PKS
-13.276666	-11.534301	PKS
-13.2764435	-11.534026	PKS
-16.914413	9.269283	PKS
-13.276324	-11.533907	PKS
-13.274466	-11.532166	PKS
1.6287128	-17.361479	PKS
1.6288594	-17.361637	PKS
1.628722	-17.361876	PKS
7.810093	-0.5940866	Cas1
-1.5868671	6.5150146	LPS
-1.6325905	6.5137706	LPS
-1.5957624	6.425668	LPS
-0.872959	6.650619	LPS
1.9111794	6.793839	PKS
-2.275823	-11.29962	PKS
2.26002	8.793785	PKS
2.280368	8.774542	PKS
2.481411	7.9774776	PKS
2.661967	7.9287243	PKS
-3.312531	-2.7862172	Cas1
-3.3492982	-2.78644	Cas2
-3.3210206	-2.7902272	Cas1
-3.3825064	-2.812995	Cas2
-3.3280733	-2.7841852	Cas2
-2.7116663	-1.8287623	Cas1
-3.337984	-2.800785	Cas2
-2.704426	-1.8184776	Cas1
-3.3087897	-2.8126984	Cas2
5.7353077	-0.27011192	Cas1
-3.3715022	-2.7915618	Cas2
-3.2068946	-2.60805	Cas1
-3.31103	-2.7723503	Cas1
5.706348	-0.2726553	Cas1
-4.1078343	-2.3463354	Cas2
-2.2971628	-0.7393364	Cas1
-2.5770373	-2.0123158	Cas2
-2.3025703	-0.7637295	Cas1
-2.556105	-2.005663	Cas2
-2.8160841	-2.0565665	Cas2
-2.1971843	-0.59368217	Cas1
-4.051093	-2.3270109	Cas2
-3.3119493	-2.01439	Cas1
5.727677	-0.31855088	Cas1
-4.0707674	-2.319	Cas2
5.723854	-0.28151605	Cas1
-4.122697	-2.3143637	Cas2
5.716257	-0.2979614	Cas1
-4.076501	-2.3278754	Cas2
-4.128768	0.18590936	Cas2
-2.4504821	-1.3873638	Cas1
1.8769945	-4.373693	Cas1
-2.064068	-0.40709308	Cas2
-2.0409987	-0.42488986	Cas1
1.8605883	-4.3547072	Cas1
1.8914807	-4.3852353	Cas1
-3.5745435	-2.6855145	Cas2
-3.3986173	-2.7951622	Cas1
-2.0617368	-0.32918963	Cas1
-3.1463194	-2.5890927	Cas2
1.8637877	-4.3613772	Cas1
-2.057827	-0.40002462	Cas2
-2.0645921	-0.39575472	Cas1
1.8603265	-4.3534145	Cas1
-2.0486872	-0.40067804	Cas2
-2.0785933	-0.41141325	Cas1
-3.3280191	-2.8141336	Cas2
-3.2014709	-2.5053358	Cas1
-3.318712	-2.7345345	Cas1
1.8192018	-4.311035	Cas1
-4.120717	0.17890912	Cas2
-2.3543043	-1.1184316	Cas1
-4.119832	0.17844503	Cas2
-2.3506181	-1.1167029	Cas1
-2.354722	-1.1032256	Cas1
-2.587594	-2.0344586	Cas2
-2.3570504	-1.1184494	Cas1
-2.577684	-2.031731	Cas2
-2.3482244	-1.1098021	Cas1
-2.5797014	-2.030495	Cas2
-4.1348443	0.18890306	Cas2
-2.353025	-1.113488	Cas1
-4.1337037	0.20442395	Cas2
-2.3459487	-1.1163019	Cas1
-2.0663476	-0.32332733	Cas1
-3.182354	-2.5835617	Cas2
-4.0394487	-2.347165	Cas2
5.608527	-0.17056872	Cas1
5.617261	-0.19634381	Cas1
-2.6020412	-1.6097217	Cas1
-3.1074793	-2.543696	Cas2
5.5747995	-0.17699412	Cas1
-4.04459	-2.345302	Cas1
-4.0821857	-2.3591444	Cas2
-3.2939525	-2.7739222	Cas2
-2.0350142	-0.21178329	Cas1
1.967878	-4.4432797	LPS
2.0561914	-4.507044	LPS
2.0346057	-4.5319633	LPS
-3.979407	13.809251	LPS
7.51728	5.8628964	LPS
8.004332	5.6702275	LPS
-3.6562574	7.7726135	LPS
1.9022999	-4.4353414	PKS
2.016175	-4.5787563	PKS
2.0117779	-4.573627	PKS
2.0371366	-4.6046224	PKS
5.594367	-0.18329832	Cas1
2.0205455	-4.5812325	Cas2
5.659867	-0.14585721	Cas1
2.015609	-4.5785117	Cas2
-6.1161027	-3.5729215	Cas2
-6.110957	-3.5993693	Cas1
-6.1189194	-3.5789616	Cas2
-6.1180587	-3.5742404	Cas1
-2.6003985	-1.9230523	Cas1
-3.232033	-2.7738233	Cas2
-2.1974134	-0.5776028	Cas2
-2.0806055	-0.35969442	Cas1
-3.3938668	-2.7830963	Cas2
-3.4034226	-2.7973769	Cas1
1.8977755	-4.4302855	PKS
1.8671391	-4.3982396	PKS
1.9383876	-4.478606	PKS
2.0507069	-4.613641	PKS
-6.654952	-3.3254344	Cas1
-5.78031	-3.117971	Cas2
-2.4382205	-0.977808	Cas1
-2.7406254	-2.2268236	Cas2
1.8278984	-4.323908	PKS
-3.3761053	-2.7714503	Cas1
-3.2925482	-2.7659507	Cas2
1.6364748	-4.1445055	Cas2
-2.5547183	-1.8475077	Cas1
2.035479	-4.5980296	PKS
1.8632557	-4.3786383	PKS
1.8473644	-4.358482	PKS
1.8580092	-4.358666	PKS
1.8387506	-4.3349743	PKS
1.9912986	-4.5373716	PKS
-2.5213394	-1.1635127	Cas1
-4.078597	0.14023872	Cas2
-3.220312	-2.1918237	Cas1
2.0408273	-4.6062536	PKS
1.9647975	-4.530898	PKS
1.8185413	-4.314141	PKS
1.9514738	-4.502873	PKS
1.9745945	-4.5281587	PKS
1.9668455	-4.517778	PKS
1.9468049	-4.498972	PKS
1.9627395	-4.512276	PKS
-3.0524437	-2.5277715	Cas1
-3.4066558	-2.7907019	Cas2
-2.070962	-0.3649831	Cas1
-2.0814686	-0.3984341	Cas2
1.9554304	-4.5139647	PKS
2.0264974	-4.58794	PKS
1.9691724	-4.521898	PKS
2.006162	-4.567974	PKS
2.099097	-4.649373	PKS
-3.314221	-2.7606287	Cas2
-2.480189	-1.430112	Cas1
1.9648993	-4.5217185	PKS
1.989966	-4.544701	PKS
1.9976324	-4.5737705	PKS
2.040599	-4.599882	LPS
2.0397463	-4.543272	LPS
2.2962313	8.647232	PKS
2.342857	6.6993303	Cas2
-0.07274865	2.0819113	Cas1
-0.068001404	2.1180277	Cas2
13.083199	8.197883	Cas1
13.091428	8.205859	Cas1
13.09152	8.205905	Cas1
13.091286	8.20566	LPS
13.090358	8.204752	LPS
13.09033	8.205242	LPS
13.08924	8.203781	Cas1
13.0979185	8.212302	Cas1
13.091367	8.20555	Cas1
-5.106995	-3.1055665	Cas2
-5.1044126	-3.1165547	Cas1
2.262626	8.798736	PKS
2.258079	8.800357	PKS
2.801731	6.8473964	PKS
-0.7105985	6.6247544	LPS
2.1482785	11.103891	LPS
13.083913	8.197315	PKS
13.083787	8.197071	PKS
13.083222	8.1967325	PKS
13.083472	8.1968155	PKS
-0.62239563	0.040274445	Cas2
-0.6140795	0.06529293	Cas1
2.6176581	7.818935	Cas1
-0.6127112	0.0633592	Cas2
2.5779662	7.7701807	PKS
2.5175502	7.7632055	PKS
2.5372436	7.791377	PKS
2.6808996	7.938886	Cas2
2.682863	7.965853	Cas2
2.7001963	7.992452	Cas2
-3.1561356	-1.8370556	Cas1
-3.28076	-1.8956894	Cas2
2.8290446	6.85691	PKS
0.39428487	6.9603844	PKS
2.7026155	7.9861326	LPS
2.7045596	7.986583	LPS
2.7929375	8.04143	LPS
-5.651094	-3.974944	Cas1
-5.6666236	-3.9614606	Cas2
-1.100768	3.545226	Cas1
-1.1308519	3.5120049	Cas2
-2.7450833	-3.149407	Cas1
-2.757525	-3.157999	Cas2
-2.7296488	-3.1429949	Cas1
-2.7437046	-3.1548834	Cas2
-2.8576913	6.5086527	LPS
1.3842292	2.9659011	PKS
-0.9461564	6.019312	LPS
-0.94573116	6.0241346	LPS
-3.2789237	5.621585	LPS
-1.3463124	5.876458	LPS
6.252839	-1.3268968	Cas1
6.2605634	-1.2808471	Cas1
2.7871861	1.0172144	LPS
2.786651	1.0157489	LPS
-0.8673882	6.6153755	LPS
-11.0689945	-2.6048164	LPS
-11.068472	-2.6053228	LPS
-6.8605204	-19.282173	LPS
0.2516539	8.300385	Cas2
-5.3093085	-4.6458235	Cas1
-1.4512918	7.234483	LPS
-10.9357	-0.06700662	Cas1
-10.942304	-0.07261125	Cas1
-10.965022	-0.09396176	Cas1
-0.36522546	3.2753654	Cas1
16.607159	8.8532505	Cas2
-3.408532	7.5404434	LPS
-13.129196	6.717151	PKS
-13.127711	6.717775	PKS
-13.127791	6.718285	PKS
-16.914703	9.268933	PKS
-0.24356842	3.2560978	Cas2
-0.21090841	3.2317212	Cas1
-2.523612	12.468338	LPS
2.3433602	2.6799457	PKS
2.329191	2.7021852	PKS
2.2001302	2.8069139	PKS
-13.129201	6.717219	PKS
[truncated: 3,103 more rows]
