# Supplementary material for: Genomic language model predicts protein co-regulation and function
Source: Nat Commun. 2024 Apr 3;15:2880. doi: 10.1038/s41467-024-46947-9 (PMC10991518; doi:10.1038/s41467-024-46947-9)
Supplement: Supplementary file 4 — Source Data [file 41467_2024_46947_MOESM4_ESM.zip › Source_data/Figure2_source_data/2f_source_data.tsv]

PC1	PC2	label
-2.2871563	-3.390085	Methanosarcinia
-8.483366	5.9857554	Methanopyri
3.4069848	-2.4232044	Methanosarcinia
2.7731764	-3.1936061	Methanosarcinia
-0.519805	-4.6829767	Methanosarcinia
-0.7004043	-4.3930244	Methanosarcinia
-9.01928	3.5874083	Methanobacteria
-7.3313355	3.1319199	Methanococci
-5.466085	1.050563	Methanomicrobia
0.72084504	-4.067164	Methanocellia
3.442804	-2.8554096	Thermoplasmata
12.318569	9.629107	Syntropharchaeia
6.040234	1.6660229	Syntropharchaeia
5.104825	-0.045307666	Syntropharchaeia
