# Supplementary material for: Genomic language model predicts protein co-regulation and function
Source: Nat Commun. 2024 Apr 3;15:2880. doi: 10.1038/s41467-024-46947-9 (PMC10991518; doi:10.1038/s41467-024-46947-9)
Supplement: Supplementary file 4 — Source Data [file 41467_2024_46947_MOESM4_ESM.zip › Source_data/Figure2_source_data/2c_source_data.tsv]

UMAP_1	UMAP_2	label
10.427152	8.689353	Engineered
10.392483	1.890722	Environmental
19.445934	-0.7809081	Host-associated
10.450801	8.349086	Host-associated
5.991798	6.225423	Host-associated
12.738278	14.965955	Engineered
12.819157	14.91849	Host-associated
10.970003	11.160928	Host-associated
7.029754	10.81894	Host-associated
7.373659	-3.9328847	Environmental
12.270229	14.317374	Host-associated
5.8369775	6.055144	Environmental
9.29826	1.0477664	Environmental
8.695353	1.0573494	Environmental
8.726691	2.8015537	Environmental
13.24532	15.241375	Host-associated
12.86471	14.573137	Host-associated
-2.6866987	2.495093	Environmental
7.9610624	7.763149	Host-associated
19.523504	-0.85587734	Host-associated
7.311408	7.8596163	Engineered
7.7613935	7.804539	Engineered
7.368557	-4.8507137	Environmental
7.128656	-5.476336	Environmental
6.9044795	10.973228	Host-associated
19.47748	-0.8099515	Host-associated
9.057402	1.1763223	Environmental
-4.722406	16.346256	Environmental
9.868493	0.6366937	Environmental
10.707588	0.15278135	Environmental
8.8012085	2.628589	Environmental
8.861959	2.5345674	Environmental
4.1772966	16.029325	Host-associated
7.1226163	11.2239685	Host-associated
7.053959	10.725497	Engineered
14.089536	15.6366	Host-associated
6.982558	11.02307	Host-associated
12.963851	15.073172	Host-associated
13.944335	14.770915	Host-associated
6.868626	10.99325	Host-associated
4.4354606	16.197859	Host-associated
3.8070867	16.210073	Host-associated
4.340458	16.139692	Host-associated
10.659905	12.345824	Host-associated
13.851811	15.650059	Host-associated
5.997472	6.232364	Host-associated
7.2257123	-4.1758513	Environmental
5.922153	6.155684	Host-associated
-2.507225	3.0346143	Environmental
19.525745	-0.85853463	Host-associated
5.975329	6.199489	Host-associated
8.924856	1.2103026	Engineered
-2.2711537	3.4605422	Environmental
-2.21631	3.5633047	Environmental
-2.3416994	3.289287	Environmental
-2.2069077	3.586875	Environmental
7.38578	-4.751226	Environmental
7.3446703	-4.883215	Environmental
7.3291764	-4.904346	Environmental
14.002572	14.815965	Host-associated
11.409854	10.371314	Host-associated
13.746477	15.773524	Host-associated
3.8747594	16.297256	Host-associated
9.119134	1.9820882	Environmental
-1.8960243	4.093987	Environmental
-1.4971066	4.486338	Environmental
8.082971	8.53429	Engineered
13.962274	15.566483	Host-associated
14.574601	14.854779	Host-associated
10.116109	0.38290864	Environmental
7.943751	9.010601	Host-associated
7.8112383	7.804596	Engineered
11.311768	2.7967508	Engineered
-3.1422315	1.6462109	Engineered
-3.160385	1.6255704	Engineered
19.454288	-0.78712875	Host-associated
13.814988	15.642767	Host-associated
11.774693	2.0751836	Host-associated
10.566818	1.8285443	Engineered
12.374427	2.204713	Environmental
12.398027	2.1424274	Environmental
11.677768	2.0026176	Environmental
10.668665	0.19695343	Environmental
10.205763	0.33151713	Environmental
8.798624	2.6643882	Environmental
9.188737	1.7871586	Environmental
12.455006	14.671436	Engineered
13.693463	14.264085	Host-associated
7.7229567	8.736719	Host-associated
4.0889235	15.980682	Host-associated
14.054653	15.479373	Host-associated
8.939368	1.3451381	Environmental
-4.578465	16.48926	Environmental
-4.853017	16.221176	Environmental
7.8840785	7.5640287	Engineered
10.517701	8.623127	Engineered
11.963859	10.975589	Host-associated
7.3504868	7.7824426	Engineered
10.556344	8.619	Engineered
-2.4912903	3.080205	Environmental
-2.586381	2.9720306	Environmental
-2.4693384	3.1736023	Environmental
10.489458	8.547117	Host-associated
19.4853	-0.8173943	Host-associated
10.33835	8.259284	Host-associated
5.8064733	6.048558	Host-associated
6.100537	6.329274	Host-associated
5.861737	6.1088552	Host-associated
11.287341	9.827349	Host-associated
11.034203	9.326287	Host-associated
13.881836	15.704122	Host-associated
12.140011	11.220906	Host-associated
11.261469	9.795329	Host-associated
10.9392605	9.170654	Host-associated
11.220086	9.735384	Host-associated
7.0226474	10.883315	Host-associated
11.202041	9.734766	Host-associated
13.83931	14.994539	Host-associated
12.873069	14.998519	Host-associated
6.8598247	11.017473	Host-associated
6.92725	10.952239	Host-associated
8.921984	1.2994293	Environmental
8.871233	1.2723143	Environmental
9.354565	0.889881	Environmental
-2.3279343	3.3034153	Environmental
-2.2409194	3.4816167	Environmental
7.6471915	8.573785	Host-associated
7.5686417	8.390533	Host-associated
10.6105	8.776456	Environmental
12.059099	11.249728	Host-associated
12.000067	11.267026	Host-associated
14.081393	14.847643	Engineered
-2.6675227	2.5542393	Environmental
-2.7336547	2.4465518	Environmental
7.340888	-3.8848078	Environmental
7.3789	-3.9472742	Environmental
7.398373	-4.0135427	Environmental
7.489036	-3.986848	Environmental
10.640383	1.8274043	Environmental
13.7434635	15.587933	Host-associated
7.316246	-4.9755387	Environmental
7.5961967	8.454706	Host-associated
11.079085	12.059846	Host-associated
12.058753	11.217745	Host-associated
11.486889	10.465868	Host-associated
11.049095	11.990677	Host-associated
11.464868	10.410187	Host-associated
13.789815	15.714805	Host-associated
11.146675	11.990409	Host-associated
12.057139	11.23605	Host-associated
12.081543	11.210342	Host-associated
5.888575	6.121866	Host-associated
3.9100642	16.262424	Host-associated
4.128427	16.125898	Host-associated
13.611471	14.351917	Host-associated
10.88937	9.071497	Host-associated
10.923443	9.115414	Host-associated
13.494885	14.246358	Host-associated
8.512928	8.495702	Host-associated
9.377287	1.9779675	Environmental
8.990117	2.281104	Environmental
9.38309	2.0751476	Environmental
9.009398	2.3530624	Environmental
-3.073351	1.7280494	Engineered
9.24952	1.9138026	Environmental
9.426102	0.7996459	Environmental
9.153467	1.045144	Environmental
9.072216	0.75203156	Environmental
9.3196125	0.9296181	Environmental
7.39062	-3.903074	Environmental
7.3588357	-4.5821776	Environmental
7.2921286	-3.9784393	Environmental
7.1052065	-5.0681543	Environmental
7.109885	-4.9861045	Environmental
7.0861263	-5.193305	Environmental
7.0344324	-5.016167	Environmental
8.963553	0.6562718	Environmental
7.252901	-5.375437	Environmental
-2.6217933	2.8829615	Environmental
7.0768056	-5.1916943	Environmental
-1.4825702	4.379937	Environmental
-1.9020422	4.076818	Environmental
-1.5625445	4.446091	Environmental
-1.5290025	4.4509206	Environmental
-1.8640847	4.102968	Environmental
-1.5438746	4.4337487	Environmental
-1.6256337	4.4162006	Environmental
-1.4393762	4.5463676	Environmental
-1.7562604	4.177886	Environmental
-1.922848	4.062095	Environmental
-1.5414172	4.400206	Environmental
-1.7559766	4.049301	Environmental
-1.7764188	4.184597	Environmental
10.18877	0.34424528	Environmental
8.713481	1.0556844	Environmental
7.1051383	-5.1581283	Environmental
-4.936324	16.136154	Environmental
6.997083	-4.6150436	Environmental
7.4711905	-4.6749334	Environmental
6.96466	-4.656627	Environmental
6.970797	-5.01415	Environmental
-4.625972	16.442297	Environmental
-4.735942	16.33416	Environmental
-4.617185	16.450872	Environmental
8.718468	8.557614	Engineered
13.156254	14.735978	Host-associated
10.486752	11.924888	Host-associated
12.848103	14.979774	Host-associated
13.111958	15.133336	Engineered
12.950818	14.504414	Host-associated
10.459099	1.8491267	Environmental
11.760251	2.1214604	Environmental
11.73538	2.0963414	Environmental
8.8242655	2.9945872	Environmental
11.404281	2.4299917	Environmental
11.673817	2.1212125	Environmental
10.382265	1.8578261	Environmental
-2.603316	2.608694	Environmental
-2.6364555	2.5532274	Environmental
7.7242928	9.220419	Host-associated
10.59043	12.15687	Host-associated
12.4066305	14.574289	Host-associated
10.631507	12.06496	Host-associated
7.895898	9.030191	Host-associated
7.8226295	9.093915	Host-associated
11.12125	10.6617155	Host-associated
7.770814	9.143016	Host-associated
10.192516	11.804381	Host-associated
8.44605	8.618404	Host-associated
11.3677025	10.385205	Host-associated
11.131689	10.64115	Host-associated
10.657179	10.510113	Host-associated
14.374753	15.475682	Host-associated
15.254252	14.656783	Host-associated
10.586777	8.7460375	Engineered
13.307089	15.300623	Host-associated
7.4579034	-4.7896404	Environmental
7.3384776	-4.9783673	Environmental
7.4016285	-3.9101222	Environmental
7.216488	-3.8449774	Environmental
19.525799	-0.8582875	Host-associated
10.575076	8.578726	Engineered
7.9188166	8.907277	Host-associated
8.05047	8.6391945	Host-associated
7.0292735	10.756849	Host-associated
10.518398	8.82087	Host-associated
19.491846	-0.824381	Host-associated
13.2775955	14.929853	Engineered
6.020123	6.2568483	Host-associated
13.021475	14.657487	Engineered
7.108569	-5.3404202	Environmental
14.611647	14.611401	Engineered
10.726846	12.245392	Engineered
14.104447	15.207493	Engineered
9.007124	1.2212491	Engineered
11.407597	2.6110024	Engineered
13.774452	15.539045	Host-associated
13.8404255	15.542277	Host-associated
7.3743896	7.907597	Engineered
7.3161845	7.8482456	Engineered
7.32323	7.8909826	Engineered
7.246882	7.888616	Engineered
7.311825	7.813181	Engineered
7.50759	7.6843376	Engineered
7.4344077	7.836128	Engineered
7.4335227	7.7672753	Engineered
10.750014	0.20331292	Engineered
7.0553355	10.962176	Host-associated
10.592192	12.16708	Host-associated
10.994059	10.6262665	Host-associated
12.630498	14.84094	Host-associated
10.515416	12.180617	Host-associated
-3.2241993	1.5545082	Engineered
-3.2417889	1.5355906	Engineered
-3.1064365	1.6844902	Engineered
-3.1054356	1.6925203	Engineered
10.656103	1.7783595	Environmental
12.357511	2.1294758	Environmental
14.038214	15.623888	Host-associated
15.206352	14.666595	Host-associated
8.5647745	8.513979	Engineered
8.256836	8.370647	Engineered
13.317036	15.264825	Host-associated
12.460843	14.528829	Host-associated
11.791912	2.06599	Host-associated
15.211264	14.58789	Host-associated
7.042521	-4.447755	Environmental
6.8335457	10.928794	Host-associated
13.392142	15.08039	Host-associated
19.540642	-0.8728932	Host-associated
13.834376	15.501041	Host-associated
10.568789	12.334647	Host-associated
14.351711	14.577479	Host-associated
-2.4966297	3.0644376	Environmental
-2.213531	3.554649	Environmental
8.710185	1.0860559	Environmental
7.174979	-3.8411906	Environmental
7.4776783	-3.9485633	Environmental
7.0847564	-5.4293313	Environmental
7.1661773	-4.210517	Environmental
7.3339577	-3.9757502	Environmental
6.988815	-5.1586976	Environmental
-2.3928387	3.0967155	Environmental
-2.5117288	2.7928	Environmental
3.8778358	16.30765	Host-associated
6.8723764	10.965066	Host-associated
10.801161	8.953319	Host-associated
10.545545	8.632586	Engineered
9.603841	1.8024707	Engineered
9.683415	1.8451167	Engineered
9.041144	2.0704246	Engineered
-3.5080438	1.1959515	Environmental
-3.5341809	1.1670827	Environmental
-3.509463	1.1973064	Environmental
-3.568317	1.133701	Environmental
-3.48586	1.217972	Environmental
-3.528769	1.1720586	Environmental
8.830074	3.0212843	Environmental
-1.9083271	3.9994383	Environmental
10.762442	1.8360401	Environmental
8.86699	3.0834663	Environmental
7.2796884	-5.3082714	Environmental
7.3348665	-3.998527	Environmental
12.31291	2.2702749	Environmental
12.380327	2.1605632	Environmental
12.363906	2.1908705	Environmental
12.382553	2.165339	Environmental
8.612471	8.490576	Engineered
10.664569	1.7866231	Environmental
8.447281	8.558728	Host-associated
11.799364	2.0410945	Environmental
11.455439	2.3732293	Environmental
11.5214205	2.4895186	Environmental
11.500823	2.475442	Environmental
11.500196	2.4904046	Environmental
11.362535	2.37322	Environmental
9.948637	1.8944361	Environmental
10.124038	0.36201832	Environmental
10.022991	0.46256888	Environmental
10.078706	0.38389328	Environmental
10.147433	0.2915674	Environmental
10.705049	0.1829958	Environmental
10.71435	0.20488767	Environmental
10.65453	0.11516847	Environmental
10.145053	0.38991964	Environmental
10.68741	0.14085412	Environmental
9.703632	0.7580057	Environmental
8.776581	2.643226	Environmental
8.771736	2.6408584	Environmental
8.844022	2.5153942	Environmental
9.921709	0.67720604	Environmental
9.257718	1.7507086	Environmental
9.996627	0.4623297	Environmental
8.945546	1.3133123	Environmental
9.187715	1.8309015	Environmental
8.9593115	1.2963375	Environmental
10.101775	12.053139	Host-associated
-4.784223	16.285704	Environmental
-2.4949887	3.0897543	Environmental
10.919411	10.59498	Host-associated
4.1954613	16.273676	Host-associated
10.890767	12.297551	Host-associated
10.957578	10.553688	Host-associated
11.186424	12.048273	Host-associated
14.35006	15.445476	Host-associated
12.016117	11.281999	Host-associated
11.334884	10.289378	Engineered
10.397445	12.065692	Engineered
12.545601	14.732657	Engineered
14.028679	14.787322	Engineered
9.915468	11.631788	Engineered
6.904119	11.099595	Engineered
15.24228	14.675427	Host-associated
13.78194	14.448292	Host-associated
15.180176	14.683753	Host-associated
14.0647335	15.443688	Host-associated
9.930936	11.277794	Host-associated
10.092105	11.663316	Host-associated
13.776011	14.130633	Host-associated
10.665345	12.412122	Host-associated
6.8758283	11.025387	Host-associated
12.492283	14.690284	Host-associated
12.443424	14.624436	Host-associated
10.485478	12.081454	Host-associated
9.855438	11.670336	Host-associated
8.553238	8.598881	Host-associated
4.175959	16.183922	Host-associated
13.855116	14.949572	Host-associated
14.102068	15.526648	Host-associated
15.244516	14.621311	Host-associated
15.124221	14.647581	Host-associated
8.189547	8.41511	Host-associated
7.8404737	8.836666	Host-associated
13.807904	15.012919	Host-associated
13.956375	15.548693	Host-associated
13.960351	14.834046	Host-associated
10.477931	12.132025	Host-associated
4.44736	16.22938	Host-associated
15.25881	14.627114	Host-associated
13.693983	15.415842	Host-associated
6.8641143	11.098166	Host-associated
10.52157	12.249419	Host-associated
8.459751	8.451603	Host-associated
4.1725664	16.227825	Host-associated
8.14077	8.284258	Host-associated
11.298625	10.135769	Host-associated
12.560264	14.717801	Host-associated
8.472801	8.58528	Engineered
13.471052	15.22463	Host-associated
4.018788	15.944301	Host-associated
3.9804137	16.00939	Host-associated
12.947001	15.0747385	Host-associated
4.0172257	16.071571	Host-associated
3.9872286	16.053244	Host-associated
3.988271	15.950699	Host-associated
13.990699	14.483395	Host-associated
4.378959	16.088892	Host-associated
7.0449104	11.057922	Host-associated
13.339064	15.313859	Host-associated
15.124447	14.74428	Host-associated
3.9506989	16.09637	Host-associated
13.758116	15.096103	Host-associated
10.321128	12.04222	Host-associated
10.223453	11.900669	Host-associated
10.839659	11.931606	Host-associated
14.215856	15.548593	Host-associated
14.026349	15.640683	Host-associated
13.915183	15.630077	Host-associated
10.605403	12.32735	Host-associated
4.044191	15.947091	Host-associated
11.033305	11.962774	Host-associated
3.9521787	16.017262	Host-associated
10.275406	11.942151	Host-associated
10.559198	12.188917	Host-associated
19.499212	-0.8315752	Host-associated
5.8989406	6.146673	Host-associated
7.1800337	-5.453433	Environmental
9.224765	2.1814656	Environmental
7.1051106	-5.238715	Environmental
7.158976	-5.4801326	Environmental
6.10107	6.167897	Host-associated
9.200278	1.0668323	Environmental
-4.8101254	16.262081	Environmental
-4.9262705	16.146036	Environmental
-4.918316	16.154022	Environmental
-4.8275166	16.244383	Environmental
-4.5967703	16.471457	Environmental
-5.013631	16.058958	Environmental
-4.6167216	16.45159	Environmental
-4.8823047	16.1907	Environmental
