# Supplementary material for: Genomic language model predicts protein co-regulation and function
Source: Nat Commun. 2024 Apr 3;15:2880. doi: 10.1038/s41467-024-46947-9 (PMC10991518; doi:10.1038/s41467-024-46947-9)
Supplement: Supplementary file 4 — Source Data [file 41467_2024_46947_MOESM4_ESM.zip › Source_data/Figure2_source_data/2e_source_data.tsv]

PC1	PC2	label
17.507984	-5.9976892	Methanosarcinia
-6.454903	-5.363634	Methanopyri
11.10422	16.076883	Methanosarcinia
-0.54551905	1.5116471	Methanosarcinia
-5.5623426	1.9103962	Methanosarcinia
-8.646812	2.2829418	Methanosarcinia
10.615331	-5.639079	Methanobacteria
-1.4630878	-6.8359494	Methanococci
2.5342698	-5.374855	Methanomicrobia
-0.4267234	0.44343847	Methanocellia
-8.972875	-2.0506277	Thermoplasmata
-1.2639347	2.2534573	Syntropharchaeia
-5.5843835	3.4829865	Syntropharchaeia
-2.8412223	3.3000853	Syntropharchaeia
