# Supplementary material for: Genomic language model predicts protein co-regulation and function
Source: Nat Commun. 2024 Apr 3;15:2880. doi: 10.1038/s41467-024-46947-9 (PMC10991518; doi:10.1038/s41467-024-46947-9)
Supplement: Supplementary file 4 — Source Data [file 41467_2024_46947_MOESM4_ESM.zip › Source_data/Figure4_source_data/4c_source_data.tsv]

Recall Precision Fold
1.0	0.4051724137931034	1.0
1.0	0.4058721934369603	1.0
0.9957446808510638	0.40484429065743943	1.0
0.9957446808510638	0.4055459272097054	1.0
0.9957446808510638	0.40625	1.0
0.9957446808510638	0.40695652173913044	1.0
0.9914893617021276	0.4059233449477352	1.0
0.9914893617021276	0.40663176265270506	1.0
0.9914893617021276	0.40734265734265734	1.0
0.9914893617021276	0.4080560420315236	1.0
0.9914893617021276	0.4087719298245614	1.0
0.9914893617021276	0.4094903339191564	1.0
0.9914893617021276	0.4102112676056338	1.0
0.9914893617021276	0.4109347442680776	1.0
0.9914893617021276	0.411660777385159	1.0
0.9914893617021276	0.41238938053097346	1.0
0.9872340425531915	0.41134751773049644	1.0
0.9872340425531915	0.41207815275310833	1.0
0.9872340425531915	0.4128113879003559	1.0
0.9872340425531915	0.41354723707664887	1.0
0.9872340425531915	0.4142857142857143	1.0
0.9872340425531915	0.4150268336314848	1.0
0.9872340425531915	0.4157706093189964	1.0
0.9872340425531915	0.41651705565529623	1.0
0.9872340425531915	0.4172661870503597	1.0
0.9872340425531915	0.418018018018018	1.0
0.9829787234042553	0.41696750902527074	1.0
0.9829787234042553	0.4177215189873418	1.0
0.9829787234042553	0.41847826086956524	1.0
0.9829787234042553	0.4192377495462795	1.0
0.9787234042553191	0.41818181818181815	1.0
0.9787234042553191	0.41894353369763204	1.0
0.9787234042553191	0.4197080291970803	1.0
0.9787234042553191	0.42047531992687387	1.0
0.9787234042553191	0.42124542124542125	1.0
0.9787234042553191	0.42201834862385323	1.0
0.9787234042553191	0.4227941176470588	1.0
0.9787234042553191	0.42357274401473294	1.0
0.9787234042553191	0.42435424354243545	1.0
0.9787234042553191	0.42513863216266173	1.0
0.9787234042553191	0.42592592592592593	1.0
0.9744680851063829	0.424860853432282	1.0
0.9744680851063829	0.4256505576208178	1.0
0.9744680851063829	0.4264432029795158	1.0
0.9744680851063829	0.42723880597014924	1.0
0.9744680851063829	0.4280373831775701	1.0
0.9744680851063829	0.4288389513108614	1.0
0.9744680851063829	0.42964352720450283	1.0
0.9744680851063829	0.43045112781954886	1.0
0.9744680851063829	0.4312617702448211	1.0
0.9744680851063829	0.4320754716981132	1.0
0.9744680851063829	0.43289224952741023	1.0
0.9744680851063829	0.4337121212121212	1.0
0.9744680851063829	0.43453510436432635	1.0
0.9744680851063829	0.435361216730038	1.0
0.9744680851063829	0.4361904761904762	1.0
0.9744680851063829	0.43702290076335876	1.0
0.9744680851063829	0.4378585086042065	1.0
0.9744680851063829	0.4386973180076628	1.0
0.9744680851063829	0.43953934740882916	1.0
0.9744680851063829	0.4403846153846154	1.0
0.9744680851063829	0.441233140655106	1.0
0.9744680851063829	0.4420849420849421	1.0
0.9744680851063829	0.44294003868471954	1.0
0.9744680851063829	0.4437984496124031	1.0
0.9702127659574468	0.44271844660194176	1.0
0.9659574468085106	0.44163424124513617	1.0
0.9659574468085106	0.442495126705653	1.0
0.9659574468085106	0.443359375	1.0
0.9659574468085106	0.44422700587084146	1.0
0.9659574468085106	0.44509803921568625	1.0
0.9617021276595744	0.444007858546169	1.0
0.9617021276595744	0.4448818897637795	1.0
0.9617021276595744	0.4457593688362919	1.0
0.9617021276595744	0.44664031620553357	1.0
0.9617021276595744	0.44752475247524753	1.0
0.9617021276595744	0.44841269841269843	1.0
0.9617021276595744	0.44930417495029823	1.0
0.9617021276595744	0.450199203187251	1.0
0.9617021276595744	0.45109780439121755	1.0
0.9617021276595744	0.452	1.0
0.9617021276595744	0.4529058116232465	1.0
0.9574468085106383	0.45180722891566266	1.0
0.9574468085106383	0.45271629778672035	1.0
0.9574468085106383	0.4536290322580645	1.0
0.9531914893617022	0.45252525252525255	1.0
0.9531914893617022	0.4534412955465587	1.0
0.9531914893617022	0.4543610547667343	1.0
0.9531914893617022	0.45528455284552843	1.0
0.9531914893617022	0.45621181262729127	1.0
0.9531914893617022	0.45714285714285713	1.0
0.9531914893617022	0.45807770961145194	1.0
0.9531914893617022	0.45901639344262296	1.0
0.9531914893617022	0.459958932238193	1.0
0.9531914893617022	0.4609053497942387	1.0
0.9531914893617022	0.4618556701030928	1.0
0.9531914893617022	0.4628099173553719	1.0
0.9531914893617022	0.463768115942029	1.0
0.9531914893617022	0.46473029045643155	1.0
0.9531914893617022	0.4656964656964657	1.0
0.9531914893617022	0.4666666666666667	1.0
0.9531914893617022	0.46764091858037576	1.0
0.9531914893617022	0.4686192468619247	1.0
0.9531914893617022	0.469601677148847	1.0
0.9531914893617022	0.47058823529411764	1.0
0.9531914893617022	0.47157894736842104	1.0
0.9531914893617022	0.47257383966244726	1.0
0.9531914893617022	0.47357293868921774	1.0
0.9531914893617022	0.4745762711864407	1.0
0.9531914893617022	0.47558386411889597	1.0
0.9531914893617022	0.4765957446808511	1.0
0.9531914893617022	0.47761194029850745	1.0
0.9531914893617022	0.47863247863247865	1.0
0.948936170212766	0.47751605995717344	1.0
0.948936170212766	0.47854077253218885	1.0
0.948936170212766	0.47956989247311826	1.0
0.948936170212766	0.48060344827586204	1.0
0.9446808510638298	0.4794816414686825	1.0
0.9404255319148936	0.47835497835497837	1.0
0.9404255319148936	0.4793926247288503	1.0
0.9404255319148936	0.48043478260869565	1.0
0.9404255319148936	0.48148148148148145	1.0
0.9404255319148936	0.48253275109170307	1.0
0.9361702127659575	0.4814004376367615	1.0
0.9361702127659575	0.4824561403508772	1.0
0.9361702127659575	0.4835164835164835	1.0
0.9361702127659575	0.4845814977973568	1.0
0.9319148936170213	0.48344370860927155	1.0
0.9319148936170213	0.48451327433628316	1.0
0.9319148936170213	0.48558758314855877	1.0
0.9319148936170213	0.4866666666666667	1.0
0.9319148936170213	0.48775055679287305	1.0
0.9319148936170213	0.4888392857142857	1.0
0.9319148936170213	0.4899328859060403	1.0
0.9319148936170213	0.4910313901345291	1.0
0.9276595744680851	0.4898876404494382	1.0
0.9276595744680851	0.49099099099099097	1.0
0.9276595744680851	0.49209932279909707	1.0
0.9234042553191489	0.49095022624434387	1.0
0.9234042553191489	0.49206349206349204	1.0
0.9234042553191489	0.49318181818181817	1.0
0.9234042553191489	0.49430523917995445	1.0
0.9234042553191489	0.4954337899543379	1.0
0.9191489361702128	0.494279176201373	1.0
0.9148936170212766	0.49311926605504586	1.0
0.9148936170212766	0.4942528735632184	1.0
0.9148936170212766	0.49539170506912444	1.0
0.9148936170212766	0.49653579676674364	1.0
0.9148936170212766	0.4976851851851852	1.0
0.9148936170212766	0.4988399071925754	1.0
0.9148936170212766	0.5	1.0
0.9148936170212766	0.5011655011655012	1.0
0.9148936170212766	0.5023364485981309	1.0
0.9148936170212766	0.5035128805620609	1.0
0.9148936170212766	0.5046948356807511	1.0
0.9106382978723404	0.5035294117647059	1.0
0.9106382978723404	0.5047169811320755	1.0
0.9106382978723404	0.5059101654846335	1.0
0.9106382978723404	0.5071090047393365	1.0
0.9106382978723404	0.5083135391923991	1.0
0.9106382978723404	0.5095238095238095	1.0
0.9106382978723404	0.5107398568019093	1.0
0.9106382978723404	0.5119617224880383	1.0
0.9106382978723404	0.513189448441247	1.0
0.9106382978723404	0.5144230769230769	1.0
0.9063829787234042	0.5132530120481927	1.0
0.9063829787234042	0.5144927536231884	1.0
0.9063829787234042	0.5157384987893463	1.0
0.9063829787234042	0.5169902912621359	1.0
0.9063829787234042	0.5182481751824818	1.0
0.902127659574468	0.5170731707317073	1.0
0.902127659574468	0.5183374083129584	1.0
0.902127659574468	0.5196078431372549	1.0
0.902127659574468	0.5208845208845209	1.0
0.902127659574468	0.5221674876847291	1.0
0.902127659574468	0.5234567901234568	1.0
0.902127659574468	0.5247524752475248	1.0
0.8978723404255319	0.5235732009925558	1.0
0.8978723404255319	0.5248756218905473	1.0
0.8936170212765957	0.5236907730673317	1.0
0.8936170212765957	0.525	1.0
0.8936170212765957	0.5263157894736842	1.0
0.8936170212765957	0.5276381909547738	1.0
0.8936170212765957	0.5289672544080605	1.0
0.8936170212765957	0.5303030303030303	1.0
0.8936170212765957	0.5316455696202531	1.0
0.8893617021276595	0.5304568527918782	1.0
0.8851063829787233	0.5292620865139949	1.0
0.8808510638297873	0.5280612244897959	1.0
0.8808510638297873	0.5294117647058824	1.0
0.8808510638297873	0.5307692307692308	1.0
0.8808510638297873	0.532133676092545	1.0
0.8765957446808511	0.5309278350515464	1.0
0.8765957446808511	0.5322997416020672	1.0
0.8765957446808511	0.533678756476684	1.0
0.8765957446808511	0.535064935064935	1.0
0.8723404255319149	0.5338541666666666	1.0
0.8723404255319149	0.5352480417754569	1.0
0.8723404255319149	0.5366492146596858	1.0
0.8723404255319149	0.5380577427821522	1.0
0.8680851063829788	0.5368421052631579	1.0
0.8680851063829788	0.5382585751978892	1.0
0.8680851063829788	0.5396825396825397	1.0
0.8680851063829788	0.5411140583554377	1.0
0.8680851063829788	0.5425531914893617	1.0
0.8680851063829788	0.544	1.0
0.8638297872340426	0.5427807486631016	1.0
0.8638297872340426	0.5442359249329759	1.0
0.8638297872340426	0.5456989247311828	1.0
0.8638297872340426	0.5471698113207547	1.0
0.8595744680851064	0.5459459459459459	1.0
0.8595744680851064	0.5474254742547425	1.0
0.8595744680851064	0.5489130434782609	1.0
0.8595744680851064	0.5504087193460491	1.0
0.8595744680851064	0.5519125683060109	1.0
0.8595744680851064	0.5534246575342465	1.0
0.8595744680851064	0.554945054945055	1.0
0.8553191489361702	0.5537190082644629	1.0
0.8553191489361702	0.5552486187845304	1.0
0.8553191489361702	0.556786703601108	1.0
0.8553191489361702	0.5583333333333333	1.0
0.851063829787234	0.5571030640668524	1.0
0.851063829787234	0.5586592178770949	1.0
0.851063829787234	0.5602240896358543	1.0
0.851063829787234	0.5617977528089888	1.0
0.851063829787234	0.5633802816901409	1.0
0.851063829787234	0.5649717514124294	1.0
0.851063829787234	0.56657223796034	1.0
0.8468085106382979	0.5653409090909091	1.0
0.8468085106382979	0.5669515669515669	1.0
0.8425531914893617	0.5657142857142857	1.0
0.8425531914893617	0.5673352435530086	1.0
0.8425531914893617	0.5689655172413793	1.0
0.8382978723404255	0.5677233429394812	1.0
0.8340425531914893	0.5664739884393064	1.0
0.8340425531914893	0.5681159420289855	1.0
0.8340425531914893	0.5697674418604651	1.0
0.8340425531914893	0.5714285714285714	1.0
0.8340425531914893	0.5730994152046783	1.0
0.8340425531914893	0.5747800586510264	1.0
0.8340425531914893	0.5764705882352941	1.0
0.8340425531914893	0.5781710914454278	1.0
0.8340425531914893	0.5798816568047337	1.0
0.8340425531914893	0.5816023738872403	1.0
0.8340425531914893	0.5833333333333334	1.0
0.8340425531914893	0.5850746268656717	1.0
0.8340425531914893	0.5868263473053892	1.0
0.8340425531914893	0.5885885885885885	1.0
0.8340425531914893	0.5903614457831325	1.0
0.8340425531914893	0.5921450151057401	1.0
0.8340425531914893	0.593939393939394	1.0
0.8297872340425532	0.5927051671732523	1.0
0.8297872340425532	0.5945121951219512	1.0
0.8297872340425532	0.5963302752293578	1.0
0.825531914893617	0.5950920245398773	1.0
0.825531914893617	0.5969230769230769	1.0
0.825531914893617	0.5987654320987654	1.0
0.825531914893617	0.6006191950464397	1.0
0.8212765957446808	0.5993788819875776	1.0
0.8170212765957446	0.5981308411214953	1.0
0.8127659574468085	0.596875	1.0
0.8127659574468085	0.5987460815047022	1.0
0.8127659574468085	0.60062893081761	1.0
0.8085106382978723	0.5993690851735016	1.0
0.8042553191489362	0.5981012658227848	1.0
0.8042553191489362	0.6	1.0
0.8	0.5987261146496815	1.0
0.8	0.6006389776357828	1.0
0.8	0.6025641025641025	1.0
0.7957446808510639	0.6012861736334405	1.0
0.7957446808510639	0.603225806451613	1.0
0.7957446808510639	0.6051779935275081	1.0
0.7914893617021277	0.6038961038961039	1.0
0.7914893617021277	0.6058631921824105	1.0
0.7914893617021277	0.6078431372549019	1.0
0.7914893617021277	0.6098360655737705	1.0
0.7914893617021277	0.6118421052631579	1.0
0.7914893617021277	0.6138613861386139	1.0
0.7872340425531915	0.6125827814569537	1.0
0.7872340425531915	0.6146179401993356	1.0
0.7872340425531915	0.6166666666666667	1.0
0.7872340425531915	0.6187290969899666	1.0
0.7829787234042553	0.6174496644295302	1.0
0.7829787234042553	0.6195286195286195	1.0
0.7829787234042553	0.6216216216216216	1.0
0.7829787234042553	0.6237288135593221	1.0
0.7829787234042553	0.6258503401360545	1.0
0.7829787234042553	0.6279863481228669	1.0
0.7787234042553192	0.6267123287671232	1.0
0.7787234042553192	0.6288659793814433	1.0
0.7787234042553192	0.6310344827586207	1.0
0.774468085106383	0.629757785467128	1.0
0.7702127659574468	0.6284722222222222	1.0
0.7659574468085106	0.627177700348432	1.0
0.7659574468085106	0.6293706293706294	1.0
0.7659574468085106	0.631578947368421	1.0
0.7617021276595745	0.6302816901408451	1.0
0.7617021276595745	0.6325088339222615	1.0
0.7617021276595745	0.6347517730496454	1.0
0.7574468085106383	0.6334519572953736	1.0
0.7574468085106383	0.6357142857142857	1.0
0.7574468085106383	0.6379928315412187	1.0
0.7574468085106383	0.6402877697841727	1.0
0.7574468085106383	0.6425992779783394	1.0
0.7531914893617021	0.6413043478260869	1.0
0.7489361702127659	0.64	1.0
0.7489361702127659	0.6423357664233577	1.0
0.7446808510638298	0.6410256410256411	1.0
0.7404255319148936	0.6397058823529411	1.0
0.7404255319148936	0.6420664206642066	1.0
0.7404255319148936	0.6444444444444445	1.0
0.7404255319148936	0.6468401486988847	1.0
0.7404255319148936	0.6492537313432836	1.0
0.7404255319148936	0.651685393258427	1.0
0.7361702127659574	0.650375939849624	1.0
0.7361702127659574	0.6528301886792452	1.0
0.7319148936170212	0.6515151515151515	1.0
0.7319148936170212	0.6539923954372624	1.0
0.7276595744680852	0.6526717557251909	1.0
0.7276595744680852	0.6551724137931034	1.0
0.7276595744680852	0.6576923076923077	1.0
0.7276595744680852	0.6602316602316602	1.0
0.7276595744680852	0.6627906976744186	1.0
0.723404255319149	0.6614785992217899	1.0
0.723404255319149	0.6640625	1.0
0.7191489361702128	0.6627450980392157	1.0
0.7148936170212766	0.6614173228346457	1.0
0.7148936170212766	0.6640316205533597	1.0
0.7106382978723405	0.6626984126984127	1.0
0.7063829787234043	0.6613545816733067	1.0
0.7063829787234043	0.664	1.0
0.7021276595744681	0.6626506024096386	1.0
0.7021276595744681	0.6653225806451613	1.0
0.7021276595744681	0.6680161943319838	1.0
0.7021276595744681	0.6707317073170732	1.0
0.7021276595744681	0.673469387755102	1.0
0.7021276595744681	0.6762295081967213	1.0
0.6978723404255319	0.6748971193415638	1.0
0.6936170212765957	0.6735537190082644	1.0
0.6893617021276596	0.6721991701244814	1.0
0.6851063829787234	0.6708333333333333	1.0
0.6851063829787234	0.6736401673640168	1.0
0.6808510638297872	0.6722689075630253	1.0
0.6808510638297872	0.6751054852320675	1.0
0.6808510638297872	0.6779661016949152	1.0
0.6808510638297872	0.6808510638297872	1.0
0.676595744680851	0.6794871794871795	1.0
0.676595744680851	0.6824034334763949	1.0
0.676595744680851	0.6853448275862069	1.0
0.676595744680851	0.6883116883116883	1.0
0.676595744680851	0.691304347826087	1.0
0.676595744680851	0.6943231441048034	1.0
0.676595744680851	0.6973684210526315	1.0
0.676595744680851	0.7004405286343612	1.0
0.6723404255319149	0.6991150442477876	1.0
0.6723404255319149	0.7022222222222222	1.0
0.6723404255319149	0.7053571428571429	1.0
0.6723404255319149	0.7085201793721974	1.0
0.6723404255319149	0.7117117117117117	1.0
0.6723404255319149	0.7149321266968326	1.0
0.6723404255319149	0.7181818181818181	1.0
0.6723404255319149	0.7214611872146118	1.0
0.6723404255319149	0.7247706422018348	1.0
0.6723404255319149	0.728110599078341	1.0
0.6723404255319149	0.7314814814814815	1.0
0.6723404255319149	0.7348837209302326	1.0
0.6680851063829787	0.7336448598130841	1.0
0.6680851063829787	0.7370892018779343	1.0
0.6638297872340425	0.7358490566037735	1.0
0.6595744680851063	0.7345971563981043	1.0
0.6595744680851063	0.7380952380952381	1.0
0.6553191489361702	0.7368421052631579	1.0
0.6510638297872341	0.7355769230769231	1.0
0.6468085106382979	0.7342995169082126	1.0
0.6425531914893617	0.7330097087378641	1.0
0.6425531914893617	0.7365853658536585	1.0
0.6425531914893617	0.7401960784313726	1.0
0.6425531914893617	0.7438423645320197	1.0
0.6382978723404256	0.7425742574257426	1.0
0.6382978723404256	0.746268656716418	1.0
0.6382978723404256	0.75	1.0
0.6382978723404256	0.7537688442211056	1.0
0.6340425531914894	0.7525252525252525	1.0
0.6297872340425532	0.751269035532995	1.0
0.6297872340425532	0.7551020408163265	1.0
0.6297872340425532	0.7589743589743589	1.0
0.6297872340425532	0.7628865979381443	1.0
0.625531914893617	0.7616580310880829	1.0
0.6212765957446809	0.7604166666666666	1.0
0.6212765957446809	0.7643979057591623	1.0
0.6170212765957447	0.7631578947368421	1.0
0.6170212765957447	0.7671957671957672	1.0
0.6170212765957447	0.7712765957446809	1.0
0.6127659574468085	0.7700534759358288	1.0
0.6127659574468085	0.7741935483870968	1.0
0.6085106382978723	0.772972972972973	1.0
0.6042553191489362	0.7717391304347826	1.0
0.6042553191489362	0.7759562841530054	1.0
0.6	0.7747252747252747	1.0
0.5957446808510638	0.7734806629834254	1.0
0.5914893617021276	0.7722222222222223	1.0
0.5914893617021276	0.776536312849162	1.0
0.5914893617021276	0.7808988764044944	1.0
0.5914893617021276	0.7853107344632768	1.0
0.5872340425531914	0.7840909090909091	1.0
0.5829787234042553	0.7828571428571428	1.0
0.5829787234042553	0.7873563218390804	1.0
0.5787234042553191	0.7861271676300579	1.0
0.574468085106383	0.7848837209302325	1.0
0.574468085106383	0.7894736842105263	1.0
0.5702127659574469	0.788235294117647	1.0
0.5659574468085107	0.7869822485207101	1.0
0.5659574468085107	0.7916666666666666	1.0
0.5659574468085107	0.7964071856287425	1.0
0.5659574468085107	0.8012048192771084	1.0
0.5617021276595745	0.8	1.0
0.5574468085106383	0.7987804878048781	1.0
0.5574468085106383	0.803680981595092	1.0
0.5574468085106383	0.808641975308642	1.0
0.5574468085106383	0.8136645962732919	1.0
0.5574468085106383	0.81875	1.0
0.5531914893617021	0.8176100628930818	1.0
0.548936170212766	0.8164556962025317	1.0
0.5446808510638298	0.8152866242038217	1.0
0.5404255319148936	0.8141025641025641	1.0
0.5361702127659574	0.8129032258064516	1.0
0.5319148936170213	0.8116883116883117	1.0
0.5276595744680851	0.8104575163398693	1.0
0.5276595744680851	0.8157894736842105	1.0
0.5234042553191489	0.8145695364238411	1.0
0.5191489361702127	0.8133333333333334	1.0
0.5191489361702127	0.8187919463087249	1.0
0.5191489361702127	0.8243243243243243	1.0
0.5191489361702127	0.8299319727891157	1.0
0.5148936170212766	0.8287671232876712	1.0
0.5106382978723404	0.8275862068965517	1.0
0.5106382978723404	0.8333333333333334	1.0
0.5063829787234042	0.8321678321678322	1.0
0.5063829787234042	0.8380281690140845	1.0
0.5063829787234042	0.8439716312056738	1.0
0.5063829787234042	0.85	1.0
0.502127659574468	0.8489208633093526	1.0
0.4978723404255319	0.8478260869565217	1.0
0.49361702127659574	0.8467153284671532	1.0
0.48936170212765956	0.8455882352941176	1.0
0.4851063829787234	0.8444444444444444	1.0
0.4808510638297872	0.8432835820895522	1.0
0.4765957446808511	0.8421052631578947	1.0
0.4765957446808511	0.8484848484848485	1.0
0.4765957446808511	0.8549618320610687	1.0
0.4723404255319149	0.8538461538461538	1.0
0.4723404255319149	0.8604651162790697	1.0
0.4723404255319149	0.8671875	1.0
0.46808510638297873	0.8661417322834646	1.0
0.46808510638297873	0.873015873015873	1.0
0.46382978723404256	0.872	1.0
0.4595744680851064	0.8709677419354839	1.0
0.4595744680851064	0.8780487804878049	1.0
0.4553191489361702	0.8770491803278688	1.0
0.451063829787234	0.8760330578512396	1.0
0.44680851063829785	0.875	1.0
0.44680851063829785	0.8823529411764706	1.0
0.4425531914893617	0.8813559322033898	1.0
0.4425531914893617	0.8888888888888888	1.0
0.43829787234042555	0.8879310344827587	1.0
0.4340425531914894	0.8869565217391304	1.0
0.4297872340425532	0.8859649122807017	1.0
0.425531914893617	0.8849557522123894	1.0
0.425531914893617	0.8928571428571429	1.0
0.42127659574468085	0.8918918918918919	1.0
0.41702127659574467	0.8909090909090909	1.0
0.41702127659574467	0.8990825688073395	1.0
0.4127659574468085	0.8981481481481481	1.0
0.4127659574468085	0.9065420560747663	1.0
0.4085106382978723	0.9056603773584906	1.0
0.40425531914893614	0.9047619047619048	1.0
0.4	0.9038461538461539	1.0
0.39574468085106385	0.9029126213592233	1.0
0.39148936170212767	0.9019607843137255	1.0
0.3872340425531915	0.900990099009901	1.0
0.3829787234042553	0.9	1.0
0.37872340425531914	0.898989898989899	1.0
0.37446808510638296	0.8979591836734694	1.0
0.3702127659574468	0.8969072164948454	1.0
0.3659574468085106	0.8958333333333334	1.0
0.3617021276595745	0.8947368421052632	1.0
0.3574468085106383	0.8936170212765957	1.0
0.35319148936170214	0.8924731182795699	1.0
0.34893617021276596	0.8913043478260869	1.0
0.3446808510638298	0.8901098901098901	1.0
0.3404255319148936	0.8888888888888888	1.0
0.33617021276595743	0.8876404494382022	1.0
0.33617021276595743	0.8977272727272727	1.0
0.33191489361702126	0.896551724137931	1.0
0.3276595744680851	0.8953488372093024	1.0
0.32340425531914896	0.8941176470588236	1.0
0.3191489361702128	0.8928571428571429	1.0
0.3148936170212766	0.891566265060241	1.0
0.31063829787234043	0.8902439024390244	1.0
0.30638297872340425	0.8888888888888888	1.0
0.3021276595744681	0.8875	1.0
0.2978723404255319	0.8860759493670886	1.0
0.2978723404255319	0.8974358974358975	1.0
0.2936170212765957	0.8961038961038961	1.0
0.2936170212765957	0.9078947368421053	1.0
0.28936170212765955	0.9066666666666666	1.0
0.2851063829787234	0.9054054054054054	1.0
0.28085106382978725	0.9041095890410958	1.0
0.28085106382978725	0.9166666666666666	1.0
0.2765957446808511	0.9154929577464789	1.0
0.2723404255319149	0.9142857142857143	1.0
0.2723404255319149	0.927536231884058	1.0
0.2680851063829787	0.9264705882352942	1.0
0.26382978723404255	0.9253731343283582	1.0
0.25957446808510637	0.9242424242424242	1.0
0.25957446808510637	0.9384615384615385	1.0
0.2553191489361702	0.9375	1.0
0.251063829787234	0.9365079365079365	1.0
0.24680851063829787	0.9354838709677419	1.0
0.2425531914893617	0.9344262295081968	1.0
0.23829787234042554	0.9333333333333333	1.0
0.23404255319148937	0.9322033898305084	1.0
0.23404255319148937	0.9482758620689655	1.0
0.23404255319148937	0.9649122807017544	1.0
0.2297872340425532	0.9642857142857143	1.0
0.225531914893617	0.9636363636363636	1.0
0.22127659574468084	0.9629629629629629	1.0
0.2170212765957447	0.9622641509433962	1.0
0.2127659574468085	0.9615384615384616	1.0
0.20851063829787234	0.9607843137254902	1.0
0.20425531914893616	0.96	1.0
0.2	0.9591836734693877	1.0
0.19574468085106383	0.9583333333333334	1.0
0.19148936170212766	0.9574468085106383	1.0
0.18723404255319148	0.9565217391304348	1.0
0.1829787234042553	0.9555555555555556	1.0
0.17872340425531916	0.9545454545454546	1.0
0.17446808510638298	0.9534883720930233	1.0
0.1702127659574468	0.9523809523809523	1.0
0.16595744680851063	0.9512195121951219	1.0
0.16170212765957448	0.95	1.0
0.1574468085106383	0.9487179487179487	1.0
0.15319148936170213	0.9473684210526315	1.0
0.14893617021276595	0.9459459459459459	1.0
0.14468085106382977	0.9444444444444444	1.0
0.14042553191489363	0.9428571428571428	1.0
0.13617021276595745	0.9411764705882353	1.0
0.13191489361702127	0.9393939393939394	1.0
0.1276595744680851	0.9375	1.0
0.12340425531914893	0.9354838709677419	1.0
0.11914893617021277	0.9333333333333333	1.0
0.1148936170212766	0.9310344827586207	1.0
0.11063829787234042	0.9285714285714286	1.0
0.10638297872340426	0.9259259259259259	1.0
0.10212765957446808	0.9230769230769231	1.0
0.09787234042553192	0.92	1.0
0.09361702127659574	0.9166666666666666	1.0
0.08936170212765958	0.9130434782608695	1.0
0.0851063829787234	0.9090909090909091	1.0
0.08085106382978724	0.9047619047619048	1.0
0.07659574468085106	0.9	1.0
0.07234042553191489	0.8947368421052632	1.0
0.06808510638297872	0.8888888888888888	1.0
0.06382978723404255	0.8823529411764706	1.0
0.059574468085106386	0.875	1.0
0.05531914893617021	0.8666666666666667	1.0
0.05106382978723404	0.8571428571428571	1.0
0.04680851063829787	0.8461538461538461	1.0
0.0425531914893617	0.8333333333333334	1.0
0.03829787234042553	0.8181818181818182	1.0
0.03404255319148936	0.8	1.0
0.029787234042553193	0.7777777777777778	1.0
0.02553191489361702	0.75	1.0
0.02127659574468085	0.7142857142857143	1.0
0.01702127659574468	0.6666666666666666	1.0
0.01276595744680851	0.6	1.0
0.01276595744680851	0.75	1.0
0.01276595744680851	1.0	1.0
0.00851063829787234	1.0	1.0
0.00425531914893617	1.0	1.0
0.0	1.0	1.0
Recall	Precision	Fold
1.0	0.4051724137931034	2.0
1.0	0.4058721934369603	2.0
1.0	0.40657439446366783	2.0
1.0	0.4072790294627383	2.0
0.9957446808510638	0.40625	2.0
0.9957446808510638	0.40695652173913044	2.0
0.9957446808510638	0.4076655052264808	2.0
0.9957446808510638	0.4083769633507853	2.0
0.9957446808510638	0.4090909090909091	2.0
0.9957446808510638	0.4098073555166375	2.0
0.9914893617021276	0.4087719298245614	2.0
0.9914893617021276	0.4094903339191564	2.0
0.9872340425531915	0.4084507042253521	2.0
0.9872340425531915	0.4091710758377425	2.0
0.9872340425531915	0.4098939929328622	2.0
0.9872340425531915	0.41061946902654867	2.0
0.9872340425531915	0.41134751773049644	2.0
0.9872340425531915	0.41207815275310833	2.0
0.9872340425531915	0.4128113879003559	2.0
0.9872340425531915	0.41354723707664887	2.0
0.9872340425531915	0.4142857142857143	2.0
0.9872340425531915	0.4150268336314848	2.0
0.9872340425531915	0.4157706093189964	2.0
0.9829787234042553	0.414721723518851	2.0
0.9829787234042553	0.4154676258992806	2.0
0.9787234042553191	0.4144144144144144	2.0
0.9787234042553191	0.4151624548736462	2.0
0.9787234042553191	0.4159132007233273	2.0
0.9787234042553191	0.4166666666666667	2.0
0.9787234042553191	0.41742286751361163	2.0
0.9787234042553191	0.41818181818181815	2.0
0.9744680851063829	0.41712204007285975	2.0
0.9744680851063829	0.41788321167883213	2.0
0.9744680851063829	0.4186471663619744	2.0
0.9744680851063829	0.4194139194139194	2.0
0.9744680851063829	0.42018348623853213	2.0
0.9744680851063829	0.4209558823529412	2.0
0.9744680851063829	0.42173112338858193	2.0
0.9744680851063829	0.4225092250922509	2.0
0.9744680851063829	0.4232902033271719	2.0
0.9744680851063829	0.42407407407407405	2.0
0.9744680851063829	0.424860853432282	2.0
0.9744680851063829	0.4256505576208178	2.0
0.9744680851063829	0.4264432029795158	2.0
0.9744680851063829	0.42723880597014924	2.0
0.9744680851063829	0.4280373831775701	2.0
0.9744680851063829	0.4288389513108614	2.0
0.9744680851063829	0.42964352720450283	2.0
0.9702127659574468	0.42857142857142855	2.0
0.9702127659574468	0.4293785310734463	2.0
0.9702127659574468	0.43018867924528303	2.0
0.9702127659574468	0.43100189035916825	2.0
0.9702127659574468	0.4318181818181818	2.0
0.9659574468085106	0.4307400379506641	2.0
0.9659574468085106	0.43155893536121676	2.0
0.9659574468085106	0.43238095238095237	2.0
0.9659574468085106	0.43320610687022904	2.0
0.9659574468085106	0.4340344168260038	2.0
0.9659574468085106	0.43486590038314177	2.0
0.9659574468085106	0.43570057581573896	2.0
0.9659574468085106	0.43653846153846154	2.0
0.9617021276595744	0.43545279383429675	2.0
0.9574468085106383	0.4343629343629344	2.0
0.9574468085106383	0.43520309477756286	2.0
0.9574468085106383	0.436046511627907	2.0
0.9574468085106383	0.4368932038834951	2.0
0.9531914893617022	0.4357976653696498	2.0
0.9531914893617022	0.43664717348927873	2.0
0.9531914893617022	0.4375	2.0
0.9531914893617022	0.4383561643835616	2.0
0.9531914893617022	0.4392156862745098	2.0
0.9531914893617022	0.4400785854616896	2.0
0.9531914893617022	0.4409448818897638	2.0
0.9531914893617022	0.4418145956607495	2.0
0.9531914893617022	0.4426877470355731	2.0
0.9531914893617022	0.44356435643564357	2.0
0.9531914893617022	0.4444444444444444	2.0
0.9531914893617022	0.44532803180914515	2.0
0.9531914893617022	0.44621513944223107	2.0
0.9531914893617022	0.4471057884231537	2.0
0.9531914893617022	0.448	2.0
0.9531914893617022	0.44889779559118237	2.0
0.9531914893617022	0.4497991967871486	2.0
0.9531914893617022	0.4507042253521127	2.0
0.9531914893617022	0.45161290322580644	2.0
0.948936170212766	0.4505050505050505	2.0
0.948936170212766	0.451417004048583	2.0
0.948936170212766	0.45233265720081134	2.0
0.948936170212766	0.4532520325203252	2.0
0.948936170212766	0.45417515274949083	2.0
0.948936170212766	0.45510204081632655	2.0
0.948936170212766	0.4560327198364008	2.0
0.948936170212766	0.4569672131147541	2.0
0.948936170212766	0.45790554414784396	2.0
0.948936170212766	0.4588477366255144	2.0
0.948936170212766	0.45979381443298967	2.0
0.948936170212766	0.4607438016528926	2.0
0.948936170212766	0.4616977225672878	2.0
0.948936170212766	0.46265560165975106	2.0
0.948936170212766	0.46361746361746364	2.0
0.948936170212766	0.46458333333333335	2.0
0.948936170212766	0.46555323590814196	2.0
0.948936170212766	0.4665271966527197	2.0
0.948936170212766	0.46750524109014674	2.0
0.948936170212766	0.4684873949579832	2.0
0.948936170212766	0.4694736842105263	2.0
0.948936170212766	0.4704641350210971	2.0
0.9446808510638298	0.4693446088794926	2.0
0.9446808510638298	0.4703389830508475	2.0
0.9446808510638298	0.4713375796178344	2.0
0.9446808510638298	0.4723404255319149	2.0
0.9404255319148936	0.47121535181236673	2.0
0.9404255319148936	0.4722222222222222	2.0
0.9404255319148936	0.4732334047109208	2.0
0.9404255319148936	0.4742489270386266	2.0
0.9404255319148936	0.4752688172043011	2.0
0.9404255319148936	0.47629310344827586	2.0
0.9361702127659575	0.47516198704103674	2.0
0.9361702127659575	0.47619047619047616	2.0
0.9319148936170213	0.4750542299349241	2.0
0.9276595744680851	0.47391304347826085	2.0
0.9234042553191489	0.47276688453159044	2.0
0.9234042553191489	0.4737991266375546	2.0
0.9234042553191489	0.474835886214442	2.0
0.9234042553191489	0.4758771929824561	2.0
0.9234042553191489	0.47692307692307695	2.0
0.9234042553191489	0.4779735682819383	2.0
0.9234042553191489	0.47902869757174393	2.0
0.9234042553191489	0.48008849557522126	2.0
0.9234042553191489	0.4811529933481153	2.0
0.9191489361702128	0.48	2.0
0.9191489361702128	0.48106904231625836	2.0
0.9191489361702128	0.48214285714285715	2.0
0.9191489361702128	0.48322147651006714	2.0
0.9191489361702128	0.484304932735426	2.0
0.9191489361702128	0.4853932584269663	2.0
0.9191489361702128	0.4864864864864865	2.0
0.9191489361702128	0.48758465011286684	2.0
0.9191489361702128	0.48868778280542985	2.0
0.9191489361702128	0.4897959183673469	2.0
0.9191489361702128	0.4909090909090909	2.0
0.9191489361702128	0.4920273348519362	2.0
0.9191489361702128	0.4931506849315068	2.0
0.9148936170212766	0.4919908466819222	2.0
0.9148936170212766	0.49311926605504586	2.0
0.9148936170212766	0.4942528735632184	2.0
0.9148936170212766	0.49539170506912444	2.0
0.9148936170212766	0.49653579676674364	2.0
0.9148936170212766	0.4976851851851852	2.0
0.9148936170212766	0.4988399071925754	2.0
0.9148936170212766	0.5	2.0
0.9148936170212766	0.5011655011655012	2.0
0.9106382978723404	0.5	2.0
0.9106382978723404	0.5011709601873536	2.0
0.9106382978723404	0.5023474178403756	2.0
0.9106382978723404	0.5035294117647059	2.0
0.9106382978723404	0.5047169811320755	2.0
0.9106382978723404	0.5059101654846335	2.0
0.9106382978723404	0.5071090047393365	2.0
0.9106382978723404	0.5083135391923991	2.0
0.9106382978723404	0.5095238095238095	2.0
0.9106382978723404	0.5107398568019093	2.0
0.9106382978723404	0.5119617224880383	2.0
0.9106382978723404	0.513189448441247	2.0
0.9106382978723404	0.5144230769230769	2.0
0.9106382978723404	0.5156626506024097	2.0
0.9106382978723404	0.5169082125603864	2.0
0.9106382978723404	0.5181598062953995	2.0
0.9106382978723404	0.5194174757281553	2.0
0.9063829787234042	0.5182481751824818	2.0
0.9063829787234042	0.5195121951219512	2.0
0.9063829787234042	0.5207823960880196	2.0
0.9063829787234042	0.5220588235294118	2.0
0.902127659574468	0.5208845208845209	2.0
0.902127659574468	0.5221674876847291	2.0
0.902127659574468	0.5234567901234568	2.0
0.8978723404255319	0.5222772277227723	2.0
0.8978723404255319	0.5235732009925558	2.0
0.8978723404255319	0.5248756218905473	2.0
0.8978723404255319	0.5261845386533666	2.0
0.8936170212765957	0.525	2.0
0.8936170212765957	0.5263157894736842	2.0
0.8936170212765957	0.5276381909547738	2.0
0.8936170212765957	0.5289672544080605	2.0
0.8893617021276595	0.5277777777777778	2.0
0.8851063829787233	0.5265822784810127	2.0
0.8851063829787233	0.5279187817258884	2.0
0.8851063829787233	0.5292620865139949	2.0
0.8851063829787233	0.5306122448979592	2.0
0.8808510638297873	0.5294117647058824	2.0
0.8808510638297873	0.5307692307692308	2.0
0.8808510638297873	0.532133676092545	2.0
0.8765957446808511	0.5309278350515464	2.0
0.8723404255319149	0.5297157622739018	2.0
0.8723404255319149	0.5310880829015544	2.0
0.8723404255319149	0.5324675324675324	2.0
0.8723404255319149	0.5338541666666666	2.0
0.8723404255319149	0.5352480417754569	2.0
0.8723404255319149	0.5366492146596858	2.0
0.8723404255319149	0.5380577427821522	2.0
0.8723404255319149	0.5394736842105263	2.0
0.8723404255319149	0.5408970976253298	2.0
0.8723404255319149	0.5423280423280423	2.0
0.8723404255319149	0.5437665782493368	2.0
0.8723404255319149	0.5452127659574468	2.0
0.8723404255319149	0.5466666666666666	2.0
0.8723404255319149	0.5481283422459893	2.0
0.8723404255319149	0.5495978552278821	2.0
0.8723404255319149	0.5510752688172043	2.0
0.8723404255319149	0.5525606469002695	2.0
0.8723404255319149	0.5540540540540541	2.0
0.8680851063829788	0.5528455284552846	2.0
0.8680851063829788	0.5543478260869565	2.0
0.8680851063829788	0.555858310626703	2.0
0.8680851063829788	0.5573770491803278	2.0
0.8680851063829788	0.5589041095890411	2.0
0.8680851063829788	0.5604395604395604	2.0
0.8680851063829788	0.5619834710743802	2.0
0.8680851063829788	0.56353591160221	2.0
0.8680851063829788	0.5650969529085873	2.0
0.8680851063829788	0.5666666666666667	2.0
0.8680851063829788	0.5682451253481894	2.0
0.8680851063829788	0.5698324022346368	2.0
0.8680851063829788	0.5714285714285714	2.0
0.8680851063829788	0.5730337078651685	2.0
0.8680851063829788	0.5746478873239437	2.0
0.8680851063829788	0.576271186440678	2.0
0.8680851063829788	0.5779036827195467	2.0
0.8638297872340426	0.5767045454545454	2.0
0.8595744680851064	0.5754985754985755	2.0
0.8553191489361702	0.5742857142857143	2.0
0.8553191489361702	0.5759312320916905	2.0
0.8553191489361702	0.5775862068965517	2.0
0.8553191489361702	0.579250720461095	2.0
0.851063829787234	0.5780346820809249	2.0
0.8468085106382979	0.5768115942028985	2.0
0.8425531914893617	0.5755813953488372	2.0
0.8425531914893617	0.577259475218659	2.0
0.8425531914893617	0.5789473684210527	2.0
0.8425531914893617	0.5806451612903226	2.0
0.8382978723404255	0.5794117647058824	2.0
0.8382978723404255	0.5811209439528023	2.0
0.8382978723404255	0.5828402366863905	2.0
0.8382978723404255	0.5845697329376854	2.0
0.8382978723404255	0.5863095238095238	2.0
0.8340425531914893	0.5850746268656717	2.0
0.8340425531914893	0.5868263473053892	2.0
0.8340425531914893	0.5885885885885885	2.0
0.8340425531914893	0.5903614457831325	2.0
0.8340425531914893	0.5921450151057401	2.0
0.8340425531914893	0.593939393939394	2.0
0.8297872340425532	0.5927051671732523	2.0
0.8297872340425532	0.5945121951219512	2.0
0.825531914893617	0.5932721712538226	2.0
0.825531914893617	0.5950920245398773	2.0
0.825531914893617	0.5969230769230769	2.0
0.825531914893617	0.5987654320987654	2.0
0.8212765957446808	0.5975232198142415	2.0
0.8212765957446808	0.5993788819875776	2.0
0.8170212765957446	0.5981308411214953	2.0
0.8170212765957446	0.6	2.0
0.8127659574468085	0.5987460815047022	2.0
0.8127659574468085	0.60062893081761	2.0
0.8127659574468085	0.6025236593059937	2.0
0.8127659574468085	0.6044303797468354	2.0
0.8127659574468085	0.6063492063492063	2.0
0.8127659574468085	0.60828025477707	2.0
0.8127659574468085	0.610223642172524	2.0
0.8127659574468085	0.6121794871794872	2.0
0.8127659574468085	0.6141479099678456	2.0
0.8085106382978723	0.6129032258064516	2.0
0.8085106382978723	0.6148867313915858	2.0
0.8085106382978723	0.6168831168831169	2.0
0.8085106382978723	0.6188925081433225	2.0
0.8042553191489362	0.6176470588235294	2.0
0.8042553191489362	0.6196721311475409	2.0
0.8042553191489362	0.6217105263157895	2.0
0.8042553191489362	0.6237623762376238	2.0
0.8042553191489362	0.6258278145695364	2.0
0.8	0.6245847176079734	2.0
0.8	0.6266666666666667	2.0
0.8	0.6287625418060201	2.0
0.7957446808510639	0.62751677852349	2.0
0.7957446808510639	0.6296296296296297	2.0
0.7957446808510639	0.6317567567567568	2.0
0.7957446808510639	0.6338983050847458	2.0
0.7957446808510639	0.6360544217687075	2.0
0.7957446808510639	0.6382252559726962	2.0
0.7957446808510639	0.6404109589041096	2.0
0.7957446808510639	0.6426116838487973	2.0
0.7957446808510639	0.6448275862068965	2.0
0.7914893617021277	0.643598615916955	2.0
0.7872340425531915	0.6423611111111112	2.0
0.7829787234042553	0.6411149825783972	2.0
0.7787234042553192	0.6398601398601399	2.0
0.774468085106383	0.6385964912280702	2.0
0.774468085106383	0.6408450704225352	2.0
0.774468085106383	0.6431095406360424	2.0
0.7702127659574468	0.6418439716312057	2.0
0.7702127659574468	0.6441281138790036	2.0
0.7702127659574468	0.6464285714285715	2.0
0.7659574468085106	0.6451612903225806	2.0
0.7659574468085106	0.6474820143884892	2.0
0.7659574468085106	0.6498194945848376	2.0
0.7617021276595745	0.6485507246376812	2.0
0.7617021276595745	0.6509090909090909	2.0
0.7617021276595745	0.6532846715328468	2.0
0.7617021276595745	0.6556776556776557	2.0
0.7617021276595745	0.6580882352941176	2.0
0.7617021276595745	0.6605166051660517	2.0
0.7574468085106383	0.6592592592592592	2.0
0.7574468085106383	0.6617100371747212	2.0
0.7574468085106383	0.664179104477612	2.0
0.7531914893617021	0.6629213483146067	2.0
0.7531914893617021	0.6654135338345865	2.0
0.7489361702127659	0.6641509433962264	2.0
0.7489361702127659	0.6666666666666666	2.0
0.7446808510638298	0.6653992395437263	2.0
0.7404255319148936	0.6641221374045801	2.0
0.7361702127659574	0.6628352490421456	2.0
0.7361702127659574	0.6653846153846154	2.0
0.7319148936170212	0.6640926640926641	2.0
0.7276595744680852	0.6627906976744186	2.0
0.723404255319149	0.6614785992217899	2.0
0.723404255319149	0.6640625	2.0
0.723404255319149	0.6666666666666666	2.0
0.723404255319149	0.6692913385826772	2.0
0.723404255319149	0.6719367588932806	2.0
0.7191489361702128	0.6706349206349206	2.0
0.7191489361702128	0.6733067729083665	2.0
0.7191489361702128	0.676	2.0
0.7148936170212766	0.6746987951807228	2.0
0.7106382978723405	0.6733870967741935	2.0
0.7063829787234043	0.6720647773279352	2.0
0.7063829787234043	0.6747967479674797	2.0
0.7063829787234043	0.6775510204081633	2.0
0.7021276595744681	0.6762295081967213	2.0
0.7021276595744681	0.6790123456790124	2.0
0.6978723404255319	0.6776859504132231	2.0
0.6978723404255319	0.6804979253112033	2.0
0.6978723404255319	0.6833333333333333	2.0
0.6978723404255319	0.6861924686192469	2.0
0.6978723404255319	0.6890756302521008	2.0
0.6978723404255319	0.6919831223628692	2.0
0.6978723404255319	0.6949152542372882	2.0
0.6936170212765957	0.6936170212765957	2.0
0.6893617021276596	0.6923076923076923	2.0
0.6893617021276596	0.6952789699570815	2.0
0.6851063829787234	0.6939655172413793	2.0
0.6851063829787234	0.696969696969697	2.0
0.6808510638297872	0.6956521739130435	2.0
0.6808510638297872	0.6986899563318777	2.0
0.6808510638297872	0.7017543859649122	2.0
0.676595744680851	0.7004405286343612	2.0
0.676595744680851	0.7035398230088495	2.0
0.6723404255319149	0.7022222222222222	2.0
0.6723404255319149	0.7053571428571429	2.0
0.6723404255319149	0.7085201793721974	2.0
0.6723404255319149	0.7117117117117117	2.0
0.6723404255319149	0.7149321266968326	2.0
0.6723404255319149	0.7181818181818181	2.0
0.6723404255319149	0.7214611872146118	2.0
0.6723404255319149	0.7247706422018348	2.0
0.6680851063829787	0.7235023041474654	2.0
0.6638297872340425	0.7222222222222222	2.0
0.6595744680851063	0.7209302325581395	2.0
0.6595744680851063	0.7242990654205608	2.0
0.6553191489361702	0.7230046948356808	2.0
0.6510638297872341	0.7216981132075472	2.0
0.6510638297872341	0.7251184834123223	2.0
0.6510638297872341	0.7285714285714285	2.0
0.6510638297872341	0.7320574162679426	2.0
0.6468085106382979	0.7307692307692307	2.0
0.6468085106382979	0.7342995169082126	2.0
0.6468085106382979	0.7378640776699029	2.0
0.6468085106382979	0.7414634146341463	2.0
0.6425531914893617	0.7401960784313726	2.0
0.6425531914893617	0.7438423645320197	2.0
0.6382978723404256	0.7425742574257426	2.0
0.6382978723404256	0.746268656716418	2.0
0.6340425531914894	0.745	2.0
0.6340425531914894	0.7487437185929648	2.0
0.6340425531914894	0.7525252525252525	2.0
0.6340425531914894	0.7563451776649747	2.0
0.6340425531914894	0.7602040816326531	2.0
0.6297872340425532	0.7589743589743589	2.0
0.625531914893617	0.7577319587628866	2.0
0.6212765957446809	0.7564766839378239	2.0
0.6212765957446809	0.7604166666666666	2.0
0.6212765957446809	0.7643979057591623	2.0
0.6212765957446809	0.7684210526315789	2.0
0.6212765957446809	0.7724867724867724	2.0
0.6212765957446809	0.776595744680851	2.0
0.6212765957446809	0.7807486631016043	2.0
0.6170212765957447	0.7795698924731183	2.0
0.6170212765957447	0.7837837837837838	2.0
0.6170212765957447	0.7880434782608695	2.0
0.6170212765957447	0.7923497267759563	2.0
0.6127659574468085	0.7912087912087912	2.0
0.6085106382978723	0.7900552486187845	2.0
0.6042553191489362	0.7888888888888889	2.0
0.6	0.7877094972067039	2.0
0.6	0.7921348314606742	2.0
0.6	0.7966101694915254	2.0
0.5957446808510638	0.7954545454545454	2.0
0.5957446808510638	0.8	2.0
0.5914893617021276	0.7988505747126436	2.0
0.5872340425531914	0.7976878612716763	2.0
0.5872340425531914	0.8023255813953488	2.0
0.5872340425531914	0.8070175438596491	2.0
0.5872340425531914	0.8117647058823529	2.0
0.5829787234042553	0.8106508875739645	2.0
0.5829787234042553	0.8154761904761905	2.0
0.5829787234042553	0.8203592814371258	2.0
0.5829787234042553	0.8253012048192772	2.0
0.5787234042553191	0.8242424242424242	2.0
0.5787234042553191	0.8292682926829268	2.0
0.574468085106383	0.8282208588957055	2.0
0.574468085106383	0.8333333333333334	2.0
0.5702127659574469	0.8322981366459627	2.0
0.5659574468085107	0.83125	2.0
0.5659574468085107	0.8364779874213837	2.0
0.5617021276595745	0.8354430379746836	2.0
0.5574468085106383	0.8343949044585988	2.0
0.5531914893617021	0.8333333333333334	2.0
0.548936170212766	0.832258064516129	2.0
0.548936170212766	0.8376623376623377	2.0
0.548936170212766	0.8431372549019608	2.0
0.548936170212766	0.8486842105263158	2.0
0.5446808510638298	0.847682119205298	2.0
0.5404255319148936	0.8466666666666667	2.0
0.5404255319148936	0.8523489932885906	2.0
0.5404255319148936	0.8581081081081081	2.0
0.5361702127659574	0.8571428571428571	2.0
0.5319148936170213	0.8561643835616438	2.0
0.5276595744680851	0.8551724137931035	2.0
0.5276595744680851	0.8611111111111112	2.0
0.5234042553191489	0.8601398601398601	2.0
0.5191489361702127	0.8591549295774648	2.0
0.5148936170212766	0.8581560283687943	2.0
0.5148936170212766	0.8642857142857143	2.0
0.5148936170212766	0.8705035971223022	2.0
0.5106382978723404	0.8695652173913043	2.0
0.5063829787234042	0.8686131386861314	2.0
0.502127659574468	0.8676470588235294	2.0
0.4978723404255319	0.8666666666666667	2.0
0.4978723404255319	0.8731343283582089	2.0
0.4978723404255319	0.8796992481203008	2.0
0.49361702127659574	0.8787878787878788	2.0
0.49361702127659574	0.8854961832061069	2.0
0.49361702127659574	0.8923076923076924	2.0
0.49361702127659574	0.8992248062015504	2.0
0.48936170212765956	0.8984375	2.0
0.4851063829787234	0.8976377952755905	2.0
0.4808510638297872	0.8968253968253969	2.0
0.4765957446808511	0.896	2.0
0.4723404255319149	0.8951612903225806	2.0
0.4723404255319149	0.9024390243902439	2.0
0.46808510638297873	0.9016393442622951	2.0
0.46382978723404256	0.9008264462809917	2.0
0.4595744680851064	0.9	2.0
0.4553191489361702	0.8991596638655462	2.0
0.451063829787234	0.8983050847457628	2.0
0.451063829787234	0.905982905982906	2.0
0.451063829787234	0.9137931034482759	2.0
0.451063829787234	0.9217391304347826	2.0
0.44680851063829785	0.9210526315789473	2.0
0.4425531914893617	0.9203539823008849	2.0
0.43829787234042555	0.9196428571428571	2.0
0.4340425531914894	0.918918918918919	2.0
0.4297872340425532	0.9181818181818182	2.0
0.425531914893617	0.9174311926605505	2.0
0.42127659574468085	0.9166666666666666	2.0
0.41702127659574467	0.9158878504672897	2.0
0.4127659574468085	0.9150943396226415	2.0
0.4085106382978723	0.9142857142857143	2.0
0.40425531914893614	0.9134615384615384	2.0
0.40425531914893614	0.9223300970873787	2.0
0.4	0.9215686274509803	2.0
0.39574468085106385	0.9207920792079208	2.0
0.39148936170212767	0.92	2.0
0.3872340425531915	0.9191919191919192	2.0
0.3829787234042553	0.9183673469387755	2.0
0.3829787234042553	0.9278350515463918	2.0
0.37872340425531914	0.9270833333333334	2.0
0.37446808510638296	0.9263157894736842	2.0
0.3702127659574468	0.925531914893617	2.0
0.3659574468085106	0.9247311827956989	2.0
0.3617021276595745	0.9239130434782609	2.0
0.3574468085106383	0.9230769230769231	2.0
0.35319148936170214	0.9222222222222223	2.0
0.34893617021276596	0.9213483146067416	2.0
0.34893617021276596	0.9318181818181818	2.0
0.3446808510638298	0.9310344827586207	2.0
0.3404255319148936	0.9302325581395349	2.0
0.33617021276595743	0.9294117647058824	2.0
0.33191489361702126	0.9285714285714286	2.0
0.3276595744680851	0.927710843373494	2.0
0.32340425531914896	0.926829268292683	2.0
0.3191489361702128	0.9259259259259259	2.0
0.3148936170212766	0.925	2.0
0.31063829787234043	0.9240506329113924	2.0
0.31063829787234043	0.9358974358974359	2.0
0.30638297872340425	0.935064935064935	2.0
0.3021276595744681	0.9342105263157895	2.0
0.2978723404255319	0.9333333333333333	2.0
0.2936170212765957	0.9324324324324325	2.0
0.28936170212765955	0.9315068493150684	2.0
0.2851063829787234	0.9305555555555556	2.0
0.28085106382978725	0.9295774647887324	2.0
0.28085106382978725	0.9428571428571428	2.0
0.2765957446808511	0.9420289855072463	2.0
0.2723404255319149	0.9411764705882353	2.0
0.2680851063829787	0.9402985074626866	2.0
0.26382978723404255	0.9393939393939394	2.0
0.25957446808510637	0.9384615384615385	2.0
0.2553191489361702	0.9375	2.0
0.251063829787234	0.9365079365079365	2.0
0.24680851063829787	0.9354838709677419	2.0
0.2425531914893617	0.9344262295081968	2.0
0.23829787234042554	0.9333333333333333	2.0
0.23404255319148937	0.9322033898305084	2.0
0.2297872340425532	0.9310344827586207	2.0
0.225531914893617	0.9298245614035088	2.0
0.22127659574468084	0.9285714285714286	2.0
0.2170212765957447	0.9272727272727272	2.0
0.2127659574468085	0.9259259259259259	2.0
0.20851063829787234	0.9245283018867925	2.0
0.20425531914893616	0.9230769230769231	2.0
0.20425531914893616	0.9411764705882353	2.0
0.2	0.94	2.0
0.19574468085106383	0.9387755102040817	2.0
0.19148936170212766	0.9375	2.0
0.18723404255319148	0.9361702127659575	2.0
0.1829787234042553	0.9347826086956522	2.0
0.17872340425531916	0.9333333333333333	2.0
0.17446808510638298	0.9318181818181818	2.0
0.1702127659574468	0.9302325581395349	2.0
0.16595744680851063	0.9285714285714286	2.0
0.16170212765957448	0.926829268292683	2.0
0.1574468085106383	0.925	2.0
0.15319148936170213	0.9230769230769231	2.0
0.14893617021276595	0.9210526315789473	2.0
0.14468085106382977	0.918918918918919	2.0
0.14468085106382977	0.9444444444444444	2.0
0.14042553191489363	0.9428571428571428	2.0
0.13617021276595745	0.9411764705882353	2.0
0.13617021276595745	0.9696969696969697	2.0
0.13191489361702127	0.96875	2.0
0.13191489361702127	1.0	2.0
0.1276595744680851	1.0	2.0
0.12340425531914893	1.0	2.0
0.11914893617021277	1.0	2.0
0.1148936170212766	1.0	2.0
0.11063829787234042	1.0	2.0
0.10638297872340426	1.0	2.0
0.10212765957446808	1.0	2.0
0.09787234042553192	1.0	2.0
0.09361702127659574	1.0	2.0
0.08936170212765958	1.0	2.0
0.0851063829787234	1.0	2.0
0.08085106382978724	1.0	2.0
0.07659574468085106	1.0	2.0
0.07234042553191489	1.0	2.0
0.06808510638297872	1.0	2.0
0.06382978723404255	1.0	2.0
0.059574468085106386	1.0	2.0
0.05531914893617021	1.0	2.0
0.05106382978723404	1.0	2.0
0.04680851063829787	1.0	2.0
0.0425531914893617	1.0	2.0
0.03829787234042553	1.0	2.0
0.03404255319148936	1.0	2.0
0.029787234042553193	1.0	2.0
0.02553191489361702	1.0	2.0
0.02127659574468085	1.0	2.0
0.01702127659574468	1.0	2.0
0.01276595744680851	1.0	2.0
0.00851063829787234	1.0	2.0
0.00425531914893617	1.0	2.0
0.0	1.0	2.0
Recall	Precision	Fold
1.0	0.3741379310344828	3.0
1.0	0.3747841105354059	3.0
1.0	0.3754325259515571	3.0
1.0	0.37608318890814557	3.0
1.0	0.3767361111111111	3.0
1.0	0.3773913043478261	3.0
1.0	0.3780487804878049	3.0
1.0	0.3787085514834206	3.0
1.0	0.3793706293706294	3.0
1.0	0.38003502626970226	3.0
1.0	0.38070175438596493	3.0
1.0	0.38137082601054484	3.0
1.0	0.38204225352112675	3.0
1.0	0.38271604938271603	3.0
1.0	0.3833922261484099	3.0
0.9953917050691244	0.3823008849557522	3.0
0.9953917050691244	0.3829787234042553	3.0
0.9953917050691244	0.3836589698046181	3.0
0.9953917050691244	0.38434163701067614	3.0
0.9953917050691244	0.3850267379679144	3.0
0.9953917050691244	0.38571428571428573	3.0
0.9953917050691244	0.38640429338103754	3.0
0.9907834101382489	0.38530465949820786	3.0
0.9907834101382489	0.3859964093357271	3.0
0.9907834101382489	0.38669064748201437	3.0
0.9907834101382489	0.38738738738738737	3.0
0.9907834101382489	0.388086642599278	3.0
0.9907834101382489	0.3887884267631103	3.0
0.9907834101382489	0.3894927536231884	3.0
0.9907834101382489	0.39019963702359345	3.0
0.9907834101382489	0.39090909090909093	3.0
0.9907834101382489	0.39162112932604737	3.0
0.9861751152073732	0.3905109489051095	3.0
0.9861751152073732	0.3912248628884826	3.0
0.9861751152073732	0.39194139194139194	3.0
0.9861751152073732	0.3926605504587156	3.0
0.9815668202764977	0.3915441176470588	3.0
0.9815668202764977	0.39226519337016574	3.0
0.9815668202764977	0.3929889298892989	3.0
0.9815668202764977	0.39371534195933455	3.0
0.9815668202764977	0.39444444444444443	3.0
0.9815668202764977	0.39517625231910947	3.0
0.9815668202764977	0.395910780669145	3.0
0.9815668202764977	0.39664804469273746	3.0
0.9815668202764977	0.39738805970149255	3.0
0.9815668202764977	0.3981308411214953	3.0
0.9815668202764977	0.398876404494382	3.0
0.9815668202764977	0.399624765478424	3.0
0.9815668202764977	0.40037593984962405	3.0
0.9815668202764977	0.4011299435028249	3.0
0.9815668202764977	0.4018867924528302	3.0
0.9815668202764977	0.40264650283553877	3.0
0.9815668202764977	0.4034090909090909	3.0
0.9815668202764977	0.40417457305502846	3.0
0.9815668202764977	0.4049429657794677	3.0
0.9815668202764977	0.4057142857142857	3.0
0.9815668202764977	0.4064885496183206	3.0
0.9815668202764977	0.4072657743785851	3.0
0.9815668202764977	0.40804597701149425	3.0
0.9815668202764977	0.4088291746641075	3.0
0.9815668202764977	0.4096153846153846	3.0
0.9769585253456221	0.40847784200385356	3.0
0.9723502304147466	0.40733590733590735	3.0
0.9723502304147466	0.4081237911025145	3.0
0.9723502304147466	0.40891472868217055	3.0
0.967741935483871	0.4077669902912621	3.0
0.967741935483871	0.4085603112840467	3.0
0.967741935483871	0.4093567251461988	3.0
0.967741935483871	0.41015625	3.0
0.9631336405529954	0.4090019569471624	3.0
0.9631336405529954	0.40980392156862744	3.0
0.9631336405529954	0.4106090373280943	3.0
0.9631336405529954	0.41141732283464566	3.0
0.9631336405529954	0.41222879684418146	3.0
0.9631336405529954	0.41304347826086957	3.0
0.9585253456221198	0.41188118811881186	3.0
0.9585253456221198	0.4126984126984127	3.0
0.9585253456221198	0.4135188866799205	3.0
0.9539170506912442	0.4123505976095618	3.0
0.9539170506912442	0.41317365269461076	3.0
0.9539170506912442	0.414	3.0
0.9493087557603687	0.41282565130260523	3.0
0.9493087557603687	0.41365461847389556	3.0
0.9493087557603687	0.41448692152917505	3.0
0.9493087557603687	0.4153225806451613	3.0
0.9493087557603687	0.4161616161616162	3.0
0.9493087557603687	0.41700404858299595	3.0
0.9493087557603687	0.4178498985801217	3.0
0.9493087557603687	0.4186991869918699	3.0
0.9493087557603687	0.4195519348268839	3.0
0.9447004608294931	0.41836734693877553	3.0
0.9447004608294931	0.41922290388548056	3.0
0.9447004608294931	0.42008196721311475	3.0
0.9447004608294931	0.4209445585215606	3.0
0.9400921658986175	0.41975308641975306	3.0
0.9400921658986175	0.42061855670103093	3.0
0.9400921658986175	0.4214876033057851	3.0
0.9400921658986175	0.422360248447205	3.0
0.9400921658986175	0.42323651452282157	3.0
0.9400921658986175	0.42411642411642414	3.0
0.9354838709677419	0.42291666666666666	3.0
0.9354838709677419	0.42379958246346555	3.0
0.9354838709677419	0.4246861924686193	3.0
0.9354838709677419	0.42557651991614254	3.0
0.9354838709677419	0.4264705882352941	3.0
0.9354838709677419	0.42736842105263156	3.0
0.9354838709677419	0.4282700421940928	3.0
0.9354838709677419	0.42917547568710357	3.0
0.9354838709677419	0.4300847457627119	3.0
0.9354838709677419	0.4309978768577495	3.0
0.9354838709677419	0.4319148936170213	3.0
0.9354838709677419	0.43283582089552236	3.0
0.9354838709677419	0.4337606837606838	3.0
0.9354838709677419	0.4346895074946467	3.0
0.9308755760368663	0.4334763948497854	3.0
0.9308755760368663	0.4344086021505376	3.0
0.9308755760368663	0.4353448275862069	3.0
0.9262672811059908	0.43412526997840173	3.0
0.9262672811059908	0.43506493506493504	3.0
0.9262672811059908	0.4360086767895879	3.0
0.9262672811059908	0.4369565217391304	3.0
0.9262672811059908	0.43790849673202614	3.0
0.9262672811059908	0.4388646288209607	3.0
0.9262672811059908	0.43982494529540483	3.0
0.9262672811059908	0.4407894736842105	3.0
0.9262672811059908	0.44175824175824174	3.0
0.9262672811059908	0.44273127753303965	3.0
0.9262672811059908	0.44370860927152317	3.0
0.9262672811059908	0.4446902654867257	3.0
0.9262672811059908	0.44567627494456763	3.0
0.9262672811059908	0.44666666666666666	3.0
0.9216589861751152	0.44543429844098	3.0
0.9216589861751152	0.44642857142857145	3.0
0.9216589861751152	0.44742729306487694	3.0
0.9216589861751152	0.4484304932735426	3.0
0.9216589861751152	0.449438202247191	3.0
0.9216589861751152	0.45045045045045046	3.0
0.9216589861751152	0.45146726862302483	3.0
0.9170506912442397	0.4502262443438914	3.0
0.9124423963133641	0.4489795918367347	3.0
0.9124423963133641	0.45	3.0
0.9124423963133641	0.4510250569476082	3.0
0.9124423963133641	0.4520547945205479	3.0
0.9124423963133641	0.45308924485125857	3.0
0.9124423963133641	0.4541284403669725	3.0
0.9124423963133641	0.45517241379310347	3.0
0.9078341013824884	0.4539170506912442	3.0
0.9078341013824884	0.45496535796766746	3.0
0.9078341013824884	0.45601851851851855	3.0
0.9078341013824884	0.45707656612529	3.0
0.9032258064516129	0.4558139534883721	3.0
0.9032258064516129	0.4568764568764569	3.0
0.9032258064516129	0.45794392523364486	3.0
0.9032258064516129	0.45901639344262296	3.0
0.8986175115207373	0.45774647887323944	3.0
0.8986175115207373	0.4588235294117647	3.0
0.8986175115207373	0.45990566037735847	3.0
0.8986175115207373	0.46099290780141844	3.0
0.8986175115207373	0.46208530805687204	3.0
0.8986175115207373	0.46318289786223277	3.0
0.8986175115207373	0.4642857142857143	3.0
0.8986175115207373	0.46539379474940334	3.0
0.8986175115207373	0.4665071770334928	3.0
0.8986175115207373	0.4676258992805755	3.0
0.8986175115207373	0.46875	3.0
0.8986175115207373	0.46987951807228917	3.0
0.8986175115207373	0.47101449275362317	3.0
0.8986175115207373	0.4721549636803874	3.0
0.8986175115207373	0.4733009708737864	3.0
0.8986175115207373	0.4744525547445255	3.0
0.8986175115207373	0.47560975609756095	3.0
0.8986175115207373	0.4767726161369193	3.0
0.8986175115207373	0.47794117647058826	3.0
0.8986175115207373	0.47911547911547914	3.0
0.8940092165898618	0.47783251231527096	3.0
0.8940092165898618	0.47901234567901235	3.0
0.8940092165898618	0.4801980198019802	3.0
0.8940092165898618	0.4813895781637717	3.0
0.8940092165898618	0.48258706467661694	3.0
0.8894009216589862	0.48129675810473815	3.0
0.8894009216589862	0.4825	3.0
0.8894009216589862	0.48370927318295737	3.0
0.8847926267281107	0.4824120603015075	3.0
0.8847926267281107	0.4836272040302267	3.0
0.8847926267281107	0.48484848484848486	3.0
0.8847926267281107	0.4860759493670886	3.0
0.880184331797235	0.4847715736040609	3.0
0.880184331797235	0.4860050890585242	3.0
0.880184331797235	0.4872448979591837	3.0
0.880184331797235	0.4884910485933504	3.0
0.880184331797235	0.4897435897435897	3.0
0.880184331797235	0.4910025706940874	3.0
0.8755760368663594	0.4896907216494845	3.0
0.8755760368663594	0.4909560723514212	3.0
0.8709677419354839	0.4896373056994819	3.0
0.8709677419354839	0.4909090909090909	3.0
0.8663594470046083	0.4895833333333333	3.0
0.8663594470046083	0.4908616187989556	3.0
0.8663594470046083	0.49214659685863876	3.0
0.8617511520737328	0.49081364829396323	3.0
0.8617511520737328	0.4921052631578947	3.0
0.8617511520737328	0.49340369393139843	3.0
0.8617511520737328	0.4947089947089947	3.0
0.8617511520737328	0.4960212201591512	3.0
0.8617511520737328	0.4973404255319149	3.0
0.8617511520737328	0.49866666666666665	3.0
0.8617511520737328	0.5	3.0
0.8617511520737328	0.5013404825737265	3.0
0.8617511520737328	0.5026881720430108	3.0
0.8617511520737328	0.5040431266846361	3.0
0.8617511520737328	0.5054054054054054	3.0
0.8571428571428571	0.5040650406504065	3.0
0.8571428571428571	0.5054347826086957	3.0
0.8571428571428571	0.5068119891008175	3.0
0.8571428571428571	0.5081967213114754	3.0
0.8571428571428571	0.5095890410958904	3.0
0.8571428571428571	0.510989010989011	3.0
0.8571428571428571	0.512396694214876	3.0
0.8571428571428571	0.5138121546961326	3.0
0.8571428571428571	0.5152354570637119	3.0
0.8571428571428571	0.5166666666666667	3.0
0.8571428571428571	0.5181058495821727	3.0
0.8571428571428571	0.5195530726256983	3.0
0.8525345622119815	0.5182072829131653	3.0
0.8525345622119815	0.5196629213483146	3.0
0.8525345622119815	0.5211267605633803	3.0
0.8525345622119815	0.5225988700564972	3.0
0.8525345622119815	0.5240793201133145	3.0
0.847926267281106	0.5227272727272727	3.0
0.8433179723502304	0.5213675213675214	3.0
0.8433179723502304	0.5228571428571429	3.0
0.8433179723502304	0.5243553008595988	3.0
0.8433179723502304	0.5258620689655172	3.0
0.8387096774193549	0.5244956772334294	3.0
0.8387096774193549	0.5260115606936416	3.0
0.8387096774193549	0.527536231884058	3.0
0.8387096774193549	0.5290697674418605	3.0
0.8387096774193549	0.5306122448979592	3.0
0.8387096774193549	0.5321637426900585	3.0
0.8341013824884793	0.530791788856305	3.0
0.8341013824884793	0.5323529411764706	3.0
0.8341013824884793	0.5339233038348082	3.0
0.8341013824884793	0.5355029585798816	3.0
0.8341013824884793	0.5370919881305638	3.0
0.8294930875576036	0.5357142857142857	3.0
0.8294930875576036	0.5373134328358209	3.0
0.8294930875576036	0.5389221556886228	3.0
0.8294930875576036	0.5405405405405406	3.0
0.8294930875576036	0.5421686746987951	3.0
0.8248847926267281	0.540785498489426	3.0
0.8202764976958525	0.5393939393939394	3.0
0.8202764976958525	0.541033434650456	3.0
0.815668202764977	0.5396341463414634	3.0
0.815668202764977	0.5412844036697247	3.0
0.815668202764977	0.5429447852760736	3.0
0.815668202764977	0.5446153846153846	3.0
0.8110599078341014	0.5432098765432098	3.0
0.8110599078341014	0.544891640866873	3.0
0.8110599078341014	0.546583850931677	3.0
0.8110599078341014	0.5482866043613707	3.0
0.8110599078341014	0.55	3.0
0.8110599078341014	0.5517241379310345	3.0
0.8110599078341014	0.5534591194968553	3.0
0.8110599078341014	0.555205047318612	3.0
0.8110599078341014	0.5569620253164557	3.0
0.8110599078341014	0.5587301587301587	3.0
0.8110599078341014	0.5605095541401274	3.0
0.8064516129032258	0.5591054313099042	3.0
0.8018433179723502	0.5576923076923077	3.0
0.8018433179723502	0.5594855305466238	3.0
0.8018433179723502	0.5612903225806452	3.0
0.8018433179723502	0.5631067961165048	3.0
0.8018433179723502	0.564935064935065	3.0
0.7972350230414746	0.5635179153094463	3.0
0.7926267281105991	0.5620915032679739	3.0
0.7926267281105991	0.5639344262295082	3.0
0.7926267281105991	0.5657894736842105	3.0
0.7926267281105991	0.5676567656765676	3.0
0.7926267281105991	0.5695364238410596	3.0
0.7926267281105991	0.5714285714285714	3.0
0.7880184331797235	0.57	3.0
0.7880184331797235	0.5719063545150501	3.0
0.7880184331797235	0.5738255033557047	3.0
0.7880184331797235	0.5757575757575758	3.0
0.7880184331797235	0.5777027027027027	3.0
0.783410138248848	0.576271186440678	3.0
0.7788018433179723	0.5748299319727891	3.0
0.7788018433179723	0.5767918088737202	3.0
0.7741935483870968	0.5753424657534246	3.0
0.7695852534562212	0.5738831615120275	3.0
0.7695852534562212	0.5758620689655173	3.0
0.7695852534562212	0.5778546712802768	3.0
0.7695852534562212	0.5798611111111112	3.0
0.7649769585253456	0.578397212543554	3.0
0.7649769585253456	0.5804195804195804	3.0
0.7603686635944701	0.5789473684210527	3.0
0.7603686635944701	0.5809859154929577	3.0
0.7603686635944701	0.5830388692579506	3.0
0.7557603686635944	0.5815602836879432	3.0
0.7557603686635944	0.5836298932384342	3.0
0.7557603686635944	0.5857142857142857	3.0
0.7511520737327189	0.5842293906810035	3.0
0.7511520737327189	0.5863309352517986	3.0
0.7511520737327189	0.5884476534296029	3.0
0.7511520737327189	0.5905797101449275	3.0
0.7511520737327189	0.5927272727272728	3.0
0.7511520737327189	0.5948905109489051	3.0
0.7465437788018433	0.5934065934065934	3.0
0.7419354838709677	0.5919117647058824	3.0
0.7419354838709677	0.5940959409594095	3.0
0.7419354838709677	0.5962962962962963	3.0
0.7419354838709677	0.5985130111524164	3.0
0.7373271889400922	0.5970149253731343	3.0
0.7373271889400922	0.599250936329588	3.0
0.7373271889400922	0.6015037593984962	3.0
0.7373271889400922	0.6037735849056604	3.0
0.7373271889400922	0.6060606060606061	3.0
0.7327188940092166	0.6045627376425855	3.0
0.7327188940092166	0.6068702290076335	3.0
0.728110599078341	0.6053639846743295	3.0
0.728110599078341	0.6076923076923076	3.0
0.728110599078341	0.61003861003861	3.0
0.728110599078341	0.6124031007751938	3.0
0.7235023041474654	0.6108949416342413	3.0
0.7235023041474654	0.61328125	3.0
0.7188940092165899	0.611764705882353	3.0
0.7142857142857143	0.610236220472441	3.0
0.7096774193548387	0.6086956521739131	3.0
0.7096774193548387	0.6111111111111112	3.0
0.7096774193548387	0.6135458167330677	3.0
0.7096774193548387	0.616	3.0
0.7050691244239631	0.6144578313253012	3.0
0.7050691244239631	0.6169354838709677	3.0
0.7050691244239631	0.6194331983805668	3.0
0.7050691244239631	0.6219512195121951	3.0
0.7050691244239631	0.6244897959183674	3.0
0.7050691244239631	0.6270491803278688	3.0
0.7050691244239631	0.6296296296296297	3.0
0.7004608294930875	0.628099173553719	3.0
0.7004608294930875	0.6307053941908713	3.0
0.695852534562212	0.6291666666666667	3.0
0.695852534562212	0.6317991631799164	3.0
0.6912442396313364	0.6302521008403361	3.0
0.6912442396313364	0.6329113924050633	3.0
0.6912442396313364	0.635593220338983	3.0
0.6912442396313364	0.6382978723404256	3.0
0.6912442396313364	0.6410256410256411	3.0
0.6912442396313364	0.6437768240343348	3.0
0.6866359447004609	0.6422413793103449	3.0
0.6866359447004609	0.645021645021645	3.0
0.6820276497695853	0.6434782608695652	3.0
0.6820276497695853	0.6462882096069869	3.0
0.6820276497695853	0.6491228070175439	3.0
0.6820276497695853	0.6519823788546255	3.0
0.6820276497695853	0.6548672566371682	3.0
0.6820276497695853	0.6577777777777778	3.0
0.6820276497695853	0.6607142857142857	3.0
0.6820276497695853	0.6636771300448431	3.0
0.6774193548387096	0.6621621621621622	3.0
0.6774193548387096	0.665158371040724	3.0
0.6774193548387096	0.6681818181818182	3.0
0.6774193548387096	0.6712328767123288	3.0
0.6728110599078341	0.6697247706422018	3.0
0.6728110599078341	0.6728110599078341	3.0
0.6682027649769585	0.6712962962962963	3.0
0.663594470046083	0.6697674418604651	3.0
0.663594470046083	0.6728971962616822	3.0
0.663594470046083	0.676056338028169	3.0
0.663594470046083	0.6792452830188679	3.0
0.663594470046083	0.6824644549763034	3.0
0.663594470046083	0.6857142857142857	3.0
0.663594470046083	0.6889952153110048	3.0
0.663594470046083	0.6923076923076923	3.0
0.663594470046083	0.6956521739130435	3.0
0.663594470046083	0.6990291262135923	3.0
0.6589861751152074	0.697560975609756	3.0
0.6543778801843319	0.696078431372549	3.0
0.6497695852534562	0.6945812807881774	3.0
0.6451612903225806	0.693069306930693	3.0
0.6451612903225806	0.6965174129353234	3.0
0.6451612903225806	0.7	3.0
0.6405529953917051	0.6984924623115578	3.0
0.6405529953917051	0.702020202020202	3.0
0.6405529953917051	0.7055837563451777	3.0
0.6405529953917051	0.7091836734693877	3.0
0.6359447004608295	0.7076923076923077	3.0
0.6359447004608295	0.711340206185567	3.0
0.6359447004608295	0.7150259067357513	3.0
0.6359447004608295	0.71875	3.0
0.6359447004608295	0.7225130890052356	3.0
0.6359447004608295	0.7263157894736842	3.0
0.6359447004608295	0.7301587301587301	3.0
0.6359447004608295	0.7340425531914894	3.0
0.631336405529954	0.732620320855615	3.0
0.631336405529954	0.7365591397849462	3.0
0.631336405529954	0.7405405405405405	3.0
0.631336405529954	0.7445652173913043	3.0
0.6267281105990783	0.7431693989071039	3.0
0.6221198156682027	0.7417582417582418	3.0
0.6221198156682027	0.7458563535911602	3.0
0.6221198156682027	0.75	3.0
0.6221198156682027	0.7541899441340782	3.0
0.6175115207373272	0.7528089887640449	3.0
0.6175115207373272	0.7570621468926554	3.0
0.6175115207373272	0.7613636363636364	3.0
0.6129032258064516	0.76	3.0
0.6129032258064516	0.764367816091954	3.0
0.6129032258064516	0.7687861271676301	3.0
0.6129032258064516	0.7732558139534884	3.0
0.6082949308755761	0.7719298245614035	3.0
0.6082949308755761	0.7764705882352941	3.0
0.6036866359447005	0.7751479289940828	3.0
0.6036866359447005	0.7797619047619048	3.0
0.5990783410138248	0.7784431137724551	3.0
0.5990783410138248	0.7831325301204819	3.0
0.5944700460829493	0.7818181818181819	3.0
0.5898617511520737	0.7804878048780488	3.0
0.5898617511520737	0.7852760736196319	3.0
0.5852534562211982	0.7839506172839507	3.0
0.5806451612903226	0.782608695652174	3.0
0.576036866359447	0.78125	3.0
0.5714285714285714	0.779874213836478	3.0
0.5668202764976958	0.7784810126582279	3.0
0.5622119815668203	0.7770700636942676	3.0
0.5576036866359447	0.7756410256410257	3.0
0.5576036866359447	0.7806451612903226	3.0
0.5529953917050692	0.7792207792207793	3.0
0.5483870967741935	0.7777777777777778	3.0
0.543778801843318	0.7763157894736842	3.0
0.5391705069124424	0.7748344370860927	3.0
0.5345622119815668	0.7733333333333333	3.0
0.5299539170506913	0.7718120805369127	3.0
0.5299539170506913	0.777027027027027	3.0
0.5253456221198156	0.7755102040816326	3.0
0.5253456221198156	0.7808219178082192	3.0
0.5207373271889401	0.7793103448275862	3.0
0.5161290322580645	0.7777777777777778	3.0
0.5161290322580645	0.7832167832167832	3.0
0.5161290322580645	0.7887323943661971	3.0
0.511520737327189	0.7872340425531915	3.0
0.5069124423963134	0.7857142857142857	3.0
0.5023041474654378	0.7841726618705036	3.0
0.4976958525345622	0.782608695652174	3.0
0.4976958525345622	0.7883211678832117	3.0
0.4930875576036866	0.7867647058823529	3.0
0.48847926267281105	0.7851851851851852	3.0
0.48847926267281105	0.7910447761194029	3.0
0.4838709677419355	0.7894736842105263	3.0
0.4792626728110599	0.7878787878787878	3.0
0.47465437788018433	0.7862595419847328	3.0
0.47465437788018433	0.7923076923076923	3.0
0.4700460829493088	0.7906976744186046	3.0
0.46543778801843316	0.7890625	3.0
0.46543778801843316	0.7952755905511811	3.0
0.4608294930875576	0.7936507936507936	3.0
0.45622119815668205	0.792	3.0
0.45622119815668205	0.7983870967741935	3.0
0.45161290322580644	0.7967479674796748	3.0
0.4470046082949309	0.7950819672131147	3.0
0.4423963133640553	0.7933884297520661	3.0
0.4423963133640553	0.8	3.0
0.4377880184331797	0.7983193277310925	3.0
0.43317972350230416	0.7966101694915254	3.0
0.43317972350230416	0.8034188034188035	3.0
0.42857142857142855	0.8017241379310345	3.0
0.423963133640553	0.8	3.0
0.423963133640553	0.8070175438596491	3.0
0.423963133640553	0.8141592920353983	3.0
0.423963133640553	0.8214285714285714	3.0
0.41935483870967744	0.8198198198198198	3.0
0.4147465437788018	0.8181818181818182	3.0
0.41013824884792627	0.8165137614678899	3.0
0.4055299539170507	0.8148148148148148	3.0
0.4055299539170507	0.822429906542056	3.0
0.4055299539170507	0.8301886792452831	3.0
0.4055299539170507	0.8380952380952381	3.0
0.4009216589861751	0.8365384615384616	3.0
0.39631336405529954	0.8349514563106796	3.0
0.39631336405529954	0.8431372549019608	3.0
0.391705069124424	0.8415841584158416	3.0
0.391705069124424	0.85	3.0
0.3870967741935484	0.8484848484848485	3.0
0.3870967741935484	0.8571428571428571	3.0
0.3870967741935484	0.865979381443299	3.0
0.3824884792626728	0.8645833333333334	3.0
0.3778801843317972	0.8631578947368421	3.0
0.37327188940092165	0.8617021276595744	3.0
0.37327188940092165	0.8709677419354839	3.0
0.3686635944700461	0.8695652173913043	3.0
0.3640552995391705	0.8681318681318682	3.0
0.35944700460829493	0.8666666666666667	3.0
0.35944700460829493	0.8764044943820225	3.0
0.3548387096774194	0.875	3.0
0.3548387096774194	0.8850574712643678	3.0
0.35023041474654376	0.8837209302325582	3.0
0.3456221198156682	0.8823529411764706	3.0
0.34101382488479265	0.8809523809523809	3.0
0.34101382488479265	0.891566265060241	3.0
0.33640552995391704	0.8902439024390244	3.0
0.3317972350230415	0.8888888888888888	3.0
0.3271889400921659	0.8875	3.0
0.3225806451612903	0.8860759493670886	3.0
0.3225806451612903	0.8974358974358975	3.0
0.31797235023041476	0.8961038961038961	3.0
0.31336405529953915	0.8947368421052632	3.0
0.3087557603686636	0.8933333333333333	3.0
0.30414746543778803	0.8918918918918919	3.0
0.30414746543778803	0.9041095890410958	3.0
0.2995391705069124	0.9027777777777778	3.0
0.29493087557603687	0.9014084507042254	3.0
0.29493087557603687	0.9142857142857143	3.0
0.29493087557603687	0.927536231884058	3.0
0.2903225806451613	0.9264705882352942	3.0
0.2857142857142857	0.9253731343283582	3.0
0.28110599078341014	0.9242424242424242	3.0
0.2764976958525346	0.9230769230769231	3.0
0.271889400921659	0.921875	3.0
0.2672811059907834	0.9206349206349206	3.0
0.2626728110599078	0.9193548387096774	3.0
0.2626728110599078	0.9344262295081968	3.0
0.25806451612903225	0.9333333333333333	3.0
0.2534562211981567	0.9322033898305084	3.0
0.2488479262672811	0.9310344827586207	3.0
0.24423963133640553	0.9298245614035088	3.0
0.23963133640552994	0.9285714285714286	3.0
0.2350230414746544	0.9272727272727272	3.0
0.2304147465437788	0.9259259259259259	3.0
0.22580645161290322	0.9245283018867925	3.0
0.22580645161290322	0.9423076923076923	3.0
0.22119815668202766	0.9411764705882353	3.0
0.21658986175115208	0.94	3.0
0.2119815668202765	0.9387755102040817	3.0
0.2073732718894009	0.9375	3.0
0.20276497695852536	0.9361702127659575	3.0
0.19815668202764977	0.9347826086956522	3.0
0.1935483870967742	0.9333333333333333	3.0
0.1889400921658986	0.9318181818181818	3.0
0.18433179723502305	0.9302325581395349	3.0
0.17972350230414746	0.9285714285714286	3.0
0.17511520737327188	0.926829268292683	3.0
0.17050691244239632	0.925	3.0
0.16589861751152074	0.9230769230769231	3.0
0.16129032258064516	0.9210526315789473	3.0
0.15668202764976957	0.918918918918919	3.0
0.15207373271889402	0.9166666666666666	3.0
0.14746543778801843	0.9142857142857143	3.0
0.14285714285714285	0.9117647058823529	3.0
0.1382488479262673	0.9090909090909091	3.0
0.1336405529953917	0.90625	3.0
0.12903225806451613	0.9032258064516129	3.0
0.12442396313364056	0.9	3.0
0.11981566820276497	0.896551724137931	3.0
0.1152073732718894	0.8928571428571429	3.0
0.11059907834101383	0.8888888888888888	3.0
0.10599078341013825	0.8846153846153846	3.0
0.10138248847926268	0.88	3.0
0.0967741935483871	0.875	3.0
0.09216589861751152	0.8695652173913043	3.0
0.08755760368663594	0.8636363636363636	3.0
0.08294930875576037	0.8571428571428571	3.0
0.08294930875576037	0.9	3.0
0.08294930875576037	0.9473684210526315	3.0
0.08294930875576037	1.0	3.0
0.07834101382488479	1.0	3.0
0.07373271889400922	1.0	3.0
0.06912442396313365	1.0	3.0
0.06451612903225806	1.0	3.0
0.059907834101382486	1.0	3.0
0.055299539170506916	1.0	3.0
0.05069124423963134	1.0	3.0
0.04608294930875576	1.0	3.0
0.041474654377880185	1.0	3.0
0.03686635944700461	1.0	3.0
0.03225806451612903	1.0	3.0
0.027649769585253458	1.0	3.0
0.02304147465437788	1.0	3.0
0.018433179723502304	1.0	3.0
0.013824884792626729	1.0	3.0
0.009216589861751152	1.0	3.0
0.004608294930875576	1.0	3.0
0.0	1.0	3.0
Recall	Precision	Fold
1.0	0.4103448275862069	4.0
1.0	0.4110535405872193	4.0
1.0	0.4117647058823529	4.0
1.0	0.4124783362218371	4.0
1.0	0.4131944444444444	4.0
1.0	0.41391304347826086	4.0
1.0	0.4146341463414634	4.0
1.0	0.41535776614310643	4.0
1.0	0.4160839160839161	4.0
1.0	0.4168126094570928	4.0
1.0	0.41754385964912283	4.0
1.0	0.4182776801405975	4.0
1.0	0.41901408450704225	4.0
1.0	0.41975308641975306	4.0
1.0	0.4204946996466431	4.0
1.0	0.42123893805309737	4.0
0.9957983193277311	0.42021276595744683	4.0
0.9957983193277311	0.42095914742451157	4.0
0.9957983193277311	0.42170818505338076	4.0
0.9957983193277311	0.42245989304812837	4.0
0.9957983193277311	0.4232142857142857	4.0
0.9957983193277311	0.42397137745974955	4.0
0.9957983193277311	0.42473118279569894	4.0
0.9957983193277311	0.4254937163375224	4.0
0.9957983193277311	0.4262589928057554	4.0
0.9957983193277311	0.42702702702702705	4.0
0.9915966386554622	0.4259927797833935	4.0
0.9915966386554622	0.4267631103074141	4.0
0.9915966386554622	0.427536231884058	4.0
0.9915966386554622	0.4283121597096189	4.0
0.9915966386554622	0.4290909090909091	4.0
0.9873949579831933	0.42805100182149364	4.0
0.9873949579831933	0.42883211678832117	4.0
0.9873949579831933	0.4296160877513711	4.0
0.9873949579831933	0.43040293040293043	4.0
0.9873949579831933	0.43119266055045874	4.0
0.9873949579831933	0.4319852941176471	4.0
0.9873949579831933	0.43278084714548803	4.0
0.9873949579831933	0.43357933579335795	4.0
0.9831932773109243	0.43253234750462105	4.0
0.9831932773109243	0.43333333333333335	4.0
0.9831932773109243	0.43413729128014844	4.0
0.9831932773109243	0.4349442379182156	4.0
0.9789915966386554	0.4338919925512104	4.0
0.9789915966386554	0.43470149253731344	4.0
0.9789915966386554	0.4355140186915888	4.0
0.9789915966386554	0.4363295880149813	4.0
0.9747899159663865	0.4352720450281426	4.0
0.9747899159663865	0.43609022556390975	4.0
0.9747899159663865	0.4369114877589454	4.0
0.9747899159663865	0.4377358490566038	4.0
0.9747899159663865	0.43856332703213613	4.0
0.9747899159663865	0.4393939393939394	4.0
0.9747899159663865	0.44022770398481975	4.0
0.9705882352941176	0.4391634980988593	4.0
0.9705882352941176	0.44	4.0
0.9705882352941176	0.44083969465648853	4.0
0.9705882352941176	0.4416826003824092	4.0
0.9705882352941176	0.4425287356321839	4.0
0.9705882352941176	0.44337811900191937	4.0
0.9705882352941176	0.4442307692307692	4.0
0.9705882352941176	0.44508670520231214	4.0
0.9705882352941176	0.44594594594594594	4.0
0.9705882352941176	0.44680851063829785	4.0
0.9705882352941176	0.4476744186046512	4.0
0.9705882352941176	0.44854368932038835	4.0
0.9705882352941176	0.4494163424124514	4.0
0.9705882352941176	0.4502923976608187	4.0
0.9705882352941176	0.451171875	4.0
0.9705882352941176	0.4520547945205479	4.0
0.9705882352941176	0.45294117647058824	4.0
0.9705882352941176	0.4538310412573674	4.0
0.9705882352941176	0.4547244094488189	4.0
0.9705882352941176	0.4556213017751479	4.0
0.9705882352941176	0.45652173913043476	4.0
0.9705882352941176	0.45742574257425744	4.0
0.9705882352941176	0.4583333333333333	4.0
0.9705882352941176	0.4592445328031809	4.0
0.9705882352941176	0.4601593625498008	4.0
0.9705882352941176	0.46107784431137727	4.0
0.9705882352941176	0.462	4.0
0.9705882352941176	0.46292585170340683	4.0
0.9705882352941176	0.463855421686747	4.0
0.9705882352941176	0.4647887323943662	4.0
0.9663865546218487	0.4637096774193548	4.0
0.9663865546218487	0.46464646464646464	4.0
0.9663865546218487	0.46558704453441296	4.0
0.9663865546218487	0.4665314401622718	4.0
0.9663865546218487	0.46747967479674796	4.0
0.9663865546218487	0.4684317718940937	4.0
0.9663865546218487	0.46938775510204084	4.0
0.9663865546218487	0.4703476482617587	4.0
0.9663865546218487	0.4713114754098361	4.0
0.9663865546218487	0.4722792607802875	4.0
0.9663865546218487	0.4732510288065844	4.0
0.9663865546218487	0.4742268041237113	4.0
0.9663865546218487	0.47520661157024796	4.0
0.9663865546218487	0.47619047619047616	4.0
0.9663865546218487	0.47717842323651455	4.0
0.9663865546218487	0.4781704781704782	4.0
0.9663865546218487	0.4791666666666667	4.0
0.9663865546218487	0.4801670146137787	4.0
0.9663865546218487	0.4811715481171548	4.0
0.9663865546218487	0.48218029350104824	4.0
0.9663865546218487	0.4831932773109244	4.0
0.9663865546218487	0.4842105263157895	4.0
0.9663865546218487	0.48523206751054854	4.0
0.9663865546218487	0.48625792811839325	4.0
0.9663865546218487	0.4872881355932203	4.0
0.9663865546218487	0.4883227176220807	4.0
0.9663865546218487	0.48936170212765956	4.0
0.9663865546218487	0.4904051172707889	4.0
0.9663865546218487	0.49145299145299143	4.0
0.9663865546218487	0.4925053533190578	4.0
0.9621848739495799	0.49141630901287553	4.0
0.9621848739495799	0.4924731182795699	4.0
0.9621848739495799	0.49353448275862066	4.0
0.957983193277311	0.4924406047516199	4.0
0.957983193277311	0.4935064935064935	4.0
0.957983193277311	0.4945770065075922	4.0
0.9537815126050421	0.4934782608695652	4.0
0.9537815126050421	0.49455337690631807	4.0
0.9495798319327731	0.49344978165938863	4.0
0.9495798319327731	0.49452954048140046	4.0
0.9495798319327731	0.4956140350877193	4.0
0.9495798319327731	0.4967032967032967	4.0
0.9453781512605042	0.4955947136563877	4.0
0.9453781512605042	0.4966887417218543	4.0
0.9453781512605042	0.497787610619469	4.0
0.9453781512605042	0.49889135254988914	4.0
0.9411764705882353	0.49777777777777776	4.0
0.9411764705882353	0.49888641425389757	4.0
0.9369747899159664	0.49776785714285715	4.0
0.9327731092436975	0.4966442953020134	4.0
0.9327731092436975	0.4977578475336323	4.0
0.9285714285714286	0.4966292134831461	4.0
0.9285714285714286	0.49774774774774777	4.0
0.9285714285714286	0.49887133182844245	4.0
0.9285714285714286	0.5	4.0
0.9285714285714286	0.5011337868480725	4.0
0.9243697478991597	0.5	4.0
0.9243697478991597	0.5011389521640092	4.0
0.9243697478991597	0.502283105022831	4.0
0.9201680672268907	0.5011441647597255	4.0
0.9201680672268907	0.5022935779816514	4.0
0.9201680672268907	0.503448275862069	4.0
0.9201680672268907	0.5046082949308756	4.0
0.9201680672268907	0.5057736720554272	4.0
0.9201680672268907	0.5069444444444444	4.0
0.9201680672268907	0.5081206496519721	4.0
0.9201680672268907	0.5093023255813953	4.0
0.9201680672268907	0.5104895104895105	4.0
0.9201680672268907	0.5116822429906542	4.0
0.9201680672268907	0.5128805620608899	4.0
0.9159663865546218	0.5117370892018779	4.0
0.9159663865546218	0.5129411764705882	4.0
0.9159663865546218	0.5141509433962265	4.0
0.9159663865546218	0.5153664302600472	4.0
0.9159663865546218	0.5165876777251185	4.0
0.9159663865546218	0.517814726840855	4.0
0.9159663865546218	0.5190476190476191	4.0
0.9159663865546218	0.5202863961813843	4.0
0.9159663865546218	0.5215311004784688	4.0
0.9159663865546218	0.5227817745803357	4.0
0.9159663865546218	0.5240384615384616	4.0
0.9159663865546218	0.5253012048192771	4.0
0.9159663865546218	0.5265700483091788	4.0
0.9159663865546218	0.5278450363196125	4.0
0.9159663865546218	0.529126213592233	4.0
0.9159663865546218	0.5304136253041363	4.0
0.9159663865546218	0.5317073170731708	4.0
0.9117647058823529	0.530562347188264	4.0
0.9117647058823529	0.5318627450980392	4.0
0.9117647058823529	0.5331695331695332	4.0
0.9117647058823529	0.5344827586206896	4.0
0.9117647058823529	0.5358024691358024	4.0
0.9117647058823529	0.5371287128712872	4.0
0.9117647058823529	0.5384615384615384	4.0
0.9117647058823529	0.5398009950248757	4.0
0.907563025210084	0.5386533665835411	4.0
0.9033613445378151	0.5375	4.0
0.8991596638655462	0.5363408521303258	4.0
0.8991596638655462	0.5376884422110553	4.0
0.8991596638655462	0.5390428211586902	4.0
0.8991596638655462	0.5404040404040404	4.0
0.8991596638655462	0.5417721518987342	4.0
0.8991596638655462	0.5431472081218274	4.0
0.8991596638655462	0.544529262086514	4.0
0.8991596638655462	0.5459183673469388	4.0
0.8991596638655462	0.5473145780051151	4.0
0.8949579831932774	0.5461538461538461	4.0
0.8907563025210085	0.5449871465295629	4.0
0.8907563025210085	0.5463917525773195	4.0
0.8907563025210085	0.5478036175710594	4.0
0.8907563025210085	0.5492227979274611	4.0
0.8907563025210085	0.5506493506493506	4.0
0.8865546218487395	0.5494791666666666	4.0
0.8865546218487395	0.5509138381201044	4.0
0.8865546218487395	0.5523560209424084	4.0
0.8823529411764706	0.5511811023622047	4.0
0.8823529411764706	0.5526315789473685	4.0
0.8823529411764706	0.554089709762533	4.0
0.8823529411764706	0.5555555555555556	4.0
0.8823529411764706	0.5570291777188329	4.0
0.8823529411764706	0.5585106382978723	4.0
0.8823529411764706	0.56	4.0
0.8781512605042017	0.5588235294117647	4.0
0.8781512605042017	0.5603217158176944	4.0
0.8739495798319328	0.5591397849462365	4.0
0.8739495798319328	0.5606469002695418	4.0
0.8739495798319328	0.5621621621621622	4.0
0.8739495798319328	0.5636856368563685	4.0
0.8739495798319328	0.5652173913043478	4.0
0.8739495798319328	0.5667574931880109	4.0
0.8697478991596639	0.5655737704918032	4.0
0.8697478991596639	0.5671232876712329	4.0
0.8697478991596639	0.5686813186813187	4.0
0.8697478991596639	0.5702479338842975	4.0
0.8697478991596639	0.5718232044198895	4.0
0.8697478991596639	0.5734072022160664	4.0
0.8697478991596639	0.575	4.0
0.865546218487395	0.5738161559888579	4.0
0.865546218487395	0.5754189944134078	4.0
0.865546218487395	0.5770308123249299	4.0
0.865546218487395	0.5786516853932584	4.0
0.865546218487395	0.5802816901408451	4.0
0.865546218487395	0.5819209039548022	4.0
0.865546218487395	0.5835694050991501	4.0
0.865546218487395	0.5852272727272727	4.0
0.8613445378151261	0.584045584045584	4.0
0.8613445378151261	0.5857142857142857	4.0
0.8613445378151261	0.5873925501432665	4.0
0.8613445378151261	0.5890804597701149	4.0
0.8613445378151261	0.590778097982709	4.0
0.8571428571428571	0.5895953757225434	4.0
0.8571428571428571	0.591304347826087	4.0
0.8529411764705882	0.5901162790697675	4.0
0.8487394957983193	0.5889212827988338	4.0
0.8487394957983193	0.5906432748538012	4.0
0.8445378151260504	0.5894428152492669	4.0
0.8403361344537815	0.5882352941176471	4.0
0.8403361344537815	0.5899705014749262	4.0
0.8403361344537815	0.591715976331361	4.0
0.8361344537815126	0.5905044510385756	4.0
0.8319327731092437	0.5892857142857143	4.0
0.8319327731092437	0.591044776119403	4.0
0.8319327731092437	0.592814371257485	4.0
0.8319327731092437	0.5945945945945946	4.0
0.8319327731092437	0.5963855421686747	4.0
0.8319327731092437	0.5981873111782477	4.0
0.8319327731092437	0.6	4.0
0.8277310924369747	0.5987841945288754	4.0
0.8277310924369747	0.600609756097561	4.0
[truncated: 910 more rows]
