# Supplementary material for: Genomic language model predicts protein co-regulation and function
Source: Nat Commun. 2024 Apr 3;15:2880. doi: 10.1038/s41467-024-46947-9 (PMC10991518; doi:10.1038/s41467-024-46947-9)
Supplement: Supplementary file 4 — Source Data [file 41467_2024_46947_MOESM4_ESM.zip › Source_data/Figure4_source_data/4b_source_data.tsv]

genes opgC	opgG	opgH	yceK	msyB	mdtG	lpxL	trhO	yceI	yceJ	yceO	solA	bssS	dinI	pyrC	yceB	grxB	mdtH	rimJ	yceH	yceM	murJ	flgN	flgM	flgA	flgB	flgC	flgD	flgE	flgF
LogReg	0.0	1.0	0.0	0.0	0.0	0.0	0.0	0.0	1.0	0.0	0.0	0.0	0.0	0.0	0.0	0.0	0.0	0.0	0.0	0.0	0.0	0.0	1.0	1.0	-1.0	1.0	1.0	1.0	1.0
L2 -H7 raw	0.8612618446350098	1.3275693655014038	0.8833203315734863	0.20884911715984344	0.5879860520362854	1.0455020666122437	0.8579099178314209	0.6507546901702881	1.1332911252975464	0.42656052112579346	0.790298581123352	0.8996322154998779	0.7792046666145325	0.5034297108650208	0.2769600749015808	1.1932969093322754	0.9271276593208313	0.6185981631278992	0.6182889938354492	0.40203917026519775	0.40587180852890015	0.4721508026123047	1.1523933410644531	0.9592072367668152	0.8259000778198242	1.0838865041732788	0.5827709436416626	1.0234308242797852	1.2316970825195312
Operons	0.0	1.0	0.0	0.0	0.0	0.0	0.0	0.0	1.0	0.0	1.0	0.0	0.0	0.0	0.0	0.0	0.0	0.0	0.0	0.0	0.0	0.0	1.0	1.0	0.0	1.0	1.0	1.0	1.0
genes ybbJ	qmcA	fetA	fetB	cnoX	ybbO	tesA	ybbA	ybbP	rhsD	ybbC	ylbG	selU	allS	allA	allR	gcl	hyi	glxR	ybbW	allB	ybbY	glxK	allE	allC	allD	fdrA	ylbE	ylbF	ybcF
LogReg	1.0	0.0	1.0	0.0	0.0	0.0	-1.0	1.0	0.0	0.0	0.0	0.0	0.0	0.0	0.0	0.0	1.0	1.0	0.0	0.0	0.0	0.0	0.0	1.0	1.0	-1.0	1.0	1.0	1.0
L2 -H7 raw	1.3665225505828857	0.6271288394927979	1.628954529762268	0.46842166781425476	0.3141585886478424	0.7183921337127686	0.4140779972076416	1.582369327545166	0.5223168134689331	0.3437144458293915	0.07268419861793518	0.9012082815170288	0.7661755084991455	0.5472175478935242	0.2354854941368103	1.1368597745895386	1.1321040391921997	0.5082549452781677	0.8404622077941895	0.8260548114776611	0.6137222647666931	0.7002958059310913	0.7810537219047546	0.522857129573822	1.1432597637176514	0.7502821683883667	0.5809288024902344	1.019514560699463	1.0923675298690796
Operons	1.0	0.0	1.0	0.0	0.0	1.0	0.0	1.0	0.0	1.0	0.0	0.0	0.0	0.0	0.0	0.0	1.0	1.0	1.0	1.0	1.0	1.0	0.0	1.0	1.0	0.0	1.0	1.0	1.0
genes yedA	vsr	dcm	yedJ	drpB	hchA	hprS	hprR	hiuH	msrP	msrQ	zinT	yodB	mtfA	yeeJ	shiA	amn	yeeN	yeeO	cbl	nac	ldtA	cobT	cobS	cobU	insH6	yoeA	insD3	insC3	flu
LogReg	0.0	1.0	-1.0	0.0	0.0	0.0	1.0	0.0	0.0	1.0	0.0	0.0	0.0	0.0	0.0	0.0	0.0	0.0	0.0	0.0	0.0	-1.0	1.0	1.0	0.0	0.0	0.0	1.0	0.0
L2 -H7 raw	0.8445535898208618	0.8477834463119507	0.5674075484275818	1.4917449951171875	0.4349985420703888	0.6904478669166565	1.24142324924469	0.1697831153869629	0.7411327362060547	1.5939080715179443	0.5128841996192932	0.494967520236969	0.8655459880828857	0.5009434223175049	1.3620882034301758	0.22225165367126465	0.9597786664962769	0.8709354400634766	1.0119458436965942	0.27085012197494507	0.8056110143661499	0.5812340378761292	1.2489655017852783	0.9254857301712036	0.6951781511306763	0.40350574254989624	0.24533671140670776	1.2047349214553833	1.2904648780822754
Operons	0.0	1.0	0.0	1.0	0.0	0.0	1.0	0.0	0.0	1.0	0.0	0.0	0.0	0.0	0.0	0.0	0.0	0.0	0.0	0.0	0.0	0.0	1.0	1.0	0.0	0.0	0.0	1.0	0.0
