# Supplementary material for: Genomic language model predicts protein co-regulation and function
Source: Nat Commun. 2024 Apr 3;15:2880. doi: 10.1038/s41467-024-46947-9 (PMC10991518; doi:10.1038/s41467-024-46947-9)
Supplement: Supplementary file 4 — Source Data [file 41467_2024_46947_MOESM4_ESM.zip › Source_data/Figure4_source_data/4e_source_data.tsv]

PC1	PC2	label
5.649294	-26.019573	TnsC-like AAA+ (manually inspected)
2.2349799	11.388613	Other AAA+ (Structural homologs of TnsC, functionally unrelated)
2.2776208	11.443406	Other AAA+ (Structural homologs of TnsC, functionally unrelated)
10.227688	7.6206856	TnsC-like AAA+ (manually inspected)
10.185178	7.5934944	TnsC-like AAA+ (manually inspected)
-5.1181126	-4.547292	TnsC-like AAA+ (manually inspected)
-5.0721183	-4.556271	TnsC-like AAA+ (manually inspected)
12.884545	-2.6538994	Other AAA+ (Structural homologs of TnsC, functionally unrelated)
15.672026	26.133072	TnsC-like AAA+ (manually inspected)
15.595243	26.209875	TnsC-like AAA+ (manually inspected)
10.832932	9.2023535	Other AAA+ (Structural homologs of TnsC, functionally unrelated)
-5.5584345	-4.1288853	TnsC-like AAA+ (manually inspected)
-5.6247854	-4.139283	TnsC-like AAA+ (manually inspected)
-5.5678706	-4.194396	TnsC-like AAA+ (manually inspected)
-5.4865336	-4.2929745	TnsC-like AAA+ (manually inspected)
-5.516208	-4.1542983	TnsC-like AAA+ (manually inspected)
-5.515989	-4.156527	TnsC-like AAA+ (manually inspected)
-5.7059984	-4.0788174	TnsC-like AAA+ (manually inspected)
-5.689175	-4.201714	TnsC-like AAA+ (manually inspected)
-5.588259	-4.1833205	TnsC-like AAA+ (manually inspected)
-5.61613	-4.1397395	TnsC-like AAA+ (manually inspected)
-5.633502	-4.1133184	TnsC-like AAA+ (manually inspected)
-5.6618214	-4.1317315	TnsC-like AAA+ (manually inspected)
-5.572518	-4.2325783	TnsC-like AAA+ (manually inspected)
-5.671461	-4.101771	TnsC-like AAA+ (manually inspected)
-5.484883	-4.2487545	TnsC-like AAA+ (manually inspected)
-5.6571712	-4.0897627	TnsC-like AAA+ (manually inspected)
-5.6829824	-4.3343196	TnsC-like AAA+ (manually inspected)
-5.6976233	-4.3426766	TnsC-like AAA+ (manually inspected)
-5.6819105	-4.2525363	TnsC-like AAA+ (manually inspected)
-5.51137	-4.1730323	TnsC-like AAA+ (manually inspected)
-5.6052127	-4.019749	TnsC-like AAA+ (manually inspected)
-5.679659	-4.0998783	TnsC-like AAA+ (manually inspected)
1.2758265	13.450916	TnsC-like AAA+ (manually inspected)
1.312205	13.414	TnsC-like AAA+ (manually inspected)
1.2309269	13.461924	TnsC-like AAA+ (manually inspected)
1.221263	13.533969	TnsC-like AAA+ (manually inspected)
1.2609484	13.430858	TnsC-like AAA+ (manually inspected)
1.2579088	13.45148	TnsC-like AAA+ (manually inspected)
1.286585	13.521651	TnsC-like AAA+ (manually inspected)
1.2925338	13.485682	TnsC-like AAA+ (manually inspected)
1.3616465	13.406178	TnsC-like AAA+ (manually inspected)
1.2428194	13.512334	TnsC-like AAA+ (manually inspected)
1.3145872	13.518918	TnsC-like AAA+ (manually inspected)
1.3444657	13.443626	TnsC-like AAA+ (manually inspected)
1.2740314	13.492213	TnsC-like AAA+ (manually inspected)
1.2659957	13.553496	TnsC-like AAA+ (manually inspected)
8.206252	-5.002678	Other AAA+ (Structural homologs of TnsC, functionally unrelated)
15.146069	-14.1846895	TnsC-like AAA+ (manually inspected)
13.577498	-11.108873	TnsC-like AAA+ (manually inspected)
15.268013	-13.882091	TnsC-like AAA+ (manually inspected)
-2.8431056	12.399564	TnsC-like AAA+ (manually inspected)
13.878688	-11.160336	TnsC-like AAA+ (manually inspected)
13.91848	-11.151401	TnsC-like AAA+ (manually inspected)
13.917384	-11.162702	TnsC-like AAA+ (manually inspected)
13.909934	-11.175724	TnsC-like AAA+ (manually inspected)
13.92963	-11.13624	TnsC-like AAA+ (manually inspected)
13.919017	-11.169693	TnsC-like AAA+ (manually inspected)
13.865921	-11.213621	TnsC-like AAA+ (manually inspected)
13.956603	-11.113467	TnsC-like AAA+ (manually inspected)
13.8962965	-11.182831	TnsC-like AAA+ (manually inspected)
13.882791	-11.161804	TnsC-like AAA+ (manually inspected)
12.950028	-2.431712	Other AAA+ (Structural homologs of TnsC, functionally unrelated)
-5.1099463	-4.4167895	TnsC-like AAA+ (manually inspected)
1.0656308	13.533541	TnsC-like AAA+ (manually inspected)
0.980011	13.581203	TnsC-like AAA+ (manually inspected)
30.53121	-2.5566475	TnsC-like AAA+ (manually inspected)
30.526737	-2.5610108	TnsC-like AAA+ (manually inspected)
30.481054	-2.60676	TnsC-like AAA+ (manually inspected)
30.474276	-2.6135771	TnsC-like AAA+ (manually inspected)
30.52183	-2.56603	TnsC-like AAA+ (manually inspected)
30.580317	-2.5075476	TnsC-like AAA+ (manually inspected)
30.539267	-2.548589	TnsC-like AAA+ (manually inspected)
30.590294	-2.4975746	TnsC-like AAA+ (manually inspected)
30.633932	-2.4539301	TnsC-like AAA+ (manually inspected)
30.493425	-2.5944448	TnsC-like AAA+ (manually inspected)
30.59673	-2.4911535	TnsC-like AAA+ (manually inspected)
30.499731	-2.5881474	TnsC-like AAA+ (manually inspected)
30.509668	-2.578198	TnsC-like AAA+ (manually inspected)
30.554098	-2.5337787	TnsC-like AAA+ (manually inspected)
30.541216	-2.5466645	TnsC-like AAA+ (manually inspected)
30.565374	-2.5225015	TnsC-like AAA+ (manually inspected)
15.576859	-13.415515	TnsC-like AAA+ (manually inspected)
15.577937	-13.423404	TnsC-like AAA+ (manually inspected)
15.576086	-13.42522	TnsC-like AAA+ (manually inspected)
-15.178456	17.165052	TnsC-like AAA+ (manually inspected)
-15.153928	17.14012	TnsC-like AAA+ (manually inspected)
10.938021	9.61562	TnsC-like AAA+ (manually inspected)
-3.0725708	12.2916355	TnsC-like AAA+ (manually inspected)
-3.0008664	12.321328	TnsC-like AAA+ (manually inspected)
3.2720966	11.985359	Other AAA+ (Structural homologs of TnsC, functionally unrelated)
3.2551024	12.006311	Other AAA+ (Structural homologs of TnsC, functionally unrelated)
3.2980204	11.953762	Other AAA+ (Structural homologs of TnsC, functionally unrelated)
3.23355	12.031447	Other AAA+ (Structural homologs of TnsC, functionally unrelated)
3.3134286	11.96239	Other AAA+ (Structural homologs of TnsC, functionally unrelated)
3.2942662	12.013021	Other AAA+ (Structural homologs of TnsC, functionally unrelated)
8.202229	-4.992032	Other AAA+ (Structural homologs of TnsC, functionally unrelated)
0.7746329	13.638656	TnsC-like AAA+ (manually inspected)
0.703247	13.566205	TnsC-like AAA+ (manually inspected)
0.7614333	13.633682	TnsC-like AAA+ (manually inspected)
0.74597055	13.576511	TnsC-like AAA+ (manually inspected)
0.8063684	13.659851	TnsC-like AAA+ (manually inspected)
0.7139877	13.649605	TnsC-like AAA+ (manually inspected)
0.73466325	13.589872	TnsC-like AAA+ (manually inspected)
-15.31144	17.259464	TnsC-like AAA+ (manually inspected)
-15.270872	17.21822	TnsC-like AAA+ (manually inspected)
15.698033	26.106527	TnsC-like AAA+ (manually inspected)
15.632712	26.171762	TnsC-like AAA+ (manually inspected)
15.650375	26.154129	TnsC-like AAA+ (manually inspected)
15.683025	26.121511	TnsC-like AAA+ (manually inspected)
15.739069	26.065575	TnsC-like AAA+ (manually inspected)
15.738441	26.06625	TnsC-like AAA+ (manually inspected)
15.674503	26.130547	TnsC-like AAA+ (manually inspected)
15.721259	26.08344	TnsC-like AAA+ (manually inspected)
15.708956	26.095684	TnsC-like AAA+ (manually inspected)
15.63745	26.166899	TnsC-like AAA+ (manually inspected)
15.610459	26.19389	TnsC-like AAA+ (manually inspected)
15.549362	26.255009	TnsC-like AAA+ (manually inspected)
15.740661	26.063835	TnsC-like AAA+ (manually inspected)
15.699399	26.105015	TnsC-like AAA+ (manually inspected)
15.5779295	26.22641	TnsC-like AAA+ (manually inspected)
15.771712	26.033306	TnsC-like AAA+ (manually inspected)
7.7613997	-4.755124	Other AAA+ (Structural homologs of TnsC, functionally unrelated)
-2.1219318	12.6338625	TnsC-like AAA+ (manually inspected)
2.6497638	11.731731	Other AAA+ (Structural homologs of TnsC, functionally unrelated)
5.594963	-26.127237	TnsC-like AAA+ (manually inspected)
13.795961	-11.291709	TnsC-like AAA+ (manually inspected)
-3.2593198	12.173087	TnsC-like AAA+ (manually inspected)
-3.208939	12.225688	TnsC-like AAA+ (manually inspected)
-3.1993732	12.238809	TnsC-like AAA+ (manually inspected)
-3.1850545	12.251356	TnsC-like AAA+ (manually inspected)
-3.2082324	12.229946	TnsC-like AAA+ (manually inspected)
-3.213593	12.219768	TnsC-like AAA+ (manually inspected)
-2.6161468	1.4656283	TnsC-like AAA+ (manually inspected)
-2.6930242	1.3886884	TnsC-like AAA+ (manually inspected)
-2.651082	1.4307659	TnsC-like AAA+ (manually inspected)
-2.6282926	1.4535643	TnsC-like AAA+ (manually inspected)
2.2418773	11.402583	Other AAA+ (Structural homologs of TnsC, functionally unrelated)
2.1787226	11.343687	Other AAA+ (Structural homologs of TnsC, functionally unrelated)
2.207399	11.395358	Other AAA+ (Structural homologs of TnsC, functionally unrelated)
2.2458737	11.363551	Other AAA+ (Structural homologs of TnsC, functionally unrelated)
2.2302098	11.419943	Other AAA+ (Structural homologs of TnsC, functionally unrelated)
2.2905028	11.436979	Other AAA+ (Structural homologs of TnsC, functionally unrelated)
2.1826618	11.363334	Other AAA+ (Structural homologs of TnsC, functionally unrelated)
-2.240267	12.483516	TnsC-like AAA+ (manually inspected)
-2.244092	12.629646	TnsC-like AAA+ (manually inspected)
-7.4062634	4.122052	Other AAA+ (Structural homologs of TnsC, functionally unrelated)
-7.3693037	4.0850987	Other AAA+ (Structural homologs of TnsC, functionally unrelated)
-7.4075437	4.1233783	Other AAA+ (Structural homologs of TnsC, functionally unrelated)
10.653417	-6.342109	Other AAA+ (Structural homologs of TnsC, functionally unrelated)
10.618954	-6.375885	Other AAA+ (Structural homologs of TnsC, functionally unrelated)
10.613464	-6.386143	Other AAA+ (Structural homologs of TnsC, functionally unrelated)
10.660453	-6.3652015	Other AAA+ (Structural homologs of TnsC, functionally unrelated)
10.6380825	-6.3956065	Other AAA+ (Structural homologs of TnsC, functionally unrelated)
10.591334	-6.409239	Other AAA+ (Structural homologs of TnsC, functionally unrelated)
10.555246	-6.446226	Other AAA+ (Structural homologs of TnsC, functionally unrelated)
10.614943	-6.391951	Other AAA+ (Structural homologs of TnsC, functionally unrelated)
10.575157	-6.4246845	Other AAA+ (Structural homologs of TnsC, functionally unrelated)
10.625417	-6.364859	Other AAA+ (Structural homologs of TnsC, functionally unrelated)
6.943887	-5.2576513	TnsC-like AAA+ (manually inspected)
1.3786265	11.696301	Other AAA+ (Structural homologs of TnsC, functionally unrelated)
1.4004818	11.721565	Other AAA+ (Structural homologs of TnsC, functionally unrelated)
-2.9388266	12.564221	TnsC-like AAA+ (manually inspected)
-2.9752126	12.547989	TnsC-like AAA+ (manually inspected)
-2.9339993	12.56719	TnsC-like AAA+ (manually inspected)
-2.9564998	12.571318	TnsC-like AAA+ (manually inspected)
10.199194	7.6702337	TnsC-like AAA+ (manually inspected)
10.981248	9.64697	TnsC-like AAA+ (manually inspected)
10.85914	9.721842	TnsC-like AAA+ (manually inspected)
10.9192505	9.568315	TnsC-like AAA+ (manually inspected)
11.00007	9.559136	TnsC-like AAA+ (manually inspected)
10.88346	9.707848	TnsC-like AAA+ (manually inspected)
11.010276	9.711185	TnsC-like AAA+ (manually inspected)
10.968552	9.657811	TnsC-like AAA+ (manually inspected)
10.93399	9.634016	TnsC-like AAA+ (manually inspected)
5.069737	-27.033855	TnsC-like AAA+ (manually inspected)
5.0256076	-27.050137	TnsC-like AAA+ (manually inspected)
5.0949197	-27.056108	TnsC-like AAA+ (manually inspected)
4.9445815	-27.11586	TnsC-like AAA+ (manually inspected)
4.983056	-27.10189	TnsC-like AAA+ (manually inspected)
5.0484223	-27.036942	TnsC-like AAA+ (manually inspected)
4.9688206	-27.07171	TnsC-like AAA+ (manually inspected)
5.0660844	-27.003016	TnsC-like AAA+ (manually inspected)
4.9496326	-27.125578	TnsC-like AAA+ (manually inspected)
7.5327644	-4.4965096	TnsC-like AAA+ (manually inspected)
11.900745	6.841125	TnsC-like AAA+ (manually inspected)
11.946591	6.7951126	TnsC-like AAA+ (manually inspected)
3.1624234	12.071382	Other AAA+ (Structural homologs of TnsC, functionally unrelated)
3.1581373	12.071427	Other AAA+ (Structural homologs of TnsC, functionally unrelated)
15.598899	26.20017	TnsC-like AAA+ (manually inspected)
10.183311	-9.773348	TnsC-like AAA+ (manually inspected)
10.184074	-9.76149	TnsC-like AAA+ (manually inspected)
10.194461	-9.776899	TnsC-like AAA+ (manually inspected)
10.11033	-9.824342	TnsC-like AAA+ (manually inspected)
10.225956	-9.783974	TnsC-like AAA+ (manually inspected)
10.137874	-9.724467	TnsC-like AAA+ (manually inspected)
10.155704	-9.761279	TnsC-like AAA+ (manually inspected)
10.244298	-9.717853	TnsC-like AAA+ (manually inspected)
-1.9288515	12.727409	TnsC-like AAA+ (manually inspected)
12.504785	-3.2344637	TnsC-like AAA+ (manually inspected)
12.555809	-3.1852775	TnsC-like AAA+ (manually inspected)
12.5646	-3.1931489	TnsC-like AAA+ (manually inspected)
10.352999	-9.851046	TnsC-like AAA+ (manually inspected)
10.296085	-9.810158	TnsC-like AAA+ (manually inspected)
10.21498	-9.859541	TnsC-like AAA+ (manually inspected)
1.377377	11.619311	Other AAA+ (Structural homologs of TnsC, functionally unrelated)
10.865334	9.2897415	TnsC-like AAA+ (manually inspected)
3.0768301	12.15911	Other AAA+ (Structural homologs of TnsC, functionally unrelated)
3.0626738	12.171783	Other AAA+ (Structural homologs of TnsC, functionally unrelated)
3.0774493	12.159736	Other AAA+ (Structural homologs of TnsC, functionally unrelated)
3.0807405	12.157229	Other AAA+ (Structural homologs of TnsC, functionally unrelated)
10.23219	7.688374	TnsC-like AAA+ (manually inspected)
11.872645	6.863247	TnsC-like AAA+ (manually inspected)
11.887625	6.849014	TnsC-like AAA+ (manually inspected)
11.075902	9.241346	TnsC-like AAA+ (manually inspected)
11.077523	9.271887	TnsC-like AAA+ (manually inspected)
-16.728657	17.977495	TnsC-like AAA+ (manually inspected)
-16.909336	18.100826	TnsC-like AAA+ (manually inspected)
-7.406366	4.1221147	Other AAA+ (Structural homologs of TnsC, functionally unrelated)
-7.415164	4.1309285	Other AAA+ (Structural homologs of TnsC, functionally unrelated)
-7.4026046	4.118276	Other AAA+ (Structural homologs of TnsC, functionally unrelated)
7.3887005	-4.627333	TnsC-like AAA+ (manually inspected)
7.36816	-4.6216526	TnsC-like AAA+ (manually inspected)
3.3970227	11.889514	Other AAA+ (Structural homologs of TnsC, functionally unrelated)
4.8032293	-27.240976	TnsC-like AAA+ (manually inspected)
4.8250046	-27.196964	TnsC-like AAA+ (manually inspected)
-2.0078912	12.698948	TnsC-like AAA+ (manually inspected)
7.3586636	-4.6931877	TnsC-like AAA+ (manually inspected)
13.042276	-2.5010722	Other AAA+ (Structural homologs of TnsC, functionally unrelated)
12.991754	-2.5140388	Other AAA+ (Structural homologs of TnsC, functionally unrelated)
12.996505	-2.5261712	Other AAA+ (Structural homologs of TnsC, functionally unrelated)
13.030133	-2.5195115	Other AAA+ (Structural homologs of TnsC, functionally unrelated)
13.003457	-2.5331893	Other AAA+ (Structural homologs of TnsC, functionally unrelated)
13.0130625	-2.5130239	Other AAA+ (Structural homologs of TnsC, functionally unrelated)
-5.3210697	-4.5203815	TnsC-like AAA+ (manually inspected)
5.4683685	-26.664352	TnsC-like AAA+ (manually inspected)
5.423776	-26.764975	Other AAA+ (Structural homologs of TnsC, functionally unrelated)
5.670297	-26.566717	Other AAA+ (Structural homologs of TnsC, functionally unrelated)
5.4926047	-26.75351	Other AAA+ (Structural homologs of TnsC, functionally unrelated)
5.4854264	-26.902695	Other AAA+ (Structural homologs of TnsC, functionally unrelated)
5.4619684	-26.810524	Other AAA+ (Structural homologs of TnsC, functionally unrelated)
5.4358582	-26.735456	Other AAA+ (Structural homologs of TnsC, functionally unrelated)
5.530848	-26.76339	Other AAA+ (Structural homologs of TnsC, functionally unrelated)
5.5870867	-26.738493	Other AAA+ (Structural homologs of TnsC, functionally unrelated)
5.5724607	-26.79059	Other AAA+ (Structural homologs of TnsC, functionally unrelated)
5.3093586	-26.651073	Other AAA+ (Structural homologs of TnsC, functionally unrelated)
5.4128995	-26.854025	Other AAA+ (Structural homologs of TnsC, functionally unrelated)
5.744888	-26.685286	Other AAA+ (Structural homologs of TnsC, functionally unrelated)
5.6080637	-26.753584	Other AAA+ (Structural homologs of TnsC, functionally unrelated)
5.892447	-26.811184	Other AAA+ (Structural homologs of TnsC, functionally unrelated)
5.4668775	-26.65547	Other AAA+ (Structural homologs of TnsC, functionally unrelated)
5.485115	-26.898272	TnsC-like AAA+ (manually inspected)
5.5605164	-26.699211	Other AAA+ (Structural homologs of TnsC, functionally unrelated)
5.591192	-26.678635	Other AAA+ (Structural homologs of TnsC, functionally unrelated)
5.6696744	-26.765265	Other AAA+ (Structural homologs of TnsC, functionally unrelated)
5.2805715	-26.612967	Other AAA+ (Structural homologs of TnsC, functionally unrelated)
5.363267	-26.8704	Other AAA+ (Structural homologs of TnsC, functionally unrelated)
5.3815255	-26.74937	Other AAA+ (Structural homologs of TnsC, functionally unrelated)
5.3753347	-26.514587	Other AAA+ (Structural homologs of TnsC, functionally unrelated)
5.670529	-26.868	Other AAA+ (Structural homologs of TnsC, functionally unrelated)
5.7681804	-26.70532	Other AAA+ (Structural homologs of TnsC, functionally unrelated)
5.8201942	-26.482145	Other AAA+ (Structural homologs of TnsC, functionally unrelated)
5.429709	-26.867819	TnsC-like AAA+ (manually inspected)
5.423128	-26.78349	TnsC-like AAA+ (manually inspected)
5.8057723	-26.549526	TnsC-like AAA+ (manually inspected)
5.4557815	-26.581635	TnsC-like AAA+ (manually inspected)
5.7821136	-26.538635	TnsC-like AAA+ (manually inspected)
5.8676696	-26.713806	TnsC-like AAA+ (manually inspected)
5.5081625	-26.408213	Other AAA+ (Structural homologs of TnsC, functionally unrelated)
5.8434615	-26.65265	Other AAA+ (Structural homologs of TnsC, functionally unrelated)
5.5198283	-26.518038	TnsC-like AAA+ (manually inspected)
5.6924334	-26.523085	TnsC-like AAA+ (manually inspected)
5.476068	-26.412663	TnsC-like AAA+ (manually inspected)
5.210921	-26.479261	Other AAA+ (Structural homologs of TnsC, functionally unrelated)
5.9077272	-26.474768	Other AAA+ (Structural homologs of TnsC, functionally unrelated)
5.756976	-26.597834	Other AAA+ (Structural homologs of TnsC, functionally unrelated)
5.393412	-26.461111	Other AAA+ (Structural homologs of TnsC, functionally unrelated)
5.0992856	-26.5387	Other AAA+ (Structural homologs of TnsC, functionally unrelated)
5.4785876	-26.396421	Other AAA+ (Structural homologs of TnsC, functionally unrelated)
5.797702	-27.067	Other AAA+ (Structural homologs of TnsC, functionally unrelated)
5.877364	-26.896948	Other AAA+ (Structural homologs of TnsC, functionally unrelated)
5.3997054	-26.784098	Other AAA+ (Structural homologs of TnsC, functionally unrelated)
5.330147	-26.326262	Other AAA+ (Structural homologs of TnsC, functionally unrelated)
5.524103	-26.263052	Other AAA+ (Structural homologs of TnsC, functionally unrelated)
5.370144	-26.816465	Other AAA+ (Structural homologs of TnsC, functionally unrelated)
5.4606223	-27.165031	Other AAA+ (Structural homologs of TnsC, functionally unrelated)
5.188181	-26.53844	Other AAA+ (Structural homologs of TnsC, functionally unrelated)
5.6580667	-26.23489	TnsC-like AAA+ (manually inspected)
5.32975	-26.480907	TnsC-like AAA+ (manually inspected)
4.9612155	-26.584557	TnsC-like AAA+ (manually inspected)
5.7503667	-26.974882	Other AAA+ (Structural homologs of TnsC, functionally unrelated)
5.6503882	-27.05942	Other AAA+ (Structural homologs of TnsC, functionally unrelated)
5.4200387	-27.282839	Other AAA+ (Structural homologs of TnsC, functionally unrelated)
5.5282226	-27.025595	TnsC-like AAA+ (manually inspected)
5.087629	-26.385822	Other AAA+ (Structural homologs of TnsC, functionally unrelated)
5.4344287	-27.005928	Other AAA+ (Structural homologs of TnsC, functionally unrelated)
5.8159676	-26.341969	TnsC-like AAA+ (manually inspected)
5.8827214	-27.018286	Other AAA+ (Structural homologs of TnsC, functionally unrelated)
5.658749	-27.054232	TnsC-like AAA+ (manually inspected)
5.8875785	-27.097094	Other AAA+ (Structural homologs of TnsC, functionally unrelated)
5.7183475	-27.06119	Other AAA+ (Structural homologs of TnsC, functionally unrelated)
5.700366	-27.012934	Other AAA+ (Structural homologs of TnsC, functionally unrelated)
5.5944557	-26.448338	Other AAA+ (Structural homologs of TnsC, functionally unrelated)
5.0943904	-26.656078	Other AAA+ (Structural homologs of TnsC, functionally unrelated)
5.1268053	-26.520573	Other AAA+ (Structural homologs of TnsC, functionally unrelated)
5.600875	-26.343233	Other AAA+ (Structural homologs of TnsC, functionally unrelated)
5.6937375	-26.331448	Other AAA+ (Structural homologs of TnsC, functionally unrelated)
5.785416	-26.784044	Other AAA+ (Structural homologs of TnsC, functionally unrelated)
5.7390494	-27.075924	Other AAA+ (Structural homologs of TnsC, functionally unrelated)
5.4505424	-26.275965	TnsC-like AAA+ (manually inspected)
5.5582337	-26.434374	Other AAA+ (Structural homologs of TnsC, functionally unrelated)
6.0612383	-26.715324	Other AAA+ (Structural homologs of TnsC, functionally unrelated)
5.882989	-26.449066	Other AAA+ (Structural homologs of TnsC, functionally unrelated)
5.973916	-26.68602	Other AAA+ (Structural homologs of TnsC, functionally unrelated)
6.0125465	-26.770386	Other AAA+ (Structural homologs of TnsC, functionally unrelated)
6.0790753	-26.55914	Other AAA+ (Structural homologs of TnsC, functionally unrelated)
5.7281785	-26.787573	Other AAA+ (Structural homologs of TnsC, functionally unrelated)
10.176643	-9.794472	TnsC-like AAA+ (manually inspected)
10.165077	-9.813359	TnsC-like AAA+ (manually inspected)
10.226296	-9.828964	TnsC-like AAA+ (manually inspected)
10.1807785	-9.789246	TnsC-like AAA+ (manually inspected)
-5.5650816	-4.161961	TnsC-like AAA+ (manually inspected)
12.63602	-3.097305	TnsC-like AAA+ (manually inspected)
12.887746	-2.6909018	Other AAA+ (Structural homologs of TnsC, functionally unrelated)
-3.1114168	12.359435	TnsC-like AAA+ (manually inspected)
-2.2232869	12.504343	TnsC-like AAA+ (manually inspected)
7.493632	-4.555605	TnsC-like AAA+ (manually inspected)
-5.24786	-4.5803223	TnsC-like AAA+ (manually inspected)
10.712875	-6.2107697	Other AAA+ (Structural homologs of TnsC, functionally unrelated)
14.0851965	8.338303	TnsC-like AAA+ (manually inspected)
15.496804	-13.538434	TnsC-like AAA+ (manually inspected)
15.499135	-13.523381	TnsC-like AAA+ (manually inspected)
7.498753	-4.3940964	TnsC-like AAA+ (manually inspected)
7.4628377	-4.602384	TnsC-like AAA+ (manually inspected)
7.484311	-4.600822	TnsC-like AAA+ (manually inspected)
7.558371	-4.4315844	TnsC-like AAA+ (manually inspected)
12.538025	-3.2069933	TnsC-like AAA+ (manually inspected)
11.0466585	9.199253	TnsC-like AAA+ (manually inspected)
10.635414	-6.353245	Other AAA+ (Structural homologs of TnsC, functionally unrelated)
10.574587	-6.4214644	Other AAA+ (Structural homologs of TnsC, functionally unrelated)
10.587073	-6.323118	Other AAA+ (Structural homologs of TnsC, functionally unrelated)
-2.2718775	12.445616	TnsC-like AAA+ (manually inspected)
-2.2423646	12.466887	TnsC-like AAA+ (manually inspected)
12.590326	-3.1406226	Other AAA+ (Structural homologs of TnsC, functionally unrelated)
12.530451	-3.2009957	Other AAA+ (Structural homologs of TnsC, functionally unrelated)
12.608228	-3.1228995	TnsC-like AAA+ (manually inspected)
12.62896	-3.1035347	TnsC-like AAA+ (manually inspected)
10.249068	7.577778	TnsC-like AAA+ (manually inspected)
-15.163643	17.153933	TnsC-like AAA+ (manually inspected)
-15.17235	17.162199	TnsC-like AAA+ (manually inspected)
-15.172646	17.162266	TnsC-like AAA+ (manually inspected)
11.890877	6.8489237	TnsC-like AAA+ (manually inspected)
11.901817	6.8352966	TnsC-like AAA+ (manually inspected)
11.851798	6.885719	TnsC-like AAA+ (manually inspected)
11.922212	6.8149457	TnsC-like AAA+ (manually inspected)
-2.3278034	12.487163	TnsC-like AAA+ (manually inspected)
-2.648188	1.4338166	TnsC-like AAA+ (manually inspected)
-2.6434371	1.4382693	TnsC-like AAA+ (manually inspected)
-2.6810424	1.4005892	TnsC-like AAA+ (manually inspected)
-2.6588056	1.422794	TnsC-like AAA+ (manually inspected)
7.265201	-4.786107	TnsC-like AAA+ (manually inspected)
-2.6198788	1.4615009	TnsC-like AAA+ (manually inspected)
-2.6251354	1.4554962	TnsC-like AAA+ (manually inspected)
-2.6248553	1.4566905	TnsC-like AAA+ (manually inspected)
-2.568621	1.512955	TnsC-like AAA+ (manually inspected)
10.626335	8.220704	Other AAA+ (Structural homologs of TnsC, functionally unrelated)
7.571744	-4.112681	TnsC-like AAA+ (manually inspected)
7.5610957	-4.11968	TnsC-like AAA+ (manually inspected)
7.567758	-4.096643	TnsC-like AAA+ (manually inspected)
7.575635	-4.136289	TnsC-like AAA+ (manually inspected)
7.59817	-4.0714045	TnsC-like AAA+ (manually inspected)
7.5480094	-4.114828	TnsC-like AAA+ (manually inspected)
-16.742641	18.057158	TnsC-like AAA+ (manually inspected)
-16.702784	18.030258	TnsC-like AAA+ (manually inspected)
-16.753506	18.058334	TnsC-like AAA+ (manually inspected)
-16.787582	18.081625	TnsC-like AAA+ (manually inspected)
-16.783852	17.967976	TnsC-like AAA+ (manually inspected)
-16.758404	18.221582	TnsC-like AAA+ (manually inspected)
-16.850784	18.130299	TnsC-like AAA+ (manually inspected)
-16.928741	18.071032	TnsC-like AAA+ (manually inspected)
-16.859497	18.17159	TnsC-like AAA+ (manually inspected)
-16.810253	18.102997	TnsC-like AAA+ (manually inspected)
-16.686186	18.114878	TnsC-like AAA+ (manually inspected)
-16.733036	17.997934	TnsC-like AAA+ (manually inspected)
-16.654749	18.122753	TnsC-like AAA+ (manually inspected)
-16.847994	18.198092	TnsC-like AAA+ (manually inspected)
-16.785238	18.100952	TnsC-like AAA+ (manually inspected)
-16.774223	18.099424	TnsC-like AAA+ (manually inspected)
-16.870762	18.203512	TnsC-like AAA+ (manually inspected)
-16.877453	17.971102	TnsC-like AAA+ (manually inspected)
-16.836342	17.872322	TnsC-like AAA+ (manually inspected)
-16.880306	18.184113	TnsC-like AAA+ (manually inspected)
-16.59422	17.793266	TnsC-like AAA+ (manually inspected)
-16.536259	17.824186	TnsC-like AAA+ (manually inspected)
-16.725655	17.98419	TnsC-like AAA+ (manually inspected)
-16.666561	17.966595	TnsC-like AAA+ (manually inspected)
-16.675667	17.959618	TnsC-like AAA+ (manually inspected)
-16.928556	17.904818	TnsC-like AAA+ (manually inspected)
-16.682108	17.987028	TnsC-like AAA+ (manually inspected)
-16.758064	18.11915	TnsC-like AAA+ (manually inspected)
-16.837345	18.199402	TnsC-like AAA+ (manually inspected)
-16.641487	18.11954	TnsC-like AAA+ (manually inspected)
10.949556	9.702621	TnsC-like AAA+ (manually inspected)
10.945842	9.717904	TnsC-like AAA+ (manually inspected)
10.982925	9.761262	TnsC-like AAA+ (manually inspected)
10.898973	9.708653	TnsC-like AAA+ (manually inspected)
10.994093	9.652885	TnsC-like AAA+ (manually inspected)
10.895817	9.735798	TnsC-like AAA+ (manually inspected)
-2.194233	12.536061	TnsC-like AAA+ (manually inspected)
-2.2215364	12.402638	TnsC-like AAA+ (manually inspected)
-2.2735586	12.5023365	TnsC-like AAA+ (manually inspected)
1.3171664	11.626649	Other AAA+ (Structural homologs of TnsC, functionally unrelated)
1.380328	11.675896	Other AAA+ (Structural homologs of TnsC, functionally unrelated)
1.3472271	11.645088	Other AAA+ (Structural homologs of TnsC, functionally unrelated)
11.020614	9.596463	TnsC-like AAA+ (manually inspected)
-5.1751113	-4.4457216	TnsC-like AAA+ (manually inspected)
-5.108421	-4.4017754	TnsC-like AAA+ (manually inspected)
10.282238	7.687176	TnsC-like AAA+ (manually inspected)
10.268945	7.652801	TnsC-like AAA+ (manually inspected)
10.340643	7.742955	TnsC-like AAA+ (manually inspected)
14.066456	8.321103	TnsC-like AAA+ (manually inspected)
14.069652	8.322569	TnsC-like AAA+ (manually inspected)
14.069233	8.322461	TnsC-like AAA+ (manually inspected)
14.067794	8.324161	TnsC-like AAA+ (manually inspected)
14.056896	8.302566	TnsC-like AAA+ (manually inspected)
14.0926695	8.289903	TnsC-like AAA+ (manually inspected)
14.073375	8.319073	TnsC-like AAA+ (manually inspected)
13.70114	-11.427758	TnsC-like AAA+ (manually inspected)
13.698799	-11.428062	TnsC-like AAA+ (manually inspected)
10.21429	7.685847	TnsC-like AAA+ (manually inspected)
10.162961	7.771313	TnsC-like AAA+ (manually inspected)
10.196325	7.735389	TnsC-like AAA+ (manually inspected)
10.162347	7.763948	TnsC-like AAA+ (manually inspected)
13.702605	-11.45659	TnsC-like AAA+ (manually inspected)
13.744433	-11.402874	TnsC-like AAA+ (manually inspected)
10.916631	9.791964	TnsC-like AAA+ (manually inspected)
-5.8508472	-4.2935038	TnsC-like AAA+ (manually inspected)
-5.7650642	-4.2222185	TnsC-like AAA+ (manually inspected)
-5.80871	-4.3512435	TnsC-like AAA+ (manually inspected)
10.96436	9.63926	TnsC-like AAA+ (manually inspected)
14.91129	-14.719775	TnsC (previously identified, pos. ctrl)
11.933506	-3.813539	TnsC (previously identified, pos. ctrl)
11.9290695	-3.8180692	TnsC (previously identified, pos. ctrl)
14.880273	-15.550945	TnsC (previously identified, pos. ctrl)
6.8785877	0.9803576	TnsC (previously identified, pos. ctrl)
6.7997956	1.0798427	TnsC (previously identified, pos. ctrl)
6.828794	0.9917111	TnsC (previously identified, pos. ctrl)
6.694536	1.221147	TnsC (previously identified, pos. ctrl)
14.64078	-16.466799	TnsC (previously identified, pos. ctrl)
14.625546	-16.494694	TnsC (previously identified, pos. ctrl)
14.96363	-15.5941515	TnsC (previously identified, pos. ctrl)
14.963691	-15.605743	TnsC (previously identified, pos. ctrl)
6.7715616	1.1130904	TnsC (previously identified, pos. ctrl)
15.595817	-13.393959	TnsC (previously identified, pos. ctrl)
15.5911255	-13.4027	TnsC (previously identified, pos. ctrl)
6.5101686	1.6351228	TnsC (previously identified, pos. ctrl)
6.495701	1.6514809	TnsC (previously identified, pos. ctrl)
6.5279145	1.6128194	TnsC (previously identified, pos. ctrl)
6.52061	1.6269186	TnsC (previously identified, pos. ctrl)
6.844045	1.0767245	TnsC (previously identified, pos. ctrl)
14.754859	-16.28624	TnsC (previously identified, pos. ctrl)
6.810662	1.0723317	TnsC (previously identified, pos. ctrl)
6.798658	1.082968	TnsC (previously identified, pos. ctrl)
14.917102	-15.034939	TnsC (previously identified, pos. ctrl)
14.771271	-16.287498	TnsC (previously identified, pos. ctrl)
14.9091015	-14.704436	TnsC (previously identified, pos. ctrl)
14.904984	-14.694424	TnsC (previously identified, pos. ctrl)
14.925642	-14.7250185	TnsC (previously identified, pos. ctrl)
14.554432	-16.442389	TnsC (previously identified, pos. ctrl)
14.601837	-16.5055	TnsC (previously identified, pos. ctrl)
14.589312	-16.557428	TnsC (previously identified, pos. ctrl)
14.686014	-16.55022	TnsC (previously identified, pos. ctrl)
14.648158	-16.551743	TnsC (previously identified, pos. ctrl)
14.692169	-16.569841	TnsC (previously identified, pos. ctrl)
14.602606	-16.449772	TnsC (previously identified, pos. ctrl)
14.689126	-16.521467	TnsC (previously identified, pos. ctrl)
14.564383	-16.453562	TnsC (previously identified, pos. ctrl)
14.622968	-16.614132	TnsC (previously identified, pos. ctrl)
14.70629	-16.537666	TnsC (previously identified, pos. ctrl)
14.704788	-16.53541	TnsC (previously identified, pos. ctrl)
14.6493225	-16.514988	TnsC (previously identified, pos. ctrl)
6.883527	0.9759756	TnsC (previously identified, pos. ctrl)
6.954611	0.90229607	TnsC (previously identified, pos. ctrl)
14.986734	-15.607656	TnsC (previously identified, pos. ctrl)
14.978446	-15.590748	TnsC (previously identified, pos. ctrl)
6.653565	1.2970787	TnsC (previously identified, pos. ctrl)
6.7502036	1.0818877	TnsC (previously identified, pos. ctrl)
15.425295	-13.711943	TnsC (previously identified, pos. ctrl)
15.375494	-13.77325	TnsC (previously identified, pos. ctrl)
6.410595	1.750487	TnsC (previously identified, pos. ctrl)
6.490092	1.6702261	TnsC (previously identified, pos. ctrl)
6.5130043	1.673758	TnsC (previously identified, pos. ctrl)
6.434337	1.7297274	TnsC (previously identified, pos. ctrl)
6.981025	0.853395	TnsC (previously identified, pos. ctrl)
14.853985	-16.20845	TnsC (previously identified, pos. ctrl)
14.865463	-15.995365	TnsC (previously identified, pos. ctrl)
12.15998	-3.578581	TnsC (previously identified, pos. ctrl)
15.37745	-13.767388	TnsC (previously identified, pos. ctrl)
0.5765074	-10.794647	DnaB helicase (functional neg. ctrl)
0.9027711	-11.138772	DnaB helicase (functional neg. ctrl)
0.90616834	-11.149723	DnaB helicase (functional neg. ctrl)
4.798377	-27.224106	DnaB helicase (functional neg. ctrl)
6.860386	-5.357588	DnaB helicase (functional neg. ctrl)
6.8333416	-5.384346	DnaB helicase (functional neg. ctrl)
6.858708	-5.3588405	DnaB helicase (functional neg. ctrl)
6.832482	-5.386042	DnaB helicase (functional neg. ctrl)
6.876138	-5.3415475	DnaB helicase (functional neg. ctrl)
6.850254	-5.367577	DnaB helicase (functional neg. ctrl)
6.857685	-5.359154	DnaB helicase (functional neg. ctrl)
6.9024363	-5.3150945	DnaB helicase (functional neg. ctrl)
6.840403	-5.3788085	DnaB helicase (functional neg. ctrl)
12.277533	-3.4656081	DnaB helicase (functional neg. ctrl)
0.6342373	-10.76971	DnaB helicase (functional neg. ctrl)
0.6380714	-10.778267	DnaB helicase (functional neg. ctrl)
0.6104235	-10.711944	DnaB helicase (functional neg. ctrl)
0.61195135	-10.746206	DnaB helicase (functional neg. ctrl)
0.68613744	-10.821858	DnaB helicase (functional neg. ctrl)
0.62105423	-10.758104	DnaB helicase (functional neg. ctrl)
0.61632705	-10.754381	DnaB helicase (functional neg. ctrl)
5.160524	-27.393864	DnaB helicase (functional neg. ctrl)
15.248746	-15.223056	DnaB helicase (functional neg. ctrl)
0.8631281	-11.10528	DnaB helicase (functional neg. ctrl)
0.90923	-11.151091	DnaB helicase (functional neg. ctrl)
0.949823	-11.194119	DnaB helicase (functional neg. ctrl)
0.90545434	-11.149112	DnaB helicase (functional neg. ctrl)
0.93872344	-11.039168	DnaB helicase (functional neg. ctrl)
0.71894157	-10.834389	DnaB helicase (functional neg. ctrl)
0.5437112	-10.688999	DnaB helicase (functional neg. ctrl)
12.210715	-3.5366576	DnaB helicase (functional neg. ctrl)
0.8983827	-11.130266	DnaB helicase (functional neg. ctrl)
0.8817569	-11.113125	DnaB helicase (functional neg. ctrl)
18.609472	11.652296	DnaB helicase (functional neg. ctrl)
18.552849	11.595998	DnaB helicase (functional neg. ctrl)
18.589788	11.663014	DnaB helicase (functional neg. ctrl)
18.425764	11.726634	DnaB helicase (functional neg. ctrl)
18.578411	11.606815	DnaB helicase (functional neg. ctrl)
18.58598	11.618169	DnaB helicase (functional neg. ctrl)
18.59785	11.599979	DnaB helicase (functional neg. ctrl)
18.659113	11.689803	DnaB helicase (functional neg. ctrl)
18.561884	11.631096	DnaB helicase (functional neg. ctrl)
18.509457	11.621467	DnaB helicase (functional neg. ctrl)
18.565678	11.5927515	DnaB helicase (functional neg. ctrl)
18.520044	11.634097	DnaB helicase (functional neg. ctrl)
18.629705	11.55426	DnaB helicase (functional neg. ctrl)
18.464941	11.519962	DnaB helicase (functional neg. ctrl)
18.528917	11.67035	DnaB helicase (functional neg. ctrl)
18.50032	11.503439	DnaB helicase (functional neg. ctrl)
18.607557	11.559768	DnaB helicase (functional neg. ctrl)
-9.054566	6.938514	NuoA (structural and functional neg. ctrl)
-9.099025	6.894216	NuoA (structural and functional neg. ctrl)
-9.118311	6.874829	NuoA (structural and functional neg. ctrl)
-9.133293	6.859694	NuoA (structural and functional neg. ctrl)
-9.064393	6.9291463	NuoA (structural and functional neg. ctrl)
-9.02308	6.970374	NuoA (structural and functional neg. ctrl)
-9.097681	6.8956146	NuoA (structural and functional neg. ctrl)
-9.120016	6.8736587	NuoA (structural and functional neg. ctrl)
-9.091175	6.9023433	NuoA (structural and functional neg. ctrl)
-9.093991	6.899333	NuoA (structural and functional neg. ctrl)
-9.0724535	6.9211574	NuoA (structural and functional neg. ctrl)
-9.064835	6.928803	NuoA (structural and functional neg. ctrl)
-19.040314	-4.3771915	NuoA (structural and functional neg. ctrl)
-19.09025	-4.354786	NuoA (structural and functional neg. ctrl)
-19.150782	-4.4377894	NuoA (structural and functional neg. ctrl)
-19.13469	-4.339776	NuoA (structural and functional neg. ctrl)
-18.977028	-4.288811	NuoA (structural and functional neg. ctrl)
-19.1253	-4.4476748	NuoA (structural and functional neg. ctrl)
-19.23271	-4.4327097	NuoA (structural and functional neg. ctrl)
-19.100134	-4.3884654	NuoA (structural and functional neg. ctrl)
-19.115534	-4.3421965	NuoA (structural and functional neg. ctrl)
-19.092262	-4.4530845	NuoA (structural and functional neg. ctrl)
-19.149685	-4.3760724	NuoA (structural and functional neg. ctrl)
-19.15112	-4.239537	NuoA (structural and functional neg. ctrl)
-19.129528	-4.2723684	NuoA (structural and functional neg. ctrl)
-18.968378	-4.40395	NuoA (structural and functional neg. ctrl)
-19.23234	-4.141174	NuoA (structural and functional neg. ctrl)
-19.266882	-4.220918	NuoA (structural and functional neg. ctrl)
-19.203028	-4.4450364	NuoA (structural and functional neg. ctrl)
-18.975264	-4.2037377	NuoA (structural and functional neg. ctrl)
-19.258255	-4.230207	NuoA (structural and functional neg. ctrl)
-19.040848	-4.3249483	NuoA (structural and functional neg. ctrl)
-19.353107	-4.305589	NuoA (structural and functional neg. ctrl)
-18.82419	-4.2238383	NuoA (structural and functional neg. ctrl)
-19.26968	-4.1778297	NuoA (structural and functional neg. ctrl)
-19.112673	-4.239353	NuoA (structural and functional neg. ctrl)
-19.127392	-4.030581	NuoA (structural and functional neg. ctrl)
-19.047834	-4.486658	NuoA (structural and functional neg. ctrl)
-19.26061	-4.1600695	NuoA (structural and functional neg. ctrl)
-19.197481	-4.428281	NuoA (structural and functional neg. ctrl)
-19.088566	-4.3383207	NuoA (structural and functional neg. ctrl)
-19.075014	-4.3158975	NuoA (structural and functional neg. ctrl)
-19.110413	-4.312876	NuoA (structural and functional neg. ctrl)
-19.060186	-4.3549023	NuoA (structural and functional neg. ctrl)
-19.242744	-4.499678	NuoA (structural and functional neg. ctrl)
-19.2969	-4.183145	NuoA (structural and functional neg. ctrl)
-19.020405	-4.4049516	NuoA (structural and functional neg. ctrl)
-18.96534	-4.139211	NuoA (structural and functional neg. ctrl)
-19.227358	-4.477363	NuoA (structural and functional neg. ctrl)
-18.899384	-4.1970882	NuoA (structural and functional neg. ctrl)
