# Supplementary material for: Genomic language model predicts protein co-regulation and function
Source: Nat Commun. 2024 Apr 3;15:2880. doi: 10.1038/s41467-024-46947-9 (PMC10991518; doi:10.1038/s41467-024-46947-9)
Supplement: Supplementary file 4 — Source Data [file 41467_2024_46947_MOESM4_ESM.zip › Source_data/Figure4_source_data/4f_source_data.tsv]

PC1	PC2	label
9.860227	-0.5152682	TnsC-like AAA+ (manually inspected)
8.691126	6.205187	Other AAA+ (Structural homologs of TnsC, functionally unrelated)
8.455643	7.1857777	Other AAA+ (Structural homologs of TnsC, functionally unrelated)
8.549237	-1.959917	TnsC-like AAA+ (manually inspected)
8.574505	-1.9347572	TnsC-like AAA+ (manually inspected)
6.383663	-4.394265	TnsC-like AAA+ (manually inspected)
6.5048656	-4.28968	TnsC-like AAA+ (manually inspected)
12.434744	0.23601718	Other AAA+ (Structural homologs of TnsC, functionally unrelated)
18.605938	2.7458944	TnsC-like AAA+ (manually inspected)
18.57651	2.7116847	TnsC-like AAA+ (manually inspected)
-1.8592925	10.327171	Other AAA+ (Structural homologs of TnsC, functionally unrelated)
6.324656	-5.1201115	TnsC-like AAA+ (manually inspected)
6.2883897	-4.7017374	TnsC-like AAA+ (manually inspected)
6.354206	-5.0335784	TnsC-like AAA+ (manually inspected)
6.2976546	-4.9446197	TnsC-like AAA+ (manually inspected)
6.5120716	-5.162604	TnsC-like AAA+ (manually inspected)
6.255523	-4.6109657	TnsC-like AAA+ (manually inspected)
6.3877473	-5.0779643	TnsC-like AAA+ (manually inspected)
6.24915	-4.7148705	TnsC-like AAA+ (manually inspected)
6.2009892	-4.862041	TnsC-like AAA+ (manually inspected)
6.1657414	-4.696958	TnsC-like AAA+ (manually inspected)
6.264867	-4.975658	TnsC-like AAA+ (manually inspected)
6.352962	-5.000392	TnsC-like AAA+ (manually inspected)
6.242426	-4.8195853	TnsC-like AAA+ (manually inspected)
6.1879063	-4.657099	TnsC-like AAA+ (manually inspected)
6.1808677	-4.8242083	TnsC-like AAA+ (manually inspected)
6.2657037	-5.0514283	TnsC-like AAA+ (manually inspected)
6.349365	-5.0184565	TnsC-like AAA+ (manually inspected)
6.2317038	-4.7308083	TnsC-like AAA+ (manually inspected)
6.4053345	-5.071487	TnsC-like AAA+ (manually inspected)
6.305552	-5.0982203	TnsC-like AAA+ (manually inspected)
10.172093	-0.5238138	TnsC-like AAA+ (manually inspected)
6.303622	-5.06097	TnsC-like AAA+ (manually inspected)
8.99427	4.567247	TnsC-like AAA+ (manually inspected)
8.980322	4.532991	TnsC-like AAA+ (manually inspected)
8.944325	4.5673847	TnsC-like AAA+ (manually inspected)
8.972109	4.5466228	TnsC-like AAA+ (manually inspected)
8.95669	4.5464025	TnsC-like AAA+ (manually inspected)
9.08005	4.5558586	TnsC-like AAA+ (manually inspected)
9.078427	4.5281057	TnsC-like AAA+ (manually inspected)
8.955052	4.523161	TnsC-like AAA+ (manually inspected)
9.028604	4.4738364	TnsC-like AAA+ (manually inspected)
8.99879	4.5919304	TnsC-like AAA+ (manually inspected)
8.8756075	4.454049	TnsC-like AAA+ (manually inspected)
9.040079	4.4400077	TnsC-like AAA+ (manually inspected)
8.973804	4.5753818	TnsC-like AAA+ (manually inspected)
8.939016	4.494932	TnsC-like AAA+ (manually inspected)
10.8541765	0.62591785	Other AAA+ (Structural homologs of TnsC, functionally unrelated)
12.698693	2.1475618	TnsC-like AAA+ (manually inspected)
16.860153	4.254438	TnsC-like AAA+ (manually inspected)
16.596378	4.1034155	TnsC-like AAA+ (manually inspected)
15.763259	0.8729385	TnsC-like AAA+ (manually inspected)
16.89343	4.266631	TnsC-like AAA+ (manually inspected)
16.913782	4.3196936	TnsC-like AAA+ (manually inspected)
16.889027	4.286195	TnsC-like AAA+ (manually inspected)
16.916853	4.2605867	TnsC-like AAA+ (manually inspected)
16.859968	4.3047824	TnsC-like AAA+ (manually inspected)
16.818384	4.2769446	TnsC-like AAA+ (manually inspected)
16.884047	4.29393	TnsC-like AAA+ (manually inspected)
16.963198	4.265603	TnsC-like AAA+ (manually inspected)
16.912523	4.30414	TnsC-like AAA+ (manually inspected)
16.818943	4.3133283	TnsC-like AAA+ (manually inspected)
12.522811	0.40863305	Other AAA+ (Structural homologs of TnsC, functionally unrelated)
10.234241	-0.60868126	TnsC-like AAA+ (manually inspected)
10.917759	-0.8966003	TnsC-like AAA+ (manually inspected)
10.900023	-0.87280315	TnsC-like AAA+ (manually inspected)
-1.9213113	10.395867	TnsC-like AAA+ (manually inspected)
-2.3177447	10.780743	TnsC-like AAA+ (manually inspected)
-2.345509	10.808607	TnsC-like AAA+ (manually inspected)
-2.2507217	10.713757	TnsC-like AAA+ (manually inspected)
-2.3626924	10.825234	TnsC-like AAA+ (manually inspected)
-2.3008444	10.764056	TnsC-like AAA+ (manually inspected)
-1.899455	10.365813	TnsC-like AAA+ (manually inspected)
-1.8647218	10.331461	TnsC-like AAA+ (manually inspected)
-1.9026269	10.368977	TnsC-like AAA+ (manually inspected)
-1.8876206	10.353982	TnsC-like AAA+ (manually inspected)
-2.0097635	10.476013	TnsC-like AAA+ (manually inspected)
-2.1484687	10.612139	TnsC-like AAA+ (manually inspected)
-2.0320811	10.496955	TnsC-like AAA+ (manually inspected)
-2.188745	10.651908	TnsC-like AAA+ (manually inspected)
-1.8814925	10.348858	TnsC-like AAA+ (manually inspected)
-2.2917233	10.755147	TnsC-like AAA+ (manually inspected)
13.15562	1.6777917	TnsC-like AAA+ (manually inspected)
14.129768	3.204422	TnsC-like AAA+ (manually inspected)
14.009419	3.231705	TnsC-like AAA+ (manually inspected)
15.071757	0.25162435	TnsC-like AAA+ (manually inspected)
14.530168	0.14180234	TnsC-like AAA+ (manually inspected)
16.315329	0.61684054	TnsC-like AAA+ (manually inspected)
15.717367	0.83945274	TnsC-like AAA+ (manually inspected)
15.68024	0.85977864	TnsC-like AAA+ (manually inspected)
8.779408	6.0485516	Other AAA+ (Structural homologs of TnsC, functionally unrelated)
8.7776	6.04665	Other AAA+ (Structural homologs of TnsC, functionally unrelated)
8.774555	6.0867167	Other AAA+ (Structural homologs of TnsC, functionally unrelated)
8.732185	6.049377	Other AAA+ (Structural homologs of TnsC, functionally unrelated)
8.772603	6.1022596	Other AAA+ (Structural homologs of TnsC, functionally unrelated)
8.700534	6.0597415	Other AAA+ (Structural homologs of TnsC, functionally unrelated)
10.658758	0.58128273	Other AAA+ (Structural homologs of TnsC, functionally unrelated)
10.790059	-0.9757031	TnsC-like AAA+ (manually inspected)
10.75471	-1.028515	TnsC-like AAA+ (manually inspected)
10.801206	-0.957489	TnsC-like AAA+ (manually inspected)
10.762495	-1.0108601	TnsC-like AAA+ (manually inspected)
10.757155	-1.0152825	TnsC-like AAA+ (manually inspected)
10.770782	-1.0010098	TnsC-like AAA+ (manually inspected)
10.778313	-0.9897277	TnsC-like AAA+ (manually inspected)
13.958248	-0.28101745	TnsC-like AAA+ (manually inspected)
13.952022	-0.24173158	TnsC-like AAA+ (manually inspected)
18.773502	2.7217896	TnsC-like AAA+ (manually inspected)
18.864992	2.7246428	TnsC-like AAA+ (manually inspected)
18.990494	2.818779	TnsC-like AAA+ (manually inspected)
18.93189	2.7627401	TnsC-like AAA+ (manually inspected)
18.980583	2.822411	TnsC-like AAA+ (manually inspected)
18.809181	2.682994	TnsC-like AAA+ (manually inspected)
18.89236	2.6572747	TnsC-like AAA+ (manually inspected)
18.869392	2.6441607	TnsC-like AAA+ (manually inspected)
18.868172	2.741044	TnsC-like AAA+ (manually inspected)
18.907719	2.5763564	TnsC-like AAA+ (manually inspected)
18.832142	2.6126878	TnsC-like AAA+ (manually inspected)
18.63877	2.5924425	TnsC-like AAA+ (manually inspected)
18.859777	2.651128	TnsC-like AAA+ (manually inspected)
18.780302	2.6766393	TnsC-like AAA+ (manually inspected)
18.985754	2.530996	TnsC-like AAA+ (manually inspected)
18.902195	2.5211787	TnsC-like AAA+ (manually inspected)
10.28723	0.41925934	Other AAA+ (Structural homologs of TnsC, functionally unrelated)
15.497838	0.7854793	TnsC-like AAA+ (manually inspected)
8.830479	6.146152	Other AAA+ (Structural homologs of TnsC, functionally unrelated)
9.662342	-0.85901827	TnsC-like AAA+ (manually inspected)
17.35561	3.4024289	TnsC-like AAA+ (manually inspected)
14.633597	0.7812167	TnsC-like AAA+ (manually inspected)
14.724958	0.7639632	TnsC-like AAA+ (manually inspected)
14.57752	0.78082716	TnsC-like AAA+ (manually inspected)
15.122105	0.658217	TnsC-like AAA+ (manually inspected)
14.614712	0.77557606	TnsC-like AAA+ (manually inspected)
14.604998	0.80972624	TnsC-like AAA+ (manually inspected)
17.217236	0.27315128	TnsC-like AAA+ (manually inspected)
17.313644	0.28121212	TnsC-like AAA+ (manually inspected)
16.729427	0.15020859	TnsC-like AAA+ (manually inspected)
17.244026	0.38217142	TnsC-like AAA+ (manually inspected)
8.402673	7.0966587	Other AAA+ (Structural homologs of TnsC, functionally unrelated)
8.409493	7.232927	Other AAA+ (Structural homologs of TnsC, functionally unrelated)
8.425893	7.174034	Other AAA+ (Structural homologs of TnsC, functionally unrelated)
8.428655	7.20165	Other AAA+ (Structural homologs of TnsC, functionally unrelated)
8.413133	7.223384	Other AAA+ (Structural homologs of TnsC, functionally unrelated)
8.490557	7.183603	Other AAA+ (Structural homologs of TnsC, functionally unrelated)
8.496392	7.218412	Other AAA+ (Structural homologs of TnsC, functionally unrelated)
15.820871	0.9664466	TnsC-like AAA+ (manually inspected)
15.100234	0.5417419	TnsC-like AAA+ (manually inspected)
8.603825	6.695455	Other AAA+ (Structural homologs of TnsC, functionally unrelated)
8.614045	6.724629	Other AAA+ (Structural homologs of TnsC, functionally unrelated)
8.6015	6.7238564	Other AAA+ (Structural homologs of TnsC, functionally unrelated)
20.585863	-11.842639	Other AAA+ (Structural homologs of TnsC, functionally unrelated)
20.513308	-11.7700815	Other AAA+ (Structural homologs of TnsC, functionally unrelated)
20.598518	-11.855394	Other AAA+ (Structural homologs of TnsC, functionally unrelated)
20.579687	-11.836475	Other AAA+ (Structural homologs of TnsC, functionally unrelated)
20.51169	-11.768534	Other AAA+ (Structural homologs of TnsC, functionally unrelated)
20.58719	-11.844009	Other AAA+ (Structural homologs of TnsC, functionally unrelated)
20.569414	-11.826254	Other AAA+ (Structural homologs of TnsC, functionally unrelated)
20.574545	-11.83139	Other AAA+ (Structural homologs of TnsC, functionally unrelated)
20.567944	-11.824809	Other AAA+ (Structural homologs of TnsC, functionally unrelated)
20.494028	-11.750876	Other AAA+ (Structural homologs of TnsC, functionally unrelated)
10.151254	0.20739752	TnsC-like AAA+ (manually inspected)
9.013295	5.226026	Other AAA+ (Structural homologs of TnsC, functionally unrelated)
9.025455	5.2335567	Other AAA+ (Structural homologs of TnsC, functionally unrelated)
15.180388	0.644162	TnsC-like AAA+ (manually inspected)
15.163768	0.62637	TnsC-like AAA+ (manually inspected)
14.942518	0.68318117	TnsC-like AAA+ (manually inspected)
15.120673	0.6474772	TnsC-like AAA+ (manually inspected)
8.502392	-2.0042014	TnsC-like AAA+ (manually inspected)
13.818513	-0.78817713	TnsC-like AAA+ (manually inspected)
13.795598	-0.8183236	TnsC-like AAA+ (manually inspected)
13.767584	-0.7758112	TnsC-like AAA+ (manually inspected)
13.790743	-0.82111573	TnsC-like AAA+ (manually inspected)
13.81159	-0.7764821	TnsC-like AAA+ (manually inspected)
13.822839	-0.8341124	TnsC-like AAA+ (manually inspected)
13.777818	-0.82960224	TnsC-like AAA+ (manually inspected)
18.584387	2.454916	TnsC-like AAA+ (manually inspected)
9.074243	-1.4547939	TnsC-like AAA+ (manually inspected)
9.019694	-1.5092193	TnsC-like AAA+ (manually inspected)
9.044584	-1.484447	TnsC-like AAA+ (manually inspected)
9.040463	-1.4899204	TnsC-like AAA+ (manually inspected)
9.037143	-1.4828905	TnsC-like AAA+ (manually inspected)
9.354102	-1.1992507	TnsC-like AAA+ (manually inspected)
9.37774	-1.179553	TnsC-like AAA+ (manually inspected)
9.369766	-1.184801	TnsC-like AAA+ (manually inspected)
9.376272	-1.1783047	TnsC-like AAA+ (manually inspected)
10.007735	0.07488085	TnsC-like AAA+ (manually inspected)
18.168962	2.1961966	TnsC-like AAA+ (manually inspected)
18.35973	2.2909293	TnsC-like AAA+ (manually inspected)
8.796567	6.0077558	Other AAA+ (Structural homologs of TnsC, functionally unrelated)
8.897766	5.8943276	Other AAA+ (Structural homologs of TnsC, functionally unrelated)
18.643158	2.7591584	TnsC-like AAA+ (manually inspected)
9.806081	1.355631	TnsC-like AAA+ (manually inspected)
9.785024	1.3769397	TnsC-like AAA+ (manually inspected)
9.814728	1.3571508	TnsC-like AAA+ (manually inspected)
9.732631	1.4312797	TnsC-like AAA+ (manually inspected)
9.806612	1.378026	TnsC-like AAA+ (manually inspected)
9.783444	1.3477066	TnsC-like AAA+ (manually inspected)
9.812604	1.3421988	TnsC-like AAA+ (manually inspected)
9.744798	1.3100524	TnsC-like AAA+ (manually inspected)
15.161279	0.5321978	TnsC-like AAA+ (manually inspected)
13.090135	1.004793	TnsC-like AAA+ (manually inspected)
13.137969	0.9607669	TnsC-like AAA+ (manually inspected)
13.16655	0.89993286	TnsC-like AAA+ (manually inspected)
9.90009	1.184407	TnsC-like AAA+ (manually inspected)
9.90499	1.1618385	TnsC-like AAA+ (manually inspected)
16.510666	1.3261222	TnsC-like AAA+ (manually inspected)
9.086044	5.5435467	Other AAA+ (Structural homologs of TnsC, functionally unrelated)
16.795391	2.4100928	TnsC-like AAA+ (manually inspected)
9.077833	6.2485623	Other AAA+ (Structural homologs of TnsC, functionally unrelated)
9.090551	6.237777	Other AAA+ (Structural homologs of TnsC, functionally unrelated)
8.97158	6.3722835	Other AAA+ (Structural homologs of TnsC, functionally unrelated)
9.065777	6.2580914	Other AAA+ (Structural homologs of TnsC, functionally unrelated)
8.432914	-2.075765	TnsC-like AAA+ (manually inspected)
17.578232	1.8810757	TnsC-like AAA+ (manually inspected)
17.650742	1.932042	TnsC-like AAA+ (manually inspected)
17.66363	1.9621114	TnsC-like AAA+ (manually inspected)
17.567438	2.0283923	TnsC-like AAA+ (manually inspected)
16.280704	0.74239206	TnsC-like AAA+ (manually inspected)
16.228556	0.3371916	TnsC-like AAA+ (manually inspected)
8.611025	6.725747	Other AAA+ (Structural homologs of TnsC, functionally unrelated)
8.527636	6.6662664	Other AAA+ (Structural homologs of TnsC, functionally unrelated)
8.65288	6.6151695	Other AAA+ (Structural homologs of TnsC, functionally unrelated)
10.064447	0.34823585	TnsC-like AAA+ (manually inspected)
10.089345	0.29503566	TnsC-like AAA+ (manually inspected)
8.796254	5.9921284	Other AAA+ (Structural homologs of TnsC, functionally unrelated)
9.375548	-1.1927431	TnsC-like AAA+ (manually inspected)
9.402023	-1.1957024	TnsC-like AAA+ (manually inspected)
14.05057	0.19603561	TnsC-like AAA+ (manually inspected)
9.966852	-0.12130655	TnsC-like AAA+ (manually inspected)
12.404591	0.2639543	Other AAA+ (Structural homologs of TnsC, functionally unrelated)
12.40557	0.2645074	Other AAA+ (Structural homologs of TnsC, functionally unrelated)
12.372511	0.2249556	Other AAA+ (Structural homologs of TnsC, functionally unrelated)
12.412295	0.26358685	Other AAA+ (Structural homologs of TnsC, functionally unrelated)
12.367744	0.22256191	Other AAA+ (Structural homologs of TnsC, functionally unrelated)
12.388352	0.24547468	Other AAA+ (Structural homologs of TnsC, functionally unrelated)
6.3767405	-4.416047	TnsC-like AAA+ (manually inspected)
-5.362533	7.487749	TnsC-like AAA+ (manually inspected)
13.199405	-6.6382103	Other AAA+ (Structural homologs of TnsC, functionally unrelated)
13.530115	-7.3170853	Other AAA+ (Structural homologs of TnsC, functionally unrelated)
12.913375	-6.5059524	Other AAA+ (Structural homologs of TnsC, functionally unrelated)
13.46963	-7.2034335	Other AAA+ (Structural homologs of TnsC, functionally unrelated)
13.12846	-6.3503456	Other AAA+ (Structural homologs of TnsC, functionally unrelated)
12.843575	-6.641547	Other AAA+ (Structural homologs of TnsC, functionally unrelated)
-5.3829765	7.476012	Other AAA+ (Structural homologs of TnsC, functionally unrelated)
12.855726	-6.5756497	Other AAA+ (Structural homologs of TnsC, functionally unrelated)
13.498248	-7.374914	Other AAA+ (Structural homologs of TnsC, functionally unrelated)
-5.8650694	6.870131	Other AAA+ (Structural homologs of TnsC, functionally unrelated)
13.467115	-7.2728524	Other AAA+ (Structural homologs of TnsC, functionally unrelated)
-5.806962	6.931936	Other AAA+ (Structural homologs of TnsC, functionally unrelated)
-5.377734	7.5534515	Other AAA+ (Structural homologs of TnsC, functionally unrelated)
13.303844	-7.023968	Other AAA+ (Structural homologs of TnsC, functionally unrelated)
13.349897	-6.9287457	Other AAA+ (Structural homologs of TnsC, functionally unrelated)
-5.412104	7.4758315	TnsC-like AAA+ (manually inspected)
12.958744	-6.693172	Other AAA+ (Structural homologs of TnsC, functionally unrelated)
13.356059	-6.6349826	Other AAA+ (Structural homologs of TnsC, functionally unrelated)
13.194358	-6.6574383	Other AAA+ (Structural homologs of TnsC, functionally unrelated)
13.082853	-6.4332876	Other AAA+ (Structural homologs of TnsC, functionally unrelated)
13.504308	-7.3093266	Other AAA+ (Structural homologs of TnsC, functionally unrelated)
13.16661	-6.4848895	Other AAA+ (Structural homologs of TnsC, functionally unrelated)
13.502095	-6.781451	Other AAA+ (Structural homologs of TnsC, functionally unrelated)
12.932764	-6.576611	Other AAA+ (Structural homologs of TnsC, functionally unrelated)
3.4659612	2.753529	Other AAA+ (Structural homologs of TnsC, functionally unrelated)
13.008796	-6.333867	Other AAA+ (Structural homologs of TnsC, functionally unrelated)
-5.410478	7.4483013	TnsC-like AAA+ (manually inspected)
-5.871552	6.862431	TnsC-like AAA+ (manually inspected)
-5.795829	6.9357643	TnsC-like AAA+ (manually inspected)
-5.883505	6.8514194	TnsC-like AAA+ (manually inspected)
-5.918949	6.8164597	TnsC-like AAA+ (manually inspected)
-5.8607035	6.8748655	TnsC-like AAA+ (manually inspected)
3.4954221	2.7236104	Other AAA+ (Structural homologs of TnsC, functionally unrelated)
13.483803	-7.126177	Other AAA+ (Structural homologs of TnsC, functionally unrelated)
-5.877413	6.857479	TnsC-like AAA+ (manually inspected)
-5.2148247	7.6221614	TnsC-like AAA+ (manually inspected)
-5.228275	7.6084847	TnsC-like AAA+ (manually inspected)
13.0844	-6.955467	Other AAA+ (Structural homologs of TnsC, functionally unrelated)
13.40907	-7.079529	Other AAA+ (Structural homologs of TnsC, functionally unrelated)
12.899379	-6.529898	Other AAA+ (Structural homologs of TnsC, functionally unrelated)
13.656187	-7.4086065	Other AAA+ (Structural homologs of TnsC, functionally unrelated)
13.057218	-6.539321	Other AAA+ (Structural homologs of TnsC, functionally unrelated)
13.694727	-7.0489364	Other AAA+ (Structural homologs of TnsC, functionally unrelated)
13.549245	-6.780746	Other AAA+ (Structural homologs of TnsC, functionally unrelated)
12.82481	-6.5240016	Other AAA+ (Structural homologs of TnsC, functionally unrelated)
13.4844675	-6.7317157	Other AAA+ (Structural homologs of TnsC, functionally unrelated)
13.686038	-7.400733	Other AAA+ (Structural homologs of TnsC, functionally unrelated)
13.544847	-7.334022	Other AAA+ (Structural homologs of TnsC, functionally unrelated)
13.237217	-6.714101	Other AAA+ (Structural homologs of TnsC, functionally unrelated)
3.4997008	2.7190452	Other AAA+ (Structural homologs of TnsC, functionally unrelated)
13.592982	-6.9741583	Other AAA+ (Structural homologs of TnsC, functionally unrelated)
-5.8355083	6.900543	TnsC-like AAA+ (manually inspected)
-5.3625717	7.421039	TnsC-like AAA+ (manually inspected)
-5.2840457	7.442969	TnsC-like AAA+ (manually inspected)
13.597042	-6.779418	Other AAA+ (Structural homologs of TnsC, functionally unrelated)
13.249865	-6.6749024	Other AAA+ (Structural homologs of TnsC, functionally unrelated)
13.275131	-6.450086	Other AAA+ (Structural homologs of TnsC, functionally unrelated)
-5.356071	7.5163007	TnsC-like AAA+ (manually inspected)
13.614569	-7.3801184	Other AAA+ (Structural homologs of TnsC, functionally unrelated)
13.447629	-6.663605	Other AAA+ (Structural homologs of TnsC, functionally unrelated)
-5.1713643	7.6476727	TnsC-like AAA+ (manually inspected)
13.583252	-6.754355	Other AAA+ (Structural homologs of TnsC, functionally unrelated)
-5.1836658	7.650676	TnsC-like AAA+ (manually inspected)
-5.1848364	7.6510615	Other AAA+ (Structural homologs of TnsC, functionally unrelated)
13.642596	-7.3920665	Other AAA+ (Structural homologs of TnsC, functionally unrelated)
13.670081	-6.8370643	Other AAA+ (Structural homologs of TnsC, functionally unrelated)
3.5401204	2.67862	Other AAA+ (Structural homologs of TnsC, functionally unrelated)
3.5132306	2.7055495	Other AAA+ (Structural homologs of TnsC, functionally unrelated)
3.700506	2.520393	Other AAA+ (Structural homologs of TnsC, functionally unrelated)
3.4369583	2.7817419	Other AAA+ (Structural homologs of TnsC, functionally unrelated)
3.5041194	2.7145514	Other AAA+ (Structural homologs of TnsC, functionally unrelated)
3.5597193	2.658858	Other AAA+ (Structural homologs of TnsC, functionally unrelated)
3.5291674	2.6893167	Other AAA+ (Structural homologs of TnsC, functionally unrelated)
-5.176155	7.6685576	TnsC-like AAA+ (manually inspected)
13.682832	-7.013125	Other AAA+ (Structural homologs of TnsC, functionally unrelated)
13.53023	-7.1851745	Other AAA+ (Structural homologs of TnsC, functionally unrelated)
3.42189	2.7965677	Other AAA+ (Structural homologs of TnsC, functionally unrelated)
3.4208388	2.7981765	Other AAA+ (Structural homologs of TnsC, functionally unrelated)
3.5379744	2.680465	Other AAA+ (Structural homologs of TnsC, functionally unrelated)
3.5838223	2.6347163	Other AAA+ (Structural homologs of TnsC, functionally unrelated)
13.337835	-6.534125	Other AAA+ (Structural homologs of TnsC, functionally unrelated)
9.999903	0.9562176	TnsC-like AAA+ (manually inspected)
9.97984	0.9579478	TnsC-like AAA+ (manually inspected)
9.994835	0.9506102	TnsC-like AAA+ (manually inspected)
9.978074	0.9840612	TnsC-like AAA+ (manually inspected)
6.371729	-4.4489107	TnsC-like AAA+ (manually inspected)
13.551693	0.60039455	TnsC-like AAA+ (manually inspected)
13.415506	0.6862363	Other AAA+ (Structural homologs of TnsC, functionally unrelated)
14.560738	0.8379114	TnsC-like AAA+ (manually inspected)
15.807119	0.93022937	TnsC-like AAA+ (manually inspected)
10.019032	0.006529008	TnsC-like AAA+ (manually inspected)
6.382244	-4.413033	TnsC-like AAA+ (manually inspected)
20.515156	-11.772089	Other AAA+ (Structural homologs of TnsC, functionally unrelated)
18.567846	2.5756948	TnsC-like AAA+ (manually inspected)
14.345717	3.176712	TnsC-like AAA+ (manually inspected)
14.386342	3.2093391	TnsC-like AAA+ (manually inspected)
10.060239	0.17693458	TnsC-like AAA+ (manually inspected)
10.083061	0.09102358	TnsC-like AAA+ (manually inspected)
10.059512	-0.000943273	TnsC-like AAA+ (manually inspected)
10.051628	-0.047753856	TnsC-like AAA+ (manually inspected)
17.510897	3.0620625	TnsC-like AAA+ (manually inspected)
17.739243	1.967242	TnsC-like AAA+ (manually inspected)
20.527887	-11.784833	Other AAA+ (Structural homologs of TnsC, functionally unrelated)
20.511995	-11.768963	Other AAA+ (Structural homologs of TnsC, functionally unrelated)
20.502401	-11.759335	Other AAA+ (Structural homologs of TnsC, functionally unrelated)
15.782464	0.9815058	TnsC-like AAA+ (manually inspected)
15.809274	1.0487969	TnsC-like AAA+ (manually inspected)
17.53875	2.9874	Other AAA+ (Structural homologs of TnsC, functionally unrelated)
17.583826	2.959672	Other AAA+ (Structural homologs of TnsC, functionally unrelated)
17.53769	3.0542116	TnsC-like AAA+ (manually inspected)
17.507313	2.9760056	TnsC-like AAA+ (manually inspected)
8.742677	-1.7717928	TnsC-like AAA+ (manually inspected)
15.558226	-0.20752564	TnsC-like AAA+ (manually inspected)
15.753712	-0.24518584	TnsC-like AAA+ (manually inspected)
13.98112	0.37635818	TnsC-like AAA+ (manually inspected)
17.685266	1.8451158	TnsC-like AAA+ (manually inspected)
17.677801	1.8752581	TnsC-like AAA+ (manually inspected)
17.685751	1.9129918	TnsC-like AAA+ (manually inspected)
17.724495	1.9365028	TnsC-like AAA+ (manually inspected)
14.195061	0.5574167	TnsC-like AAA+ (manually inspected)
17.458273	0.59481996	TnsC-like AAA+ (manually inspected)
17.467243	0.59585875	TnsC-like AAA+ (manually inspected)
17.04892	0.27478018	TnsC-like AAA+ (manually inspected)
17.38671	0.37468302	TnsC-like AAA+ (manually inspected)
9.920071	-0.19153091	TnsC-like AAA+ (manually inspected)
17.677532	0.04204901	TnsC-like AAA+ (manually inspected)
17.68328	0.016431672	TnsC-like AAA+ (manually inspected)
17.69222	-0.011063234	TnsC-like AAA+ (manually inspected)
17.688532	0.036484834	TnsC-like AAA+ (manually inspected)
12.929449	0.94934165	Other AAA+ (Structural homologs of TnsC, functionally unrelated)
9.54255	0.48458612	TnsC-like AAA+ (manually inspected)
9.515707	0.46615702	TnsC-like AAA+ (manually inspected)
9.516289	0.4410442	TnsC-like AAA+ (manually inspected)
9.558472	0.42493334	TnsC-like AAA+ (manually inspected)
9.577772	0.43493196	TnsC-like AAA+ (manually inspected)
9.512864	0.4476706	TnsC-like AAA+ (manually inspected)
14.011767	0.29612836	TnsC-like AAA+ (manually inspected)
17.52503	-0.24270368	TnsC-like AAA+ (manually inspected)
16.107872	-0.27039152	TnsC-like AAA+ (manually inspected)
16.413015	-0.13724092	TnsC-like AAA+ (manually inspected)
13.909048	0.3004386	TnsC-like AAA+ (manually inspected)
14.001231	0.24763756	TnsC-like AAA+ (manually inspected)
16.189512	-0.20630735	TnsC-like AAA+ (manually inspected)
16.522243	-0.10899517	TnsC-like AAA+ (manually inspected)
16.220701	-0.15866001	TnsC-like AAA+ (manually inspected)
13.931255	0.27231386	TnsC-like AAA+ (manually inspected)
13.974849	0.24419995	TnsC-like AAA+ (manually inspected)
16.100931	-0.2678666	TnsC-like AAA+ (manually inspected)
14.006346	0.23547986	TnsC-like AAA+ (manually inspected)
17.486805	-0.29438975	TnsC-like AAA+ (manually inspected)
16.145042	-0.22257721	TnsC-like AAA+ (manually inspected)
16.239414	-0.24235137	TnsC-like AAA+ (manually inspected)
16.288164	-0.14195369	TnsC-like AAA+ (manually inspected)
16.28133	-0.20087273	TnsC-like AAA+ (manually inspected)
17.543486	-0.24486634	TnsC-like AAA+ (manually inspected)
17.564686	-0.25361305	TnsC-like AAA+ (manually inspected)
16.597368	0.03240719	TnsC-like AAA+ (manually inspected)
14.024353	0.21073991	TnsC-like AAA+ (manually inspected)
17.426226	-0.24231988	TnsC-like AAA+ (manually inspected)
16.381496	-0.18065248	TnsC-like AAA+ (manually inspected)
17.494213	-0.30804273	TnsC-like AAA+ (manually inspected)
17.288633	-0.3365857	TnsC-like AAA+ (manually inspected)
17.506186	-0.30349976	TnsC-like AAA+ (manually inspected)
17.280981	-0.3915588	TnsC-like AAA+ (manually inspected)
17.233616	-0.39929512	TnsC-like AAA+ (manually inspected)
17.522768	-0.28953946	TnsC-like AAA+ (manually inspected)
16.791576	2.5372593	TnsC-like AAA+ (manually inspected)
16.833225	2.5476272	TnsC-like AAA+ (manually inspected)
16.84961	2.5326498	TnsC-like AAA+ (manually inspected)
16.817743	2.4716644	TnsC-like AAA+ (manually inspected)
16.794462	2.4156718	TnsC-like AAA+ (manually inspected)
16.818802	2.4856262	TnsC-like AAA+ (manually inspected)
14.24929	0.57371175	TnsC-like AAA+ (manually inspected)
15.502824	0.6174306	TnsC-like AAA+ (manually inspected)
14.248601	0.58734006	TnsC-like AAA+ (manually inspected)
9.109619	5.5433707	Other AAA+ (Structural homologs of TnsC, functionally unrelated)
9.047209	5.5430684	Other AAA+ (Structural homologs of TnsC, functionally unrelated)
9.078248	5.484727	Other AAA+ (Structural homologs of TnsC, functionally unrelated)
16.705265	2.4107141	TnsC-like AAA+ (manually inspected)
6.37547	-4.711335	TnsC-like AAA+ (manually inspected)
6.344283	-4.6855	TnsC-like AAA+ (manually inspected)
8.509379	-1.9987352	TnsC-like AAA+ (manually inspected)
8.52549	-1.9828924	TnsC-like AAA+ (manually inspected)
8.527884	-1.9797783	TnsC-like AAA+ (manually inspected)
16.530336	1.3414236	TnsC-like AAA+ (manually inspected)
16.474329	1.2866664	TnsC-like AAA+ (manually inspected)
16.522367	1.3388898	TnsC-like AAA+ (manually inspected)
16.504368	1.3189263	TnsC-like AAA+ (manually inspected)
16.526367	1.33485	TnsC-like AAA+ (manually inspected)
16.522463	1.327578	TnsC-like AAA+ (manually inspected)
16.603184	1.3996652	TnsC-like AAA+ (manually inspected)
13.021944	1.2189918	TnsC-like AAA+ (manually inspected)
13.063405	1.2069201	TnsC-like AAA+ (manually inspected)
8.386669	-2.1223981	TnsC-like AAA+ (manually inspected)
8.43372	-2.074799	TnsC-like AAA+ (manually inspected)
8.419075	-2.0903862	TnsC-like AAA+ (manually inspected)
8.456609	-2.0612013	TnsC-like AAA+ (manually inspected)
16.950796	4.054811	TnsC-like AAA+ (manually inspected)
17.188772	3.7396133	TnsC-like AAA+ (manually inspected)
16.901148	2.7112393	TnsC-like AAA+ (manually inspected)
16.887714	1.5434842	TnsC-like AAA+ (manually inspected)
16.908642	1.5502149	TnsC-like AAA+ (manually inspected)
16.897924	1.5387504	TnsC-like AAA+ (manually inspected)
16.755943	2.3686712	TnsC-like AAA+ (manually inspected)
10.685986	1.0223721	TnsC (previously identified, pos. ctrl)
12.79477	1.2191752	TnsC (previously identified, pos. ctrl)
12.821546	1.2102355	TnsC (previously identified, pos. ctrl)
13.059856	2.448343	TnsC (previously identified, pos. ctrl)
11.996724	2.5421314	TnsC (previously identified, pos. ctrl)
13.175299	3.590725	TnsC (previously identified, pos. ctrl)
11.906719	2.4643133	TnsC (previously identified, pos. ctrl)
13.128478	3.613538	TnsC (previously identified, pos. ctrl)
13.819325	3.2877712	TnsC (previously identified, pos. ctrl)
13.837969	3.3029306	TnsC (previously identified, pos. ctrl)
13.823596	3.3377755	TnsC (previously identified, pos. ctrl)
13.776375	3.3535688	TnsC (previously identified, pos. ctrl)
12.007654	2.5781987	TnsC (previously identified, pos. ctrl)
13.971073	3.283371	TnsC (previously identified, pos. ctrl)
14.032205	3.2375927	TnsC (previously identified, pos. ctrl)
13.190015	3.620495	TnsC (previously identified, pos. ctrl)
13.211352	3.6349626	TnsC (previously identified, pos. ctrl)
13.127098	3.5776036	TnsC (previously identified, pos. ctrl)
13.169749	3.6254525	TnsC (previously identified, pos. ctrl)
11.993057	2.5607357	TnsC (previously identified, pos. ctrl)
13.090767	1.9368519	TnsC (previously identified, pos. ctrl)
12.006919	2.5920842	TnsC (previously identified, pos. ctrl)
11.958267	2.525335	TnsC (previously identified, pos. ctrl)
13.602762	3.224586	TnsC (previously identified, pos. ctrl)
13.06016	1.8410252	TnsC (previously identified, pos. ctrl)
10.702951	1.0608029	TnsC (previously identified, pos. ctrl)
10.730048	1.0629277	TnsC (previously identified, pos. ctrl)
10.702282	1.0318116	TnsC (previously identified, pos. ctrl)
13.179138	1.7726408	TnsC (previously identified, pos. ctrl)
13.594947	2.9337447	TnsC (previously identified, pos. ctrl)
13.623701	2.9200108	TnsC (previously identified, pos. ctrl)
13.376024	2.336875	TnsC (previously identified, pos. ctrl)
13.365611	2.3369036	TnsC (previously identified, pos. ctrl)
13.171701	1.8204004	TnsC (previously identified, pos. ctrl)
13.229556	2.0714908	TnsC (previously identified, pos. ctrl)
13.2023115	2.0711114	TnsC (previously identified, pos. ctrl)
13.149644	1.7666421	TnsC (previously identified, pos. ctrl)
13.130376	1.8652457	TnsC (previously identified, pos. ctrl)
13.12126	1.7595448	TnsC (previously identified, pos. ctrl)
13.096427	1.811049	TnsC (previously identified, pos. ctrl)
13.08069	1.720599	TnsC (previously identified, pos. ctrl)
11.971358	2.4656572	TnsC (previously identified, pos. ctrl)
11.945996	2.4367716	TnsC (previously identified, pos. ctrl)
13.944268	3.2647479	TnsC (previously identified, pos. ctrl)
13.871545	3.334856	TnsC (previously identified, pos. ctrl)
11.964629	2.581385	TnsC (previously identified, pos. ctrl)
12.000371	2.5699825	TnsC (previously identified, pos. ctrl)
12.8732605	1.5303875	TnsC (previously identified, pos. ctrl)
12.950006	1.6594902	TnsC (previously identified, pos. ctrl)
12.093832	2.669705	TnsC (previously identified, pos. ctrl)
12.99695	3.3995256	TnsC (previously identified, pos. ctrl)
13.026005	3.423549	TnsC (previously identified, pos. ctrl)
13.048973	3.482462	TnsC (previously identified, pos. ctrl)
11.957005	2.4271073	TnsC (previously identified, pos. ctrl)
13.775894	3.3019874	TnsC (previously identified, pos. ctrl)
13.129714	2.0344763	TnsC (previously identified, pos. ctrl)
12.8124695	1.3376039	TnsC (previously identified, pos. ctrl)
12.979045	1.688604	TnsC (previously identified, pos. ctrl)
5.302303	14.226577	DnaB helicase (functional neg. ctrl)
5.448579	14.079688	DnaB helicase (functional neg. ctrl)
5.377663	14.150792	DnaB helicase (functional neg. ctrl)
12.952356	1.4859407	DnaB helicase (functional neg. ctrl)
8.992109	13.150853	DnaB helicase (functional neg. ctrl)
9.010939	13.132213	DnaB helicase (functional neg. ctrl)
8.993046	13.150216	DnaB helicase (functional neg. ctrl)
8.8946705	13.2486925	DnaB helicase (functional neg. ctrl)
9.010767	13.132389	DnaB helicase (functional neg. ctrl)
8.989479	13.153787	DnaB helicase (functional neg. ctrl)
8.962097	13.181347	DnaB helicase (functional neg. ctrl)
8.9503765	13.193042	DnaB helicase (functional neg. ctrl)
8.941767	13.201803	DnaB helicase (functional neg. ctrl)
12.874383	1.1009663	DnaB helicase (functional neg. ctrl)
5.3156896	14.212915	DnaB helicase (functional neg. ctrl)
5.3756304	14.152201	DnaB helicase (functional neg. ctrl)
5.221449	14.307464	DnaB helicase (functional neg. ctrl)
5.370859	14.156003	DnaB helicase (functional neg. ctrl)
5.289818	14.238859	DnaB helicase (functional neg. ctrl)
5.382337	14.143873	DnaB helicase (functional neg. ctrl)
5.361534	14.166151	DnaB helicase (functional neg. ctrl)
13.178253	1.8740485	DnaB helicase (functional neg. ctrl)
13.046484	1.8852142	DnaB helicase (functional neg. ctrl)
5.328917	14.200326	DnaB helicase (functional neg. ctrl)
5.348265	14.180881	DnaB helicase (functional neg. ctrl)
5.3159823	14.21383	DnaB helicase (functional neg. ctrl)
5.2330914	14.296375	DnaB helicase (functional neg. ctrl)
5.512257	14.015705	DnaB helicase (functional neg. ctrl)
5.2598314	14.268824	DnaB helicase (functional neg. ctrl)
5.256812	14.271621	DnaB helicase (functional neg. ctrl)
13.067457	1.0706342	DnaB helicase (functional neg. ctrl)
5.487668	14.041379	DnaB helicase (functional neg. ctrl)
5.4675307	14.061461	DnaB helicase (functional neg. ctrl)
25.17079	14.744276	DnaB helicase (functional neg. ctrl)
25.130167	14.703663	DnaB helicase (functional neg. ctrl)
25.077288	14.65081	DnaB helicase (functional neg. ctrl)
25.277767	14.851163	DnaB helicase (functional neg. ctrl)
25.205963	14.779449	DnaB helicase (functional neg. ctrl)
25.181314	14.754801	DnaB helicase (functional neg. ctrl)
25.202635	14.776054	DnaB helicase (functional neg. ctrl)
25.236204	14.809632	DnaB helicase (functional neg. ctrl)
25.316738	14.890173	DnaB helicase (functional neg. ctrl)
25.321848	14.895271	DnaB helicase (functional neg. ctrl)
25.377337	14.950727	DnaB helicase (functional neg. ctrl)
25.38946	14.962813	DnaB helicase (functional neg. ctrl)
25.3252	14.898599	DnaB helicase (functional neg. ctrl)
25.39156	14.964951	DnaB helicase (functional neg. ctrl)
25.376848	14.950238	DnaB helicase (functional neg. ctrl)
25.352592	14.925983	DnaB helicase (functional neg. ctrl)
25.388412	14.961809	DnaB helicase (functional neg. ctrl)
-14.226124	1.4646453	NuoA (structural and functional neg. ctrl)
-14.444483	1.7949616	NuoA (structural and functional neg. ctrl)
-14.379016	1.7336147	NuoA (structural and functional neg. ctrl)
-14.393729	1.7346749	NuoA (structural and functional neg. ctrl)
-14.439104	1.7467594	NuoA (structural and functional neg. ctrl)
-14.573277	1.803311	NuoA (structural and functional neg. ctrl)
-14.225731	1.4600061	NuoA (structural and functional neg. ctrl)
-14.201918	1.423324	NuoA (structural and functional neg. ctrl)
-14.283482	1.463212	NuoA (structural and functional neg. ctrl)
-14.260419	1.4746112	NuoA (structural and functional neg. ctrl)
-14.245604	1.4568998	NuoA (structural and functional neg. ctrl)
-14.200526	1.4178523	NuoA (structural and functional neg. ctrl)
-14.8475	1.2191511	NuoA (structural and functional neg. ctrl)
-15.270564	1.3380742	NuoA (structural and functional neg. ctrl)
-15.115741	1.0373806	NuoA (structural and functional neg. ctrl)
-14.490146	2.476167	NuoA (structural and functional neg. ctrl)
-14.888016	1.2617571	NuoA (structural and functional neg. ctrl)
-14.672615	2.251125	NuoA (structural and functional neg. ctrl)
-14.79541	1.407646	NuoA (structural and functional neg. ctrl)
-14.6314	2.3074536	NuoA (structural and functional neg. ctrl)
-15.028293	1.198501	NuoA (structural and functional neg. ctrl)
-14.948076	1.3087258	NuoA (structural and functional neg. ctrl)
-15.01402	1.1548845	NuoA (structural and functional neg. ctrl)
-14.9240055	1.2593528	NuoA (structural and functional neg. ctrl)
-15.295822	1.358942	NuoA (structural and functional neg. ctrl)
-14.6776495	2.260847	NuoA (structural and functional neg. ctrl)
-14.513792	2.447293	NuoA (structural and functional neg. ctrl)
-14.508529	2.4217267	NuoA (structural and functional neg. ctrl)
-14.455473	2.5019298	NuoA (structural and functional neg. ctrl)
-14.712459	2.2100735	NuoA (structural and functional neg. ctrl)
-14.677506	2.2695186	NuoA (structural and functional neg. ctrl)
-14.939251	1.2841285	NuoA (structural and functional neg. ctrl)
-14.920501	1.379372	NuoA (structural and functional neg. ctrl)
-14.532831	2.3916283	NuoA (structural and functional neg. ctrl)
-14.50471	2.4639263	NuoA (structural and functional neg. ctrl)
-14.849459	1.3252357	NuoA (structural and functional neg. ctrl)
-15.286997	1.3531814	NuoA (structural and functional neg. ctrl)
-15.293394	1.3872771	NuoA (structural and functional neg. ctrl)
-14.76296	2.1703093	NuoA (structural and functional neg. ctrl)
-15.040693	1.0879151	NuoA (structural and functional neg. ctrl)
-14.493941	2.4575143	NuoA (structural and functional neg. ctrl)
-14.774758	1.3918619	NuoA (structural and functional neg. ctrl)
-15.055326	1.1884593	NuoA (structural and functional neg. ctrl)
-15.024472	1.1123067	NuoA (structural and functional neg. ctrl)
-15.070853	1.1415453	NuoA (structural and functional neg. ctrl)
-15.059624	1.1198772	NuoA (structural and functional neg. ctrl)
-14.841895	1.4021066	NuoA (structural and functional neg. ctrl)
-14.994388	1.1823534	NuoA (structural and functional neg. ctrl)
-14.936178	1.2438045	NuoA (structural and functional neg. ctrl)
-15.1342125	1.2522014	NuoA (structural and functional neg. ctrl)
