# Supplementary material for: Genomic language model predicts protein co-regulation and function
Source: Nat Commun. 2024 Apr 3;15:2880. doi: 10.1038/s41467-024-46947-9 (PMC10991518; doi:10.1038/s41467-024-46947-9)
Supplement: Supplementary file 4 — Source Data [file 41467_2024_46947_MOESM4_ESM.zip › Source_data/Figure4_source_data/4a_source_data.tsv]

layer 0 1 2 3 4 5 6 7 8 9 10
0	1.015545238901196384e-01	3.955689300937126895e-01	4.331365080689839053e-01	3.838611210988478462e-01	4.364853402708925301e-01	4.389946730436803946e-01	4.159469814667240972e-01	3.627586642993703703e-01	3.828718814854960573e-01	2.986611257998120772e-01
1	2.441186767937017221e-01	4.086259460028967005e-01	2.347385916842631426e-01	3.499417619213744390e-01	3.615802318799013482e-01	4.034177820060441677e-01	4.476632700045478086e-01	1.244145258370632778e-01	3.296442059215775044e-01	7.584328616345020757e-02
2	3.178719829226831495e-01	3.781876956745388041e-01	3.480395383145704069e-01	3.396889773674902635e-01	3.057203753825992187e-01	3.770066416463900283e-01	3.036128903946230806e-01	2.938635250731051474e-01	4.014557693288178797e-01	4.028725465553745222e-01
3	3.599106146992481770e-01	4.454345107784203339e-01	3.502970254243120696e-01	3.851786749863858605e-01	3.724593961881234039e-01	3.642240827731857422e-01	3.707027196628122634e-01	3.282417563588754250e-01	3.590281413294533208e-01	3.756000621837469744e-01
4	3.960042033163052033e-01	3.607540853395802549e-01	3.557050229297252786e-01	1.870082264207192924e-01	3.641295309576627615e-01	2.925793993679529081e-01	3.930125486494253639e-01	4.003782635152089431e-01	3.866844011685346971e-01	3.708848292089690357e-01
5	3.917682181489200444e-01	2.584574103665989719e-01	3.544679981094494559e-01	2.736089520084771243e-01	3.240388287102609621e-01	3.629458208573168587e-01	3.971555452754638171e-01	2.104744219110093739e-01	4.019173583362564695e-01	3.744243555409050295e-01
6	3.606226549294183625e-01	3.701531230211347889e-01	3.679094813500147221e-01	3.448910958445488006e-01	3.820568774928578271e-01	3.444478927021114578e-01	3.370394126144351521e-01	3.069120375497209063e-01	3.687312178633552762e-01	1.802682450121670110e-01
7	3.841354739442805477e-01	4.053570109138056599e-01	3.606915347035451469e-01	3.833818100101289428e-01	4.122784085913711594e-01	3.356793197517230487e-01	3.925862299858466353e-01	2.985232289869310662e-01	3.367304282562401663e-01	3.347164492443669426e-01
8	3.516206592569597333e-01	3.862115799788263248e-01	4.132218194301112701e-01	3.684013862123309280e-01	4.028657327745318595e-01	3.049609844199465125e-01	3.841605512471708006e-01	3.658063482790278043e-01	3.765739668791038275e-01	3.002187420556914899e-01
9	3.862963717979556733e-01	3.966805035676577718e-01	4.229805980665727883e-01	3.406742843700987233e-01	3.757082539070577543e-01	2.941146956385808919e-01	4.184929317638092505e-01	3.798724149161548103e-01	3.477311856081839458e-01	4.034640962749755366e-01
10	3.378523690265171631e-01	3.528102932463164088e-01	4.171573318678644116e-01	4.200869953822811698e-01	3.231433254370519315e-01	3.526669737228971258e-01	3.967361988281476459e-01	3.942587514268562909e-01	2.898365969197534975e-01	3.774027741666794444e-01
11	4.040054666623552060e-01	4.233731730058912235e-01	2.309610060820795896e-01	3.712811330993944781e-01	3.151881326025807173e-01	3.093771543339972618e-01	3.458064937895469204e-01	4.163362835500503123e-01	3.697824563301292944e-01	3.993690902995710723e-01
12	3.472364722080168997e-01	2.780803628040604547e-01	3.032463306438052397e-01	2.712342014062017470e-01	4.042198759750486037e-01	3.452981830730235124e-01	3.477241586009456320e-01	2.359026398620966414e-01	3.736441336389961232e-01	2.752858841070108809e-01
13	3.194792573362231214e-01	2.829553029417514742e-01	2.818111386146813224e-01	3.450093316267154320e-01	1.984842262883413366e-01	3.262116244517851982e-01	1.994603044472731679e-01	2.966913530731150050e-01	2.447599548843550632e-01	3.448621512914868403e-01
14	4.314588314932348845e-01	-8.680812180677420498e-03	3.165297765619360937e-01	2.161508570231334136e-01	8.296605929514525024e-02	3.981858512354337076e-01	3.319401809361768318e-01	2.584626496974134491e-01	3.036117992700319013e-01	1.917409932090890778e-01
15	6.614689757953304272e-02	1.181323519743673472e-01	3.313156757544686304e-01	3.538044778622354003e-01	3.559166790724900831e-01	4.200914294204086685e-01	3.213930038215372376e-01	2.636365689286984115e-01	2.799181054731946228e-01	3.359338092016902477e-01
16	2.823595533739320929e-01	3.391778384016696513e-01	3.073478424419537891e-01	3.146985184521949308e-01	2.272048277497986102e-01	2.676928527003453184e-01	3.277115263123577260e-01	2.214408609058277355e-01	3.554651048562686433e-01	2.742174795206456239e-01
17	3.344602823151017756e-01	2.082691428220762309e-01	3.542465769915141838e-01	3.501545585787460002e-01	3.858821742396505994e-01	2.637258641365156642e-01	1.507053601196349790e-01	1.485428129480804160e-01	3.443531768715952790e-01	2.895954026577141072e-01
18	2.286814939931920698e-01	3.123121895961928907e-01	3.674810321089660992e-01	2.309435354401364604e-01	3.756985886295616806e-01	2.493618465276178642e-01	3.785571017249636516e-01	2.792012238148159908e-01	3.140841904661390571e-01	1.310749494020822803e-01
