# Supplementary material for: Genomic language model predicts protein co-regulation and function
Source: Nat Commun. 2024 Apr 3;15:2880. doi: 10.1038/s41467-024-46947-9 (PMC10991518; doi:10.1038/s41467-024-46947-9)
Supplement: Supplementary file 4 — Source Data [file 41467_2024_46947_MOESM4_ESM.zip › Source_data/Figure3D_source_data/3d_source_data.tsv]

Bin Start	Bin End	Count label
0.1620186666345958	0.34473470376084325	3.0	pLM_annotated
0.34473470376084325	0.5274507408870908	5.0	pLM_annotated
0.5274507408870908	0.710166778013338	10.0	pLM_annotated
0.710166778013338	0.8928828151395856	14.0	pLM_annotated
0.8928828151395856	1.075598852265833	16.0	pLM_annotated
1.075598852265833	1.2583148893920804	22.0	pLM_annotated
1.2583148893920804	1.4410309265183279	13.0	pLM_annotated
1.4410309265183279	1.6237469636445754	25.0	pLM_annotated
1.6237469636445754	1.806463000770823	40.0	pLM_annotated
1.806463000770823	1.9891790378970704	49.0	pLM_annotated
1.9891790378970704	2.171895075023318	83.0	pLM_annotated
2.171895075023318	2.354611112149565	128.0	pLM_annotated
2.354611112149565	2.5373271492758125	178.0	pLM_annotated
2.5373271492758125	2.72004318640206	271.0	pLM_annotated
2.72004318640206	2.9027592235283075	310.0	pLM_annotated
2.9027592235283075	3.085475260654555	400.0	pLM_annotated
3.085475260654555	3.2681912977808025	524.0	pLM_annotated
3.2681912977808025	3.45090733490705	666.0	pLM_annotated
3.45090733490705	3.6336233720332975	941.0	pLM_annotated
3.6336233720332975	3.816339409159545	1376.0	pLM_annotated
3.816339409159545	3.999055446285792	1963.0	pLM_annotated
3.999055446285792	4.1817714834120405	2645.0	pLM_annotated
4.1817714834120405	4.364487520538288	3681.0	pLM_annotated
4.364487520538288	4.547203557664535	5105.0	pLM_annotated
4.547203557664535	4.729919594790783	6717.0	pLM_annotated
4.729919594790783	4.91263563191703	8328.0	pLM_annotated
4.91263563191703	5.095351669043278	10197.0	pLM_annotated
5.095351669043278	5.278067706169525	11579.0	pLM_annotated
5.278067706169525	5.460783743295773	12175.0	pLM_annotated
5.460783743295773	5.64349978042202	13085.0	pLM_annotated
5.64349978042202	5.826215817548268	13596.0	pLM_annotated
5.826215817548268	6.008931854674515	13409.0	pLM_annotated
6.008931854674515	6.191647891800762	12645.0	pLM_annotated
6.191647891800762	6.37436392892701	11965.0	pLM_annotated
6.37436392892701	6.557079966053257	11030.0	pLM_annotated
6.557079966053257	6.739796003179505	9842.0	pLM_annotated
6.739796003179505	6.922512040305752	8840.0	pLM_annotated
6.922512040305752	7.105228077432	7632.0	pLM_annotated
7.105228077432	7.287944114558247	6800.0	pLM_annotated
7.287944114558247	7.470660151684495	6015.0	pLM_annotated
7.470660151684495	7.653376188810742	5337.0	pLM_annotated
7.653376188810742	7.836092225936989	4642.0	pLM_annotated
7.836092225936989	8.018808263063237	4006.0	pLM_annotated
8.018808263063237	8.201524300189485	3270.0	pLM_annotated
8.201524300189485	8.384240337315731	3076.0	pLM_annotated
8.384240337315731	8.566956374441979	2620.0	pLM_annotated
8.566956374441979	8.749672411568227	2304.0	pLM_annotated
8.749672411568227	8.932388448694473	2046.0	pLM_annotated
8.932388448694473	9.115104485820721	1737.0	pLM_annotated
9.115104485820721	9.297820522946969	1579.0	pLM_annotated
9.297820522946969	9.480536560073217	1402.0	pLM_annotated
9.480536560073217	9.663252597199463	1126.0	pLM_annotated
9.663252597199463	9.845968634325711	1029.0	pLM_annotated
9.845968634325711	10.028684671451959	974.0	pLM_annotated
10.028684671451959	10.211400708578207	851.0	pLM_annotated
10.211400708578207	10.394116745704453	728.0	pLM_annotated
10.394116745704453	10.576832782830701	709.0	pLM_annotated
10.576832782830701	10.75954881995695	598.0	pLM_annotated
10.75954881995695	10.942264857083195	495.0	pLM_annotated
10.942264857083195	11.124980894209443	522.0	pLM_annotated
11.124980894209443	11.307696931335691	450.0	pLM_annotated
11.307696931335691	11.49041296846194	367.0	pLM_annotated
11.49041296846194	11.673129005588185	300.0	pLM_annotated
11.673129005588185	11.855845042714433	325.0	pLM_annotated
11.855845042714433	12.038561079840681	238.0	pLM_annotated
12.038561079840681	12.221277116966927	219.0	pLM_annotated
12.221277116966927	12.403993154093175	184.0	pLM_annotated
12.403993154093175	12.586709191219423	148.0	pLM_annotated
12.586709191219423	12.769425228345671	133.0	pLM_annotated
12.769425228345671	12.952141265471917	124.0	pLM_annotated
12.952141265471917	13.134857302598165	85.0	pLM_annotated
13.134857302598165	13.317573339724413	75.0	pLM_annotated
13.317573339724413	13.50028937685066	58.0	pLM_annotated
13.50028937685066	13.683005413976908	56.0	pLM_annotated
13.683005413976908	13.865721451103155	39.0	pLM_annotated
13.865721451103155	14.048437488229403	36.0	pLM_annotated
14.048437488229403	14.23115352535565	21.0	pLM_annotated
14.23115352535565	14.413869562481898	20.0	pLM_annotated
14.413869562481898	14.596585599608146	13.0	pLM_annotated
14.596585599608146	14.779301636734393	15.0	pLM_annotated
14.779301636734393	14.96201767386064	8.0	pLM_annotated
14.96201767386064	15.144733710986888	7.0	pLM_annotated
15.144733710986888	15.327449748113136	8.0	pLM_annotated
15.327449748113136	15.510165785239382	9.0	pLM_annotated
15.510165785239382	15.69288182236563	3.0	pLM_annotated
15.69288182236563	15.875597859491878	1.0	pLM_annotated
15.875597859491878	16.058313896618124	3.0	pLM_annotated
16.058313896618124	16.24102993374437	2.0	pLM_annotated
16.24102993374437	16.423745970870616	0.0	pLM_annotated
16.423745970870616	16.606462007996864	1.0	pLM_annotated
16.606462007996864	16.789178045123112	2.0	pLM_annotated
16.789178045123112	16.97189408224936	1.0	pLM_annotated
16.97189408224936	17.154610119375608	0.0	pLM_annotated
17.154610119375608	17.337326156501856	0.0	pLM_annotated
17.337326156501856	17.520042193628104	0.0	pLM_annotated
17.520042193628104	17.70275823075435	0.0	pLM_annotated
17.70275823075435	17.885474267880596	1.0	pLM_annotated
17.885474267880596	18.068190305006844	0.0	pLM_annotated
18.068190305006844	18.250906342133092	0.0	pLM_annotated
18.250906342133092	18.43362237925934	1.0	pLM_annotated
0.8320083416119596	0.9753386430481544	2.0	pLM_unannotated
0.9753386430481544	1.1186689444843492	0.0	pLM_unannotated
1.1186689444843492	1.261999245920544	1.0	pLM_unannotated
1.261999245920544	1.4053295473567389	2.0	pLM_unannotated
1.4053295473567389	1.5486598487929337	1.0	pLM_unannotated
1.5486598487929337	1.6919901502291284	2.0	pLM_unannotated
1.6919901502291284	1.8353204516653232	2.0	pLM_unannotated
1.8353204516653232	1.978650753101518	0.0	pLM_unannotated
1.978650753101518	2.121981054537713	3.0	pLM_unannotated
2.121981054537713	2.2653113559739078	5.0	pLM_unannotated
2.2653113559739078	2.4086416574101026	6.0	pLM_unannotated
2.4086416574101026	2.5519719588462975	8.0	pLM_unannotated
2.5519719588462975	2.6953022602824923	7.0	pLM_unannotated
2.6953022602824923	2.838632561718687	11.0	pLM_unannotated
2.838632561718687	2.981962863154882	14.0	pLM_unannotated
2.981962863154882	3.125293164591077	23.0	pLM_unannotated
3.125293164591077	3.2686234660272717	28.0	pLM_unannotated
3.2686234660272717	3.4119537674634666	32.0	pLM_unannotated
3.4119537674634666	3.5552840688996614	33.0	pLM_unannotated
3.5552840688996614	3.6986143703358563	32.0	pLM_unannotated
3.6986143703358563	3.841944671772051	62.0	pLM_unannotated
3.841944671772051	3.985274973208246	80.0	pLM_unannotated
3.985274973208246	4.128605274644441	108.0	pLM_unannotated
4.128605274644441	4.271935576080635	136.0	pLM_unannotated
4.271935576080635	4.41526587751683	171.0	pLM_unannotated
4.41526587751683	4.5585961789530245	248.0	pLM_unannotated
4.5585961789530245	4.701926480389219	339.0	pLM_unannotated
4.701926480389219	4.845256781825414	399.0	pLM_unannotated
4.845256781825414	4.988587083261609	494.0	pLM_unannotated
4.988587083261609	5.131917384697804	561.0	pLM_unannotated
5.131917384697804	5.275247686133999	626.0	pLM_unannotated
5.275247686133999	5.418577987570194	665.0	pLM_unannotated
5.418577987570194	5.5619082890063885	763.0	pLM_unannotated
5.5619082890063885	5.705238590442583	760.0	pLM_unannotated
5.705238590442583	5.848568891878778	825.0	pLM_unannotated
5.848568891878778	5.991899193314973	806.0	pLM_unannotated
5.991899193314973	6.135229494751168	781.0	pLM_unannotated
6.135229494751168	6.278559796187363	768.0	pLM_unannotated
6.278559796187363	6.421890097623558	692.0	pLM_unannotated
6.421890097623558	6.565220399059752	674.0	pLM_unannotated
6.565220399059752	6.708550700495947	677.0	pLM_unannotated
6.708550700495947	6.851881001932142	612.0	pLM_unannotated
6.851881001932142	6.995211303368337	526.0	pLM_unannotated
6.995211303368337	7.138541604804532	512.0	pLM_unannotated
7.138541604804532	7.281871906240727	469.0	pLM_unannotated
7.281871906240727	7.4252022076769215	374.0	pLM_unannotated
7.4252022076769215	7.568532509113116	392.0	pLM_unannotated
7.568532509113116	7.71186281054931	374.0	pLM_unannotated
7.71186281054931	7.855193111985505	347.0	pLM_unannotated
7.855193111985505	7.9985234134217	294.0	pLM_unannotated
7.9985234134217	8.141853714857895	249.0	pLM_unannotated
8.141853714857895	8.28518401629409	238.0	pLM_unannotated
8.28518401629409	8.428514317730285	213.0	pLM_unannotated
8.428514317730285	8.57184461916648	189.0	pLM_unannotated
8.57184461916648	8.715174920602674	192.0	pLM_unannotated
8.715174920602674	8.85850522203887	163.0	pLM_unannotated
8.85850522203887	9.001835523475066	155.0	pLM_unannotated
9.001835523475066	9.14516582491126	126.0	pLM_unannotated
9.14516582491126	9.288496126347455	127.0	pLM_unannotated
9.288496126347455	9.43182642778365	113.0	pLM_unannotated
9.43182642778365	9.575156729219845	109.0	pLM_unannotated
9.575156729219845	9.71848703065604	97.0	pLM_unannotated
9.71848703065604	9.861817332092235	83.0	pLM_unannotated
9.861817332092235	10.005147633528429	76.0	pLM_unannotated
10.005147633528429	10.148477934964623	69.0	pLM_unannotated
10.148477934964623	10.291808236400819	60.0	pLM_unannotated
10.291808236400819	10.435138537837013	54.0	pLM_unannotated
10.435138537837013	10.578468839273208	55.0	pLM_unannotated
10.578468839273208	10.721799140709402	48.0	pLM_unannotated
10.721799140709402	10.865129442145598	51.0	pLM_unannotated
10.865129442145598	11.008459743581792	42.0	pLM_unannotated
11.008459743581792	11.151790045017988	29.0	pLM_unannotated
11.151790045017988	11.295120346454182	35.0	pLM_unannotated
11.295120346454182	11.438450647890377	28.0	pLM_unannotated
11.438450647890377	11.581780949326571	25.0	pLM_unannotated
11.581780949326571	11.725111250762767	20.0	pLM_unannotated
11.725111250762767	11.868441552198961	24.0	pLM_unannotated
11.868441552198961	12.011771853635157	19.0	pLM_unannotated
12.011771853635157	12.15510215507135	14.0	pLM_unannotated
12.15510215507135	12.298432456507546	17.0	pLM_unannotated
12.298432456507546	12.44176275794374	15.0	pLM_unannotated
12.44176275794374	12.585093059379936	10.0	pLM_unannotated
12.585093059379936	12.72842336081613	9.0	pLM_unannotated
12.72842336081613	12.871753662252326	6.0	pLM_unannotated
12.871753662252326	13.01508396368852	11.0	pLM_unannotated
13.01508396368852	13.158414265124716	5.0	pLM_unannotated
13.158414265124716	13.30174456656091	9.0	pLM_unannotated
13.30174456656091	13.445074867997105	2.0	pLM_unannotated
13.445074867997105	13.5884051694333	2.0	pLM_unannotated
13.5884051694333	13.731735470869495	2.0	pLM_unannotated
13.731735470869495	13.875065772305689	3.0	pLM_unannotated
13.875065772305689	14.018396073741885	2.0	pLM_unannotated
14.018396073741885	14.161726375178079	2.0	pLM_unannotated
14.161726375178079	14.305056676614274	3.0	pLM_unannotated
14.305056676614274	14.448386978050468	3.0	pLM_unannotated
14.448386978050468	14.591717279486662	3.0	pLM_unannotated
14.591717279486662	14.735047580922858	1.0	pLM_unannotated
14.735047580922858	14.878377882359052	1.0	pLM_unannotated
14.878377882359052	15.021708183795248	0.0	pLM_unannotated
15.021708183795248	15.165038485231443	1.0	pLM_unannotated
0.0866649122515861	0.2628833755423669	3.0	gLM_annotated
0.2628833755423669	0.4391018388331477	13.0	gLM_annotated
0.4391018388331477	0.6153203021239285	34.0	gLM_annotated
0.6153203021239285	0.7915387654147094	97.0	gLM_annotated
0.7915387654147094	0.9677572287054902	265.0	gLM_annotated
0.9677572287054902	1.143975691996271	596.0	gLM_annotated
1.143975691996271	1.3201941552870518	1217.0	gLM_annotated
1.3201941552870518	1.4964126185778326	2401.0	gLM_annotated
1.4964126185778326	1.6726310818686134	3874.0	gLM_annotated
1.6726310818686134	1.8488495451593943	5534.0	gLM_annotated
1.8488495451593943	2.025068008450175	7393.0	gLM_annotated
2.025068008450175	2.2012864717409557	8661.0	gLM_annotated
2.2012864717409557	2.3775049350317365	9765.0	gLM_annotated
2.3775049350317365	2.5537233983225174	9955.0	gLM_annotated
2.5537233983225174	2.729941861613298	9958.0	gLM_annotated
2.729941861613298	2.906160324904079	9887.0	gLM_annotated
2.906160324904079	3.08237878819486	9617.0	gLM_annotated
3.08237878819486	3.2585972514856407	9138.0	gLM_annotated
3.2585972514856407	3.4348157147764216	8690.0	gLM_annotated
3.4348157147764216	3.6110341780672024	8471.0	gLM_annotated
3.6110341780672024	3.7872526413579832	8106.0	gLM_annotated
3.7872526413579832	3.963471104648764	7728.0	gLM_annotated
3.963471104648764	4.139689567939545	7395.0	gLM_annotated
4.139689567939545	4.315908031230325	7079.0	gLM_annotated
4.315908031230325	4.492126494521107	6677.0	gLM_annotated
4.492126494521107	4.668344957811887	6228.0	gLM_annotated
4.668344957811887	4.844563421102668	6075.0	gLM_annotated
4.844563421102668	5.020781884393449	5540.0	gLM_annotated
5.020781884393449	5.19700034768423	5268.0	gLM_annotated
5.19700034768423	5.37321881097501	4957.0	gLM_annotated
5.37321881097501	5.549437274265792	4546.0	gLM_annotated
5.549437274265792	5.725655737556572	4266.0	gLM_annotated
5.725655737556572	5.901874200847352	3875.0	gLM_annotated
5.901874200847352	6.078092664138134	3732.0	gLM_annotated
6.078092664138134	6.254311127428914	3347.0	gLM_annotated
6.254311127428914	6.430529590719695	3125.0	gLM_annotated
6.430529590719695	6.606748054010476	2853.0	gLM_annotated
6.606748054010476	6.782966517301257	2673.0	gLM_annotated
6.782966517301257	6.959184980592037	2430.0	gLM_annotated
6.959184980592037	7.135403443882819	2292.0	gLM_annotated
7.135403443882819	7.311621907173599	2013.0	gLM_annotated
7.311621907173599	7.48784037046438	1945.0	gLM_annotated
7.48784037046438	7.664058833755161	1729.0	gLM_annotated
7.664058833755161	7.840277297045942	1673.0	gLM_annotated
7.840277297045942	8.016495760336722	1439.0	gLM_annotated
8.016495760336722	8.192714223627503	1307.0	gLM_annotated
8.192714223627503	8.368932686918283	1195.0	gLM_annotated
8.368932686918283	8.545151150209064	1117.0	gLM_annotated
8.545151150209064	8.721369613499844	993.0	gLM_annotated
8.721369613499844	8.897588076790626	848.0	gLM_annotated
8.897588076790626	9.073806540081407	844.0	gLM_annotated
9.073806540081407	9.250025003372187	690.0	gLM_annotated
9.250025003372187	9.426243466662967	640.0	gLM_annotated
9.426243466662967	9.60246192995375	567.0	gLM_annotated
9.60246192995375	9.77868039324453	532.0	gLM_annotated
9.77868039324453	9.95489885653531	448.0	gLM_annotated
9.95489885653531	10.13111731982609	396.0	gLM_annotated
10.13111731982609	10.307335783116873	356.0	gLM_annotated
10.307335783116873	10.483554246407653	326.0	gLM_annotated
10.483554246407653	10.659772709698434	276.0	gLM_annotated
10.659772709698434	10.835991172989214	235.0	gLM_annotated
10.835991172989214	11.012209636279996	218.0	gLM_annotated
11.012209636279996	11.188428099570777	160.0	gLM_annotated
11.188428099570777	11.364646562861557	144.0	gLM_annotated
11.364646562861557	11.540865026152337	123.0	gLM_annotated
11.540865026152337	11.717083489443118	111.0	gLM_annotated
11.717083489443118	11.8933019527339	93.0	gLM_annotated
11.8933019527339	12.06952041602468	82.0	gLM_annotated
12.06952041602468	12.24573887931546	92.0	gLM_annotated
12.24573887931546	12.421957342606241	64.0	gLM_annotated
12.421957342606241	12.598175805897023	52.0	gLM_annotated
12.598175805897023	12.774394269187804	40.0	gLM_annotated
12.774394269187804	12.950612732478584	37.0	gLM_annotated
12.950612732478584	13.126831195769364	33.0	gLM_annotated
13.126831195769364	13.303049659060147	33.0	gLM_annotated
13.303049659060147	13.479268122350927	28.0	gLM_annotated
13.479268122350927	13.655486585641707	26.0	gLM_annotated
13.655486585641707	13.831705048932488	13.0	gLM_annotated
13.831705048932488	14.00792351222327	11.0	gLM_annotated
14.00792351222327	14.18414197551405	18.0	gLM_annotated
14.18414197551405	14.36036043880483	10.0	gLM_annotated
14.36036043880483	14.536578902095611	7.0	gLM_annotated
14.536578902095611	14.712797365386391	6.0	gLM_annotated
14.712797365386391	14.889015828677174	5.0	gLM_annotated
14.889015828677174	15.065234291967954	3.0	gLM_annotated
15.065234291967954	15.241452755258734	3.0	gLM_annotated
15.241452755258734	15.417671218549515	1.0	gLM_annotated
15.417671218549515	15.593889681840297	3.0	gLM_annotated
15.593889681840297	15.770108145131077	2.0	gLM_annotated
15.770108145131077	15.946326608421858	0.0	gLM_annotated
15.946326608421858	16.12254507171264	1.0	gLM_annotated
16.12254507171264	16.29876353500342	1.0	gLM_annotated
16.29876353500342	16.4749819982942	1.0	gLM_annotated
16.4749819982942	16.65120046158498	0.0	gLM_annotated
16.65120046158498	16.82741892487576	0.0	gLM_annotated
16.82741892487576	17.003637388166542	0.0	gLM_annotated
17.003637388166542	17.179855851457322	1.0	gLM_annotated
17.179855851457322	17.356074314748103	0.0	gLM_annotated
17.356074314748103	17.532292778038887	0.0	gLM_annotated
17.532292778038887	17.708511241329667	2.0	gLM_annotated
0.38050313246552486	0.5653995786717283	8.0	gLM_unannotated
0.5653995786717283	0.7502960248779318	9.0	gLM_unannotated
0.7502960248779318	0.9351924710841353	19.0	gLM_unannotated
0.9351924710841353	1.1200889172903388	72.0	gLM_unannotated
1.1200889172903388	1.3049853634965423	140.0	gLM_unannotated
1.3049853634965423	1.4898818097027458	210.0	gLM_unannotated
1.4898818097027458	1.6747782559089492	354.0	gLM_unannotated
1.6747782559089492	1.8596747021151527	469.0	gLM_unannotated
1.8596747021151527	2.0445711483213564	568.0	gLM_unannotated
2.0445711483213564	2.2294675945275597	745.0	gLM_unannotated
2.2294675945275597	2.414364040733763	679.0	gLM_unannotated
2.414364040733763	2.5992604869399667	796.0	gLM_unannotated
2.5992604869399667	2.7841569331461704	744.0	gLM_unannotated
2.7841569331461704	2.9690533793523737	721.0	gLM_unannotated
2.9690533793523737	3.153949825558577	666.0	gLM_unannotated
3.153949825558577	3.3388462717647807	618.0	gLM_unannotated
3.3388462717647807	3.5237427179709844	677.0	gLM_unannotated
3.5237427179709844	3.7086391641771876	637.0	gLM_unannotated
3.7086391641771876	3.893535610383391	589.0	gLM_unannotated
3.893535610383391	4.078432056589595	585.0	gLM_unannotated
4.078432056589595	4.263328502795798	553.0	gLM_unannotated
4.263328502795798	4.448224949002001	528.0	gLM_unannotated
4.448224949002001	4.633121395208205	508.0	gLM_unannotated
4.633121395208205	4.818017841414409	526.0	gLM_unannotated
4.818017841414409	5.002914287620612	465.0	gLM_unannotated
5.002914287620612	5.187810733826816	423.0	gLM_unannotated
5.187810733826816	5.372707180033019	398.0	gLM_unannotated
5.372707180033019	5.5576036262392225	388.0	gLM_unannotated
5.5576036262392225	5.742500072445426	356.0	gLM_unannotated
5.742500072445426	5.927396518651629	331.0	gLM_unannotated
5.927396518651629	6.112292964857833	306.0	gLM_unannotated
6.112292964857833	6.2971894110640365	324.0	gLM_unannotated
6.2971894110640365	6.48208585727024	320.0	gLM_unannotated
6.48208585727024	6.666982303476444	251.0	gLM_unannotated
6.666982303476444	6.851878749682647	234.0	gLM_unannotated
6.851878749682647	7.0367751958888505	210.0	gLM_unannotated
7.0367751958888505	7.221671642095054	214.0	gLM_unannotated
7.221671642095054	7.406568088301257	206.0	gLM_unannotated
7.406568088301257	7.591464534507461	174.0	gLM_unannotated
7.591464534507461	7.776360980713664	179.0	gLM_unannotated
7.776360980713664	7.961257426919868	171.0	gLM_unannotated
7.961257426919868	8.146153873126073	121.0	gLM_unannotated
8.146153873126073	8.331050319332276	141.0	gLM_unannotated
8.331050319332276	8.515946765538478	101.0	gLM_unannotated
8.515946765538478	8.700843211744683	93.0	gLM_unannotated
8.700843211744683	8.885739657950886	93.0	gLM_unannotated
8.885739657950886	9.07063610415709	75.0	gLM_unannotated
9.07063610415709	9.255532550363293	69.0	gLM_unannotated
9.255532550363293	9.440428996569496	63.0	gLM_unannotated
9.440428996569496	9.6253254427757	62.0	gLM_unannotated
9.6253254427757	9.810221888981904	55.0	gLM_unannotated
9.810221888981904	9.995118335188108	38.0	gLM_unannotated
9.995118335188108	10.180014781394311	50.0	gLM_unannotated
10.180014781394311	10.364911227600514	33.0	gLM_unannotated
10.364911227600514	10.549807673806718	38.0	gLM_unannotated
10.549807673806718	10.734704120012921	23.0	gLM_unannotated
10.734704120012921	10.919600566219124	21.0	gLM_unannotated
10.919600566219124	11.104497012425329	23.0	gLM_unannotated
11.104497012425329	11.289393458631531	15.0	gLM_unannotated
11.289393458631531	11.474289904837734	16.0	gLM_unannotated
11.474289904837734	11.659186351043939	10.0	gLM_unannotated
11.659186351043939	11.844082797250142	12.0	gLM_unannotated
11.844082797250142	12.028979243456346	8.0	gLM_unannotated
12.028979243456346	12.213875689662549	9.0	gLM_unannotated
12.213875689662549	12.398772135868752	11.0	gLM_unannotated
12.398772135868752	12.583668582074957	8.0	gLM_unannotated
12.583668582074957	12.76856502828116	8.0	gLM_unannotated
12.76856502828116	12.953461474487364	5.0	gLM_unannotated
12.953461474487364	13.138357920693567	4.0	gLM_unannotated
13.138357920693567	13.32325436689977	5.0	gLM_unannotated
13.32325436689977	13.508150813105974	7.0	gLM_unannotated
13.508150813105974	13.693047259312177	3.0	gLM_unannotated
13.693047259312177	13.87794370551838	0.0	gLM_unannotated
13.87794370551838	14.062840151724584	1.0	gLM_unannotated
14.062840151724584	14.247736597930787	2.0	gLM_unannotated
14.247736597930787	14.43263304413699	2.0	gLM_unannotated
14.43263304413699	14.617529490343195	0.0	gLM_unannotated
14.617529490343195	14.802425936549398	0.0	gLM_unannotated
14.802425936549398	14.987322382755602	0.0	gLM_unannotated
14.987322382755602	15.172218828961805	0.0	gLM_unannotated
15.172218828961805	15.357115275168008	0.0	gLM_unannotated
15.357115275168008	15.542011721374212	0.0	gLM_unannotated
15.542011721374212	15.726908167580415	0.0	gLM_unannotated
15.726908167580415	15.91180461378662	0.0	gLM_unannotated
15.91180461378662	16.09670105999282	0.0	gLM_unannotated
16.09670105999282	16.281597506199024	0.0	gLM_unannotated
16.281597506199024	16.466493952405227	1.0	gLM_unannotated
16.466493952405227	16.65139039861143	0.0	gLM_unannotated
16.65139039861143	16.836286844817636	0.0	gLM_unannotated
16.836286844817636	17.02118329102384	0.0	gLM_unannotated
17.02118329102384	17.20607973723004	0.0	gLM_unannotated
17.20607973723004	17.390976183436244	0.0	gLM_unannotated
17.390976183436244	17.575872629642447	0.0	gLM_unannotated
17.575872629642447	17.760769075848653	0.0	gLM_unannotated
17.760769075848653	17.945665522054856	0.0	gLM_unannotated
17.945665522054856	18.13056196826106	0.0	gLM_unannotated
18.13056196826106	18.315458414467262	0.0	gLM_unannotated
18.315458414467262	18.500354860673465	0.0	gLM_unannotated
18.500354860673465	18.68525130687967	0.0	gLM_unannotated
18.68525130687967	18.870147753085874	1.0	gLM_unannotated
