# Supplementary material for: Genomic language model predicts protein co-regulation and function
Source: Nat Commun. 2024 Apr 3;15:2880. doi: 10.1038/s41467-024-46947-9 (PMC10991518; doi:10.1038/s41467-024-46947-9)
Supplement: Supplementary file 4 — Source Data [file 41467_2024_46947_MOESM4_ESM.zip › Source_data/Supplementary_figure_source_data/supplementary_figure_5c_source_data.tsv]

layer	iter	val_accuracy
0	0	0
0	1	0
0	2	0
0	3	0
0	4	0
1	0	0
1	1	0
1	2	0
1	3	0
1	4	0
2	0	8
2	1	8
2	2	8
2	3	8
2	4	8
3	0	12
3	1	12
3	2	14
3	3	13
3	4	13
4	0	21
4	1	20
4	2	20
4	3	20
4	4	20
5	0	21
5	1	21
5	2	22
5	3	21
5	4	22
6	0	22
6	1	23
6	2	23
6	3	23
6	4	22
7	0	23
7	1	23
7	2	23
7	3	23
7	4	24
8	0	22
8	1	22
8	2	22
8	3	22
8	4	22
9	0	23
9	1	23
9	2	23
9	3	24
9	4	23
10	0	22
10	1	23
10	2	22
10	3	23
10	4	23
11	0	23
11	1	23
11	2	23
11	3	24
11	4	23
12	0	23
12	1	23
12	2	24
12	3	23
12	4	23
13	0	24
13	1	24
13	2	23
13	3	24
13	4	24
14	0	24
14	1	24
14	2	23
14	3	24
14	4	23
15	0	24
15	1	23
15	2	23
15	3	23
15	4	23
16	0	23
16	1	22
16	2	24
16	3	24
16	4	24
17	0	23
17	1	23
17	2	24
17	3	23
17	4	23
18	0	24
18	1	25
18	2	25
18	3	25
18	4	23
19	0	23
19	1	23
19	2	23
19	3	23
19	4	23
