# Supplementary material for: Genomic language model predicts protein co-regulation and function
Source: Nat Commun. 2024 Apr 3;15:2880. doi: 10.1038/s41467-024-46947-9 (PMC10991518; doi:10.1038/s41467-024-46947-9)
Supplement: Supplementary file 4 — Source Data [file 41467_2024_46947_MOESM4_ESM.zip › Source_data/Supplementary_figure_source_data/supplementary_figure_4b_source_data.tsv]

PC1	PC2	label
-3.8322601	-3.6644237	Methanosarcinia
12.28283	5.2801223	Methanopyri
-5.1990175	4.2778974	Methanosarcinia
-2.1648	5.2868066	Methanosarcinia
-0.41353482	-1.4065394	Methanosarcinia
-4.4493256	-4.501484	Methanosarcinia
3.999776	0.6599984	Methanobacteria
-3.3649588	-0.84348565	Methanococci
-5.142351	6.544287	Methanomicrobia
0.9060015	-5.7347007	Methanocellia
-4.675852	-0.5664578	Thermoplasmata
6.324128	-6.3960695	Syntropharchaeia
8.378542	0.74067116	Syntropharchaeia
-2.6491773	0.323376	Syntropharchaeia
