# Supplementary material for: Genomic language model predicts protein co-regulation and function
Source: Nat Commun. 2024 Apr 3;15:2880. doi: 10.1038/s41467-024-46947-9 (PMC10991518; doi:10.1038/s41467-024-46947-9)
Supplement: Supplementary file 4 — Source Data [file 41467_2024_46947_MOESM4_ESM.zip › Source_data/Supplementary_figure_source_data/supplementary_figure_2a_source_data.tsv]

Epoch	pseudo accuracy	Absolute accuracy	Absolute most likely accuracy
0	0.06116615	0.0006952491309385864	0.0002317497103128621
10	0.17055978	0.03986095017381228	0.005561993047508691
20	0.2926719	0.12607184241019698	0.06488991888760139
30	0.37888342	0.19745075318655853	0.12491309385863268
40	0.43451178	0.253765932792584	0.16732329084588643
50	0.47111663	0.2980301274623407	0.20509849362688296
60	0.5010231	0.3223638470451912	0.2324449594438007
70	0.5230332	0.3471610660486674	0.25863267670915413
80	0.5404121	0.3643105446118192	0.2753186558516802
90	0.56011075	0.3902665121668598	0.2973348783314021
100	0.5749369	0.4025492468134415	0.31031286210892234
110	0.58674896	0.42108922363847046	0.32977983777520276
120	0.601813	0.4347624565469293	0.3388180764774044
130	0.61201274	0.4421784472769409	0.35179606025492466
140	0.6203477	0.4556199304750869	0.3652375434530707
150	0.6259064	0.4593279258400927	0.3668597914252607
160	0.6363474	0.47740440324449596	0.38609501738122826
170	0.6465391	0.48296639629200466	0.3928157589803013
180	0.6504807	0.492468134414832	0.3995365005793743
190	0.6483926	0.4947856315179606	0.4060254924681344
200	0.66045564	0.5024333719582851	0.41066048667439164
210	0.6713432	0.5107763615295481	0.41784472769409037
220	0.6671685	0.5107763615295481	0.4241019698725377
230	0.6727192	0.5156431054461182	0.4273464658169177
240	0.6771206	0.517728852838934	0.4322132097334878
250	0.68153006	0.5258400926998841	0.4354577056778679
260	0.68083555	0.5300115874855157	0.43823870220162225
270	0.69148856	0.5383545770567787	0.4533024333719583
280	0.6882511	0.5376593279258401	0.45399768250289685
290	0.6889456	0.5390498261877172	0.45399768250289685
300	0.6905643	0.5473928157589804	0.46512166859791426
310	0.691262	0.5497103128621089	0.4690614136732329
320	0.68941337	0.5422943221320974	0.46118192352259557
330	0.7007592	0.5566628041714948	0.47485515643105447
340	0.6998349	0.5573580533024334	0.4771726535341831
350	0.697745	0.5559675550405562	0.4755504055619931
360	0.69867915	0.5638470451911936	0.48597914252607183
370	0.7021481	0.5682502896871379	0.4910776361529548
380	0.70841104	0.5673232908458864	0.48296639629200466
390	0.70771664	0.5682502896871379	0.49223638470451914
400	0.70493394	0.5703360370799536	0.4959443800695249
410	0.7070335	0.5705677867902665	0.4977983777520278
420	0.7086361	0.5726535341830823	0.5005793742757821
430	0.70933706	0.5775202780996523	0.4984936268829664
440	0.71605474	0.5886442641946698	0.5105446118192353
450	0.7160596	0.5837775202780997	0.5082271147161066
460	0.71233654	0.5812282734646582	0.507531865585168
470	0.71466595	0.5803012746234067	0.5093858632676709
480	0.715124	0.5847045191193511	0.5154113557358053
490	0.71651936	0.5837775202780997	0.5154113557358053
500	0.7179002	0.5923522595596755	0.5184241019698725
510	0.7132721	0.579837775202781	0.5093858632676709
520	0.716283	0.5847045191193511	0.512630359212051
530	0.7190576	0.5925840092699884	0.5205098493626883
540	0.7174389	0.5886442641946698	0.5223638470451912
550	0.71883106	0.591425260718424	0.5272305909617613
560	0.71905273	0.5921205098493627	0.5249130938586327
