# Supplementary material for: Genomic language model predicts protein co-regulation and function
Source: Nat Commun. 2024 Apr 3;15:2880. doi: 10.1038/s41467-024-46947-9 (PMC10991518; doi:10.1038/s41467-024-46947-9)
Supplement: Supplementary file 4 — Source Data [file 41467_2024_46947_MOESM4_ESM.zip › Source_data/Supplementary_figure_source_data/supplementary_figure_5d_source_data.tsv]

data	iter	val_accuracy	val_precision	epoch
concat	0	45.0	0.20642905246521173	11
concat	1	45.0	0.20132594809986593	11
concat	2	46.0	0.20986729978244276	11
concat	3	44.0	0.19879881589191833	11
concat	4	45.0	0.20750039572728649	11
mlp_split_5.30.masked.pkl	0	21.0	0.04677764467827501	11
mlp_split_5.30.masked.pkl	1	21.0	0.047568809297328124	11
mlp_split_5.30.masked.pkl	2	22.0	0.0515293521246369	11
mlp_split_5.30.masked.pkl	3	21.0	0.04907174502120142	11
mlp_split_5.30.masked.pkl	4	22.0	0.049883711840946476	11
mlp_split_7.30.masked.pkl	0	23.0	0.055986859393469805	11
mlp_split_7.30.masked.pkl	1	23.0	0.054585843812475186	11
mlp_split_7.30.masked.pkl	2	23.0	0.055230092224109455	11
mlp_split_7.30.masked.pkl	3	23.0	0.05762715747517306	11
mlp_split_7.30.masked.pkl	4	24.0	0.05829039920048258	11
mlp_split_8.30.masked.pkl	0	22.0	0.05320393460059436	11
mlp_split_8.30.masked.pkl	1	22.0	0.051011980511423693	11
mlp_split_8.30.masked.pkl	2	22.0	0.052153928889964646	11
mlp_split_8.30.masked.pkl	3	22.0	0.05278257565107996	11
mlp_split_8.30.masked.pkl	4	22.0	0.05204955012381367	11
mlp_split_6.30.masked.pkl	0	22.0	0.05184113175782733	11
mlp_split_6.30.masked.pkl	1	23.0	0.05490745926881887	11
mlp_split_6.30.masked.pkl	2	23.0	0.05490745926881887	11
mlp_split_6.30.masked.pkl	3	23.0	0.05544574613816255	11
mlp_split_6.30.masked.pkl	4	22.0	0.05362710243712544	11
mlp_split_10.30.masked.pkl	0	22.0	0.05330955697656932	11
mlp_split_10.30.masked.pkl	1	23.0	0.055230092224109455	11
mlp_split_10.30.masked.pkl	2	22.0	0.05362710243712544	11
mlp_split_10.30.masked.pkl	3	23.0	0.05373317703485458	11
mlp_split_10.30.masked.pkl	4	23.0	0.05373317703485458	11
mlp_split_2.30.masked.pkl	0	8.0	0.01063630287541345	11
mlp_split_2.30.masked.pkl	1	8.0	0.010214404584953998	11
mlp_split_2.30.masked.pkl	2	8.0	0.010214404584953998	11
mlp_split_2.30.masked.pkl	3	8.0	0.010481302539106774	11
mlp_split_2.30.masked.pkl	4	8.0	0.01051988304002563	11
mlp_split_9.30.masked.pkl	0	23.0	0.057187257433737565	11
mlp_split_9.30.masked.pkl	1	23.0	0.056530799034740654	11
mlp_split_9.30.masked.pkl	2	23.0	0.05795826958835437	11
mlp_split_9.30.masked.pkl	3	24.0	0.05884620966280045	11
mlp_split_9.30.masked.pkl	4	23.0	0.05577007492503128	11
mlp_split_13.30.masked.pkl	0	24.0	0.05851238421909409	11
mlp_split_13.30.masked.pkl	1	24.0	0.05840133518206907	11
mlp_split_13.30.masked.pkl	2	23.0	0.05685851948476567	11
mlp_split_13.30.masked.pkl	3	24.0	0.05840133518206907	11
mlp_split_13.30.masked.pkl	4	24.0	0.05884620966280045	11
mlp_split_4.30.masked.pkl	0	21.0	0.04521702208436906	11
mlp_split_4.30.masked.pkl	1	20.0	0.04340137368742137	11
mlp_split_4.30.masked.pkl	2	20.0	0.044351890612133085	11
mlp_split_4.30.masked.pkl	3	20.0	0.044160882783682395	11
mlp_split_4.30.masked.pkl	4	20.0	0.04236886297339022	11
mlp_split_0.30.masked.pkl	0	0.0	0.003918743571551383	20
mlp_split_0.30.masked.pkl	1	0.0	0.0039203017415073045	23
mlp_split_0.30.masked.pkl	2	0.0	0.003918743571551383	18
mlp_split_0.30.masked.pkl	3	0.0	0.003918743571551383	11
mlp_split_0.30.masked.pkl	4	0.0	0.003918743571551383	11
mlp_split_3.30.masked.pkl	0	12.0	0.018606342199952164	11
mlp_split_3.30.masked.pkl	1	12.0	0.018664029069984815	11
mlp_split_3.30.masked.pkl	2	14.0	0.02213906130175783	11
mlp_split_3.30.masked.pkl	3	13.0	0.02026430951663573	11
mlp_split_3.30.masked.pkl	4	13.0	0.020386127416697996	11
mlp_split_19.30.masked.pkl	0	23.0	0.054478864771237714	11
mlp_split_19.30.masked.pkl	1	23.0	0.058068866403625234	11
mlp_split_19.30.masked.pkl	2	23.0	0.055337862653416725	11
mlp_split_19.30.masked.pkl	3	23.0	0.05663992612931044	11
mlp_split_19.30.masked.pkl	4	23.0	0.05555374267834692	11
mlp_split_16.30.masked.pkl	0	23.0	0.055230092224109455	11
mlp_split_16.30.masked.pkl	1	22.0	0.053521140894834854	11
mlp_split_16.30.masked.pkl	2	24.0	0.05840133518206907	11
mlp_split_16.30.masked.pkl	3	24.0	0.059516913047053824	11
mlp_split_16.30.masked.pkl	4	24.0	0.05962909263846428	11
mlp_split_1.30.masked.pkl	0	0.0	0.003918743571551383	22
mlp_split_1.30.masked.pkl	1	0.0	0.003918743571551383	25
mlp_split_1.30.masked.pkl	2	0.0	0.003918743571551383	34
mlp_split_1.30.masked.pkl	3	0.0	0.003918743571551383	17
mlp_split_1.30.masked.pkl	4	0.0	0.003918743571551383	31
mlp_split_11.30.masked.pkl	0	23.0	0.05685851948476567	11
mlp_split_11.30.masked.pkl	1	23.0	0.055986859393469805	11
mlp_split_11.30.masked.pkl	2	23.0	0.05707756506197507	11
mlp_split_11.30.masked.pkl	3	24.0	0.05884620966280045	11
mlp_split_11.30.masked.pkl	4	23.0	0.05685851948476567	11
mlp_split_12.30.masked.pkl	0	23.0	0.05762715747517306	11
mlp_split_12.30.masked.pkl	1	23.0	0.05674916627931878	11
mlp_split_12.30.masked.pkl	2	24.0	0.05985379098760083	11
mlp_split_12.30.masked.pkl	3	23.0	0.05577007492503128	11
mlp_split_12.30.masked.pkl	4	23.0	0.05740698134357823	11
mlp_split_14.30.masked.pkl	0	24.0	0.06064379645589289	11
mlp_split_14.30.masked.pkl	1	24.0	0.05829039920048258	11
mlp_split_14.30.masked.pkl	2	23.0	0.057847785828522055	11
mlp_split_14.30.masked.pkl	3	24.0	0.06087052980292322	11
mlp_split_14.30.masked.pkl	4	23.0	0.05609542121084689	11
mlp_split_15.30.masked.pkl	0	24.0	0.05829039920048258	11
mlp_split_15.30.masked.pkl	1	23.0	0.05674916627931878	11
mlp_split_15.30.masked.pkl	2	23.0	0.05566185227396983	11
mlp_split_15.30.masked.pkl	3	23.0	0.05740698134357823	11
mlp_split_15.30.masked.pkl	4	23.0	0.05555374267834692	11
mlp_split_18.30.masked.pkl	0	24.0	0.06293147990513398	11
mlp_split_18.30.masked.pkl	1	25.0	0.06467691954468238	11
mlp_split_18.30.masked.pkl	2	25.0	0.06550016331190613	11
mlp_split_18.30.masked.pkl	3	25.0	0.06491156677241075	11
mlp_split_18.30.masked.pkl	4	23.0	0.05762715747517306	11
mlp_split_17.30.masked.pkl	0	23.0	0.05795826958835437	11
mlp_split_17.30.masked.pkl	1	23.0	0.05729706286093863	11
mlp_split_17.30.masked.pkl	2	24.0	0.05829039920048258	11
mlp_split_17.30.masked.pkl	3	23.0	0.05762715747517306	11
mlp_split_17.30.masked.pkl	4	23.0	0.057187257433737565	11
