# Supplementary material for: Genomic language model predicts protein co-regulation and function
Source: Nat Commun. 2024 Apr 3;15:2880. doi: 10.1038/s41467-024-46947-9 (PMC10991518; doi:10.1038/s41467-024-46947-9)
Supplement: Supplementary file 4 — Source Data [file 41467_2024_46947_MOESM4_ESM.zip › Source_data/Supplementary_figure_source_data/supplementary_figure_11_source_data.tsv]

Cumulative sum
4.371238797955411259e-01
5.163573189421498677e-01
5.524823412861505911e-01
5.744724444654173423e-01
5.949459337758810085e-01
6.146379057664890233e-01
6.315683569300541977e-01
6.445803932812369519e-01
6.569071231153323920e-01
6.684036355148129660e-01
6.783701873097038870e-01
6.878680386282689518e-01
6.967958399798824809e-01
7.052224831403780536e-01
7.128116890326793298e-01
7.200485149644335614e-01
7.265718674568881763e-01
7.329681011997546403e-01
7.392279177559596404e-01
7.449653052079069360e-01
7.503486536633356963e-01
7.555773860181596024e-01
7.606738498679848082e-01
7.656857584970758746e-01
7.704607144983677269e-01
7.750446286605537916e-01
7.793074069326607622e-01
7.834974317550379430e-01
7.875206335394693280e-01
7.915062425860657225e-01
7.951394315987571071e-01
7.985683427862095840e-01
8.018291648048327946e-01
8.049340920308081238e-01
8.080050169349822786e-01
8.109766726233487155e-01
8.138197973854294220e-01
8.164787963436609397e-01
8.190952941085870576e-01
8.216114870618218546e-01
8.240654149981825327e-01
8.264711291936136517e-01
8.287918788280926874e-01
8.310613641990203249e-01
8.332623141748796147e-01
8.354377746665365700e-01
8.375963500958423236e-01
8.396658925014010011e-01
8.416898383812666529e-01
8.436331049576311081e-01
8.455383333323907014e-01
8.473951068019087707e-01
8.491691704175041711e-01
8.509041422872548610e-01
8.526087903536014867e-01
8.542777302860600219e-01
8.558891497928157177e-01
8.574224041251777839e-01
8.588735391599809921e-01
8.603148915445271161e-01
8.617037500192762378e-01
8.630484220223884062e-01
8.643652989262600173e-01
8.656278686901034414e-01
8.668850773778585816e-01
8.681081925815613554e-01
8.693206754540981906e-01
8.704752124139779612e-01
8.716207808407732127e-01
8.727234434754742587e-01
8.738059997011814461e-01
8.748799659007530094e-01
8.759466130687221241e-01
8.769538363363437172e-01
8.779555472103517388e-01
8.789413709581399559e-01
8.798973837024907096e-01
8.808424468577645827e-01
8.817758807686865152e-01
8.826907481767524155e-01
8.835880038565259165e-01
8.844533157747456187e-01
8.853167117964321209e-01
8.861721398524765592e-01
8.869963261259322662e-01
8.878006613908981937e-01
8.885867810324851179e-01
8.893715672054860466e-01
8.901476984131444503e-01
8.909129750589394048e-01
8.916712182322331648e-01
8.924104236987189243e-01
8.931295428697403338e-01
8.938408001287727611e-01
8.945486728067435500e-01
8.952434353645787324e-01
8.959317639578656678e-01
8.966037045430569341e-01
8.972619659444729390e-01
8.979157944226882071e-01
8.985652873421496878e-01
8.992048055270229767e-01
8.998327745353120743e-01
9.004564946212483267e-01
9.010633649252687283e-01
9.016673069364886661e-01
9.022661024928770868e-01
9.028508381373060443e-01
9.034319537343903361e-01
9.040082216594315101e-01
9.045809883253214112e-01
9.051422590538241719e-01
9.056955570531964872e-01
9.062450854457198002e-01
9.067855803863481556e-01
9.073183362135558427e-01
9.078395240777560327e-01
9.083567646601401480e-01
9.088712326139821718e-01
9.093834906786770755e-01
9.098908912668138838e-01
9.103906837968857024e-01
9.108830276652334357e-01
9.113689882209874416e-01
9.118504356245065168e-01
9.123299866159115812e-01
9.128029467050625678e-01
9.132755499839096958e-01
9.137420354270450185e-01
9.142060612937337183e-01
9.146613920341704063e-01
9.151063723826690088e-01
9.155499661237649356e-01
9.159888659179161730e-01
9.164241244924179464e-01
9.168555439402445995e-01
9.172845686517917541e-01
9.177095663881306153e-01
9.181292426283313990e-01
9.185478013802961250e-01
9.189630518259188641e-01
9.193740735819913024e-01
9.197778459583005883e-01
9.201783930108474729e-01
9.205753608877291772e-01
9.209692800962018255e-01
9.213618714890470240e-01
9.217498833400985525e-01
9.221347709166863860e-01
9.225165919119009406e-01
9.228962095230152096e-01
9.232716516973576981e-01
9.236463215248903458e-01
9.240169194453061730e-01
9.243830990905013145e-01
9.247477963670294177e-01
9.251088594460330494e-01
9.254682469206120254e-01
9.258215268336055237e-01
9.261740433962831753e-01
9.265232592137986334e-01
9.268690810529576218e-01
9.272125893443005085e-01
9.275541655279059272e-01
9.278932908279897696e-01
9.282298755535099977e-01
9.285621267808469304e-01
9.288923750043635019e-01
9.292188193021121423e-01
9.295445828027647517e-01
9.298680184862039289e-01
9.301888934311826063e-01
9.305090510980584817e-01
9.308273618490930934e-01
9.311446127651464844e-01
9.314573764019193902e-01
9.317672363191346063e-01
9.320748113164697424e-01
9.323815525089920175e-01
9.326861771750999397e-01
9.329900559508094160e-01
9.332898759562119340e-01
9.335864378442000344e-01
9.338816121839220719e-01
9.341759278877334038e-01
9.344682803318465902e-01
9.347584469047264255e-01
9.350465330750236115e-01
9.353322347900674405e-01
9.356175620459427078e-01
9.359008109424378219e-01
9.361830061647316015e-01
9.364634945095122731e-01
9.367401531072461207e-01
9.370144862068279235e-01
9.372886212329568645e-01
9.375610602002459881e-01
9.378305014552652530e-01
9.380977913541861390e-01
9.383634880645876919e-01
9.386273379924406912e-01
9.388905467478169120e-01
9.391513628281268344e-01
9.394112972056640753e-01
9.396689872705977775e-01
9.399260270145398666e-01
9.401820277671250059e-01
9.404355645737400016e-01
9.406867337741531276e-01
9.409353382437332103e-01
9.411834914304090249e-01
9.414308692462208805e-01
9.416774374990355412e-01
9.419212801631056120e-01
9.421634949038031337e-01
9.424045210938928330e-01
9.426441115665181725e-01
9.428815816111857373e-01
9.431180487682405689e-01
9.433530298510161005e-01
9.435865696902825395e-01
9.438188881052692603e-01
9.440500615092132231e-01
9.442793477016483417e-01
9.445070007724367667e-01
9.447340586944478202e-01
9.449596645196037814e-01
9.451840028364308921e-01
9.454064129888323231e-01
9.456272847912751134e-01
9.458463031909360996e-01
9.460643580142573672e-01
9.462818810755371235e-01
9.464983543178726588e-01
9.467140665925665166e-01
9.469282738086197693e-01
9.471413428501764820e-01
9.473538436746505864e-01
9.475651664569828547e-01
9.477741295924441145e-01
9.479826796781843923e-01
9.481904250969211967e-01
9.483958441141916440e-01
9.486003977863103342e-01
9.488024810542656784e-01
9.490027736690743732e-01
9.492027136978643531e-01
9.494012426322508968e-01
9.495984425908655657e-01
9.497945825063470737e-01
9.499902112485861805e-01
9.501843348512938325e-01
9.503772855489041049e-01
9.505696630300638494e-01
9.507607379340677900e-01
9.509513445080652883e-01
9.511397652294741878e-01
9.513278168451332339e-01
9.515150443738124020e-01
9.517015152635011077e-01
9.518860652076615025e-01
9.520697871932647383e-01
9.522522581449683887e-01
9.524344026971478527e-01
9.526155840830208277e-01
9.527956890650043364e-01
9.529743563695217690e-01
9.531518856141264484e-01
9.533290034775372401e-01
9.535049653587401863e-01
9.536805843308762132e-01
9.538557323474613492e-01
9.540299145344199871e-01
9.542031100594908777e-01
9.543760272438988057e-01
9.545480294785446684e-01
9.547185676358023176e-01
9.548882648922013550e-01
9.550565261706840392e-01
9.552241109966967958e-01
9.553911178406849780e-01
9.555575356514758312e-01
9.557228793641400211e-01
9.558879587472131067e-01
9.560516803554361953e-01
9.562148186285515106e-01
9.563770446634093370e-01
9.565387792423262203e-01
9.566997527874839813e-01
9.568602155294791967e-01
9.570188553703905532e-01
9.571771497806332851e-01
9.573349704266246318e-01
9.574914490343701123e-01
9.576471734560060289e-01
9.578024715091573160e-01
9.579560636117240291e-01
9.581092564119552124e-01
9.582622047624202999e-01
9.584147808971996696e-01
9.585659011749827485e-01
9.587158954540896394e-01
9.588656694736673591e-01
9.590149130517557907e-01
9.591638324274897043e-01
9.593115045411457764e-01
9.594585491728701010e-01
9.596044857419433471e-01
9.597500812205381759e-01
9.598949590837518864e-01
9.600394748439768922e-01
9.601832536290139108e-01
9.603258251504228626e-01
9.604682057466874534e-01
9.606101695108224536e-01
9.607514046543506048e-01
9.608915367032520027e-01
9.610307863001239514e-01
9.611694335448344173e-01
9.613076941501680350e-01
9.614456103475572668e-01
9.615833251193688369e-01
9.617204463113395718e-01
9.618569302657155040e-01
9.619929827311499704e-01
9.621281374424992539e-01
9.622626490911265762e-01
9.623965422722744467e-01
9.625298371694616106e-01
9.626626467983252500e-01
9.627946879067891262e-01
9.629261967047549886e-01
9.630571040425031093e-01
9.631872436470498844e-01
9.633170313605670110e-01
9.634460247981345704e-01
9.635747523002328174e-01
9.637022634235048457e-01
9.638295071042832785e-01
9.639563663672684468e-01
9.640828301175927706e-01
9.642089830734179579e-01
9.643348593222713649e-01
9.644602086457902956e-01
9.645848636207973170e-01
9.647083720399616258e-01
9.648317487303240680e-01
9.649543542368640425e-01
9.650762870346490940e-01
9.651980624255265262e-01
9.653195924006451323e-01
9.654399759754100918e-01
9.655598943546652713e-01
9.656794282025069620e-01
9.657983433202927959e-01
9.659167583350105613e-01
9.660345932950019643e-01
9.661522251747554080e-01
9.662694559533255845e-01
9.663863857318980566e-01
9.665025752872565823e-01
9.666179461578443544e-01
9.667331928335957114e-01
9.668479641819559545e-01
9.669622351176151431e-01
9.670760564318431340e-01
9.671892684971405973e-01
9.673020839501837997e-01
9.674146426317855596e-01
9.675267677399551625e-01
9.676386693009713102e-01
9.677500049654147452e-01
9.678609742501445012e-01
9.679714620715786921e-01
9.680812500371250851e-01
9.681903255066660607e-01
9.682992424876039061e-01
9.684076808421988591e-01
9.685157323712542121e-01
9.686235457932496073e-01
9.687309550468283792e-01
9.688382267941078041e-01
9.689446315040257662e-01
9.690504986408449151e-01
9.691560537256074248e-01
9.692610888532207092e-01
9.693658333979265906e-01
9.694703833090591027e-01
9.695744481645682811e-01
9.696780133472829855e-01
9.697814064735750250e-01
9.698844034556035609e-01
9.699865135388375803e-01
9.700881524168655234e-01
9.701891815506996641e-01
9.702899383449375970e-01
9.703903664769009119e-01
9.704904296125387297e-01
9.705899869855371120e-01
9.706894283681570812e-01
9.707886751030541106e-01
9.708875432793667715e-01
9.709860419272827725e-01
9.710840469188017909e-01
9.711815172380034999e-01
9.712788953763280553e-01
9.713756583598899264e-01
9.714721630989999746e-01
9.715679006997971490e-01
9.716635040529755241e-01
9.717586747980122563e-01
9.718537741729595947e-01
9.719482700161239386e-01
9.720426985286979571e-01
9.721367972561840709e-01
9.722306375054459160e-01
9.723242351587304544e-01
9.724173129568777219e-01
9.725097790595182978e-01
9.726021599956831132e-01
9.726942496834096730e-01
9.727858592921927450e-01
9.728772078016404423e-01
9.729680303507545203e-01
9.730587732496860376e-01
9.731493193915080608e-01
9.732395580139151514e-01
9.733290978803003091e-01
9.734184016829624531e-01
9.735074270048311718e-01
9.735959286761451947e-01
9.736839680058358981e-01
9.737717940349831514e-01
9.738589292571437905e-01
9.739458387196683331e-01
9.740324053311021357e-01
9.741186232643058718e-01
9.742047578660658624e-01
9.742905141757495224e-01
9.743760640351429858e-01
9.744612558744057962e-01
9.745463354821597424e-01
9.746311172532672318e-01
9.747156207145792894e-01
9.748000360558382038e-01
9.748839965051863121e-01
9.749673208081339748e-01
9.750504997412098307e-01
9.751334953504510183e-01
9.752163582085243698e-01
9.752988567387258501e-01
9.753812205435354876e-01
9.754634496419127832e-01
9.755450087441525087e-01
9.756263142938956801e-01
9.757074332886042090e-01
9.757883962627681429e-01
9.758689447173520826e-01
9.759492872135842045e-01
9.760293129268236001e-01
9.761089548700943030e-01
9.761880196714225466e-01
9.762670041750022287e-01
9.763456414146535201e-01
9.764240971176967321e-01
9.765023000789960772e-01
9.765804064555519970e-01
9.766580827351095673e-01
9.767350719429461758e-01
9.768118636464329096e-01
9.768885604604512496e-01
9.769650528254221200e-01
9.770411411863556550e-01
9.771169386611385788e-01
9.771923913818852947e-01
9.772675589207767688e-01
9.773425841878793374e-01
9.774174315043117067e-01
9.774920428860488508e-01
9.775665085582559977e-01
9.776408989836161689e-01
9.777146786353120289e-01
9.777881459592149271e-01
9.778612909845285639e-01
9.779343395168454967e-01
9.780070332702275326e-01
9.780794024335327519e-01
9.781517141080273703e-01
9.782236576106539960e-01
9.782951475049558310e-01
9.783664202989593717e-01
9.784375089420004334e-01
9.785083083881824795e-01
9.785789836356085791e-01
9.786496216286723060e-01
9.787200791103723985e-01
9.787903024247804895e-01
9.788602795003973345e-01
9.789299831098262628e-01
9.789995990158746331e-01
9.790688535009758331e-01
9.791379898037487761e-01
9.792070598847318896e-01
9.792756269445641593e-01
9.793439358109669035e-01
9.794121993801037096e-01
9.794798005466384128e-01
9.795471757011965375e-01
9.796144433884430569e-01
9.796815195755257388e-01
9.797484336996133969e-01
9.798153267876577033e-01
9.798818858840920853e-01
9.799482041086283735e-01
9.800144115586703064e-01
9.800804212004116112e-01
9.801462161452220156e-01
9.802118336944399823e-01
9.802771927612383696e-01
9.803423112935804040e-01
9.804072791108040530e-01
9.804720765487342504e-01
9.805367263089476149e-01
9.806011549763917756e-01
9.806653579102947438e-01
9.807292321098975973e-01
9.807928418806353132e-01
9.808562931240384364e-01
9.809194642898902972e-01
9.809824924244772149e-01
9.810452010104264708e-01
9.811075778632493138e-01
9.811698659913558052e-01
9.812320660336415479e-01
9.812940422509702776e-01
9.813559936745517298e-01
9.814176560036912411e-01
9.814791135586020676e-01
9.815404103948501824e-01
9.816012450114105503e-01
9.816620049844402285e-01
9.817225253725054834e-01
9.817829676777839465e-01
9.818433525682799257e-01
9.819033310090261590e-01
9.819631322447264221e-01
9.820227803535376276e-01
9.820822025211315420e-01
9.821415532755622957e-01
9.822008210643768944e-01
9.822597677071530642e-01
9.823183583588773748e-01
9.823767485409962141e-01
9.824349350931720348e-01
9.824930101894087109e-01
9.825510117313909220e-01
9.826088655152561691e-01
9.826665388341635499e-01
9.827240609343430577e-01
9.827814950035139718e-01
9.828388319267916673e-01
9.828958964454755920e-01
9.829526852377267199e-01
9.830094079105621274e-01
9.830658824759320735e-01
9.831220571883458881e-01
9.831781506081167521e-01
9.832341042416515853e-01
9.832898237244991346e-01
9.833455109629293256e-01
9.834008537521382598e-01
9.834560634524165401e-01
9.835111977183368381e-01
9.835661758522019626e-01
9.836209247069618300e-01
9.836756089775414713e-01
9.837302302044786950e-01
9.837846307840372173e-01
9.838388315991067889e-01
9.838926650440015242e-01
9.839463415872463647e-01
9.839996494431184626e-01
9.840528713508677194e-01
9.841058586013916587e-01
9.841587588833983213e-01
9.842113670895272781e-01
9.842637629318220505e-01
9.843159863616199878e-01
9.843680627423210261e-01
9.844200178681253854e-01
9.844717991308393756e-01
9.845234770218100895e-01
9.845748845097953561e-01
9.846261625351666602e-01
9.846773866732695391e-01
9.847284931672495301e-01
9.847793055392127792e-01
9.848298756650792907e-01
9.848803806416508433e-01
9.849307391710327986e-01
9.849810576017054009e-01
9.850313119067308776e-01
9.850813808781729852e-01
9.851313275960564830e-01
9.851810530224177631e-01
9.852305679644755010e-01
9.852799811737842361e-01
9.853291317471505328e-01
9.853782173874194861e-01
9.854272100899140741e-01
9.854760357047990249e-01
9.855247309269723477e-01
9.855733277535921877e-01
9.856216944984501627e-01
9.856700346221491937e-01
9.857181811762537604e-01
9.857662354256657711e-01
9.858139748365964961e-01
9.858616002614739582e-01
9.859091083446916981e-01
9.859565054304947340e-01
9.860038162715230037e-01
9.860508499515000524e-01
9.860978127996625764e-01
9.861445883710029392e-01
9.861912921863901227e-01
9.862378462489681530e-01
9.862842865726400010e-01
9.863305912866252578e-01
9.863767200047994788e-01
9.864226836501862605e-01
9.864685572648446144e-01
9.865142908489802354e-01
9.865600096734997715e-01
9.866054829198481757e-01
9.866508997558757210e-01
9.866960392004059388e-01
9.867410853516447311e-01
9.867860652053026538e-01
9.868309437907858417e-01
9.868757724281679300e-01
9.869205320211340560e-01
9.869650584899362089e-01
9.870094518247115589e-01
9.870536068983155609e-01
9.870976649800609071e-01
9.871415247239598845e-01
9.871853485408305096e-01
9.872290311810300034e-01
9.872725255262857491e-01
9.873159927806437475e-01
9.873592446225571972e-01
9.874023768876667440e-01
9.874453572815473645e-01
9.874882565168568993e-01
9.875310768841542020e-01
9.875735669391817462e-01
9.876160029070032431e-01
9.876583318127178934e-01
9.877005817086185191e-01
9.877428090599483790e-01
9.877849316999161022e-01
9.878269862373296739e-01
9.878688216206127359e-01
9.879105408085515627e-01
9.879521122427507018e-01
9.879936016305853608e-01
9.880350211031936336e-01
9.880763180166546311e-01
9.881174286626599468e-01
9.881584206059458309e-01
9.881992827099271848e-01
9.882400873593107926e-01
9.882808065650753315e-01
9.883213531569275956e-01
9.883617085676655867e-01
9.884019569789280757e-01
9.884420989340614305e-01
9.884820776439050549e-01
9.885219243684181256e-01
9.885617156761205004e-01
9.886013890723466258e-01
9.886409117290551052e-01
9.886802087545668583e-01
9.887194949452395853e-01
9.887587126396627513e-01
9.887978973728661636e-01
9.888368596278972467e-01
9.888757463826476357e-01
9.889146209691130895e-01
9.889533860155499401e-01
9.889920204474237364e-01
9.890306004985192079e-01
9.890690987872091666e-01
9.891075079698630201e-01
9.891458072325983730e-01
9.891839478203285907e-01
9.892218878005780702e-01
9.892597483351399656e-01
9.892974247498659279e-01
9.893350024829010714e-01
9.893725081710129654e-01
9.894099573133219305e-01
9.894470761672131687e-01
9.894840912587862247e-01
9.895210683810796715e-01
9.895579488175668681e-01
9.895947636462760766e-01
9.896315233562683611e-01
9.896681370849119697e-01
9.897047062003706541e-01
9.897412053031203749e-01
9.897775451964517801e-01
9.898137966175321045e-01
9.898498649673184158e-01
9.898857853758791236e-01
9.899216466975794271e-01
9.899574110123616766e-01
9.899930776064852500e-01
9.900286034477804309e-01
9.900639857976132330e-01
9.900992806052706374e-01
9.901345218979749063e-01
9.901696237652846122e-01
9.902046607111655296e-01
9.902396526038881319e-01
9.902745193374873356e-01
9.903092384494859290e-01
9.903438320612244494e-01
9.903783051487070610e-01
9.904126720967946218e-01
9.904469866714027404e-01
9.904811790887595446e-01
9.905153494851749452e-01
9.905493801940279397e-01
9.905832999049153376e-01
9.906171833492392054e-01
9.906510311099445687e-01
9.906846983907329207e-01
9.907182893312851402e-01
9.907518075511360101e-01
9.907852268640776616e-01
9.908185139898474381e-01
9.908517272287289401e-01
9.908848189447414523e-01
9.909178145804802273e-01
9.909507268251175338e-01
9.909836238309710499e-01
9.910164470964721861e-01
9.910491205196904074e-01
9.910816692681739815e-01
9.911140527903173902e-01
9.911463044757444774e-01
9.911785091848597240e-01
9.912106752473193172e-01
9.912427723145040837e-01
9.912748255021974764e-01
9.913068117170735771e-01
9.913386888262536445e-01
9.913705090651513396e-01
9.914022931031593044e-01
9.914338374321722824e-01
9.914653272954024876e-01
9.914967581816701570e-01
9.915281261467255858e-01
9.915594068310948916e-01
9.915906258411889551e-01
9.916217301911673943e-01
9.916527648097983594e-01
9.916837032165073396e-01
9.917145471813664237e-01
9.917452404966442536e-01
9.917759005864164035e-01
9.918064525412070287e-01
9.918368598404189163e-01
9.918672210184439342e-01
9.918974204239623393e-01
9.919275693150083617e-01
9.919576725291947561e-01
9.919876967570304682e-01
9.920175851649735144e-01
9.920474448750935537e-01
9.920772832065943847e-01
9.921069705507193914e-01
9.921365435451261483e-01
9.921659789018948405e-01
9.921953391811504375e-01
9.922246909798722037e-01
9.922539599716737602e-01
9.922831458167347130e-01
9.923122551410037406e-01
9.923412856848873309e-01
9.923702815240840192e-01
9.923991287393376659e-01
9.924279002617325540e-01
9.924566251139235185e-01
9.924852200106984990e-01
9.925137168042266200e-01
9.925421644570597834e-01
9.925705116660632488e-01
9.925988366466468316e-01
9.926270665475056543e-01
9.926552309366010185e-01
9.926833057125858950e-01
9.927113391841311252e-01
9.927392509631510764e-01
9.927670953518732411e-01
9.927948795262419024e-01
9.928225621090811526e-01
9.928501742662924068e-01
9.928776955133824522e-01
9.929051258727185081e-01
9.929324828812210457e-01
9.929597863176937711e-01
9.929870606644688458e-01
9.930142340714989135e-01
9.930413528628805331e-01
9.930683732138224640e-01
9.930953238116889681e-01
9.931221996017861597e-01
9.931490206632674900e-01
9.931757789153500271e-01
9.932024819556038997e-01
9.932290911208986328e-01
9.932556389008466713e-01
9.932821059690715160e-01
9.933084916431421663e-01
9.933347219576847964e-01
9.933609191868857380e-01
9.933870751472764216e-01
9.934131807347055254e-01
9.934391787808387608e-01
9.934650829716721310e-01
9.934908718165502695e-01
9.935166084532932596e-01
9.935423404504688527e-01
9.935679617657309226e-01
9.935935448133000891e-01
9.936190866619407647e-01
9.936445718766040436e-01
9.936699214824306070e-01
9.936951984237497593e-01
9.937204564872553769e-01
9.937456143625484906e-01
9.937707600945621111e-01
9.937958156497516127e-01
9.938208443387470670e-01
9.938457536483387145e-01
9.938706218860864361e-01
9.938954181916377362e-01
9.939201668950479185e-01
9.939448858311209500e-01
9.939695294142126825e-01
9.939940794739667851e-01
9.940185501039424665e-01
9.940430084653816278e-01
9.940673574385332500e-01
9.940916000690900312e-01
9.941158180549634071e-01
9.941399513680260203e-01
9.941640687544525123e-01
9.941880648388861097e-01
9.942119724612353826e-01
9.942357676313600123e-01
9.942595449224723714e-01
9.942833019444192733e-01
9.943069902111207892e-01
9.943306247356858973e-01
9.943541227225023427e-01
9.943775343663975308e-01
9.944009395413795360e-01
9.944242946920182069e-01
9.944476024657284974e-01
9.944707847531036871e-01
9.944939030877752995e-01
9.945169948697639706e-01
9.945399765500595457e-01
9.945629063559484617e-01
9.945858200492470047e-01
9.946086951919267394e-01
9.946315071030873423e-01
9.946542579091023351e-01
9.946769510194733988e-01
9.946995693412310491e-01
9.947221388671683151e-01
9.947446722325371526e-01
9.947671600939830272e-01
9.947895285349105388e-01
9.948118383456129310e-01
9.948340714961808606e-01
9.948562482462315337e-01
9.948783695947192030e-01
9.949004420399727433e-01
9.949225071232781215e-01
9.949444771165648627e-01
9.949663916061524116e-01
9.949882289770918264e-01
9.950100586010585113e-01
9.950318328309716298e-01
9.950535677267129397e-01
9.950752581593015345e-01
9.950968622507417871e-01
9.951184186790786868e-01
9.951399238587109730e-01
9.951612730381542704e-01
9.951825823642531654e-01
9.952038217233256656e-01
9.952250320270449313e-01
9.952461849088335422e-01
9.952672852274211390e-01
9.952883376617251976e-01
9.953092718248686133e-01
9.953301819116180393e-01
9.953510434734293977e-01
9.953718373199776925e-01
9.953926002222555081e-01
9.954132752694136999e-01
9.954339092392112676e-01
9.954544518040772116e-01
9.954749538434162215e-01
9.954953677752584884e-01
9.955157520886864786e-01
9.955360886098429951e-01
9.955563606791155706e-01
9.955766141189594798e-01
9.955968179659867578e-01
9.956169828954222201e-01
9.956370836274929248e-01
9.956570561674967790e-01
9.956769900863420286e-01
9.956968957607118531e-01
9.957167877369583753e-01
9.957366237039109169e-01
9.957563657169186122e-01
9.957760856047517262e-01
9.957957323129957850e-01
9.958153520678878490e-01
9.958349156881648456e-01
9.958544198791159374e-01
9.958738800154828263e-01
9.958932874777619570e-01
9.959126511127333048e-01
9.959319710580580853e-01
9.959512293019093798e-01
9.959704544823466676e-01
9.959895526858911774e-01
9.960086426479353161e-01
9.960276788466589926e-01
9.960466221017610922e-01
9.960655543756590236e-01
9.960844093529711563e-01
9.961032305858826819e-01
9.961219994975015757e-01
9.961407511076040278e-01
9.961593808239589398e-01
9.961779798357248694e-01
9.961965500742115953e-01
9.962150911438628631e-01
9.962335926889812621e-01
9.962520308497779808e-01
9.962703988417408452e-01
9.962887015331114426e-01
9.963069923262455330e-01
9.963252331216652102e-01
9.963434451001319525e-01
9.963615573345974141e-01
9.963796249539725869e-01
9.963976552243002383e-01
9.964156564753937628e-01
9.964335862269826372e-01
9.964514743823688070e-01
9.964692509733351633e-01
9.964870151151804523e-01
9.965047290519450929e-01
9.965224266304347767e-01
9.965400754500651770e-01
9.965576705397841684e-01
9.965751926742565381e-01
9.965926881309042917e-01
9.966101585135962448e-01
9.966275945148957982e-01
9.966449175796795457e-01
9.966621945276256112e-01
9.966794439523789517e-01
9.966966389268799853e-01
9.967138063161722350e-01
9.967308733608555293e-01
9.967479148001805456e-01
9.967649253708052992e-01
9.967819065593152006e-01
9.967988057652552580e-01
9.968156447615652560e-01
9.968324506854340239e-01
9.968491794993180610e-01
9.968658968774272155e-01
9.968826069714435967e-01
9.968992166685718415e-01
9.969157994050962257e-01
9.969322843728765093e-01
9.969487292147274360e-01
9.969651222284341419e-01
9.969814985697685872e-01
9.969977915842647143e-01
9.970140536757093885e-01
9.970302489480393771e-01
9.970464319221501448e-01
9.970625887577663216e-01
9.970786502333068846e-01
9.970947056613305159e-01
9.971107205841359677e-01
9.971266804638508896e-01
9.971425917233303071e-01
9.971584463047246105e-01
9.971742703862822577e-01
9.971900627869213496e-01
9.972058122361102672e-01
9.972215121415487493e-01
9.972371891200600968e-01
9.972527942187457972e-01
9.972683837962330600e-01
9.972839054201763087e-01
9.972994235334584623e-01
9.973149030900287926e-01
9.973303419868551067e-01
9.973457450446304717e-01
9.973610652116128295e-01
9.973763390784947669e-01
9.973915742120654793e-01
9.974067713743726138e-01
9.974219195378422054e-01
9.974370588573966412e-01
9.974520732151107572e-01
9.974670625265745771e-01
9.974819983741494145e-01
9.974969086895213444e-01
9.975117524155243665e-01
9.975265770698813483e-01
9.975413584007190027e-01
9.975560964128782349e-01
9.975707780854289330e-01
9.975854485066397714e-01
9.976001115572094013e-01
9.976146888867382101e-01
9.976292496250332986e-01
9.976437773041986201e-01
9.976582066390358161e-01
9.976726205343827703e-01
9.976870161537138015e-01
9.977013698667425157e-01
9.977156568088597632e-01
9.977299093546976305e-01
9.977441379413877209e-01
9.977583243307821537e-01
9.977724307596501641e-01
9.977865196232081901e-01
9.978005800280124182e-01
9.978145962118080137e-01
9.978285787939554785e-01
9.978425152248964203e-01
9.978564184295301009e-01
9.978702814858674275e-01
9.978841092073417185e-01
9.978978805772392713e-01
9.979116021802304504e-01
9.979252398797655577e-01
9.979388549690205723e-01
9.979524399762437215e-01
9.979659643202026809e-01
9.979794498182945617e-01
9.979929224144485911e-01
9.980063176812199455e-01
9.980196732227969436e-01
9.980330034101720926e-01
9.980462939424997737e-01
9.980595478096793149e-01
9.980727812391243514e-01
9.980859833091692002e-01
9.980991310536118100e-01
9.981122759126257460e-01
9.981253763919516464e-01
9.981384300040579971e-01
9.981514397338816513e-01
9.981644018975908139e-01
9.981773173299240964e-01
9.981902142560394875e-01
9.982030682501213947e-01
9.982158951030266625e-01
9.982286813662404334e-01
9.982414027696731029e-01
9.982540979693221850e-01
9.982667626914939474e-01
9.982793618807890290e-01
9.982919334267256195e-01
9.983044481478926535e-01
9.983169538647213015e-01
9.983294476371268322e-01
9.983419013765275629e-01
9.983542992578471331e-01
9.983666551306962234e-01
9.983789904784309277e-01
9.983912790179088059e-01
9.984035486582512053e-01
9.984157563203489572e-01
9.984279409840774999e-01
9.984401072575490588e-01
9.984522115799613351e-01
9.984642732620416794e-01
9.984763225762436356e-01
9.984883490191641675e-01
9.985002975101955336e-01
9.985122056144515312e-01
9.985241001409934647e-01
9.985359576024896988e-01
9.985477574255363642e-01
9.985595511822538128e-01
9.985712642323090193e-01
9.985829506371418640e-01
9.985946228781147349e-01
9.986062623607382394e-01
9.986178813833208601e-01
9.986294705035551056e-01
9.986410098960634141e-01
9.986525341926378863e-01
9.986640213599656812e-01
9.986754347640046658e-01
9.986868189332770429e-01
9.986981788084108302e-01
9.987095045131473281e-01
9.987207741890671286e-01
9.987320321952021240e-01
9.987432586316790095e-01
9.987544831648348387e-01
9.987656650637649625e-01
9.987768121951832168e-01
9.987879005347032324e-01
9.987989167252544487e-01
9.988099045254663633e-01
9.988208792771567923e-01
9.988318117802588159e-01
9.988427224169985630e-01
9.988535795903047410e-01
9.988644247831621747e-01
9.988752095434244582e-01
9.988859392421343131e-01
9.988966619829040550e-01
9.989073370002435892e-01
9.989179633759369681e-01
9.989285797996656502e-01
9.989391151800514068e-01
9.989496064482978888e-01
9.989600749023844761e-01
9.989705162495087221e-01
9.989809177560046161e-01
9.989912725917631242e-01
9.990016055764577851e-01
9.990118833018303279e-01
9.990221419425209248e-01
9.990323741813879055e-01
9.990425762683495803e-01
9.990526948826428111e-01
9.990628076730133644e-01
9.990728816001162027e-01
9.990828902552619795e-01
9.990928807172695381e-01
9.991028501687022612e-01
9.991127410818444465e-01
9.991226235768679853e-01
9.991324909240297814e-01
9.991423059633148807e-01
9.991521092868478338e-01
9.991618398678508983e-01
9.991715612346637743e-01
9.991812361489872396e-01
9.991908734010432891e-01
9.992004741043770677e-01
9.992100372595887903e-01
9.992195397631206122e-01
9.992290204029702361e-01
9.992384830673738394e-01
9.992478791680178274e-01
9.992572559707876279e-01
9.992666026214633845e-01
9.992759381225011506e-01
9.992852117431162418e-01
9.992944740200501164e-01
9.993036821096897837e-01
9.993128579288527158e-01
9.993220086994104578e-01
9.993311247788668750e-01
9.993402150138835927e-01
9.993492881799735938e-01
9.993583204247951102e-01
9.993673228957189458e-01
9.993763062487779347e-01
9.993852701034124930e-01
9.993941706761708677e-01
9.994030502936546156e-01
9.994118804170474268e-01
9.994206506982304949e-01
9.994293819240087640e-01
9.994380698843685629e-01
9.994467353980638347e-01
9.994553787274303991e-01
9.994640145043361956e-01
9.994726207187697442e-01
9.994811812267392348e-01
9.994897211530036074e-01
9.994982290591181151e-01
9.995066986400097386e-01
9.995151361550547175e-01
9.995235398104675983e-01
9.995318993911597172e-01
9.995402339271595160e-01
9.995485372850586581e-01
9.995567776430758222e-01
9.995649917350301061e-01
9.995731573754378374e-01
9.995812908603270985e-01
9.995893901148620309e-01
9.995974551280920606e-01
9.996054957493136772e-01
9.996134828736027433e-01
9.996214596710761846e-01
9.996293849808084442e-01
9.996372438262594029e-01
9.996450952642356169e-01
9.996528976805374445e-01
9.996606835966740379e-01
9.996684362203449581e-01
9.996761413637439420e-01
9.996838254671684965e-01
9.996914531783185343e-01
9.996990487972539086e-01
9.997066166580895752e-01
9.997141348443819853e-01
9.997216236039379034e-01
9.997290261846325521e-01
9.997363551753342126e-01
9.997436541236669472e-01
9.997509353213381855e-01
9.997581862687994203e-01
9.997653945024573829e-01
9.997725854433373582e-01
9.997797251111369965e-01
9.997867968963246588e-01
9.997938604710924215e-01
9.998009041152210452e-01
9.998078686386353553e-01
9.998147977157649802e-01
9.998217167081643320e-01
9.998285998613195558e-01
9.998354412533538849e-01
9.998422386422185504e-01
9.998489969872039751e-01
9.998557162695657086e-01
9.998623758204068235e-01
9.998689821512420917e-01
9.998755557795349080e-01
9.998820758265157815e-01
9.998885521302695034e-01
9.998949811021300427e-01
9.999013614401485173e-01
9.999076900650462063e-01
9.999139805480292686e-01
9.999201552672042359e-01
9.999263145425034693e-01
9.999324099950478439e-01
9.999384368062302908e-01
9.999443566882728618e-01
9.999502221577318828e-01
9.999560338930612025e-01
9.999617572196186632e-01
9.999674607006461269e-01
9.999731094239183715e-01
9.999787150624988019e-01
9.999841877685010649e-01
9.999895801153727559e-01
9.999949039535739326e-01
9.999999998251729583e-01
9.999999999999994449e-01
