# Supplementary material for: Genomic language model predicts protein co-regulation and function
Source: Nat Commun. 2024 Apr 3;15:2880. doi: 10.1038/s41467-024-46947-9 (PMC10991518; doi:10.1038/s41467-024-46947-9)
Supplement: Supplementary file 4 — Source Data [file 41467_2024_46947_MOESM4_ESM.zip › Source_data/Supplementary_figure_source_data/supplementary_figure_9a_source_data.tsv]

UMAP_1	UMAP_2	label
15.397969	3.2722945	virus
12.251799	-2.7917104	virus
14.999662	3.3544614	virus
13.574585	3.3478343	virus
15.383954	1.9491636	virus
14.373234	3.569566	virus
15.566247	2.6350923	virus
21.627062	-0.41204897	virus
16.175037	5.2238426	virus
14.865883	2.7991152	virus
14.697491	10.0549965	virus
13.777264	8.901579	virus
12.76145	2.5674734	virus
15.582315	10.687275	virus
14.622713	4.145338	virus
16.871386	11.375748	virus
15.377207	2.759063	virus
13.136583	13.239504	virus
16.265837	9.320602	virus
15.130335	9.502446	virus
14.911836	1.4159431	virus
12.238293	-2.9425406	virus
15.728226	11.444978	virus
16.2786	3.0674617	virus
13.3354225	1.964422	virus
14.5582075	9.850198	virus
16.283634	4.6626396	virus
16.410208	2.7190256	virus
15.946279	2.5005295	virus
12.272258	-2.4246664	virus
12.036805	4.2176304	virus
0.16523923	15.425361	virus
14.6062155	-1.7226255	virus
15.315656	1.2244012	virus
13.565413	2.8690646	virus
15.099747	3.4083295	virus
12.21841	-2.3458111	virus
16.505135	10.482096	virus
14.330122	0.7756409	virus
16.718367	3.1029541	virus
17.000334	3.971779	virus
14.368405	10.214128	virus
13.122298	2.8144486	virus
12.329848	1.6769118	virus
11.82276	1.6446552	virus
15.475282	12.074236	virus
13.051162	2.1363742	virus
11.887232	2.1582668	virus
14.328304	9.8998375	virus
16.506847	10.567812	virus
15.766145	9.930155	virus
13.01782	-2.5227997	virus
16.27898	3.0635118	virus
16.238525	10.694491	virus
15.168344	-1.3522602	virus
12.709185	2.6901133	virus
15.247793	-2.241663	virus
15.976053	9.217871	virus
13.8072	8.8887615	virus
12.565104	-2.570518	virus
14.999544	11.8980465	virus
13.279567	2.0095665	virus
12.256164	1.6631252	virus
15.112238	10.732226	virus
15.049497	9.595494	virus
14.552616	2.625975	virus
15.048632	2.1675699	virus
15.719194	4.7679496	virus
16.370405	4.24701	virus
13.851715	2.6204407	virus
14.681464	3.6774554	virus
15.478571	2.3264003	virus
14.669918	11.12284	virus
17.166441	11.512326	virus
13.142596	1.6115991	virus
11.813961	1.6477765	virus
15.203487	10.706385	virus
11.995262	-1.8903555	virus
14.417856	0.48883736	virus
12.144164	10.020987	virus
15.451206	10.439457	virus
14.919458	4.1498866	virus
16.476742	2.9316545	virus
13.210765	-2.5476158	virus
12.9808	1.9859247	virus
16.447088	3.0351849	virus
16.788822	2.490599	virus
15.794923	2.8820958	virus
14.982375	-0.09930226	virus
14.736172	9.820935	virus
15.0808325	-0.06541113	virus
15.134907	2.3364718	virus
11.320838	4.884828	virus
15.499613	8.666482	virus
15.386902	2.3575337	virus
14.690068	3.050142	virus
14.951921	-1.4428605	virus
16.345068	2.8396823	virus
13.999658	10.090801	virus
16.07228	2.3544676	virus
16.030916	4.8213205	virus
13.142445	11.297816	virus
15.281993	-2.4137802	virus
13.836758	3.7188392	virus
16.221817	2.394166	virus
15.1922035	9.971234	virus
15.320336	-2.5240724	virus
12.1942005	-2.3101058	virus
13.281775	-2.3865623	virus
16.168787	4.4812365	virus
11.641839	-2.2113447	virus
12.952524	2.6216636	virus
16.273623	9.411036	virus
14.724724	10.954075	virus
14.25664	10.925297	virus
15.22284	3.5656571	virus
13.537222	-0.12837411	virus
16.601496	4.640041	virus
15.21289	-1.3568912	virus
15.076496	2.7444968	virus
16.270725	9.313867	virus
13.115238	2.3938112	virus
15.12721	0.26270536	virus
14.102799	0.43101442	virus
13.385363	1.9281679	virus
14.633431	0.2666964	virus
11.8984785	4.2799497	virus
15.380037	10.353597	virus
13.737592	2.9093497	virus
13.89621	-0.24855678	virus
12.185466	3.9174585	virus
16.77208	11.325152	virus
14.768488	-1.6511713	virus
14.483175	9.786403	virus
14.656399	11.980506	virus
13.155544	13.220189	virus
15.156232	0.95897347	virus
16.970015	3.398664	virus
12.158761	10.01071	virus
14.714146	3.6895247	virus
15.515694	2.4467287	virus
10.813571	-2.4081466	virus
16.266739	5.2290916	virus
14.81145	0.3135785	virus
11.299269	4.605527	virus
15.399254	11.924453	virus
15.150497	9.53463	virus
8.525017	14.810437	virus
15.505335	8.665802	virus
13.007226	-2.5302737	virus
13.481637	2.6266701	virus
15.149386	2.0240932	virus
11.534497	4.929247	virus
15.884509	2.444491	virus
15.218233	-1.2634711	virus
15.399037	2.0046897	virus
15.042798	-0.12423191	virus
21.765999	-0.36434597	virus
13.127636	11.293713	virus
14.617818	-1.7659371	virus
15.900842	2.8126848	virus
14.6098795	11.972213	virus
15.29842	1.1104159	virus
13.5719385	3.5099568	virus
14.850909	9.566789	virus
14.969012	-1.5960091	virus
11.940262	1.516526	virus
13.053923	2.8458216	virus
14.327049	0.40486106	virus
11.939748	4.0543623	virus
15.838744	2.595263	virus
12.725963	2.594967	virus
14.989332	12.232551	virus
15.905569	1.7538382	virus
15.118212	-0.56236535	virus
12.671544	1.8459352	virus
14.844589	11.927539	virus
14.56495	-0.22789228	virus
15.15848	-0.5814403	virus
14.741393	9.655659	virus
14.647523	-1.7889264	virus
15.460529	2.7896054	virus
12.951367	13.435515	virus
14.793298	2.2557983	virus
14.839938	4.345294	virus
14.829449	4.2662773	virus
14.706022	11.087866	virus
12.171474	10.000427	virus
17.182398	11.514345	virus
3.9135897	11.065897	virus
13.5782995	1.4297338	virus
15.191956	9.538778	virus
14.390498	0.63077587	virus
14.260042	10.909879	virus
16.211239	2.5604992	virus
13.347441	1.9517657	virus
13.780294	-0.046682917	virus
15.482199	10.765822	virus
15.823616	3.1473067	virus
11.513518	4.8088384	virus
13.154774	1.8769044	virus
11.950222	-2.055865	virus
12.250215	-2.4428296	virus
15.315417	2.943745	virus
15.266229	1.9500626	virus
14.788905	-0.9254611	virus
13.365758	2.1365395	virus
15.806593	9.919833	virus
14.823582	-0.55999285	virus
11.90809	2.1591706	virus
11.368004	4.8182225	virus
12.636343	1.6506761	virus
14.964318	-0.47730565	virus
15.66114	9.6666975	virus
12.602799	1.5802112	virus
16.339628	3.6655161	virus
13.620429	2.2166135	virus
13.246633	1.4412287	virus
15.125605	4.2810183	virus
14.548787	10.619389	virus
15.665914	2.6474965	virus
13.146411	13.230257	virus
15.326847	-2.541566	virus
16.200138	10.979515	virus
15.843439	2.6262372	virus
14.028446	8.585645	virus
12.365342	1.3265482	virus
12.070782	4.0205574	virus
16.256138	5.253183	virus
14.797519	9.826407	virus
12.793339	0.7386719	virus
15.229855	-2.2109418	virus
16.036625	2.2441776	virus
13.820105	-0.3568799	virus
15.476073	2.2793918	virus
14.728958	10.974535	virus
12.958981	2.7642405	virus
15.173135	-1.3318973	virus
12.445896	1.4553955	virus
13.198067	-2.5488017	virus
13.8892145	9.345039	virus
14.97097	10.894512	virus
15.482473	11.790655	virus
16.724573	3.1034193	virus
11.879927	2.1650019	virus
14.559556	-0.24090405	virus
14.277922	10.928411	virus
14.5915165	1.7619812	virus
14.405248	3.3950903	virus
11.608274	-2.250333	virus
14.719885	11.083399	virus
13.006419	1.8642417	virus
14.679234	1.632639	virus
16.898287	3.151885	virus
15.086153	3.8955104	virus
14.232634	1.628237	virus
13.1863785	1.9055935	virus
15.767231	9.922669	virus
12.450569	-2.504732	virus
14.47135	9.425606	virus
15.201919	12.223565	virus
14.701794	-1.6550308	virus
14.631098	9.992117	virus
11.520413	4.8482194	virus
13.858105	2.782391	virus
16.238674	5.2244678	virus
15.956591	2.4153204	virus
15.658356	11.688205	virus
12.100061	4.2021494	virus
15.940609	3.3450427	virus
15.268081	3.8148851	virus
13.793044	8.926583	virus
13.514747	3.4301622	virus
16.359001	9.353303	virus
13.000851	-2.5116153	virus
12.981647	13.404982	virus
14.832719	-0.23513302	virus
12.407181	-2.1215293	virus
13.595396	0.6572643	virus
14.650306	10.647256	virus
17.234436	11.55056	virus
15.058168	-0.23709042	virus
16.824137	3.1967661	virus
14.664068	3.6642377	virus
13.957872	10.082482	virus
14.864398	-0.4627043	virus
13.098517	2.1327438	virus
15.69529	10.748241	virus
12.047012	4.2298045	virus
12.3929615	1.7319318	virus
15.092753	9.434881	virus
16.052145	3.1395714	virus
13.531212	2.8358958	virus
14.541607	1.0343801	virus
11.832042	4.3583064	virus
16.328558	4.692002	virus
13.039361	-2.5144925	virus
12.343348	1.6638505	virus
15.025317	4.1818805	virus
16.651976	4.0214634	virus
16.353937	4.2714095	virus
14.640404	2.6071591	virus
11.489571	4.875273	virus
12.710154	0.785866	virus
14.628331	-1.7501756	virus
15.276697	1.1904738	virus
16.446918	4.2562327	virus
15.675325	11.667736	virus
14.0344715	8.609767	virus
13.791528	8.88087	virus
15.38798	9.979479	virus
14.369874	0.5252576	virus
12.741142	2.5681152	virus
15.288878	2.4135916	virus
13.818438	10.712191	virus
15.637438	10.819999	virus
15.427819	10.826119	virus
15.500309	10.8413925	virus
16.223011	3.0086615	virus
21.674726	-0.3874293	virus
15.702929	10.8422	virus
15.2727995	1.067172	virus
15.383602	10.7745495	virus
14.817265	-0.8145501	virus
12.075814	4.121693	virus
15.569006	10.794577	virus
15.036635	-0.26521772	virus
13.537367	2.1389809	virus
15.719559	11.545094	virus
13.879945	1.6176269	virus
16.118435	2.4674745	virus
12.664257	2.6494505	virus
14.773089	-0.56622845	virus
13.692058	3.386028	virus
13.34394	8.661909	virus
15.93284	2.6235344	virus
15.966297	3.320847	virus
13.411702	1.7465525	virus
14.1740885	1.5711098	virus
15.096246	0.16491601	virus
21.627258	-0.40965223	virus
15.409268	11.857022	virus
16.941631	3.1462224	virus
11.898839	2.2881262	virus
15.953684	2.1559143	virus
12.51715	1.8854043	virus
15.429756	10.300136	virus
14.400053	10.094661	virus
15.229236	12.201091	virus
16.59476	4.313868	virus
16.298943	4.6683354	virus
16.11204	2.417948	virus
12.811767	2.622554	virus
14.483453	-1.306586	virus
15.075995	-0.108908355	virus
16.773844	2.625456	virus
16.382854	2.7224135	virus
15.938486	2.5043807	virus
13.898146	1.8608674	virus
12.571483	9.891955	virus
15.802645	9.885681	virus
17.187937	11.524417	virus
15.561644	2.900923	virus
12.081939	4.1859803	virus
17.104074	3.740543	virus
15.107644	0.15207867	virus
14.591044	-1.6768031	virus
15.165055	-0.1859219	virus
15.802979	9.243075	virus
12.235018	-2.9453006	virus
15.15316	-0.20289591	virus
0.16074239	15.429925	virus
16.572346	4.3430495	virus
15.693981	11.619181	virus
14.517858	10.534488	virus
15.320226	10.79577	virus
12.635569	1.6837357	virus
14.620234	10.002102	virus
14.594629	-1.7394559	virus
13.40104	2.5708976	virus
16.21262	2.9691281	virus
15.787695	9.13511	virus
15.498996	1.7245753	virus
15.316908	-2.5223703	virus
12.530971	-2.5384252	virus
15.469829	12.070962	virus
14.466566	0.5973695	virus
13.477026	9.255995	virus
14.82785	2.8652651	virus
16.320917	9.39488	virus
15.289274	12.14281	virus
14.258646	9.8915825	virus
13.553212	2.8175397	virus
10.813846	-2.4080584	virus
16.462242	10.446739	virus
14.485523	3.5930414	virus
15.706428	3.2019596	virus
12.640004	1.7841423	virus
15.321039	10.815345	virus
14.666471	9.940304	virus
14.032487	10.074712	virus
15.03417	1.6654321	virus
16.237736	10.512971	virus
14.768007	2.5087905	virus
14.876547	-0.06712836	virus
15.52393	1.8741361	virus
15.523463	2.525422	virus
13.733531	3.6189678	virus
15.897306	2.9116786	virus
13.747958	0.07726335	virus
16.519348	3.364654	virus
10.813258	-2.4086225	virus
12.181192	-2.231671	virus
15.225182	-1.3589765	virus
14.487443	-1.3026266	virus
19.319366	3.0094419	virus
15.536792	1.7573193	virus
13.078326	2.141388	virus
16.135408	2.9452503	virus
13.480054	-0.10920875	virus
12.886176	2.7311788	virus
12.366859	-2.475165	virus
15.672181	11.583973	virus
14.506036	9.827224	virus
14.22486	9.838879	virus
14.3768015	10.229213	virus
16.357311	3.9450407	virus
14.679515	11.154286	virus
15.026863	-0.12056205	virus
11.937429	4.232888	virus
16.677574	3.0750742	virus
16.133224	4.4756255	virus
16.811153	4.585167	virus
14.983601	-0.16088639	virus
14.440397	11.942598	virus
13.13382	1.5064324	virus
17.240725	11.551986	virus
14.220954	-0.07536573	virus
12.21428	-2.3861566	virus
15.293019	10.103904	virus
14.536481	9.767449	virus
14.521441	-1.1936672	virus
15.1089	0.010694479	virus
16.136024	4.595084	virus
14.535098	3.5002444	virus
15.633536	11.644686	virus
15.761891	3.1909792	virus
12.390938	-2.701362	virus
15.043659	1.4054614	virus
15.007852	3.2235825	virus
15.130868	0.1708019	virus
14.572336	9.780186	virus
14.501675	-1.2863692	virus
15.108363	2.1797056	virus
16.021523	2.6445074	virus
14.712599	4.3143272	virus
12.423479	1.7919527	virus
16.710348	3.1115954	virus
16.503494	10.530634	virus
14.71476	11.067963	virus
14.622548	-1.7614126	virus
13.096866	13.278953	virus
15.064986	2.596926	virus
14.705916	4.1891656	virus
12.068714	-1.9681919	virus
16.629692	3.7967567	virus
15.015791	10.909462	virus
15.505663	8.677082	virus
13.31878	2.8540003	virus
15.258605	3.3935988	virus
16.285997	5.267786	virus
14.535142	-0.19610335	virus
14.698923	11.009183	virus
16.316265	9.341664	virus
15.346801	2.1489158	virus
14.163285	1.5520911	virus
14.672193	1.0232269	virus
16.409184	10.457055	virus
14.421811	0.86669135	virus
14.401966	0.4291757	virus
14.233452	10.906517	virus
16.119453	5.0561523	virus
15.22369	1.7932415	virus
14.161689	3.905313	virus
15.161935	9.518663	virus
16.7948	3.0824094	virus
14.324346	9.746908	virus
16.166874	3.1206906	virus
14.489362	-1.2982844	virus
14.762481	-0.59600836	virus
15.883325	9.319066	virus
13.226388	2.013708	virus
13.679384	0.22008847	virus
14.997329	1.113316	virus
14.886534	0.594321	virus
15.7707615	11.48713	virus
15.932278	3.3514535	virus
16.482273	10.476461	virus
15.557336	2.5716586	virus
11.462731	4.9215236	virus
11.982699	-1.9036484	virus
16.46873	10.49077	virus
14.8677435	0.61761713	virus
14.427026	0.62295806	virus
13.8691225	-0.26838383	virus
16.068058	4.4599323	virus
16.539663	10.5628605	virus
16.66244	3.1314137	virus
15.721161	10.910924	virus
14.606484	11.071679	virus
14.399806	0.46758926	virus
15.367107	1.997985	virus
11.288128	4.9458103	virus
11.986197	3.89277	virus
12.191639	9.981121	virus
11.54268	4.7918744	virus
15.987398	9.279759	virus
14.932741	4.3887634	virus
16.222515	3.008548	virus
15.261599	-2.2699492	virus
13.662681	9.630537	virus
13.749608	1.6989547	virus
14.590239	9.677592	virus
14.062607	8.885579	virus
13.866559	8.763676	virus
15.169647	3.8868256	virus
15.779469	4.874552	virus
16.386316	4.261331	virus
14.298645	-0.13754515	virus
15.38438	10.316495	virus
14.617316	-1.7623137	virus
12.532363	-2.6216018	virus
15.025793	1.4468987	virus
11.534489	4.783545	virus
21.645023	-0.40026817	virus
15.077776	-0.36732337	virus
12.99455	2.7456021	virus
14.762477	2.7314718	virus
16.615633	4.196567	virus
11.802438	1.6425624	virus
13.049463	-2.5328896	virus
12.818323	1.9141561	virus
14.440596	2.7722754	virus
15.715901	2.5194373	virus
15.739392	4.9322987	virus
14.668172	1.4916481	virus
14.723444	2.3175583	virus
15.047215	4.3799047	virus
13.619134	3.3412814	virus
8.529081	14.805155	virus
12.879315	1.9808447	virus
13.02241	2.6952684	virus
15.03414	-0.8896664	virus
12.520371	1.1584479	virus
12.015766	-1.9297839	virus
12.226878	-2.9725225	virus
15.697121	2.8329842	virus
14.891375	-0.56821334	virus
15.5804205	2.9596453	virus
13.334274	-2.3386352	virus
13.758567	0.09144347	virus
14.815691	-0.06605534	virus
16.539564	10.564949	virus
14.550535	-1.1897246	virus
15.36132	2.2882288	virus
12.962598	13.429799	virus
11.33565	4.729066	virus
14.534229	10.082658	virus
15.167624	10.1751995	virus
11.823137	1.63975	virus
15.006883	0.34646228	virus
15.084619	1.7885187	virus
13.494325	-0.11834771	virus
14.7884865	-1.6957761	virus
13.910152	3.7988055	virus
12.727589	2.6199036	virus
-7.218099	4.363157	virus
14.183761	3.6816237	virus
12.992336	0.5781229	virus
14.068322	-0.68538356	virus
16.697538	3.23314	virus
14.537055	-1.2399081	virus
16.736736	3.2357306	virus
12.044266	1.4179876	virus
12.217509	-2.9792707	virus
14.731973	2.7424285	virus
15.200368	3.6022322	virus
12.491916	-2.553098	virus
14.829572	4.1974883	virus
15.878405	4.3922653	virus
15.231532	10.097306	virus
13.151277	2.6008387	virus
13.669422	3.3133907	virus
16.095629	2.46514	virus
11.893265	2.144734	virus
12.68994	2.6459792	virus
14.224763	-0.11434864	virus
15.256962	10.640299	virus
13.858684	2.8502457	virus
15.123582	4.292676	virus
14.266053	11.0349655	virus
15.291002	3.9885497	virus
15.397886	11.410124	virus
13.561364	3.2000008	virus
16.02971	2.6096346	virus
15.018544	-0.10417777	virus
14.304823	10.468537	virus
13.4789715	3.4881806	virus
12.0934305	1.4130039	virus
15.184338	2.5304573	virus
15.492431	11.289183	virus
14.032142	3.7735913	virus
14.497132	-1.2821326	virus
15.906881	10.651345	virus
15.958498	2.7115076	virus
15.702089	10.927683	virus
14.39016	2.7711177	virus
15.487508	1.9820958	virus
15.150191	9.565038	virus
15.141628	12.320984	virus
16.831987	3.047446	virus
15.646267	2.641389	virus
16.683458	4.0636673	virus
11.525708	4.8685794	virus
13.382204	2.6731477	virus
13.123004	11.296526	virus
17.127378	3.6359665	virus
14.632552	-1.7588754	virus
11.901079	2.1648498	virus
15.77856	9.908713	virus
14.543018	2.5796618	virus
13.759189	-0.40858355	virus
13.828102	1.626392	virus
15.91202	2.6053996	virus
15.214849	10.02188	virus
13.541963	1.0542378	virus
15.649192	2.3834279	virus
12.375634	-2.5781705	virus
15.3759775	2.5621095	virus
15.995177	2.9367135	virus
12.087324	4.1962986	virus
15.652793	11.705447	virus
12.022514	2.2130368	virus
15.25041	5.4119706	virus
12.831733	1.5842594	virus
16.639828	3.1945024	virus
16.526491	10.540733	virus
14.238443	10.907699	virus
14.701859	2.0759737	virus
16.332272	9.34441	virus
14.6419935	11.107986	virus
16.273941	9.367417	virus
16.529823	2.988188	virus
15.355216	3.947645	virus
15.130854	2.6620457	virus
16.37355	4.265926	virus
14.9545555	-0.18225275	virus
14.632881	11.142668	virus
15.307744	1.7023062	virus
15.443134	2.5527701	virus
12.21944	-2.9967954	virus
11.506727	4.9536257	virus
15.801993	3.4754035	virus
15.390599	1.6942894	virus
14.658686	11.127195	virus
12.724232	1.3276732	virus
12.964858	13.427355	virus
15.92376	9.254887	virus
14.736837	11.101138	virus
15.626324	11.1015005	virus
15.092304	11.407843	virus
14.337582	10.224148	virus
11.888343	4.257135	virus
12.968131	13.423518	virus
15.005616	12.216242	virus
16.641441	3.1321242	virus
15.716928	3.2774868	virus
14.682537	9.989332	virus
15.997755	2.3965619	virus
12.965057	13.426776	virus
15.43095	10.853276	virus
12.44633	-1.9699521	virus
14.252481	9.87262	virus
16.409449	4.6651297	virus
15.285339	10.810052	virus
15.827625	3.533441	virus
16.269043	5.2227387	virus
14.069263	8.6866665	virus
14.418184	9.2417145	virus
15.555891	9.908926	virus
13.487102	-0.12908912	virus
14.555152	-1.1752357	virus
12.330911	1.6773059	virus
13.653966	3.57561	virus
15.253175	-1.3916745	virus
15.017336	2.9586756	virus
16.819563	4.0540023	virus
15.372843	3.3115602	virus
15.428311	12.382095	virus
15.038386	3.0172763	virus
14.330469	1.6351755	virus
17.159597	4.045756	virus
15.343927	9.982937	virus
13.703048	3.360069	virus
17.579401	3.6008918	virus
15.564911	11.725575	virus
15.249246	-2.238948	virus
16.478685	10.467686	virus
16.247784	3.0520775	virus
13.8054	8.914052	virus
13.560699	2.8959796	virus
14.383624	0.3706848	virus
15.798884	9.160287	virus
16.145546	4.4509373	virus
14.73015	-0.5678117	virus
15.114224	1.9713137	virus
11.228937	4.981899	virus
16.501482	4.488335	virus
13.666876	9.673051	virus
12.514163	1.6279352	virus
16.259705	2.418136	virus
13.627211	1.7337096	virus
15.117009	2.195496	virus
15.302568	1.5956234	virus
15.497281	9.13266	virus
15.298739	11.850801	virus
13.4975605	2.865944	virus
12.201531	9.9740925	virus
14.793861	11.023739	virus
13.717178	3.274168	virus
15.057386	3.81512	virus
16.12715	2.33591	virus
11.960569	2.064962	virus
12.738816	1.3132678	virus
15.323791	11.829764	virus
15.868837	4.45447	virus
16.111494	4.577054	virus
15.417084	12.3996	virus
13.643584	1.6046971	virus
13.725311	-0.326986	virus
14.652612	2.6611526	virus
14.398063	3.6571612	virus
17.09836	3.714	virus
12.038097	3.854477	virus
11.929865	2.1786854	virus
16.248032	10.904619	virus
15.119197	0.25945568	virus
17.203861	11.530857	virus
11.535949	4.887304	virus
14.709493	11.022922	virus
13.770192	8.90613	virus
13.458945	1.6967185	virus
14.790509	4.301111	virus
12.850827	-2.5630255	virus
15.088401	0.9099963	virus
15.74854	9.962678	virus
15.145296	10.935362	virus
13.707429	0.14267263	virus
15.178958	3.1504967	virus
13.889613	1.1550426	virus
11.921761	4.233757	virus
13.81677	3.7454123	virus
15.067704	2.6477609	virus
15.114668	2.527107	virus
12.105017	4.193224	virus
15.214802	1.0361427	virus
15.437495	2.5499148	virus
17.103111	4.0330596	virus
13.510912	3.367333	virus
15.250408	-1.072874	virus
13.026234	1.9844837	virus
14.256075	1.6489086	virus
15.56631	9.888401	virus
16.111605	4.4167285	virus
15.542494	10.782623	virus
15.397764	3.3718023	virus
13.983164	8.651017	virus
15.22978	2.5298622	virus
15.660008	3.4442337	virus
16.548506	2.8197196	virus
14.448458	10.212372	virus
15.760437	4.39818	virus
14.33914	9.728117	virus
14.37764	0.7177661	virus
16.256245	2.363393	virus
13.460232	8.713589	virus
15.656634	2.1468313	virus
14.554248	11.964057	virus
11.955863	1.4946771	virus
14.601204	1.6662135	virus
14.539022	1.0844502	virus
11.83758	2.0557125	virus
16.839443	3.1381624	virus
12.709291	2.6530232	virus
14.336286	10.998681	virus
13.805073	3.0142045	virus
13.93839	8.668923	virus
14.325354	0.50961137	virus
15.231966	-2.2189982	virus
13.716608	0.20382753	virus
13.809601	1.782336	virus
12.756905	2.4290032	virus
15.649425	2.5879922	virus
13.651228	3.5660603	virus
12.04394	-2.0191321	virus
13.949256	1.9747345	virus
15.459742	2.0832427	virus
15.318693	-2.5400763	virus
14.314727	2.4552352	virus
12.989086	1.9798924	virus
15.547155	3.2618716	virus
15.289416	-2.4512863	virus
14.561227	3.0164754	virus
14.632288	11.182969	virus
13.545263	-0.12827852	virus
16.624487	3.0761244	virus
16.820444	11.342873	virus
16.305952	3.9866729	virus
15.916661	10.608459	virus
16.209694	2.9964836	virus
12.042952	2.2342446	virus
15.746197	10.957471	virus
15.048971	0.0207295	virus
15.92463	1.7201699	virus
13.139072	11.288953	virus
7.61092	4.855186	virus
17.52656	3.6057498	virus
12.09492	-2.0120623	virus
15.490217	3.5553207	virus
14.93546	-1.4045463	virus
15.657221	11.685174	virus
16.141193	2.50801	virus
14.969799	-0.07800577	virus
21.774828	-0.36818725	virus
13.9562435	3.8277447	virus
16.721472	3.049073	virus
12.695109	2.2232182	virus
13.796983	-0.38793483	virus
12.806835	2.7097926	virus
16.742353	4.6775775	virus
15.735707	3.012353	virus
13.718809	0.16787669	virus
8.524945	14.810497	virus
13.80175	-0.37130168	virus
15.011073	0.08399075	virus
16.492306	10.549393	virus
15.561224	3.1276095	virus
16.405067	2.9756882	virus
14.997048	5.7383213	virus
16.068275	2.2706287	virus
16.426645	3.4393613	virus
15.135601	0.88843906	virus
17.067345	3.612592	virus
11.814876	1.6432142	virus
15.530676	10.742837	virus
7.5995197	9.975983	virus
14.385544	10.259192	virus
15.146453	10.854644	virus
15.823412	9.215104	virus
16.123728	3.1234295	virus
16.463978	10.675498	virus
14.727408	-0.46746573	virus
15.759221	10.967456	virus
13.070913	-2.568112	virus
16.835686	4.1092305	virus
16.458746	3.0603278	virus
12.134303	10.02917	virus
14.203153	3.625432	virus
13.952911	-0.5324121	virus
15.104306	1.1251912	virus
13.709486	0.9390798	virus
13.65493	9.658761	virus
12.43673	1.9885465	virus
11.66331	-2.200788	virus
14.744023	3.6785061	virus
15.109174	9.995257	virus
14.258264	9.753001	virus
14.523361	3.6793497	virus
12.235707	-2.9435952	virus
-4.7091618	4.3662586	virus
15.634253	11.638693	virus
13.942553	10.634285	virus
14.903852	-1.451055	virus
10.811523	-2.4081743	virus
14.710575	-0.8828379	virus
13.742632	-0.30350938	virus
11.540677	4.8305593	virus
15.127451	2.793831	virus
14.33846	9.694303	virus
14.930025	0.6866815	virus
16.67678	4.053922	virus
13.10185	2.8182333	virus
12.512056	-2.576758	virus
14.064065	8.58428	virus
-7.217924	4.3631535	virus
14.388219	10.197779	virus
13.435862	2.5714934	virus
16.229076	5.2121468	virus
15.166283	2.2091486	virus
13.030638	-2.5423763	virus
12.537191	-2.6003826	virus
14.4414625	9.755313	virus
16.37661	9.310488	virus
11.924121	4.3024945	virus
15.303341	3.9262915	virus
12.414078	-2.5002036	virus
12.793668	1.6255306	virus
15.027127	2.996743	virus
14.626888	3.711326	virus
16.345469	2.4274147	virus
16.266447	4.141642	virus
15.065415	2.9391024	virus
14.527227	0.24696603	virus
13.8342905	8.910541	virus
14.693729	2.7054875	virus
14.745355	3.6819458	virus
12.451649	-1.9644343	virus
15.732354	2.7007587	virus
15.466543	10.176045	virus
13.263402	-2.3967543	virus
13.860098	2.0729215	virus
15.27427	10.739068	virus
12.188786	9.975359	virus
13.610402	0.5375757	virus
16.735535	3.0705466	virus
16.200186	10.935265	virus
13.998678	8.5881815	virus
15.3086605	3.8371203	virus
15.646328	11.194526	virus
15.196991	5.4105415	virus
15.067674	4.204446	virus
14.011106	3.776409	virus
14.492546	-0.29637802	virus
14.642204	11.147879	virus
11.361057	4.7783237	virus
15.385984	1.5044739	virus
14.650348	0.46054202	virus
15.682731	3.461637	virus
15.171001	-0.35182044	virus
14.601522	-1.7876698	virus
15.960978	2.1930287	virus
12.363115	-2.640393	virus
13.513824	9.290354	virus
15.288919	1.2383908	virus
13.752923	0.23908596	virus
15.244095	2.710627	virus
16.478226	3.1756465	virus
14.854733	-0.04354214	virus
15.205736	-2.3904257	virus
15.747919	9.919389	virus
15.258067	11.929754	virus
16.741932	3.233565	virus
15.784135	11.483717	virus
12.544139	-2.5936785	virus
16.109772	2.9395027	virus
16.804026	3.0828624	virus
15.040917	10.363855	virus
15.061154	2.9485857	virus
15.50696	8.66586	virus
16.370893	2.8399343	virus
15.275633	-1.7141095	virus
16.372368	2.8681867	virus
15.379119	1.3974487	virus
16.716768	4.720992	virus
14.8589	-0.5667406	virus
14.415321	0.5163842	virus
14.560784	10.709723	virus
14.165237	2.7685213	virus
14.4878845	-1.003171	virus
15.62263	2.2237837	virus
13.699106	9.65841	virus
14.948614	2.6988616	virus
11.373596	4.8302574	virus
13.40054	2.3072174	virus
15.564998	11.679169	virus
13.973467	3.235121	virus
13.955631	10.082011	virus
14.342972	-0.9963215	virus
11.830045	1.6330228	virus
16.160782	2.3250003	virus
14.65151	3.6621294	virus
13.751331	8.898609	virus
15.588895	10.02583	virus
11.341707	4.831991	virus
15.824533	9.196224	virus
16.661333	4.0035114	virus
16.564983	4.02514	virus
15.314619	-2.5122666	virus
15.196585	10.739264	virus
16.770021	3.0651476	virus
12.384238	-2.5995042	virus
16.002125	2.768777	virus
13.905233	-0.24895012	virus
16.76677	3.1215992	virus
14.781223	9.651005	virus
13.134007	11.292704	virus
17.245375	11.55606	virus
13.851629	8.7148075	virus
15.755695	3.4394736	virus
16.09151	2.4364703	virus
14.553179	-0.25265262	virus
15.580113	10.689326	virus
14.430671	11.936534	virus
12.729713	1.59325	virus
15.602248	2.551991	virus
15.858568	2.3255143	virus
16.24135	3.537877	virus
15.267691	-2.2842202	virus
14.259465	10.996845	virus
15.4882	12.1398535	virus
15.871242	9.230578	virus
16.466135	4.518746	virus
15.0847645	0.09591583	virus
14.189852	8.890842	virus
13.720816	2.6345377	virus
15.327976	12.153022	virus
14.267192	1.0270623	virus
14.749978	3.039946	virus
14.267512	-0.20313711	virus
12.659523	1.303476	virus
16.724705	4.688484	virus
13.209012	-2.5551143	virus
14.608738	-0.6048655	virus
15.00005	5.743234	virus
15.337937	11.873141	virus
15.247562	-2.2376602	virus
15.486636	8.685375	virus
16.255894	9.271306	virus
15.002281	10.286403	virus
13.488076	1.9472959	virus
14.0488	8.542176	virus
15.709282	10.790648	virus
15.9060135	9.273594	virus
11.934173	4.226021	virus
13.471709	2.8582397	virus
14.575477	1.5733813	virus
15.173947	10.770651	virus
16.68518	4.0147	virus
14.135715	3.2029366	virus
13.276228	0.525632	virus
14.645877	0.93710583	virus
12.407057	2.1797307	virus
12.891302	0.7310128	virus
14.5160055	1.0736191	virus
15.059159	0.02507407	virus
13.989457	10.054154	virus
17.028856	3.5514462	virus
13.84248	2.9092367	virus
15.343586	1.6266594	virus
15.155304	12.337639	virus
13.452647	2.0892732	virus
13.511909	2.7725744	virus
15.847658	9.207947	virus
14.360371	2.3442984	virus
15.146411	-0.27891392	virus
15.24701	-2.2257352	virus
15.162235	4.188073	virus
12.55446	1.6819496	virus
15.771217	9.925412	virus
13.235512	-2.4093294	virus
13.326081	8.639834	virus
15.493415	10.772702	virus
19.319311	3.007837	virus
15.437781	12.365374	virus
15.392118	12.045847	virus
13.034171	2.07179	virus
15.008534	2.611617	virus
12.017936	2.2480376	virus
15.428168	12.317443	virus
13.721107	3.595259	virus
13.250876	2.394759	virus
15.369312	10.322767	virus
15.23803	2.907017	virus
15.2688675	-1.8113289	virus
13.7437525	-0.26690716	virus
14.846143	9.8326845	virus
15.14677	-0.37045857	virus
15.368475	11.861497	virus
14.734573	4.348962	virus
14.979051	5.7467494	virus
16.283325	4.3352947	virus
14.810993	-0.53401715	virus
14.214317	10.89813	virus
14.780811	3.0004375	virus
-7.2182355	4.3632274	virus
13.752803	1.6550246	virus
13.323729	2.4738421	virus
15.174296	10.179684	virus
12.894205	1.5472125	virus
12.833157	2.6753638	virus
15.23427	2.8349895	virus
14.875998	0.016575014	virus
16.21523	3.1652727	virus
12.991478	1.2389607	virus
17.21667	11.535725	virus
17.243162	11.5570345	virus
15.167788	12.289264	virus
12.938052	13.454201	virus
13.140411	1.5596306	virus
15.363557	2.0494545	virus
15.752828	2.7107253	virus
12.764537	0.6949864	virus
15.998845	10.921569	virus
17.21071	11.5445	virus
14.407979	0.41096246	virus
15.213456	3.6222382	virus
11.950913	2.068714	virus
15.332551	-2.560793	virus
14.807286	-1.1700566	virus
13.129765	11.301415	virus
13.394797	8.675308	virus
15.540756	10.863156	virus
16.100426	2.4714143	virus
15.87393	2.564049	virus
15.88158	2.908717	virus
15.398414	2.45757	virus
16.2158	9.368082	virus
15.46667	3.1925979	virus
16.650494	3.8321962	virus
16.425497	4.1404157	virus
21.641748	-0.40312028	virus
14.424254	2.7540386	virus
12.359526	-2.5981998	virus
14.154839	0.6360767	virus
13.314055	8.634575	virus
17.283136	11.590861	virus
15.818225	11.220123	virus
0.16420694	15.426372	virus
14.536254	10.8040905	virus
15.184351	9.511057	virus
13.776036	-0.11512709	virus
13.732007	3.355051	virus
15.110461	2.7070973	virus
11.375482	4.6904736	virus
16.586288	10.5509	virus
15.296152	12.151642	virus
14.01594	10.085081	virus
16.524086	10.572444	virus
13.174478	0.5593649	virus
13.766989	8.86348	virus
15.056061	3.1992688	virus
16.831154	3.1132483	virus
14.545076	0.2862738	virus
15.421835	2.2069433	virus
15.468657	11.775183	virus
13.834762	3.7896116	virus
16.02255	3.6134434	virus
10.813649	-2.4083734	virus
13.640634	2.606093	virus
14.90935	0.22517242	virus
14.217413	3.121259	virus
12.250036	-2.9451973	virus
14.533358	3.5553486	virus
12.965169	13.427051	virus
15.351317	2.723023	virus
13.267825	13.100083	virus
17.251476	11.566318	virus
16.570024	10.667789	virus
16.275679	9.322912	virus
15.020627	-0.12404652	virus
15.103363	1.81541	virus
16.244007	5.2549887	virus
14.601823	9.507695	virus
11.3567705	4.818099	virus
16.841393	3.235267	virus
13.817916	8.86932	virus
13.52686	3.4685888	virus
13.354774	8.666328	virus
15.096106	-0.29948708	virus
15.977246	2.4080744	virus
16.06649	2.5263906	virus
16.108437	2.429006	virus
13.759261	3.6774676	virus
15.28142	3.5960267	virus
12.0282955	4.2411695	virus
15.71177	2.6723156	virus
16.236212	3.0119398	virus
15.669159	11.667901	virus
14.717852	-0.6991715	virus
19.319662	3.0083687	virus
13.583986	2.6514523	virus
15.345552	-1.8248255	virus
14.366376	0.3922999	virus
14.964904	1.9335142	virus
15.755342	10.968768	virus
15.650951	10.817457	virus
15.517618	3.512152	virus
14.01696	10.056933	virus
13.165382	1.9689412	virus
14.822025	9.829339	virus
14.891988	-0.66772795	virus
15.643355	2.9228177	virus
14.123575	8.616168	virus
0.16147783	15.429169	virus
15.147041	0.92296785	virus
14.619391	0.9804118	virus
14.456902	0.6128952	virus
15.189745	-0.2415443	virus
16.760609	4.636516	virus
12.311246	-2.4987397	virus
16.376064	3.9238963	virus
13.824541	1.8234055	virus
12.915	1.960112	virus
15.943196	9.242361	virus
13.458151	2.2577064	virus
16.542797	4.3063116	virus
14.902337	-0.769519	virus
15.44334	10.340102	virus
12.479131	-2.6184561	virus
14.012616	8.648149	virus
13.491512	3.430384	virus
12.806914	2.5982735	virus
11.900328	2.2004993	virus
14.274495	10.937149	virus
16.04937	4.4393845	virus
-7.218131	4.363184	virus
16.315948	10.494734	virus
16.633184	3.1582167	virus
15.7859	4.949846	virus
14.965975	0.1743368	virus
15.334533	12.419113	virus
15.175347	2.6704524	virus
15.471475	3.1374364	virus
14.841909	10.602261	virus
13.735842	3.2121642	virus
15.6974535	9.632215	virus
14.592953	9.764259	virus
14.800701	-0.46550134	virus
14.921382	-1.3857181	virus
13.129133	0.57519025	virus
12.196166	9.923625	virus
16.03768	2.2773833	virus
15.168818	-0.21171716	virus
15.232493	3.7284348	virus
16.378845	3.0665908	virus
16.345161	3.0757916	virus
15.332335	-2.5583336	virus
13.044413	-2.547818	virus
15.323274	11.838108	virus
15.339981	9.983914	virus
16.495832	3.0185392	virus
17.55291	3.6006205	virus
14.149854	3.2187834	virus
16.77223	2.467484	virus
15.570358	10.712433	virus
15.129254	-1.9961418	virus
16.872732	3.2417076	virus
13.593657	0.5549116	virus
13.798579	2.1785362	virus
15.822704	11.125944	virus
13.006247	2.5773482	virus
15.320515	10.7981205	virus
11.984784	4.193829	virus
16.210764	3.6169631	virus
14.801652	11.133049	virus
15.104032	3.3641758	virus
16.903297	4.1354446	virus
13.106411	-2.4931355	virus
17.10133	3.7020037	virus
15.561275	1.8145275	virus
14.947139	2.2836552	virus
15.101775	9.495727	virus
15.419629	10.500556	virus
16.361961	9.30635	virus
14.568717	3.664531	virus
13.298169	1.7943507	virus
15.4108	12.416421	virus
15.818827	9.303672	virus
11.845433	1.6994797	virus
15.011875	5.713036	virus
13.42255	2.7390804	virus
14.545714	10.130136	virus
15.67181	11.628977	virus
15.354216	-1.819267	virus
13.970696	3.8244092	virus
16.551653	10.52177	virus
13.21951	1.7977374	virus
12.447194	-2.0042331	virus
13.493183	3.4398305	virus
15.955396	3.2996016	virus
13.158982	13.217469	virus
15.940802	3.2479393	virus
15.616218	3.088806	virus
12.158401	10.009185	virus
8.525856	14.809986	virus
16.33245	2.5926397	virus
15.4700985	2.4996955	virus
12.23143	9.955011	virus
15.616107	2.1947784	virus
16.186075	2.6862895	virus
21.804695	-0.3448228	virus
12.923708	1.817782	virus
14.74553	-1.7468749	virus
14.820368	11.556423	virus
16.240639	5.1868067	virus
15.02528	3.4716892	virus
15.8134165	9.185555	virus
16.487724	10.5219755	virus
0.16155066	15.429179	virus
14.640593	-0.2868787	virus
13.00807	2.0729363	virus
13.815744	8.78824	virus
13.08959	-2.4929264	virus
14.935361	-0.19113512	virus
15.059749	4.3359814	virus
15.597511	9.689196	virus
12.225901	-2.374704	virus
16.731853	3.0601702	virus
13.403176	8.681046	virus
15.683396	11.535342	virus
14.850191	4.3298216	virus
14.797169	11.130041	virus
16.410133	3.1802876	virus
15.537974	3.3741786	virus
14.674406	2.6985636	virus
12.318458	1.6637912	virus
17.202332	11.52564	virus
13.933692	3.8678951	virus
14.621728	10.773249	virus
13.13722	2.0476139	virus
17.073475	3.6865551	virus
15.121143	3.327943	virus
12.707734	1.738311	virus
16.495424	2.8862517	virus
12.774275	1.5147363	virus
15.269755	12.086854	virus
14.61451	9.8609495	virus
15.426404	10.540884	virus
14.626959	-1.7693611	virus
12.042947	4.2433715	virus
15.607485	10.821895	virus
15.88276	3.0589716	virus
15.879477	1.7468591	virus
14.2969	-0.1733857	virus
16.138948	4.6104035	virus
15.814973	2.123448	virus
14.006622	0.38290977	virus
16.179138	2.3886962	virus
12.961358	13.43066	virus
15.420184	2.259708	virus
11.529337	4.8392878	virus
14.49839	10.422542	virus
13.132388	11.294918	virus
12.011478	4.055585	virus
13.988589	10.031964	virus
15.568527	1.8949068	virus
15.542679	10.790281	virus
14.946816	4.2377234	virus
16.162485	2.964233	virus
11.518777	4.879201	virus
13.262647	-2.3969035	virus
13.130752	11.299312	virus
14.684666	2.6843383	virus
15.70129	2.4342325	virus
15.20312	12.50733	virus
14.117502	3.6866121	virus
15.146653	4.272151	virus
14.048567	3.2302017	virus
15.580251	11.36729	virus
16.763035	3.0961385	virus
12.189906	9.984677	virus
15.116649	2.0291512	virus
11.464386	4.815914	virus
15.232169	-1.3001944	virus
16.34119	9.351282	virus
15.869445	10.6382065	virus
12.102756	10.058408	virus
16.902925	3.1464524	virus
12.071977	4.1995583	virus
15.622564	11.632861	virus
15.477333	11.787504	virus
16.61759	4.376254	virus
14.21976	2.5545092	virus
15.190558	1.5449532	virus
13.975194	-0.5689334	virus
15.686601	10.92433	virus
14.300583	1.6963514	virus
11.931756	2.1878088	virus
16.921097	3.1650674	virus
12.806936	2.4439902	virus
16.354567	3.0944886	virus
15.07306	9.922221	virus
15.77709	10.973351	virus
11.816393	1.77786	virus
15.41974	10.303687	virus
14.938281	-0.051461227	virus
13.149541	1.5233496	virus
11.398587	4.8045497	virus
15.404406	1.5657696	virus
12.817387	0.65956324	virus
14.25671	10.314349	virus
16.07771	2.245549	virus
13.1468725	13.230177	virus
16.727991	2.5840604	virus
16.99773	4.045856	virus
8.526355	14.809264	virus
12.181585	4.052545	virus
14.362448	9.676696	virus
13.258074	-2.4018302	virus
13.918774	2.861134	virus
12.314975	-2.6919067	virus
16.543251	3.7292266	virus
12.944351	1.4424229	virus
11.664026	-2.2071142	virus
16.212154	3.3028834	virus
15.2242155	-1.6061349	virus
16.702799	3.0809555	virus
15.689172	11.658913	virus
16.242857	5.2467265	virus
11.942384	4.237724	virus
14.802309	2.669695	virus
15.002297	5.729749	virus
13.6170635	2.3205144	virus
15.504634	8.660995	virus
16.163857	4.4243174	virus
15.17501	2.4808757	virus
13.656819	8.985082	virus
14.297867	1.698114	virus
15.116531	3.8843327	virus
14.440921	1.1159134	virus
13.314322	2.5474002	virus
15.611592	2.239637	virus
13.58762	3.5067625	virus
14.683137	3.6831796	virus
15.527518	10.381481	virus
15.67166	2.5158293	virus
15.1441145	-1.4867843	virus
13.270007	2.237883	virus
12.594029	1.6473752	virus
16.727345	3.088953	virus
15.605717	10.587101	virus
13.774447	-0.077943675	virus
11.630466	-2.2295115	virus
16.420519	4.695914	virus
14.983425	-1.2775534	virus
16.669538	3.9925714	virus
14.334678	0.40725815	virus
15.447338	10.344043	virus
13.387757	2.5694494	virus
16.446081	3.1304586	virus
14.057078	3.7974617	virus
15.271824	-2.4792871	virus
11.458922	4.860925	virus
15.735046	4.9416156	virus
15.794523	3.0445297	virus
12.01041	4.2494297	virus
15.575727	3.3621044	virus
15.767063	4.9543877	virus
14.508916	2.2440355	virus
15.871425	9.229995	virus
14.539323	-0.20903622	virus
13.501741	8.717462	virus
16.167767	4.4755816	virus
11.502679	4.909362	virus
15.937775	3.55449	virus
15.461499	11.670526	virus
15.625735	11.710242	virus
16.708483	4.681017	virus
15.545036	3.2110672	virus
16.490143	3.070123	virus
16.180656	10.943393	virus
15.026218	10.099754	virus
13.1320095	11.293814	virus
15.4250765	2.5272233	virus
10.81676	-2.407415	virus
14.45846	10.264446	virus
14.661962	11.163129	virus
15.269791	2.290204	virus
12.803396	2.5899174	virus
16.826883	3.230407	virus
14.52966	9.945129	virus
13.523674	-0.112324744	virus
15.085863	2.8063312	virus
14.675988	3.6666708	virus
15.518657	2.2947462	virus
13.958406	3.8642788	virus
15.275656	-2.282216	virus
14.953071	1.3564427	virus
16.733631	4.699548	virus
14.489866	3.3361561	virus
12.652884	1.6362314	virus
15.918775	2.6405091	virus
12.78628	1.8314639	virus
15.774818	2.472672	virus
14.730378	2.736456	virus
16.287842	2.529896	virus
14.701845	2.5689409	virus
15.660329	11.688008	virus
13.688474	8.99669	virus
13.349726	8.664282	virus
14.530875	2.7623467	virus
11.463701	4.8965974	virus
16.118166	2.4404278	virus
13.415406	8.68241	virus
13.101611	13.279176	virus
12.253612	2.1741383	virus
15.561933	10.104453	virus
13.987971	2.7491825	virus
13.751374	-0.41043156	virus
14.665215	-1.773369	virus
15.108056	-1.9610671	virus
15.643673	11.559263	virus
8.524904	14.811549	virus
14.385585	0.41255063	virus
14.02352	1.9919106	virus
15.317243	-2.5233169	virus
15.576488	2.816165	virus
14.9895525	3.5282438	virus
15.728857	10.737234	virus
16.18277	10.926325	virus
13.001999	0.62219995	virus
15.81796	11.001168	virus
15.267146	2.8429608	virus
15.531237	10.801253	virus
15.384496	2.2480578	virus
16.135248	2.965344	virus
-4.731514	4.361515	virus
16.744648	3.0167875	virus
14.25724	10.952736	virus
14.473567	10.408217	virus
14.845992	2.723468	virus
16.461227	4.268357	virus
13.610148	3.5123138	virus
12.945553	2.7434466	virus
11.841537	1.6531172	virus
16.095802	2.1685424	virus
15.418057	10.651901	virus
13.264472	-2.3845	virus
14.648168	11.067337	virus
12.893561	1.9321575	virus
13.197688	0.54189026	virus
17.340357	3.6292682	virus
17.192503	11.525781	virus
14.528748	3.0017107	virus
15.419462	10.260416	virus
13.522989	3.5012054	virus
15.477381	10.816022	virus
15.923256	2.1415982	virus
14.336438	2.99942	virus
13.173833	11.337286	virus
-7.218379	4.3632298	virus
15.824026	9.267173	virus
14.474097	0.7803078	virus
13.632868	3.6144679	virus
13.761297	1.6669171	virus
14.598438	-0.21877532	virus
13.517503	3.4481754	virus
16.185675	2.292659	virus
15.592288	10.649021	virus
14.029814	10.078183	virus
16.301897	9.3755	virus
0.16768081	15.422861	virus
16.109295	9.275705	virus
14.135665	3.9563794	virus
13.333427	8.654122	virus
16.811674	2.4799206	virus
15.755657	9.950005	virus
13.443636	8.708976	virus
12.763767	0.7205647	virus
16.107838	9.417985	virus
15.555441	10.721147	virus
16.198814	10.915779	virus
14.686021	11.047381	virus
14.541611	-1.222631	virus
12.742101	1.8894155	virus
16.484215	3.1668503	virus
15.901423	3.3912156	virus
13.548197	3.4940672	virus
17.07675	3.6988733	virus
16.252777	5.229005	virus
13.039018	1.9666545	virus
13.615305	3.3039618	virus
12.015371	2.205393	virus
12.674101	2.6500192	virus
14.926871	4.0529227	virus
12.304855	-2.0893226	virus
15.784481	9.146243	virus
15.540806	2.45863	virus
14.584704	10.614389	virus
16.832981	11.349254	virus
15.504602	3.1863728	virus
15.126752	9.996193	virus
15.840314	9.209531	virus
15.526388	2.2560725	virus
15.498476	8.682864	virus
14.925672	11.373756	virus
14.875188	2.9206812	virus
16.300846	9.324596	virus
14.083282	3.7477262	virus
15.854784	3.3670807	virus
15.567873	3.2559316	virus
10.815735	-2.4075267	virus
13.5173855	3.4735284	virus
12.727906	1.6265187	virus
14.051486	8.52729	virus
15.272167	4.0050797	virus
15.304154	2.7733545	virus
14.3240185	10.957153	virus
15.180816	5.1018353	virus
15.239639	10.789441	virus
15.969857	2.2736673	virus
15.465603	3.9752986	virus
13.952932	-0.21890087	virus
16.332125	4.615681	virus
15.4994	8.725245	virus
14.826313	4.2677073	virus
19.319475	3.0070577	virus
13.091216	2.017312	virus
12.208521	9.970971	virus
16.34571	9.333793	virus
15.364448	1.3621715	virus
12.066371	4.2016916	virus
14.987766	11.397262	virus
14.298955	10.328846	virus
15.37631	2.0239394	virus
15.547826	10.486939	virus
11.299085	4.9408484	virus
15.493711	10.172096	virus
15.076566	12.331276	virus
15.003321	12.061663	virus
14.050946	8.56222	virus
16.023928	4.80125	virus
15.314135	-2.5190241	virus
13.330701	1.9004446	virus
15.773726	4.9435363	virus
16.210157	4.446458	virus
11.539014	4.839648	virus
15.568874	9.922582	virus
13.34001	2.326321	virus
14.454536	3.4166765	virus
15.280364	9.995992	virus
14.515159	0.81738466	virus
15.178949	10.0076475	virus
13.307794	2.4482126	virus
16.077198	2.2983863	virus
13.004278	13.38546	virus
12.24402	-2.7913978	virus
15.383835	3.2863421	virus
14.562164	9.478038	virus
13.852341	8.98013	virus
11.641688	-2.2036524	virus
14.388949	3.1403117	virus
12.198388	9.983334	virus
14.894048	-1.3817593	virus
15.917382	2.895156	virus
21.636765	-0.40888464	virus
14.734113	10.632136	virus
14.029833	8.574423	virus
15.15136	10.779278	virus
15.497403	8.676704	virus
12.781704	2.4187078	virus
15.039533	4.1572914	virus
14.718409	1.4898782	virus
15.174274	9.613123	virus
16.673655	4.067853	virus
15.242363	-2.2464187	virus
15.190395	12.467123	virus
13.995893	1.9041646	virus
14.637933	-1.0244197	virus
11.976798	2.163816	virus
-7.2180467	4.3631763	virus
15.139377	2.4492352	virus
13.693731	9.651089	virus
16.414742	9.29841	virus
14.72931	4.2120852	virus
14.604969	-0.60325426	virus
16.46844	3.101192	virus
17.230902	11.547871	virus
15.323835	-2.5131927	virus
14.867858	-1.4599233	virus
15.455843	8.907722	virus
15.029829	3.4067042	virus
15.214888	-1.3246484	virus
16.874136	3.2296135	virus
13.683619	3.4230514	virus
15.7360115	2.9657931	virus
16.19235	10.944147	virus
14.25301	1.6005414	virus
14.669622	10.428901	virus
14.396126	1.7593727	virus
14.362586	0.41717532	virus
14.829062	-1.3954048	virus
14.278611	9.621549	virus
16.053707	4.163475	virus
15.689784	1.8588356	virus
11.2898	4.59971	virus
16.587553	10.709894	virus
14.886126	11.506399	virus
16.696527	3.0625749	virus
11.904724	4.2487373	virus
13.39113	8.673108	virus
13.137148	11.29703	virus
14.472131	2.965289	virus
14.042952	-0.6035424	virus
12.237923	9.96313	virus
15.183075	-1.5952768	virus
13.823228	-0.35042682	virus
17.109674	3.7021976	virus
15.42058	3.254593	virus
14.1065235	9.288027	virus
13.593639	1.7894734	virus
15.769032	9.696573	virus
11.474592	4.632138	virus
13.373942	2.1160727	virus
14.246404	3.5975077	virus
14.2468405	10.942223	virus
15.290049	9.972217	virus
16.57686	10.585355	virus
11.471003	4.883056	virus
16.791151	2.489163	virus
14.941333	2.191092	virus
15.066369	0.17273445	virus
14.664715	2.6150181	virus
15.1388445	-1.358146	virus
16.59012	3.1873107	virus
15.064208	-1.6088208	virus
12.954427	2.7721424	virus
15.355832	1.637946	virus
16.257921	5.246404	virus
15.052605	2.6086192	virus
16.195797	3.004635	virus
16.153177	10.929011	virus
14.29158	1.0847903	virus
16.555151	10.526566	virus
15.88434	9.244715	virus
13.825939	-0.3943253	virus
16.892122	4.1125093	virus
11.654977	-2.2111704	virus
15.407134	9.928813	virus
12.572742	-2.6232915	virus
15.6879425	2.9467633	virus
12.119586	10.0463505	virus
15.007981	10.857567	virus
15.537713	3.34516	virus
16.50178	3.0976496	virus
21.757109	-0.35195282	virus
15.283593	-2.4096813	virus
16.718088	3.0929158	virus
15.871879	9.215452	virus
15.517802	2.2525403	virus
11.956578	2.211446	virus
11.850782	1.6721827	virus
11.647485	-2.2192352	virus
13.232539	0.54082185	virus
13.688704	9.66774	virus
14.616113	-1.59731	virus
12.987249	1.9860386	virus
15.057277	11.931954	virus
13.580331	0.70566285	virus
16.853516	11.34451	virus
13.865018	2.832327	virus
15.670837	2.5833647	virus
15.918034	1.7046186	virus
17.569117	3.5970101	virus
11.332964	4.6533604	virus
13.662101	2.9609478	virus
15.552665	3.2259464	virus
-7.2181244	4.3631964	virus
15.633298	3.4216666	virus
13.125477	11.294839	virus
12.1761265	-2.3273413	virus
-4.7111096	4.365828	virus
14.380153	10.832816	virus
15.4656315	1.629855	virus
15.052483	11.943241	virus
15.861425	2.8558571	virus
15.264944	2.8868217	virus
14.032215	0.047604967	virus
17.570702	3.5888994	virus
15.812957	10.995378	virus
14.239786	9.734718	virus
14.518591	10.588748	virus
14.685935	11.038084	virus
12.225623	-2.9815886	virus
13.43728	0.33616212	virus
14.27915	11.047262	virus
14.440427	11.918472	virus
15.680534	11.54988	virus
15.197296	12.518803	virus
15.234452	-1.3991698	virus
16.899176	3.1522267	virus
14.039766	8.570763	virus
14.856574	9.626511	virus
13.664559	3.353054	virus
13.366439	1.863428	virus
13.05432	-2.5416842	virus
13.090637	13.280989	virus
14.043031	8.550716	virus
14.974863	1.0308094	virus
13.14702	2.2245953	virus
14.733581	-0.11055832	virus
16.506802	10.645143	virus
14.483851	0.6348753	virus
14.853713	2.7700932	virus
14.162988	-0.115701206	virus
15.619359	2.2168343	virus
15.073916	0.9690668	virus
13.115757	13.260292	virus
14.433537	11.945175	virus
16.82439	3.0627139	virus
13.648456	2.6785963	virus
0.17126343	15.419397	virus
15.43047	2.516499	virus
15.586241	10.591072	virus
11.385293	4.804569	virus
14.240107	3.63551	virus
17.198925	11.477866	virus
15.195218	2.7258334	virus
15.947596	2.508359	virus
14.441206	9.384572	virus
16.782803	3.0744689	virus
14.511742	2.8172128	virus
14.5069065	-1.2436724	virus
14.888338	-1.507467	virus
12.488871	-2.5713086	virus
14.505818	-1.2782885	virus
15.5420265	2.030324	virus
13.491885	8.731508	virus
14.50579	0.945738	virus
11.83348	2.0956488	virus
14.467835	9.433012	virus
15.157743	4.278006	virus
14.8657465	1.6352327	virus
15.799207	9.134509	virus
15.136783	-0.50009376	virus
15.1006	1.0005616	virus
15.8477125	3.408349	virus
15.045379	-0.06575702	virus
16.087677	4.4578176	virus
16.878437	4.131234	virus
15.580727	3.230723	virus
15.479422	10.817729	virus
11.938332	2.1343656	virus
14.677292	11.00766	virus
-4.7110023	4.366222	virus
13.759553	-0.35874048	virus
14.735973	4.3246202	virus
15.266742	4.162468	virus
15.371604	11.822035	virus
13.615452	1.8515792	virus
16.702469	3.121854	virus
16.21908	2.2428346	virus
15.773945	11.475924	virus
16.461752	2.9021838	virus
15.067768	4.202357	virus
14.245254	10.997026	virus
14.7677	-0.62833893	virus
-7.218135	4.363192	virus
15.15438	10.806305	virus
15.343553	1.7999562	virus
19.319277	3.009363	virus
13.859418	2.2437775	virus
14.246032	11.025872	virus
15.401069	2.2254384	virus
12.53891	-2.6187606	virus
15.077054	-0.21380371	virus
16.077518	5.1536517	virus
17.586557	3.59104	virus
14.680001	2.5901747	virus
15.123705	0.25900838	virus
14.525274	-1.2608414	virus
15.604713	11.647305	virus
14.785945	4.3009834	virus
15.353526	3.5405767	virus
13.499851	1.8366841	virus
15.286915	-1.826307	virus
14.995171	5.7342825	virus
14.850468	2.6849494	virus
14.302936	9.701194	virus
14.868575	3.1100898	virus
12.110981	4.2139006	virus
13.903724	-0.20139872	virus
16.680449	3.4763181	virus
16.521755	4.4044757	virus
11.919569	2.2091265	virus
14.256691	9.831362	virus
15.072445	4.2151365	virus
14.215137	9.835786	virus
14.805015	-1.4994149	virus
15.584241	9.831925	virus
14.354953	3.628838	virus
14.333401	-1.0657836	virus
14.727537	-0.53745216	virus
15.160015	3.6118786	virus
16.07753	4.4569297	virus
16.888348	3.1384995	virus
12.461268	2.1238098	virus
15.690559	2.8046556	virus
12.196268	-2.006919	virus
15.031399	2.7501462	virus
14.970622	0.23172577	virus
14.547173	10.459512	virus
13.106541	1.578542	virus
11.897459	2.1481504	virus
16.186504	4.676655	virus
14.623766	1.5683606	virus
15.118889	1.2565839	virus
12.681661	1.2893481	virus
14.627385	-0.50934863	virus
21.643211	-0.40311044	virus
13.060126	-2.526498	virus
15.184983	-0.43251872	virus
13.709009	3.6756196	virus
14.556271	-0.259541	virus
13.9224415	-0.23181595	virus
13.852253	8.981345	virus
15.498705	8.689664	virus
11.292281	4.9472594	virus
12.791464	0.64789665	virus
12.655905	1.6159301	virus
12.349503	1.8361388	virus
12.166087	10.001056	virus
11.637123	-2.2318037	virus
16.195711	2.3971376	virus
14.020968	8.579926	virus
16.533222	3.5095148	virus
16.573652	3.0448723	virus
15.043994	2.3111062	virus
16.0549	3.1522722	virus
16.288008	5.241063	virus
15.921547	3.022472	virus
16.047682	10.637552	virus
12.226789	-2.9736757	virus
16.23643	2.384663	virus
17.190586	11.517352	virus
15.270754	-2.356837	virus
13.135419	11.295161	virus
12.351149	-2.4033613	virus
13.651808	3.6694622	virus
12.908834	1.9737213	virus
14.701528	11.090082	virus
13.395834	1.3872958	virus
13.42938	2.59898	virus
15.598359	10.675599	virus
13.303455	8.661491	virus
15.963548	9.2816	virus
16.34325	4.410604	virus
15.046919	10.680068	virus
11.484726	4.8663206	virus
15.481908	11.797025	virus
17.017696	3.9363143	virus
12.1098995	4.249026	virus
12.277396	-2.3733919	virus
14.425879	11.93894	virus
11.941769	4.2164474	virus
14.298461	11.009357	virus
16.919062	4.1166296	virus
14.845029	-0.5812887	virus
11.544208	4.806755	virus
13.9056425	8.6555	virus
16.191923	2.3778086	virus
16.412592	3.1165757	virus
12.775702	2.542693	virus
15.121696	-1.520895	virus
15.989271	2.1790433	virus
12.380113	-2.5768049	virus
14.56364	-1.7100906	virus
15.134116	9.526685	virus
17.074831	3.7250423	virus
12.747076	2.351192	virus
16.451208	10.463528	virus
14.536947	3.4995012	virus
13.324211	1.3412085	virus
15.306499	11.042484	virus
16.795078	11.305246	virus
13.840961	3.6883729	virus
16.254885	4.654038	virus
14.356531	1.7019356	virus
16.647106	3.7198682	virus
11.8839	4.093643	virus
15.968551	3.819614	virus
16.369564	4.1272125	virus
14.85037	2.5168912	virus
21.838263	-0.35032672	virus
11.98542	2.1832159	virus
12.247013	1.715029	virus
14.650155	2.6094182	virus
15.117292	2.1760957	virus
14.643244	-0.6003111	virus
14.915177	11.295682	virus
15.054778	11.984662	virus
14.876997	-0.55106515	virus
12.9714775	2.7715716	virus
16.914879	4.133178	virus
14.848821	10.64262	virus
15.174223	4.2096953	virus
15.490918	2.1772308	virus
12.24186	-2.7907195	virus
15.643742	11.67766	virus
13.5424	2.8620014	virus
11.3595	4.655746	virus
16.75299	2.4859688	virus
14.691806	9.788658	virus
12.704547	2.6471074	virus
15.03772	3.1500013	virus
14.434088	3.018137	virus
14.244164	10.938342	virus
12.989933	1.5244194	virus
14.489399	10.547104	virus
[truncated: 13,001 more rows]
