# Supplementary material for: Genomic language model predicts protein co-regulation and function
Source: Nat Commun. 2024 Apr 3;15:2880. doi: 10.1038/s41467-024-46947-9 (PMC10991518; doi:10.1038/s41467-024-46947-9)
Supplement: Supplementary file 4 — Source Data [file 41467_2024_46947_MOESM4_ESM.zip › Source_data/Supplementary_figure_source_data/supplementary_figure_4c_source_data.tsv]

UMAP_1	UMAP_2	label
4.291205	6.5355687	Cas1
1.1364893	-0.8908578	LPS
4.3213205	8.006993	PKS
4.285097	8.105195	PKS
4.276707	8.080273	PKS
19.88762	1.8234866	Cas1
19.314487	1.9518489	Cas1
11.693052	1.767535	Cas1
11.69095	1.7600436	Cas1
3.2643764	-1.3688643	LPS
5.5437255	-0.15775554	LPS
5.5467205	-0.09641173	LPS
4.8866262	-0.67295396	Cas1
4.9030657	-0.6650918	Cas2
19.254032	1.1979138	Cas2
19.246113	1.1928197	Cas1
5.554933	-0.70704764	LPS
5.550678	-0.7227193	LPS
5.5611415	-0.72572416	LPS
5.5628624	-0.7534338	LPS
5.787489	-1.1656842	LPS
5.7948394	-1.1688225	LPS
7.3613677	12.50476	Cas1
6.78286	13.894375	Cas1
6.794285	13.909577	Cas1
7.720085	11.73446	LPS
7.397594	12.4719925	Cas1
4.4478493	7.918866	LPS
4.474498	7.8335834	Cas1
4.4668517	7.845054	Cas2
11.51888	1.7789123	Cas1
9.102042	8.293499	Cas1
18.962158	2.1371891	Cas2
18.969717	2.124028	Cas1
7.6154304	11.670396	LPS
7.3662734	12.50132	Cas1
7.3659444	12.506371	Cas2
7.701058	11.727654	LPS
7.3626094	12.489349	Cas2
7.3592634	12.500664	Cas1
7.76252	11.790375	LPS
7.697636	11.714531	LPS
7.7692146	11.777962	LPS
5.3933897	0.083975375	LPS
10.107843	17.858976	Cas1
10.107886	17.858936	Cas2
13.026509	0.58812267	PKS
5.4929748	-0.10206239	LPS
6.984815	10.948369	Cas1
6.9823036	10.941403	Cas1
7.044842	11.059231	Cas1
7.087462	11.061573	Cas1
7.104427	11.079787	Cas1
3.353942	8.701141	Cas2
3.3522186	8.705174	Cas1
27.380632	-10.769528	PKS
27.371943	-10.760499	PKS
11.366949	12.495515	PKS
11.371671	12.495269	PKS
11.365616	12.497285	PKS
11.3481655	12.515131	PKS
11.364985	12.498353	PKS
6.964654	-17.362	PKS
6.9646235	-17.362026	PKS
6.964254	-17.362406	PKS
6.9643135	-17.362356	PKS
6.964297	-17.362385	PKS
6.9505453	-17.37619	PKS
-5.882582	24.064806	PKS
-5.8826394	24.063473	PKS
-5.871861	24.07812	PKS
-5.883141	24.064259	PKS
-5.8822947	24.06543	PKS
-5.881786	24.06585	PKS
-5.8851695	24.0647	PKS
-5.88208	24.06606	PKS
-5.871795	24.075623	PKS
-5.882052	24.06582	PKS
-5.882852	24.067352	PKS
-5.881343	24.067184	PKS
-5.887767	24.059042	PKS
-5.88184	24.066954	PKS
-5.881489	24.066881	PKS
-5.890272	24.076912	PKS
-5.853827	24.0977	PKS
-5.8779764	24.069208	PKS
-14.831162	9.706697	PKS
-14.85706	9.680758	PKS
-14.869146	9.6684675	PKS
-14.850653	9.686901	PKS
-14.836283	9.701537	PKS
-14.837484	9.69971	PKS
-14.013327	-4.1806517	PKS
-13.989428	-4.203836	PKS
-14.042561	-4.1518364	PKS
3.1626132	19.735653	Cas1
3.1625166	19.735807	Cas1
3.1627073	19.735825	Cas1
3.162303	19.73566	Cas1
3.1618779	19.735674	Cas1
3.1623278	19.735943	Cas1
24.182678	9.10606	Cas1
24.182673	9.106062	Cas1
24.182661	9.106063	Cas1
24.182667	9.106054	Cas1
24.1827	9.106054	Cas1
24.182705	9.106061	Cas1
3.1625423	19.73629	Cas1
3.1625702	19.735846	Cas1
3.1624467	19.735838	Cas1
12.824236	-0.05187217	Cas2
12.829171	-0.044894334	Cas1
3.561633	-0.2058593	Cas1
3.5553102	-0.21215786	Cas2
10.927828	1.5934871	Cas1
10.94267	1.594493	Cas2
-0.44501692	-0.03050744	LPS
-0.39357355	0.04211451	LPS
-0.4636222	-0.028173322	LPS
-0.37307912	0.03738161	LPS
-0.39233214	0.04512639	LPS
3.8717096	-1.888624	LPS
2.246007	9.241817	Cas2
2.1668167	9.316955	Cas2
2.1673224	9.291865	Cas2
5.103045	8.089886	LPS
4.710602	9.204731	Cas1
4.741331	9.199982	Cas2
4.730302	9.200351	Cas1
4.741023	9.19644	Cas2
14.691902	0.50221163	LPS
14.7256775	0.4774621	LPS
14.709366	0.485614	LPS
14.670547	0.5006372	LPS
14.669373	0.4954037	LPS
14.690302	0.5023691	LPS
14.693437	0.49775693	LPS
14.727892	0.46506926	LPS
9.114191	8.427854	Cas1
5.1649566	8.884695	LPS
9.160436	8.802936	LPS
4.6588464	1.7020198	LPS
4.662392	1.6978196	LPS
4.66822	1.7050864	LPS
18.786833	1.5086508	Cas1
18.64208	1.2792729	Cas1
18.654387	1.2955751	Cas1
18.638062	1.2939395	Cas1
18.753315	1.3739258	Cas1
18.760149	1.3686894	Cas1
18.759117	1.3678817	Cas1
18.76585	1.3762201	Cas1
18.75445	1.3715438	Cas1
18.837225	1.9152529	Cas1
6.739651	5.2919154	Cas1
4.704389	0.8338094	LPS
-1.3855222	13.519105	LPS
2.2885146	-2.621102	LPS
6.995581	5.141911	Cas1
6.982555	5.153429	Cas1
4.7987423	7.50688	LPS
9.134459	8.771619	LPS
6.5694137	9.88133	Cas1
6.5623946	9.8878565	Cas2
4.2182956	9.266429	Cas1
4.2153487	9.277111	Cas2
6.8587027	10.816523	LPS
5.460987	8.548731	LPS
5.4687676	8.569239	LPS
9.628407	8.287912	Cas2
19.878418	1.8051308	Cas1
19.88985	1.8061831	Cas1
17.87914	19.092785	Cas1
17.87813	19.093384	Cas2
4.9538774	8.0408535	LPS
4.1220675	8.654986	Cas1
4.130551	8.652691	Cas2
6.54721	10.061833	Cas1
6.525039	10.036053	Cas2
4.119408	9.855145	LPS
3.2835472	8.866337	Cas1
3.2801938	8.868519	Cas2
2.6064405	8.0521755	Cas2
2.5453384	8.054759	Cas2
2.5338314	8.055894	Cas1
6.843007	13.953201	Cas1
7.711752	11.7407055	LPS
6.837829	13.948645	Cas1
7.7002735	11.729245	LPS
9.144277	8.507059	LPS
3.906592	-1.8297464	LPS
7.661518	5.5687337	Cas1
7.6529245	5.5878215	Cas2
5.1311197	8.870207	LPS
2.0294495	-2.5920997	LPS
2.0431385	-2.6123185	LPS
6.489971	10.041678	Cas2
19.139057	2.018668	Cas2
9.768342	9.138025	PKS
6.7583013	5.3911314	Cas1
7.2384205	4.8822966	Cas1
8.339357	5.2186027	Cas2
6.2374463	9.765295	Cas2
6.235485	9.763089	Cas1
4.572299	7.2655964	Cas1
4.5687923	7.2674084	Cas2
3.1680465	0.073099695	LPS
3.1437037	0.10949355	LPS
27.33665	-10.763562	PKS
27.350811	-10.74939	PKS
27.337305	-10.737792	PKS
27.350302	-10.727725	PKS
27.34183	-10.741737	PKS
2.3859618	-1.4420563	LPS
-5.95831	-12.330419	PKS
-5.983862	-12.355768	PKS
-5.970751	-12.342667	PKS
-5.9478273	-12.319768	PKS
-5.996375	-12.368276	PKS
-5.9604926	-12.3324585	PKS
-5.956152	-12.328045	PKS
-5.9727907	-12.344762	PKS
-5.953967	-12.325925	PKS
-17.871185	-1.3079793	PKS
-17.865547	-1.2900909	PKS
-17.848297	-1.2834843	PKS
-17.852669	-1.2889602	PKS
-17.883434	-1.3090591	PKS
-17.84321	-1.2807395	PKS
-17.857908	-1.2877362	PKS
-17.852814	-1.2897468	PKS
-17.82282	-1.262134	PKS
14.279597	-11.793618	PKS
14.285744	-11.787523	PKS
14.253003	-11.820289	PKS
14.274436	-11.798857	PKS
14.267908	-11.805418	PKS
14.249082	-11.824373	PKS
14.260382	-11.8129015	PKS
14.261871	-11.811488	PKS
26.756243	-10.480556	PKS
26.76319	-10.484451	PKS
26.775383	-10.490164	PKS
14.302413	-11.770754	PKS
14.294742	-11.778345	PKS
14.300581	-11.77245	PKS
14.279962	-11.79318	PKS
14.31352	-11.759455	PKS
14.306504	-11.766672	PKS
14.275283	-11.797836	PKS
26.750885	-10.477998	PKS
2.5421865	-1.4086084	LPS
3.2427263	8.838199	Cas2
3.2522464	8.834709	Cas1
5.2848506	8.380191	LPS
4.832844	7.574838	LPS
4.852462	7.538394	LPS
6.506593	10.080041	LPS
4.954083	-0.23880894	Cas1
0.35762426	-1.7972083	LPS
6.7771173	5.278256	Cas1
6.740798	5.254516	Cas1
6.9877186	5.187138	Cas1
4.4383063	7.3190756	Cas1
3.0770578	13.920417	PKS
3.064759	13.933703	PKS
6.2681575	9.754794	Cas1
6.245533	9.740608	Cas1
6.25037	9.744597	Cas1
4.926287	7.920358	LPS
4.946227	7.9148426	LPS
4.8146377	0.12950307	LPS
6.132353	17.73217	PKS
6.11951	17.743103	PKS
14.298832	1.0601716	Cas2
14.315513	1.0699819	Cas1
6.8162484	5.375641	Cas1
-1.3885763	13.521698	LPS
10.547382	3.8478746	Cas2
10.541792	3.8415658	Cas1
6.23882	9.735418	Cas1
6.234736	9.728595	Cas2
9.648806	8.264488	Cas2
6.9986095	10.955281	Cas2
7.0070963	10.963579	Cas1
7.0172844	10.97278	Cas1
7.0362015	10.989625	Cas2
1.6005483	0.2631186	LPS
4.483565	-0.08721445	Cas2
4.4588017	-0.059137933	Cas1
4.5740867	-0.09167213	Cas1
4.5664487	-0.0648976	Cas2
5.21739	-0.16279769	Cas1
5.4427934	-0.36579648	Cas2
5.453999	-0.48146152	LPS
5.2669053	8.932529	LPS
3.9912667	8.791567	Cas2
3.9912124	8.786681	Cas1
3.9862888	8.776334	Cas1
3.0015824	8.091402	Cas2
3.0117114	8.085795	Cas1
3.0031974	8.093369	Cas1
2.9382248	8.044972	Cas2
2.968135	8.052628	Cas1
2.985404	8.04984	Cas1
4.0681353	8.670061	Cas1
4.071619	8.67003	Cas1
4.0425544	8.637097	Cas2
4.3881865	6.5161595	Cas2
4.3941946	6.5151277	Cas1
4.3961296	6.520518	Cas1
2.9816396	8.094565	Cas2
2.9886854	8.11118	Cas1
2.9857948	8.10023	Cas1
2.9885495	8.053103	Cas1
2.9721842	8.038076	Cas1
2.9730532	8.038339	Cas2
4.396103	6.5271106	Cas2
4.397533	6.521369	Cas1
4.3865137	6.526462	Cas1
3.0216608	8.099786	Cas1
3.0056393	8.089045	Cas1
3.0175788	8.095846	Cas2
2.996004	8.040814	Cas1
3.0003297	8.0455675	Cas1
2.9793584	8.030977	Cas2
3.9657538	1.1115837	Cas1
12.555805	-3.0258129	Cas1
12.553847	-3.0214915	Cas2
12.554105	-3.0208774	Cas1
12.553907	-3.021946	Cas2
12.554829	-3.0191176	Cas2
12.553995	-3.024595	Cas1
12.547373	-3.0304878	Cas2
12.555285	-3.0191233	Cas1
12.556058	-3.014604	Cas2
12.5688305	-3.0020003	Cas1
4.7138424	0.1100171	PKS
9.494209	9.015986	Cas1
19.160324	1.9913956	Cas1
18.969334	2.1406689	Cas2
19.001968	2.148081	Cas1
13.065496	0.54431653	Cas2
23.004118	-0.4758187	LPS
23.000246	-0.4724554	LPS
22.995924	-0.47319317	LPS
22.998487	-0.47244233	LPS
22.99933	-0.47229543	LPS
5.445607	-0.2650351	LPS
3.1115305	0.5014753	LPS
3.1196573	0.50319844	LPS
0.49850485	-0.35752404	LPS
5.1720905	-1.2057133	LPS
18.661148	-1.9690393	PKS
18.661093	-1.9670709	PKS
7.7576766	11.772067	LPS
6.8376365	13.93551	Cas1
7.6472125	11.70034	LPS
7.7861285	11.779257	LPS
7.732134	11.756759	LPS
7.7571745	11.774541	LPS
7.721988	11.778471	LPS
7.742482	11.758491	LPS
7.7414126	11.757711	LPS
7.727446	11.745784	LPS
7.715306	11.771613	LPS
11.280052	1.7659386	LPS
6.6031957	5.319842	Cas1
3.745452	6.53509	Cas1
3.7334065	6.5334406	Cas2
3.7393465	6.5352383	Cas2
3.7268953	6.54265	Cas2
3.7136967	6.5487695	Cas2
3.7261	6.5517025	Cas1
3.7336056	6.543019	Cas1
3.7348733	6.544639	Cas2
3.7310543	6.5447354	Cas2
2.2002392	-0.28918892	Cas1
3.9696014	10.282262	PKS
3.9698398	10.282457	PKS
4.00954	10.118442	PKS
7.6352983	11.683749	LPS
18.87882	20.83159	LPS
6.746758	5.326213	Cas1
6.6731305	5.3781824	Cas1
2.0450723	-2.4383376	LPS
2.0454075	-2.4557154	LPS
6.016318	0.9282744	Cas2
6.060383	0.8909116	Cas1
15.695577	5.6369886	LPS
10.355185	4.618275	LPS
5.7424126	1.2324898	LPS
5.7604346	1.2308178	LPS
10.305264	3.8005292	Cas2
13.35898	1.0512193	Cas2
13.3494835	1.0538695	Cas1
5.4366784	0.94704604	PKS
11.687428	10.466245	Cas1
14.133129	8.538862	LPS
20.532705	8.552201	LPS
5.674957	1.0181291	LPS
13.364207	1.0440539	Cas1
13.375339	1.0273767	Cas2
14.193686	8.54496	LPS
10.686809	4.2033663	LPS
12.456888	9.783583	PKS
10.113993	4.757598	Cas2
10.12485	4.7717137	Cas1
9.62333	4.4827476	Cas2
5.471148	1.0083874	PKS
5.534247	1.0331738	LPS
4.209265	1.1972685	LPS
10.348012	3.7580209	Cas2
10.335625	3.7299707	Cas1
5.6294	-0.0351584	LPS
14.726448	5.6121817	LPS
14.740671	5.625255	LPS
14.7368	5.6203513	LPS
14.727362	5.6241627	LPS
15.100857	5.622001	PKS
8.438451	2.363167	LPS
11.669873	3.1929004	Cas1
11.748053	3.1016884	Cas1
11.665894	3.2018387	Cas1
10.630465	4.1777167	PKS
5.9868507	0.9390906	Cas2
6.003792	0.9337089	Cas1
15.021677	5.551523	PKS
15.063412	5.619577	PKS
15.044997	5.614869	PKS
15.045891	5.55802	PKS
15.009734	5.5792227	PKS
15.007249	5.5744085	PKS
15.057728	5.6003323	PKS
15.029269	5.587664	PKS
15.058056	5.634576	PKS
15.081442	5.598486	PKS
10.328514	3.7456398	Cas1
5.6598754	1.1117607	LPS
12.178686	3.4807415	Cas2
12.163733	3.4633102	Cas2
10.3354025	4.5832233	PKS
10.306481	4.625725	PKS
15.5393095	5.5026875	PKS
12.199673	3.4951415	Cas2
12.177633	3.4900877	Cas2
12.202039	3.4985554	Cas2
10.339075	4.5919223	PKS
10.342098	4.577469	PKS
12.20885	3.506554	Cas2
12.231978	3.4942975	Cas2
5.7457466	1.1837293	LPS
6.070044	0.77520585	Cas1
6.0514526	0.7824199	Cas2
5.121	1.0765384	LPS
4.9351535	1.064118	LPS
14.685911	5.631554	LPS
5.665255	1.1180041	LPS
5.832186	1.2957307	Cas1
5.7895675	1.2614657	Cas2
5.7908273	1.2554088	Cas1
5.7923613	1.2578684	Cas2
15.742974	5.7004	LPS
14.086643	8.525149	LPS
14.156159	8.504723	LPS
6.111079	0.84432995	Cas1
6.124713	0.83869874	Cas2
6.1643133	0.85628974	Cas1
6.1743827	0.85583264	Cas2
5.6503263	1.0994729	Cas1
5.6809006	1.1337751	Cas2
10.428165	4.683993	LPS
9.467351	4.5140867	Cas2
9.494458	4.519347	Cas1
5.930543	0.9513914	Cas2
5.941345	0.9388471	Cas1
10.1463585	4.6909738	PKS
10.778767	4.099603	Cas2
10.729305	4.11474	Cas1
10.7328615	4.1177406	Cas2
10.732835	4.110981	Cas1
10.7150345	4.113975	Cas2
5.328859	0.9327118	LPS
4.755927	1.0541439	LPS
5.3460555	0.9720316	LPS
5.7396097	1.2046098	LPS
5.769469	1.2309107	LPS
5.7465057	1.1884253	Cas2
5.768294	1.2051615	Cas1
5.7560997	1.1487553	Cas1
5.7570477	1.1691481	Cas2
10.140184	4.706662	PKS
10.136597	4.727532	PKS
5.7429223	1.1699941	LPS
5.719367	1.1604428	LPS
5.2390666	1.0851068	LPS
5.6901255	1.1780939	PKS
15.234939	4.7759957	Cas1
15.248486	4.7656436	Cas2
15.250552	4.7552156	Cas2
15.240277	4.767058	Cas1
10.05594	4.6826544	PKS
9.948389	4.2360206	LPS
5.7941566	1.2659708	Cas2
5.796821	1.269702	Cas1
10.488863	4.0431166	LPS
5.567414	0.09337621	LPS
15.259122	4.82333	Cas1
10.134102	4.8056645	Cas2
10.128594	4.803607	Cas1
10.136421	4.8124986	Cas1
10.136286	4.838442	Cas2
10.1231785	4.817281	Cas2
10.1253	4.811676	Cas1
11.695808	10.437719	Cas2
10.69528	4.118335	PKS
14.652077	5.667929	LPS
14.628132	5.697367	LPS
14.617736	5.6626897	LPS
14.631874	5.6946325	LPS
14.657394	5.6787934	LPS
9.02706	8.235035	LPS
9.808255	4.4740586	PKS
14.293094	8.485159	LPS
11.622364	1.8962075	Cas1
11.639902	2.0819154	LPS
15.819447	5.811298	PKS
11.6729145	2.1177015	LPS
15.286043	5.5770597	PKS
13.958709	5.5995126	LPS
15.481419	5.365785	PKS
15.4517355	5.3213415	PKS
15.612362	5.5799856	Cas2
14.04529	4.9957952	PKS
15.775466	5.799764	LPS
15.715818	5.813422	PKS
15.201946	7.527268	PKS
14.37098	6.07095	LPS
14.240666	6.1190004	PKS
14.257072	6.118842	PKS
14.202122	6.127319	LPS
14.251115	6.1365743	PKS
14.251892	6.1324964	PKS
14.31703	6.069122	LPS
14.27293	8.175749	PKS
14.164777	6.1561856	PKS
10.210885	8.726336	LPS
15.910258	5.856067	PKS
11.175548	1.8877509	Cas1
14.454078	8.377569	PKS
14.428163	8.392546	LPS
14.3416815	8.4388685	PKS
14.3661785	8.393151	LPS
14.347113	8.453288	LPS
14.1361	8.561834	LPS
14.188958	8.533035	LPS
14.45634	8.331686	PKS
14.385961	8.393664	Cas1
14.367751	8.38219	Cas2
15.571386	5.8509393	PKS
15.729243	5.8222213	PKS
15.258227	5.787153	LPS
15.732608	5.8152456	PKS
14.234706	8.150428	PKS
15.709118	5.8055553	PKS
11.942303	5.815593	Cas1
15.277131	7.5202117	PKS
14.3131275	5.1927505	LPS
15.635736	5.9291706	PKS
14.125959	5.00268	PKS
10.673605	4.209996	PKS
15.719621	6.044572	PKS
15.619783	5.9393167	Cas1
14.927925	5.3990965	PKS
10.346395	4.524176	PKS
10.400976	3.757612	Cas1
10.394967	3.7479343	Cas2
15.556745	5.8813243	PKS
10.2568655	4.560076	Cas1
10.274621	4.5401216	Cas2
13.4035845	1.3357292	PKS
11.387534	3.7106004	Cas2
13.957962	6.3997602	PKS
10.4984	4.312046	LPS
10.655003	4.2119637	LPS
14.237194	5.117751	PKS
14.291283	5.1177673	PKS
15.546893	7.908148	PKS
11.635328	2.0649269	PKS
15.215405	7.45731	PKS
14.184852	5.067832	PKS
15.270427	7.4681625	PKS
15.286611	7.5190687	PKS
15.280293	7.5156894	PKS
15.295202	7.5329447	PKS
14.041813	5.807394	Cas1
15.3243265	7.5734577	PKS
15.324664	7.5953865	PKS
15.317246	7.6139774	PKS
15.293101	7.627234	PKS
15.435988	7.761461	LPS
14.583289	6.3431125	PKS
14.585203	6.3344836	PKS
14.588127	6.363706	PKS
14.591909	6.3609285	PKS
15.275878	7.4960394	LPS
15.252065	7.4797645	LPS
15.246493	7.489124	LPS
14.384641	8.397519	PKS
14.341373	5.1522055	LPS
14.565776	6.323089	PKS
15.448449	7.76697	LPS
15.340116	7.600752	LPS
14.397955	8.44461	Cas2
14.399815	8.4386	Cas1
14.419128	8.42192	PKS
14.349847	8.439625	LPS
13.816172	5.6401587	Cas1
13.828791	5.6343956	Cas2
14.367528	8.41122	Cas2
14.519844	6.2384014	PKS
14.517405	6.221221	PKS
14.338544	8.544841	PKS
14.405939	8.412504	Cas2
14.350544	8.58485	PKS
14.339035	8.582208	PKS
14.342605	8.56628	PKS
15.26448	7.531855	LPS
11.645427	2.0820625	LPS
13.919746	5.505604	PKS
14.462289	8.3137245	LPS
14.331314	5.1184053	PKS
15.331132	7.6766996	Cas2
11.603056	2.0155125	PKS
15.341405	7.561003	PKS
14.135078	7.5400114	LPS
14.1368685	7.5913076	LPS
14.144135	7.5582943	LPS
14.191985	8.063161	PKS
14.215994	8.085317	PKS
14.192257	8.048802	PKS
14.171642	8.032791	PKS
14.106331	7.8853593	PKS
14.133327	7.912301	PKS
14.129747	7.917431	PKS
14.118424	7.9195776	PKS
14.121777	7.916514	PKS
14.132948	7.9140825	PKS
14.122781	7.902171	PKS
14.108537	7.938989	PKS
14.121207	7.9149323	PKS
14.163199	8.01344	PKS
14.191389	8.041597	PKS
14.068081	5.01829	PKS
15.250904	7.4687963	PKS
14.326537	8.461611	LPS
14.338348	8.480238	LPS
14.35351	8.459393	LPS
14.3723545	8.4435625	LPS
11.252641	4.147669	PKS
15.179456	7.3851132	PKS
11.169385	3.9736316	PKS
11.229829	4.1377306	PKS
11.232635	4.1300087	PKS
11.223575	4.1360846	PKS
14.889438	4.907801	PKS
14.857784	4.9196377	PKS
14.823901	4.938693	PKS
14.86822	4.9080157	PKS
11.243252	4.145752	PKS
11.254849	4.1558747	PKS
11.2540655	4.1701384	PKS
11.907971	2.953265	LPS
14.014255	6.3639607	PKS
14.943771	6.98323	PKS
14.945108	6.9869194	PKS
14.944531	6.9787345	PKS
15.49525	7.843795	PKS
15.499458	7.835763	PKS
11.198362	3.8462636	PKS
10.970313	4.0538254	Cas1
10.964014	4.025492	Cas1
15.721026	5.8383284	PKS
15.270151	7.4706745	PKS
11.628105	2.0603125	LPS
11.604917	2.008448	LPS
11.625528	2.0200274	LPS
15.218011	4.879397	Cas1
15.115273	4.9782443	Cas1
14.897872	5.5127378	LPS
15.249511	7.467424	PKS
14.129032	6.3784165	PKS
15.255341	7.4755187	PKS
15.265344	7.4863815	PKS
15.305757	4.690048	PKS
15.762176	5.768529	PKS
15.735585	5.787043	PKS
15.67525	5.8872523	PKS
15.7427	5.77812	PKS
11.63994	1.9750983	Cas2
13.723977	5.5353265	LPS
13.643834	5.512042	LPS
12.432054	4.0470552	PKS
12.433305	4.036823	PKS
15.354262	7.6283684	PKS
12.420793	9.79198	PKS
12.386809	9.810493	PKS
12.401151	9.786428	PKS
12.381293	9.821086	PKS
14.572378	6.0786557	LPS
14.07527	6.347715	PKS
14.085721	6.3762064	PKS
12.363264	9.778045	PKS
12.383117	9.814743	PKS
12.349771	9.782273	PKS
14.070532	6.3824196	PKS
14.05779	6.380221	PKS
12.114318	2.7375321	LPS
15.5512085	7.9132614	PKS
15.547578	7.9111733	PKS
15.5799265	7.933336	PKS
11.876609	3.3790908	Cas2
11.899386	3.1498187	Cas2
12.428181	9.789735	PKS
12.431852	9.79217	PKS
11.185051	3.855518	PKS
11.171815	3.870621	PKS
11.14238	3.8680172	PKS
14.032852	6.3981237	PKS
14.013777	6.4173985	PKS
14.009645	6.3938723	PKS
14.03566	6.3894296	PKS
14.461386	6.2226124	PKS
15.312252	5.835547	LPS
15.3466215	5.8329577	LPS
15.797245	5.8627744	PKS
15.82577	5.8721156	PKS
15.620231	5.89899	PKS
15.530792	7.8904715	PKS
14.606554	6.004634	PKS
14.192149	6.340419	PKS
14.559824	6.112375	PKS
14.505701	6.1372437	PKS
14.593673	6.0903153	PKS
14.591621	6.084188	PKS
15.4671955	6.010237	LPS
15.537064	6.0378313	LPS
14.190262	5.134138	PKS
14.634094	5.9753675	PKS
16.040516	5.852034	LPS
16.006762	5.8971963	PKS
15.95855	5.869624	PKS
15.961731	5.8743258	LPS
10.97736	3.984248	PKS
14.005734	6.3962216	PKS
15.889364	5.8474245	PKS
15.319101	7.563717	PKS
15.985236	5.8895245	LPS
15.99114	5.8838363	PKS
15.904804	5.8467145	PKS
15.130704	7.3035536	PKS
15.79605	5.808693	PKS
15.832874	5.7795644	PKS
15.726738	5.846219	LPS
15.81288	5.8354564	LPS
15.806952	5.8376446	LPS
15.821062	5.8322415	LPS
14.428165	6.153612	PKS
14.313689	8.273634	LPS
14.317776	8.320241	LPS
15.537023	7.9133887	LPS
11.212331	4.0903654	PKS
15.327826	7.5814347	PKS
15.521022	7.889272	LPS
15.361731	7.626581	PKS
15.346898	7.593193	PKS
11.259258	4.1567125	LPS
15.479122	7.872017	PKS
11.643217	2.0378668	PKS
15.222777	7.4237843	PKS
14.906585	6.936926	PKS
15.386514	7.6720634	PKS
14.733811	5.265209	PKS
15.3144455	7.564043	PKS
15.322745	7.8226027	LPS
15.294421	7.5496893	PKS
13.606102	5.4505277	PKS
15.208887	4.8146973	LPS
14.910726	6.935701	PKS
14.456002	6.2179646	PKS
14.911572	6.9462223	PKS
15.240891	7.451515	PKS
14.395208	8.373922	PKS
15.28718	7.530568	PKS
11.995643	9.680973	PKS
15.283108	7.6774898	PKS
11.2592	4.17926	PKS
15.493881	7.84293	LPS
14.951148	7.006067	PKS
14.899889	6.954442	PKS
4.1091514	1.3884952	LPS
15.313706	7.5494714	PKS
14.50489	6.253722	PKS
13.729871	5.619367	PKS
14.635477	6.453223	PKS
15.111297	7.3032	PKS
15.262645	7.5536075	PKS
11.655532	2.0983844	LPS
15.575806	7.939714	PKS
14.074584	5.919626	PKS
13.743107	5.5418277	PKS
13.746314	5.5347934	PKS
14.042483	4.991538	PKS
11.617625	2.0506423	PKS
15.494649	7.849862	LPS
13.712247	5.5767965	PKS
13.669629	5.5496163	PKS
15.462868	5.677739	PKS
11.247971	4.1372814	Cas1
15.122943	4.969586	Cas1
11.630709	2.062583	LPS
11.601976	2.0287244	PKS
14.18901	6.139562	PKS
14.2027235	6.1267405	PKS
11.198896	4.1544294	PKS
11.044868	10.027511	PKS
11.038712	10.018494	PKS
11.604962	10.728648	PKS
1.5339894	-1.7148913	LPS
1.5361336	-1.6900299	LPS
1.4883429	-1.6919551	LPS
1.4748545	-1.6789657	LPS
14.333153	1.0550393	Cas1
11.59898	10.740341	PKS
10.964654	10.05561	PKS
7.233377	1.5573285	LPS
7.471948	1.6448222	Cas1
7.495085	1.667957	Cas2
9.910766	4.493472	Cas2
9.920512	4.4964895	Cas1
11.593468	10.721299	PKS
11.227215	1.8072336	Cas1
4.062049	1.3181974	LPS
4.0995736	1.3477224	LPS
4.793277	12.001399	LPS
10.998809	10.025177	PKS
11.0243435	10.003726	PKS
4.7941246	12.000115	LPS
6.1378446	17.724955	PKS
6.137586	17.725334	PKS
6.138121	17.724585	PKS
6.1258383	17.73684	PKS
12.161084	2.698046	Cas2
12.142887	2.7222974	Cas1
13.303873	1.0400125	PKS
3.43064	-1.1435045	LPS
3.5426006	7.8489017	Cas1
3.573759	7.83825	Cas1
3.1484501	1.0892829	LPS
3.427287	1.2333562	LPS
4.524125	1.2411214	LPS
4.53726	1.2626201	LPS
0.21478598	-0.22031087	LPS
7.406807	5.6796284	LPS
5.409104	-2.5316823	LPS
4.513958	-0.19225638	PKS
8.237607	3.797469	Cas1
6.8302383	5.254969	Cas1
6.7804646	5.2303324	Cas1
4.522762	7.566549	PKS
4.534437	7.5341234	PKS
13.331532	0.19168265	Cas2
13.32312	0.18520178	Cas1
13.333641	0.17968008	Cas2
13.319421	0.19148256	Cas1
13.33936	0.19604805	Cas2
13.33089	0.19742922	Cas1
13.339609	0.18207301	Cas2
13.324552	0.1668268	Cas1
13.336683	0.16986115	Cas2
13.402556	0.23683907	Cas1
13.45651	0.28988135	Cas2
13.4586735	0.29682225	Cas1
13.322916	4.913803	LPS
11.033556	10.047811	PKS
11.022324	10.059912	PKS
10.965343	10.041158	PKS
12.490013	0.8648671	Cas1
17.702662	19.934507	Cas1
17.711952	19.914515	Cas2
12.219815	9.668336	PKS
11.0834675	6.6249795	Cas2
11.090919	6.640031	Cas1
12.990395	4.9436183	PKS
8.814209	4.160539	Cas1
8.803913	4.1402	Cas2
7.6904597	5.5139003	LPS
13.96197	0.6462729	Cas2
13.964057	0.6360851	Cas1
14.069529	0.7878581	Cas1
9.060407	4.601766	Cas2
12.8889	0.72317004	Cas1
12.888047	0.7286892	Cas2
11.098912	6.596856	Cas2
11.068874	6.5785213	Cas1
14.2837	1.0527445	LPS
12.016466	9.668603	PKS
12.037745	9.644129	PKS
4.2800956	0.06673951	Cas1
10.817301	-1.2159615	Cas1
10.817072	-1.215121	Cas2
11.387028	1.8362257	Cas1
6.1068807	17.75943	PKS
6.0962725	17.770378	PKS
13.129653	0.9477336	LPS
7.270229	11.277674	LPS
15.250755	5.151772	LPS
15.253353	5.144968	LPS
12.01766	9.57809	Cas2
12.01367	9.555047	Cas1
10.905521	6.438658	Cas1
10.914125	6.4491725	Cas2
10.906499	6.439904	Cas2
10.92235	6.454427	Cas1
10.963674	6.483057	Cas1
10.965423	6.4852815	Cas2
11.0256405	2.1318367	Cas2
11.016672	2.164774	Cas1
7.252709	11.273173	Cas1
7.2578235	11.280837	Cas2
5.5900936	0.01733006	LPS
5.6093383	-0.0030415724	LPS
10.852569	1.960839	Cas1
10.845522	1.9262033	Cas2
7.665992	5.5089865	LPS
12.965259	0.77942574	Cas2
12.965079	0.7841553	Cas1
11.626158	10.743637	PKS
6.1294346	17.737352	PKS
6.113973	17.752918	PKS
11.609712	10.71712	PKS
11.643951	10.732275	Cas1
11.63559	10.727513	Cas2
11.610333	10.718024	PKS
11.638619	10.73937	Cas1
11.635785	10.729682	Cas2
11.626195	10.734691	PKS
11.552398	10.707165	Cas1
11.550586	10.684634	Cas2
11.561745	10.701725	Cas1
11.559379	10.710396	Cas2
12.802372	-0.05975877	Cas1
12.819418	-0.04882085	Cas2
12.76953	-0.07754503	Cas2
12.807079	-0.06436151	Cas1
6.6271787	21.806488	LPS
6.6272445	21.806684	LPS
6.627347	21.80659	LPS
6.6361074	21.795946	LPS
6.627626	21.80612	LPS
6.627528	21.806131	LPS
6.627518	21.805435	LPS
6.627591	21.80594	LPS
6.627488	21.80581	LPS
6.6254973	21.807789	LPS
6.624415	21.78931	LPS
4.8173275	11.992035	Cas1
11.942458	5.8295164	Cas1
11.955479	5.820594	Cas2
11.956443	5.821634	PKS
6.1387534	17.725346	PKS
6.141324	17.725328	PKS
6.1401744	17.725994	PKS
6.1402874	17.72599	PKS
8.84283	4.6364684	Cas1
10.989399	2.1901774	PKS
21.659407	2.2750888	LPS
21.65927	2.2749782	Cas1
21.659378	2.2750068	Cas2
7.669677	1.8178847	Cas1
7.6734543	1.8220689	Cas2
11.081363	9.957057	PKS
12.169605	0.28889892	PKS
12.948865	4.9980636	Cas2
12.971371	4.9864287	Cas1
14.272058	0.97036344	LPS
4.2616277	0.011321829	Cas1
4.270437	0.008603851	Cas2
13.564782	0.8151856	Cas2
13.564092	0.8162706	Cas1
11.049137	10.042107	PKS
11.086257	9.972512	PKS
5.6445637	0.042840954	LPS
7.012032	2.13013	PKS
7.0132732	2.1312995	PKS
7.0095544	2.1305163	PKS
6.993664	2.1512935	PKS
7.0102706	2.1253784	PKS
7.011626	2.1324744	PKS
11.064784	10.081798	PKS
8.868972	4.414598	Cas1
8.873106	4.4118404	Cas2
7.18473	1.4411602	LPS
6.1398315	17.725723	PKS
6.1503077	17.717	PKS
6.1399093	17.725815	PKS
6.1137166	17.752718	PKS
6.142848	17.72383	PKS
6.142449	17.723791	PKS
6.142225	17.72392	PKS
6.1306877	17.700855	PKS
11.179262	1.7536706	Cas2
11.193194	1.7608161	Cas1
8.316506	3.8617384	Cas2
8.3281	3.8667035	Cas1
4.795463	12.000712	LPS
4.7925115	12.001949	LPS
4.792671	12.002199	LPS
4.7924623	12.002003	LPS
4.792429	12.00239	LPS
4.7922716	12.002618	LPS
8.225983	3.7905414	Cas2
13.233971	4.9103346	Cas1
11.843374	1.7940514	Cas1
5.5907564	0.05659493	LPS
10.953527	6.4788017	Cas1
10.936262	6.460504	Cas2
9.584387	8.683578	PKS
10.780902	-1.2519301	Cas2
10.780469	-1.252044	Cas1
5.193899	-0.030332876	LPS
10.983871	10.048813	PKS
18.91346	20.796381	Cas1
18.89557	20.812738	Cas2
4.4797187	8.940017	Cas1
7.505489	1.6806124	Cas1
7.4611397	1.6414112	Cas2
13.329858	4.8805914	LPS
13.266568	4.8929915	LPS
13.335573	4.892206	LPS
13.325522	4.892657	LPS
11.017272	10.043571	PKS
10.961264	10.04391	PKS
12.362618	5.472293	Cas2
12.380329	5.488385	Cas1
11.057199	9.980247	PKS
10.69838	9.026327	Cas1
10.709633	9.035805	Cas2
10.690119	9.023436	Cas1
10.694272	9.02573	Cas2
11.307451	10.115638	LPS
11.084077	9.916597	PKS
3.396144	0.8464512	Cas2
3.4355595	0.8433901	Cas1
17.965525	19.885107	Cas1
17.974657	19.888027	Cas1
17.982767	19.892052	Cas2
11.9054	5.814411	PKS
11.576723	10.649739	LPS
11.569823	10.624044	LPS
13.1721735	0.30341467	Cas2
13.176733	0.29010132	Cas1
9.294852	2.4257438	Cas1
9.838278	9.209043	PKS
11.140275	9.94712	PKS
9.017881	4.3611064	Cas2
9.015109	4.3635144	Cas1
9.329866	4.551766	Cas1
9.307562	4.5508604	Cas2
5.512399	8.092855	LPS
5.515205	8.084788	LPS
5.537906	8.115354	LPS
13.067969	0.11231543	Cas2
13.062186	0.10029855	Cas1
7.559965	5.487087	LPS
12.190333	2.6114082	Cas2
12.207947	2.5958138	Cas1
13.316327	4.914281	LPS
3.2141626	0.25361875	LPS
12.822065	5.52724	Cas2
12.819319	5.525555	Cas1
12.402205	5.457714	Cas1
12.373143	5.468396	Cas2
11.001124	2.1379993	Cas2
11.001539	2.147658	Cas1
0.98906434	-0.76345795	LPS
11.038422	1.8319229	Cas2
11.014426	1.8404837	Cas1
10.37732	8.754554	Cas1
10.373681	8.758886	Cas2
10.868938	-1.1703928	Cas1
10.856427	-1.1841826	Cas2
10.808382	-1.2251953	Cas2
10.808986	-1.2250134	Cas1
12.279096	9.222195	PKS
12.254623	9.230549	PKS
7.8240647	5.347565	LPS
11.325167	9.394425	Cas2
11.359882	9.390295	Cas1
7.5992265	11.656107	LPS
7.371833	12.495753	Cas1
7.3792295	12.484287	Cas1
7.370826	12.502723	Cas1
6.8206983	13.909692	Cas1
11.983509	2.8878915	Cas1
11.98598	2.8989773	Cas2
14.324838	1.0128148	Cas1
14.316698	1.0102353	Cas2
6.5441194	8.775241	Cas2
6.5649652	8.747172	Cas1
17.485458	19.264002	Cas2
17.475529	19.246387	Cas1
17.49315	19.271767	Cas1
17.488714	19.268864	Cas2
17.459251	19.231844	Cas2
17.472862	19.250776	Cas1
17.480669	19.258528	Cas2
17.483831	19.275501	Cas1
8.948386	4.1596594	Cas2
8.948394	4.143346	Cas1
11.990308	8.243861	Cas1
6.789761	5.335004	Cas1
4.3640513	1.0776625	PKS
2.4959805	8.045012	Cas2
2.4982786	8.047248	Cas1
9.494436	8.700333	PKS
10.931986	6.2071314	Cas2
10.930668	6.2064276	Cas1
14.326432	-0.35903883	Cas1
14.325572	-0.3572955	Cas2
7.6759233	5.5146804	LPS
7.0136795	2.1317618	LPS
5.2269597	8.236129	LPS
11.349058	9.360743	Cas1
4.854948	7.835406	LPS
4.9156737	7.8392053	LPS
4.8439407	7.767368	LPS
4.7390203	7.795972	LPS
4.77621	7.926596	LPS
11.077143	10.0240755	PKS
11.062873	10.010909	PKS
11.051089	9.986501	PKS
11.389067	10.183313	LPS
11.215945	10.095776	LPS
6.1307364	17.735857	PKS
11.543748	10.684599	PKS
4.0416145	1.5338156	LPS
4.044591	1.541646	LPS
12.51011	-0.12946588	LPS
4.294578	8.399102	PKS
7.2967243	1.5280182	LPS
11.612988	10.73822	PKS
11.042049	9.998103	PKS
11.041935	10.008911	PKS
7.676071	1.8275949	Cas1
7.6616507	1.8147777	Cas2
11.076739	9.979468	PKS
12.994442	4.977059	Cas2
12.991699	4.9765387	Cas1
13.016331	4.961625	Cas2
13.023221	4.9700875	Cas1
12.443441	5.4248633	Cas2
12.457046	5.413139	Cas1
12.39629	5.4431725	Cas2
12.407839	5.450803	Cas1
13.1643505	4.8804665	Cas1
4.5783176	0.83664125	LPS
4.620434	0.91015863	LPS
4.588376	0.8752301	LPS
9.58345	8.242576	Cas2
9.597782	8.250372	Cas1
7.152355	1.4049146	LPS
7.1475825	1.5544373	PKS
11.361263	1.8314146	Cas1
3.5394187	-0.7170509	Cas1
3.5245636	-0.68971765	Cas2
-0.25505197	-0.019997371	Cas2
7.213362	5.103905	Cas2
7.2139344	5.116463	Cas1
4.1144366	1.0713285	LPS
4.0936146	1.1210546	LPS
4.1018367	1.0672873	LPS
3.832478	1.206792	LPS
0.4703709	-0.36264387	LPS
3.91723	-1.1500777	LPS
2.0313375	-2.3285415	Cas1
3.6182294	-0.49142912	LPS
2.4467916	0.14420214	PKS
2.3205967	0.012631537	PKS
2.8141766	-2.5255225	Cas1
2.7930677	-2.5050576	Cas2
9.982301	8.830872	Cas1
4.2611723	1.3437334	LPS
3.2930696	8.797325	Cas2
3.2976525	8.801884	Cas1
3.6992707	-3.1926157	Cas2
3.7367997	-3.2705	Cas2
19.36655	1.4141603	Cas1
9.148183	8.425558	Cas1
9.139313	8.424845	Cas2
4.4306755	8.026298	PKS
5.65147	3.9723306	Cas1
5.6544633	3.9741445	Cas1
5.626176	3.9586155	Cas1
5.6726327	3.9827547	Cas1
9.154371	8.807988	LPS
3.4033716	0.9055495	LPS
3.9883296	8.767897	Cas2
3.9991283	8.780069	Cas1
4.0397162	8.72488	Cas2
4.012479	8.763625	Cas1
4.3468456	8.141001	PKS
2.0047755	-0.55866796	PKS
7.3666453	4.7039623	Cas1
7.3709445	4.68739	Cas1
6.516524	8.919674	Cas1
6.5248594	8.921365	Cas2
-6.8010383	22.45947	PKS
-6.7970037	22.463385	PKS
-6.796177	22.464342	PKS
-6.797799	22.4627	PKS
-6.786019	22.47449	PKS
-6.789148	22.471409	PKS
-6.8075414	22.452822	PKS
-6.8053193	22.4551	PKS
-6.8206687	22.439857	PKS
0.894086	-0.5519211	LPS
2.9323876	0.8917869	LPS
-14.305529	-3.9115043	PKS
-14.317251	-3.900173	PKS
-14.326882	-3.8904371	PKS
-14.326638	-3.891923	PKS
-14.311524	-3.9060056	PKS
-14.309569	-3.9078977	PKS
-14.319965	-3.8979828	PKS
19.98244	-7.7243776	PKS
19.982475	-7.7243648	PKS
2.3158224	-1.425157	LPS
1.0043031	-0.5049016	LPS
-14.309148	-3.9082212	PKS
-14.318849	-3.8992245	PKS
-14.320503	-3.8974009	PKS
-14.317895	-3.9002938	PKS
-14.321263	-3.896839	PKS
-14.315861	-3.901907	PKS
-14.326845	-3.891715	PKS
19.982508	-7.7244	PKS
19.982561	-7.724386	PKS
-6.79927	22.461704	PKS
-6.8032665	22.457605	PKS
-6.797663	22.46298	PKS
-6.8043613	22.456284	PKS
-6.779618	22.48127	PKS
-6.7926273	22.46834	PKS
-6.8023896	22.458168	PKS
-6.8068805	22.454159	PKS
-6.79252	22.468472	PKS
-14.333029	-3.886222	PKS
-14.332082	-3.8870687	PKS
-14.331552	-3.8874812	PKS
-14.375699	-3.8435028	PKS
-14.815105	9.725713	PKS
-14.815647	9.725471	PKS
-14.799256	9.741711	PKS
-14.815206	9.725668	PKS
-14.8155	9.725832	PKS
-13.9940405	-4.199698	PKS
-13.996195	-4.197521	PKS
-14.045334	-4.149834	PKS
-14.01276	-4.1809216	PKS
-14.052541	-4.144769	PKS
-14.009329	-4.184769	PKS
-14.044826	-4.148518	PKS
-14.0043335	-4.18978	PKS
19.983694	-7.7249746	PKS
2.970481	8.101615	Cas1
2.961686	8.119918	Cas2
3.9841185	9.67614	Cas2
3.9643905	9.675779	Cas1
3.9839342	9.688495	Cas1
19.03062	2.1363125	Cas2
19.026754	2.1384723	Cas1
11.118242	10.071343	PKS
11.033695	10.008588	PKS
11.06078	9.950945	Cas2
11.046683	9.9668665	Cas1
11.076772	10.094267	PKS
11.05012	10.07843	PKS
11.098758	10.034111	PKS
11.09804	9.979253	PKS
11.076734	9.919253	PKS
4.0445666	-3.7713037	LPS
9.4865055	-8.255734	Cas1
9.486409	-8.25592	Cas2
9.486795	-8.255728	Cas1
2.3173923	0.040733267	LPS
9.480861	-8.261441	Cas1
9.503927	-8.237911	Cas2
9.492032	-8.250307	Cas1
-6.1668906	1.9415851	Cas1
-6.149152	1.9593552	Cas2
10.944039	6.2287884	Cas1
10.94341	6.2389956	Cas2
22.979786	-0.45566723	LPS
22.995598	-0.47010913	LPS
9.167273	8.814943	LPS
6.532431	8.796445	Cas1
6.5415316	8.789901	Cas1
14.29533	1.0236684	LPS
3.1266594	0.4890015	LPS
3.1400926	0.49810976	LPS
2.9807694	0.42035306	LPS
2.921437	-0.14159721	LPS
2.415409	-1.4672667	LPS
19.080294	20.698563	PKS
19.133358	20.720648	PKS
3.503779	0.83160305	LPS
3.7748811	0.96691346	LPS
3.3980658	-0.531674	LPS
3.758679	1.5349891	LPS
11.668253	1.7504731	Cas1
11.67372	1.7486652	Cas1
11.972566	16.063097	Cas1
11.954181	16.046621	Cas1
3.6450703	1.988691	LPS
14.301328	1.0475698	Cas1
14.318973	1.0610335	Cas2
14.333235	1.0573362	Cas1
14.337795	1.0612522	Cas2
14.34254	1.055251	Cas1
14.338367	1.0548878	Cas2
3.7039583	-3.2203684	Cas2
3.7085426	-3.2417321	Cas2
11.92002	0.37225205	LPS
11.910647	0.37270716	LPS
9.803929	9.212576	PKS
-11.099357	7.390863	PKS
-11.1005745	7.389783	PKS
-11.100391	7.3900437	PKS
-11.100555	7.3901057	PKS
-11.108315	7.383328	PKS
10.923261	6.1995153	Cas1
10.917702	6.1942058	Cas2
-5.690546	2.4138258	Cas2
-5.6902075	2.4143865	Cas1
6.735056	8.56659	Cas2
6.7417865	8.550185	Cas1
4.499354	-0.7753827	LPS
4.5464616	1.5931011	LPS
4.013263	-1.4287727	LPS
4.904271	0.3825923	Cas1
4.8890023	0.3471886	Cas1
11.901172	15.995305	Cas1
11.893139	15.987129	Cas1
11.894244	15.987723	Cas1
11.908647	16.002064	Cas1
5.2429495	8.257159	LPS
4.8200316	7.8638697	LPS
19.077463	20.712545	PKS
11.144065	1.7324871	Cas2
11.135087	1.7365834	Cas1
9.271919	-1.5944499	LPS
6.4152527	5.7485285	Cas2
6.39712	5.7807045	Cas2
4.472797	-0.58702016	LPS
17.998926	19.900126	Cas2
6.601259	8.726287	Cas1
6.617467	8.709353	Cas2
6.3784595	5.8057537	Cas2
6.3557625	5.8811035	Cas2
6.3362556	5.829671	Cas2
6.370057	5.794851	Cas2
5.194574	8.378907	LPS
7.196325	6.5761557	PKS
7.859353	2.1328511	Cas1
7.878188	2.153728	Cas2
7.882879	2.153751	Cas1
7.8813987	2.1637447	Cas2
6.526255	8.8170805	Cas2
2.1017916	-1.0646347	Cas1
-6.1969533	1.9139357	Cas1
-6.1970916	1.9137688	Cas1
5.1231	0.7422945	LPS
4.717385	1.7580063	LPS
4.7171645	1.7633423	LPS
6.63657	5.321476	Cas1
18.580708	2.4556537	LPS
18.768154	2.2756145	LPS
4.294721	8.14914	PKS
4.3506565	8.132366	PKS
9.626201	8.251799	Cas1
9.599567	8.248621	Cas2
4.011132	0.27268523	Cas1
4.019186	0.2748938	Cas2
5.088378	8.012416	LPS
5.254262	8.272055	LPS
3.9707873	10.283006	PKS
3.9692154	10.280996	PKS
3.9672866	10.284831	PKS
8.467261	4.5059266	Cas2
8.459178	4.5028706	Cas1
11.492292	10.348191	PKS
11.554266	10.4067955	PKS
11.532181	10.383362	PKS
11.540742	10.416261	PKS
11.522614	10.389343	PKS
5.1525116	8.0979185	LPS
5.1639767	8.103675	LPS
5.1194363	8.079367	LPS
5.192961	8.151768	LPS
11.495106	10.357814	PKS
11.532755	10.400017	PKS
9.838489	9.210356	PKS
9.834417	9.205099	PKS
11.485459	10.2891035	PKS
5.7283735	-2.9778383	LPS
5.7480717	-2.9736137	LPS
5.7094574	-2.9636862	LPS
5.796472	-2.909443	LPS
5.7115474	-2.9864101	LPS
5.7269273	-3.005483	LPS
5.718092	-2.9982643	LPS
5.7342753	-2.963067	LPS
5.678679	-2.968472	LPS
18.951344	2.1403801	Cas2
7.199767	1.4680672	Cas1
11.598713	10.436605	Cas2
11.606256	10.427286	Cas1
11.616413	10.409918	Cas2
11.615628	10.392139	Cas1
11.607495	10.409799	Cas2
11.609191	10.410792	Cas1
7.1968107	1.4642441	Cas1
7.18098	1.4504492	Cas1
11.923012	16.008	LPS
2.5575538	-4.9170856	PKS
-8.70877	-0.16519602	Cas1
-8.677237	-0.13359529	Cas2
-8.689016	-0.14535943	Cas1
0.43599075	-1.7560377	LPS
11.1497965	10.02824	PKS
19.03256	1.5358603	Cas2
19.137049	1.3914311	Cas1
19.151241	1.3889266	Cas2
11.174965	10.000279	PKS
11.187468	10.054262	PKS
5.8631144	-2.737188	PKS
9.630755	9.031637	Cas1
11.239117	9.841533	PKS
5.4826107	9.13779	LPS
5.4997964	9.166009	LPS
5.4549613	9.100963	LPS
5.345915	8.768321	LPS
5.3435407	8.765812	LPS
5.3378654	9.028047	LPS
5.4777145	9.164188	LPS
5.450631	9.110833	LPS
22.462965	-4.5481744	Cas1
22.436968	-4.567998	Cas1
11.477977	10.2787	PKS
0.7061983	-0.4006747	Cas1
5.3754997	8.115783	LPS
4.9097986	7.9817395	LPS
5.36234	8.23171	LPS
5.8322864	-2.1992505	LPS
5.607392	9.244977	Cas1
5.5827885	9.219404	Cas2
5.5738864	9.212573	Cas1
4.2083497	6.559162	Cas2
4.202032	6.5461655	Cas1
5.591268	9.229996	Cas1
5.5781116	9.216993	Cas1
4.3179765	6.529696	Cas1
5.943051	-2.7873583	LPS
8.369243	2.329659	Cas2
8.359767	2.3250659	Cas1
8.276201	2.278411	Cas1
8.251888	2.2828858	Cas2
3.9705274	7.9516034	Cas1
3.6121175	7.995727	Cas1
4.063944	1.1820116	LPS
4.1646786	1.1242675	LPS
4.0397644	1.2451739	LPS
11.719145	10.0575075	LPS
3.223491	-1.4966897	LPS
8.91936	4.487175	Cas1
19.022556	2.1065133	Cas1
19.012135	2.1207936	Cas2
3.785302	8.216518	Cas1
3.7416868	8.264864	Cas2
1.8238289	-2.2040038	LPS
1.784909	-2.216153	LPS
18.982214	2.1134288	Cas2
18.978954	2.0969858	Cas1
1.9634565	-2.1921046	LPS
19.071238	2.058092	Cas1
18.999811	2.1119318	Cas2
19.008724	2.1130562	Cas1
3.278736	8.835455	Cas1
3.2787123	8.843255	Cas2
9.506195	9.016388	Cas2
9.522727	9.032887	Cas1
3.33277	8.426476	Cas1
3.3158338	8.452736	Cas2
-1.365081	13.498895	LPS
-1.4521251	13.585238	LPS
-1.4078394	13.540676	LPS
7.1381903	1.4246112	LPS
1.7733101	-2.315819	LPS
1.8007675	-2.3152742	LPS
2.0471683	-0.40143165	PKS
2.290653	-0.009113971	PKS
2.1096742	-0.4919552	PKS
-11.848675	7.0499463	PKS
1.8888096	9.484237	PKS
1.7200273	9.412351	PKS
1.8212603	9.476389	PKS
1.7168022	9.413423	PKS
1.8754697	9.487281	PKS
1.8816794	9.470238	PKS
1.8849826	9.488723	PKS
1.8627886	9.499153	PKS
1.8724158	9.491043	PKS
1.8574766	9.509628	PKS
1.7096325	9.408026	PKS
1.8675362	9.479554	PKS
1.681404	9.3839245	PKS
1.8958654	9.502944	PKS
1.697561	9.399883	PKS
1.8324997	9.491237	PKS
1.6960196	9.39865	PKS
9.333728	4.565756	Cas2
9.35134	4.5651355	Cas1
10.383103	4.1010847	PKS
-1.4219954	13.554515	LPS
-1.3845124	13.5177555	LPS
-1.4361699	13.569085	LPS
-1.3860117	13.519044	LPS
-1.4074281	13.540235	LPS
6.68645	5.5685163	Cas1
6.651265	5.5904803	Cas1
-1.4175248	13.5507965	LPS
5.067169	8.089652	LPS
6.759452	8.529571	Cas2
6.7574067	8.529728	Cas1
4.187034	1.0034169	LPS
4.348773	1.4055921	LPS
4.3969584	1.429292	LPS
4.50186	1.5197659	LPS
18.967972	2.1320083	Cas2
19.458206	1.9068148	Cas2
7.752073	11.77856	LPS
7.6179442	11.677355	LPS
5.6012645	-2.773633	LPS
5.560353	-2.7344975	LPS
5.752272	-2.860219	LPS
5.638672	-2.813672	LPS
5.587353	-2.7643077	LPS
2.8544464	-0.28327227	Cas1
2.8401024	-0.2854034	Cas2
2.4416997	-0.30296692	Cas1
2.4113357	-0.31653464	Cas2
2.5784378	-4.936007	PKS
3.96125	8.34428	LPS
3.9993885	8.434398	LPS
3.8772798	8.387603	LPS
4.0297546	8.481932	LPS
4.1200514	8.270553	LPS
4.0680037	8.430987	LPS
6.527684	13.807061	Cas2
6.5212526	13.810129	Cas1
6.541014	13.799298	Cas1
6.525131	13.815555	Cas2
6.5078983	13.779592	Cas2
6.5300436	13.790237	Cas1
12.207192	0.91245824	Cas2
12.211629	0.9036272	Cas1
12.24101	0.9026333	Cas1
12.2323	0.91491157	Cas2
12.209738	0.89760464	Cas1
12.211034	0.89857084	Cas2
4.5222907	1.2658207	LPS
4.7922473	1.2004963	LPS
6.981026	10.940324	Cas2
6.970203	10.928018	Cas1
10.909473	1.5281279	Cas1
10.93536	1.5710008	Cas2
6.97059	10.92979	Cas2
6.962886	10.921165	Cas1
6.9368577	10.891759	Cas2
6.943719	10.898079	Cas1
6.9313602	10.888023	Cas1
6.9399376	10.89677	Cas2
1.9308724	-0.6917702	LPS
1.9431229	-0.71469826	LPS
3.877397	-0.37529823	LPS
3.8819196	-0.40201116	LPS
3.8869264	-0.39140514	LPS
3.8909192	-0.39333886	LPS
1.9211004	-0.69710934	LPS
1.9333133	-0.6650083	LPS
1.9392822	-0.68829346	LPS
1.9468397	-0.7026109	LPS
2.4180672	-0.56773937	LPS
2.4161408	-0.6249103	LPS
2.3974378	-0.6119381	LPS
4.3907523	0.2700492	LPS
3.9551537	-0.33273008	LPS
3.8833117	-0.40020162	LPS
3.890008	-0.396493	LPS
2.2010584	-1.0808342	Cas1
-2.5080025	-4.382771	LPS
1.3233829	-0.6996729	LPS
-2.5096943	-4.3842134	LPS
1.3555647	-0.6742161	LPS
-2.504461	-4.3799596	LPS
-2.5045056	-4.3799143	LPS
1.601455	-0.546916	LPS
1.3128585	-0.69334364	LPS
-2.5081942	-4.3828516	LPS
-2.5081441	-4.382791	LPS
-2.5098507	-4.3855376	LPS
-2.5097272	-4.3843145	LPS
-2.5077174	-4.382437	LPS
-2.509552	-4.3842616	LPS
-2.5097811	-4.3846416	LPS
-2.5095	-4.384884	LPS
-2.4906614	-4.365794	LPS
-2.5077903	-4.383046	LPS
1.8146285	-0.4672773	LPS
1.8146814	-0.47376797	LPS
-2.51007	-4.385144	LPS
-2.497447	-4.372683	LPS
-2.5166702	-4.3914733	LPS
-2.5096846	-4.384061	LPS
-2.5097845	-4.384669	LPS
-2.5099406	-4.384618	LPS
3.8285174	8.86633	Cas2
3.8018038	8.9061985	Cas1
3.7152624	-3.2443259	Cas2
3.7317529	-3.269776	Cas2
3.7098877	-3.2425654	Cas2
1.4090816	-1.619107	LPS
1.4079633	-1.6138418	LPS
1.4489428	-1.6756936	LPS
1.4626989	-1.6922503	LPS
1.3882217	-1.5809178	LPS
1.3864816	-1.5775254	LPS
7.5602164	12.065526	LPS
5.127976	0.04015153	LPS
2.026262	-0.5404991	PKS
2.7766619	-2.5011404	Cas1
2.788212	-2.510951	Cas1
3.5542898	7.8862076	Cas1
3.5665731	7.907217	Cas1
7.630551	11.688402	LPS
7.6016803	11.66405	LPS
7.6096187	11.667602	LPS
7.6859956	11.723728	LPS
7.349335	12.526162	Cas2
7.3490086	12.5260515	Cas1
7.725163	11.7399645	LPS
7.3974466	12.46691	Cas1
7.3727407	12.494295	Cas1
7.3949137	12.477156	Cas1
6.8078985	13.903741	Cas1
6.828716	13.935077	Cas1
2.0352771	-0.6193795	Cas1
2.5150852	-0.5103989	LPS
0.30079177	-1.4115158	LPS
12.00284	16.096594	Cas1
11.926285	16.018066	Cas1
0.6175247	-1.020035	LPS
0.09694617	-1.631106	LPS
0.68049395	-1.1024388	LPS
0.7281616	-1.1889482	LPS
0.7049569	-1.1651075	LPS
0.6260315	-1.0343677	LPS
0.5838189	-1.0132463	LPS
0.26585498	-1.4350078	LPS
0.58873236	-1.0210623	LPS
0.59960556	-1.0087276	LPS
0.023769516	-1.5899398	LPS
-0.024791848	-1.6416197	LPS
0.70254207	-1.1290201	LPS
0.6604786	-1.0847771	LPS
0.7472789	-1.1103538	LPS
0.30225474	-1.3250422	LPS
0.22159654	-1.4846661	LPS
0.7528146	-1.1117517	LPS
0.2568686	-1.4444308	LPS
0.59909075	-1.0580997	LPS
0.005258992	-1.6013567	LPS
0.032294743	-1.5726058	LPS
0.6038257	-1.0461416	LPS
0.09546373	-1.5810299	LPS
0.6190703	-1.0198662	LPS
0.090519205	-1.6637228	LPS
0.10286299	-1.6358327	LPS
0.08246225	-1.6543818	LPS
0.58221465	-1.0153235	LPS
0.12507744	-1.6566446	LPS
0.5709244	-1.0150807	LPS
0.7184976	-1.1414859	LPS
0.5727895	-1.0160164	LPS
0.6143042	-1.019923	LPS
0.76586795	-1.218722	LPS
0.08196221	-1.6483202	LPS
0.013218648	-1.5978551	LPS
0.015141297	-1.588381	LPS
0.062789634	-1.6450865	LPS
0.012529929	-1.5978106	LPS
-0.003234853	-1.6081486	LPS
0.041515388	-1.6150134	LPS
3.9224932	-1.1588097	LPS
3.9566543	-1.1396873	LPS
3.9300692	-1.1355586	LPS
3.99246	-1.1154054	LPS
-0.96694225	2.7630854	LPS
-0.96437716	2.7577724	LPS
-0.9785105	2.7729783	LPS
-0.96554893	2.7594583	LPS
-0.95837176	2.7509885	LPS
-0.9657305	2.7598357	LPS
-0.9562873	2.7433035	LPS
-0.9248899	2.7098572	LPS
-0.9615449	2.7518914	LPS
-0.39289474	0.066551216	LPS
-0.38171315	0.03983619	LPS
-0.3500499	0.007803233	LPS
-0.38788667	0.04352188	LPS
-0.35191932	0.06873641	LPS
2.057198	-0.67497957	LPS
2.5769544	0.31266287	PKS
0.4903432	-0.4098682	LPS
3.8049858	-0.8063346	LPS
4.342428	-0.81221205	LPS
4.2966247	-0.81051826	LPS
4.330047	-0.8285953	LPS
4.326334	-0.8492135	LPS
4.3301673	-0.82320666	LPS
4.2384863	-0.82505995	LPS
4.3234334	-0.8090976	LPS
4.4682817	-0.86655563	LPS
4.3413615	-0.8779961	LPS
4.32537	-0.8597697	LPS
4.421544	-0.89080524	LPS
4.331296	-0.8640647	LPS
4.3014407	-0.8417353	LPS
1.9780091	-1.9742204	LPS
5.874205	-2.8541653	LPS
5.870407	-2.8616607	LPS
5.7411203	-2.8742633	LPS
-12.08939	6.922717	PKS
-12.078713	6.935586	PKS
-12.031531	6.9613485	PKS
5.433411	-2.5862994	LPS
7.2128773	11.214776	Cas1
7.2281294	11.229979	Cas2
7.1794615	15.587037	Cas1
7.1796236	15.586658	Cas2
7.1795335	15.587418	Cas1
9.471728	-8.271073	Cas1
9.475457	-8.267354	Cas2
9.474052	-8.268611	Cas1
9.490825	-8.250927	Cas1
9.504672	-8.236804	Cas2
9.491112	-8.250625	Cas1
-4.516417	9.352073	Cas1
-4.516462	9.352096	Cas2
-4.51677	9.352164	Cas1
7.1799645	15.588649	Cas1
7.174207	15.586815	Cas2
7.1794863	15.587526	Cas1
7.1804924	15.584859	Cas1
7.1858177	15.57227	Cas2
7.1811614	15.586569	Cas1
9.4692	-8.273562	Cas1
9.469532	-8.273236	Cas2
9.469665	-8.273162	Cas1
17.667767	13.729422	Cas1
17.66777	13.729478	Cas2
17.667746	13.72957	Cas1
-4.5162315	9.351945	Cas1
-4.516229	9.351955	Cas2
-4.516227	9.352055	Cas1
-4.5152035	9.352831	Cas1
-4.5131865	9.354432	Cas2
-4.5151563	9.352878	Cas1
17.656645	13.725346	Cas1
17.667023	13.729133	Cas2
17.66695	13.729153	Cas1
3.8412514	8.86359	Cas2
3.8388677	8.862918	Cas1
2.4329114	-1.5430053	LPS
0.95448303	-0.76584476	LPS
0.8709511	-1.5660733	LPS
7.681724	11.727391	LPS
18.545675	-1.8045958	PKS
18.48836	-1.7303698	PKS
18.498013	-1.7389618	PKS
-3.2849665	0.4357857	PKS
-3.288164	0.4346887	PKS
-3.3060439	0.42551923	PKS
-3.3002706	0.42995447	PKS
18.397196	2.6963294	PKS
18.403006	2.6919093	PKS
2.5926619	-4.943922	PKS
2.5145802	-4.81932	PKS
2.5688953	-4.921506	PKS
2.5551016	-4.9099793	PKS
2.5841367	-4.9311795	PKS
2.5838063	-4.9346323	PKS
2.3333654	-4.429147	PKS
2.5253682	-4.834271	PKS
2.657552	-4.971977	PKS
2.5355363	-4.8550296	PKS
2.5762355	-4.9172463	PKS
2.5396414	-4.9015803	PKS
2.5710366	-4.920004	PKS
2.567019	-4.9210978	PKS
2.573281	-4.921047	PKS
2.5822198	-4.9350915	PKS
2.5309193	-4.8906193	PKS
2.3422816	-4.445144	PKS
2.5837188	-4.9247184	PKS
5.7557173	-1.2217469	LPS
6.923743	10.878828	Cas2
6.9352207	10.887814	Cas1
4.3219795	9.269362	Cas1
4.332897	9.269097	Cas2
3.9242449	0.9463281	LPS
3.9208148	0.9220983	LPS
2.8435464	-2.7172613	Cas2
3.5530038	-3.0674038	Cas2
3.9912248	0.8139684	LPS
4.679247	7.2755537	PKS
0.60421973	-1.0105609	LPS
4.6607385	7.3336744	PKS
7.6146293	11.609699	LPS
3.8945467	1.0879239	LPS
0.11321918	-1.5119325	LPS
0.93604815	-1.3353326	LPS
0.91037655	-1.3124157	LPS
0.92557055	-1.3294164	LPS
0.3170508	-1.773839	LPS
17.666965	13.729033	Cas1
17.666643	13.729182	Cas2
17.667086	13.729164	Cas1
3.5040789	-0.07049273	LPS
3.515382	-0.07373493	LPS
3.549979	-0.097925186	LPS
4.0776505	0.2855619	LPS
4.0557027	0.28569743	LPS
4.085262	0.28928456	LPS
3.5199327	-0.0757497	LPS
3.4977531	-0.062018696	LPS
3.4904904	-0.07809852	LPS
3.5388415	-0.1472949	LPS
3.5786648	-0.16050352	LPS
3.54572	-0.15073721	LPS
1.9268593	-0.69480485	LPS
1.9185429	-0.6992668	LPS
2.35401	-0.62527835	LPS
2.368481	-0.63064796	LPS
3.5382493	7.854103	Cas1
3.537599	7.8440924	Cas1
3.948713	-0.3393674	LPS
5.4856343	9.154841	LPS
5.5069685	9.167718	LPS
3.6310794	7.846263	Cas1
3.6056926	7.8237715	Cas1
5.923236	-2.7021418	PKS
3.9010754	-1.4444412	LPS
2.2617896	-2.609538	LPS
4.515129	1.5548964	LPS
2.2917395	-2.6063774	LPS
4.450392	1.4877099	LPS
4.2989616	1.4024997	LPS
13.042343	0.10154365	Cas2
13.053604	0.10626094	Cas1
3.1270921	0.54999	LPS
13.067508	0.1125323	Cas1
13.065021	0.1007231	Cas2
13.129571	-0.16282463	Cas2
13.129703	-0.14578456	Cas1
13.115522	-0.19485956	Cas2
13.122368	-0.18413788	Cas1
13.121495	-0.20258091	Cas2
13.148233	-0.17205842	Cas1
0.54441446	-0.3392528	LPS
0.5441793	-0.33609977	LPS
0.5514144	-0.33651555	LPS
0.55667573	-0.33847094	LPS
5.623192	8.064204	LPS
5.627583	8.061652	LPS
5.6267757	8.050802	LPS
5.623017	8.070839	LPS
5.604302	8.073907	LPS
5.603936	8.073514	LPS
5.599867	8.082135	LPS
5.626793	8.057686	LPS
0.13275452	-0.36001873	LPS
0.09524077	-0.27728936	LPS
4.0643077	1.0590789	LPS
14.279656	0.6729659	LPS
14.568222	0.58430046	LPS
12.903532	0.21048293	LPS
3.16299	19.736183	Cas2
3.1629834	19.736206	Cas1
3.3363397	1.2707584	LPS
3.2728136	1.2377205	LPS
3.2314475	1.2029428	LPS
3.2552283	1.2055726	LPS
3.2493696	1.1918044	LPS
3.3259535	1.2784923	LPS
3.2233417	1.1852764	LPS
8.995156	4.014854	Cas1
9.007289	3.9851155	Cas1
0.019518625	-1.6103538	LPS
0.0027978402	-1.6242661	LPS
3.149011	-5.0704036	Cas2
3.156414	-5.075387	Cas1
6.468179	9.908386	Cas2
6.537957	10.073776	Cas2
9.210529	3.8756914	Cas1
9.21987	3.8778777	Cas2
3.040003	0.34188262	LPS
27.435574	-10.815536	PKS
27.422194	-10.802266	PKS
27.432491	-10.811786	PKS
27.447681	-10.827348	PKS
-8.530875	16.905691	PKS
-8.488033	16.948616	PKS
-8.535682	16.900904	PKS
-8.50032	16.93633	PKS
-8.482716	16.953964	PKS
-8.482652	16.954004	PKS
-8.52242	16.913574	PKS
-8.523124	16.913418	PKS
-8.52886	16.907883	PKS
6.9619217	-17.364754	PKS
6.9603076	-17.366478	PKS
6.9503465	-17.376328	PKS
6.9613647	-17.365345	PKS
6.96149	-17.365215	PKS
6.945922	-17.38082	PKS
-8.485577	16.95121	PKS
-8.521811	16.914843	PKS
-8.506927	16.92964	PKS
-8.521041	16.91563	PKS
-8.505673	16.930979	PKS
-8.518626	16.917982	PKS
-8.52218	16.91411	PKS
-8.520106	16.916578	PKS
-8.474181	16.962496	PKS
-8.471732	16.965101	PKS
-8.503041	16.933632	PKS
-8.519703	16.917019	PKS
-8.522368	16.914207	PKS
-8.53125	16.905424	PKS
-8.514791	16.921854	PKS
-8.514418	16.922234	PKS
-8.527601	16.909103	PKS
-8.515574	16.92116	PKS
-6.7803984	22.480692	PKS
-6.749953	22.510784	PKS
-6.7460995	22.515205	PKS
-6.778137	22.483156	PKS
-6.778149	22.48317	PKS
-6.7780895	22.48321	PKS
-6.759798	22.500542	PKS
-6.764018	22.497095	PKS
-6.774509	22.488182	PKS
-8.484993	16.951815	PKS
-8.496601	16.940357	PKS
-8.471999	16.964767	PKS
-8.445718	16.991123	PKS
-8.539419	16.897402	PKS
-8.485591	16.95136	PKS
-8.491043	16.94592	PKS
-8.480665	16.956123	PKS
-8.501202	16.9355	PKS
2.4212759	-1.4701238	LPS
-14.8107815	9.731275	PKS
-14.79886	9.743026	PKS
-14.807208	9.734669	PKS
-14.807031	9.7346945	PKS
-14.821616	9.720075	PKS
-14.791096	9.751007	PKS
14.405652	-11.664129	PKS
14.44437	-11.625251	PKS
14.413393	-11.656344	PKS
-5.9200172	-12.292502	PKS
-5.9449496	-12.316816	PKS
-5.8986425	-12.270565	PKS
-5.915348	-12.287269	PKS
-5.913069	-12.284974	PKS
-5.9144616	-12.286382	PKS
[truncated: 3,224 more rows]
