# Supplementary material for: Genomic language model predicts protein co-regulation and function
Source: Nat Commun. 2024 Apr 3;15:2880. doi: 10.1038/s41467-024-46947-9 (PMC10991518; doi:10.1038/s41467-024-46947-9)
Supplement: Supplementary file 4 — Source Data [file 41467_2024_46947_MOESM4_ESM.zip › Source_data/Supplementary_figure_source_data/supplementary_figure_7a_source_data.tsv]

Phage resistance protein	BREX-2 system phosphatase PglZ	ATP-binding protein	ATP-dependent helicase	Tn7_Tnp_TnsA_N domain-containing protein	DDE-type integrase/transposase/recombinase	AAA family ATPase	TniQ family protein	TniQ family protein	Helix-turn-helix transcriptional regulator	DEAD/DEAH box helicase family protein	Toll/interleukin-1 receptor domain-containing protein	Piwi domain-containing protein	TIR domain-containing protein	VWFA domain-containing protein	TonB-dependent receptor	Aldo_ket_red domain-containing protein	cobaltochelatase subunit CobN	ATP/GTP-binding protein	hypothetical protein	TolC family protein	efflux RND transporter periplasmic adaptor subunit	Efflux RND transporter permease subunit	Response regulator transcription factor	sensor histidine kinase	Histidine kinase	Response regulator	HD-GYP domain-containing protein	ATPase, T2SS/T4P/T4SS family
Predicted Operons	1.0	1.0	0.0	0.0	0.0	1.0	1.0	1.0	0.0	0.0	0.0	1.0	0.0	0.0	0.0	0.0	0.0	1.0	0.0	0.0	1.0	1.0	0.0	1.0	0.0	1.0	0.0	0.0
L2 -H7 raw	0.9790400266647339	0.6154316067695618	0.7308200597763062	0.7305840253829956	0.8583865165710449	1.2257827520370483	0.9576244354248047	1.1141531467437744	0.9013183116912842	0.5701780915260315	0.6089046001434326	1.099025011062622	0.6202312707901001	0.4930887520313263	0.860451340675354	0.5551459789276123	0.6760293245315552	0.7331916689872742	0.4822640120983124	0.3413110673427582	1.0145801305770874	1.6396664381027222	0.1540551781654358	1.1732683181762695	0.7968921661376953	0.8130086660385132	0.980798065662384	0.8221768736839294
Tetratricopeptide repeat protein	4-hydroxythreonine-4-phosphate dehydrogenase	Pyridoxine 5'-phosphate synthase	Argininosuccinate synthase	YkuD domain-containing protein	Oligopeptidase A	3-deoxy-manno-octulosonate cytidylyltransferase	General secretory pathway protein F	General secretion pathway protein GspE	Transformation system protein	AAA family ATPase	Pilus (MSHA type) biogenesis protein MshL	Pilus assembly protein, PilO	GTPase Era	HslU--HslV peptidase ATPase subunit	ATP-dependent protease subunit HslV	50S ribosomal protein L9	Regulatory protein P-II for glutamine synthetase	Ammonium transporter	Fis family transcriptional regulator	DUF234 domain-containing protein	Endolytic murein transglycosylase	Membrane protein	Protein translocase subunit SecA	Outer membrane lipoprotein carrier protein LolA	ATP-binding cassette domain-containing protein	SSD domain-containing protein	Probable transcriptional regulatory protein KN64_13695	Thioredoxin	Biopolymer transporter ExbD
Predicted Operons	1.0	1.0	0.0	1.0	0.0	0.0	0.0	1.0	0.0	0.0	0.0	1.0	1.0	0.0	1.0	1.0	0.0	1.0	0.0	0.0	0.0	0.0	0.0	0.0	0.0	0.0	0.0	0.0	0.0
L2 -H7 raw	1.1380661725997925	0.6713982224464417	0.3271287977695465	1.6485183238983154	0.8470989465713501	0.5333878397941589	0.5247021913528442	0.6826670169830322	0.8896241188049316	0.38811206817626953	0.7295160293579102	1.1310884952545166	0.7941895723342896	0.31221479177474976	1.2314709424972534	0.6458418369293213	0.4462415277957916	1.4123914241790771	1.0594699382781982	0.11133699119091034	1.0161019563674927	0.644972026348114	0.3665665090084076	0.8698891401290894	0.9409635066986084	0.3588145971298218	0.7889478206634521	0.41876572370529175	0.892428994178772
Fimbrial protein	Sigma-54-dependent Fis family transcriptional regulator	Type II secretion system F family protein	Type II secretion system protein E	Archaeal ATPase	Type IV pilus biogenesis and competence protein PilQ	Pilus assembly protein PilO	Type IV pilus assembly protein PilM	YjbQ family protein	Spore protein SP21	Spore protein SP21	Spore protein SP21	Prolyl-tRNA editing protein ProX	Exodeoxyribonuclease III	Inner membrane protein YgaZ	Branched-chain amino acid transport protein (AzlD)	Putative DMT superfamily transporter inner membrane protein	HD_domain domain-containing protein	Putative 2-aminoethylphosphonate transport system permease protein PhnV	Spermidine/putrescine import ATP-binding protein PotA	Iron uptake protein A2	Putative outer membrane lipoprotein	Ribonuclease VapC	Type II toxin-antitoxin system VapB family antitoxin	T9SS type A sorting domain-containing protein	Putative esterase	Putative acyl-CoA thioester hydrolase	Dephospho-CoA kinase	Gamma-D-glutamyl-L-lysine endopeptidase	UPF0182 protein A4E67_00666
Predicted Operons	1.0	1.0	1.0	0.0	1.0	1.0	1.0	0.0	0.0	1.0	1.0	0.0	0.0	0.0	1.0	0.0	0.0	0.0	1.0	1.0	0.0	0.0	1.0	0.0	0.0	1.0	0.0	0.0	1.0
L2 -H7 raw	0.23302426934242249	0.6370672583580017	0.9376358985900879	0.30341359972953796	0.844658374786377	0.7026615142822266	0.7417269945144653	0.46250006556510925	0.3639333248138428	0.7599673271179199	1.4593117237091064	0.29664283990859985	0.6235055923461914	0.6152645349502563	1.5763509273529053	0.5835346579551697	0.3299657702445984	0.5177687406539917	1.10683012008667	0.37915027141571045	0.45834624767303467	1.2864655256271362	0.43187427520751953	0.68863445520401	0.9384554624557495	1.1608176231384277	0.34098824858665466	0.7023941874504089	1.2056519985198975
Glycine--tRNA ligase	Type I-C CRISPR-associated protein Cas7/Csd2	Type I-C CRISPR-associated protein Cas8c/Csd1	pre-crRNA processing endonuclease	CRISPR-associated endonuclease Cas3	Antioxidant, AhpC/TSA family	CRISPR-associated endonuclease Cas1	CRISPR-associated endonuclease Cas1	Glycosyltransferase	DUF1320 family protein	hypothetical protein	Mu-like prophage I protein	DUF935 family protein	Terminase_6 domain-containing protein	DUF3486 family protein	N-acetylmuramoyl-L-alanine amidase	hypothetical protein	Excisionase family DNA-binding protein	helix-turn-helix transcriptional regulator	hypothetical protein	Sigma70_r4 domain-containing protein	AAA domain-containing protein	host-nuclease inhibitor Gam family protein	Adenosylmethionine-8-amino-7-oxononanoate aminotransferase	DUF3726 domain-containing protein	Bacteriophage head to tail connecting protein	Thioredoxin domain-containing protein
Predicted Operons	0.0	1.0	1.0	1.0	0.0	0.0	1.0	0.0	0.0	1.0	1.0	1.0	1.0	1.0	0.0	1.0	0.0	0.0	0.0	1.0	1.0	1.0	0.0	1.0	1.0	0.0
L2 -H7 raw	0.9536745548248291	0.8382712602615356	1.4663196802139282	0.2573480010032654	0.3109322190284729	0.9380025267601013	1.1362248659133911	0.22818797826766968	0.7415354251861572	1.410201072692871	0.6564995646476746	0.5869949460029602	0.6877683401107788	0.2714425027370453	0.4765075147151947	0.7457914352416992	0.8986560106277466	0.3880433738231659	0.30198562145233154	1.2835513353347778	0.6519437432289124	0.8898986577987671	0.27597761154174805	0.14471757411956787	1.3748869895935059	0.8918896913528442
SGNH_hydro domain-containing protein	Adenosine kinase	chloride channel protein	CBS domain-containing protein	Y1_Tnp domain-containing protein	Glutamate dehydrogenase	Lipid-A-disaccharide synthase	DedA family protein	C_GCAxxG_C_C family redox protein	Rubrerythrin domain-containing protein	Rubrerythrin domain-containing protein	Thioredoxin domain-containing protein	Bacteriophage head to tail connecting protein	DUF3726 domain-containing protein	Adenosylmethionine-8-amino-7-oxononanoate aminotransferase	Mu Gam family protein	AAA domain-containing protein	Sigma70_r4 domain-containing protein	FocB protein-alpha, helix-turn-helix, TRANSCRIPTION.4A	N-acetylmuramoyl-L-alanine amidase	DUF3486 family protein	Mu-like prophage Flumu protein gp28	Mu-like prophage protein gp29-like protein	Mu-like prophage I protein	Phage capsid protein	DUF3168 domain-containing protein	Uncharacterized protein	Tape measure protein	Glyco_trans_2-like domain-containing protein	Glycine--tRNA ligase
Predicted Operons	1.0	0.0	1.0	0.0	0.0	0.0	1.0	1.0	0.0	1.0	1.0	0.0	1.0	0.0	0.0	1.0	0.0	0.0	0.0	0.0	1.0	1.0	1.0	1.0	1.0	1.0	1.0	1.0	0.0
L2 -H7 raw	0.6737388372421265	0.8453059196472168	1.1441632509231567	0.34665459394454956	0.5051864981651306	0.7179286479949951	0.5666576623916626	1.1423249244689941	0.6888169646263123	0.5514726042747498	0.8976614475250244	0.5145245790481567	1.2525367736816406	0.12699401378631592	0.27041661739349365	0.9144414663314819	0.932661771774292	0.5787560939788818	0.5594257712364197	0.3740541338920593	0.5953715443611145	0.7567572593688965	0.4118538498878479	1.1744223833084106	0.9348777532577515	0.5407781600952148	0.8592448234558105	0.9843125343322754	0.3254336714744568
Transcriptional regulator, AbiEi antitoxin, Type IV TA system	AAA family ATPase	Peptidase_S8 domain-containing protein	Transposase	TnsD domain-containing protein	Transposon Tn7 transposition protein TnsC	DDE-type integrase/transposase/recombinase	Transposase	unannotated	Glutamine--fructose-6-phosphate aminotransferase [isomerizing]	Glucitol operon repressor	Bifunctional protein GlmU	ATP synthase epsilon chain	ATP synthase subunit beta	ATP synthase gamma chain	ATP synthase subunit alpha	ATP synthase subunit delta	ATP synthase subunit b	ATP synthase subunit c	ATP synthase subunit a	F0F1 ATP synthase subunit I	Probable chromosome-partitioning protein ParB	Chromosome partitioning protein	Ribosomal RNA small subunit methyltransferase G	tRNA uridine 5-carboxymethylaminomethyl modification enzyme MnmG	tRNA modification GTPase MnmE	Membrane protein insertase YidC	Putative membrane protein insertion efficiency factor	Ribonuclease P protein component	50S ribosomal protein L34
Predicted Operons	0.0	1.0	0.0	1.0	1.0	1.0	0.0	0.0	0.0	0.0	1.0	1.0	1.0	1.0	1.0	1.0	1.0	1.0	1.0	1.0	0.0	1.0	0.0	1.0	0.0	1.0	0.0	1.0	1.0
L2 -H7 raw	1.0060752630233765	1.2096589803695679	0.6746912598609924	0.776860237121582	1.1057419776916504	0.8513513803482056	0.8802140951156616	0.3030255138874054	1.212715744972229	0.863391101360321	0.4188249111175537	0.7887496948242188	0.3434642255306244	0.9546995162963867	1.189021110534668	0.387376070022583	1.121240496635437	0.3029349446296692	0.5133179426193237	0.6423212289810181	1.1198902130126953	0.9093050360679626	0.46543270349502563	1.3572629690170288	0.3505798876285553	0.44306036829948425	1.1447007656097412	0.918553352355957	0.9908660054206848
