# Supplementary material for: Genomic language model predicts protein co-regulation and function
Source: Nat Commun. 2024 Apr 3;15:2880. doi: 10.1038/s41467-024-46947-9 (PMC10991518; doi:10.1038/s41467-024-46947-9)
Supplement: Supplementary file 4 — Source Data [file 41467_2024_46947_MOESM4_ESM.zip › Source_data/Supplementary_figure_source_data/supplementary_figure_3_source_data.tsv]

UMAP_1	UMAP_2	label
4.500007	3.4500299	Engineered
1.5077775	6.569116	Host-associated
4.2188654	4.496769	Engineered
-0.9945307	2.6287403	Environmental
1.5480195	6.272181	Host-associated
5.219606	7.675855	Host-associated
2.8445714	3.8296282	Host-associated
4.5598416	3.610808	Engineered
-1.1621099	2.6585681	Environmental
2.0335464	2.898802	Host-associated
1.7317392	2.9075136	Environmental
-0.861836	2.6868627	Environmental
-2.0691192	2.1971126	Engineered
-2.024231	1.3534316	Engineered
1.7048978	6.5834126	Engineered
0.2708949	3.880981	Host-associated
3.1765165	5.9658704	Environmental
5.2615595	1.7321935	Host-associated
2.4288845	7.1580243	Host-associated
2.7345204	6.7912602	Environmental
3.14874	7.270592	Environmental
2.977279	7.5314693	Environmental
3.0370705	7.2761326	Environmental
3.7280946	3.821417	Engineered
-1.3310286	2.7376146	Environmental
3.989308	3.857466	Engineered
4.589285	3.8483746	Engineered
4.4369683	3.8895555	Engineered
3.4815829	3.9590821	Engineered
0.5014083	2.8836908	Environmental
2.9306054	7.3868155	Environmental
1.0866328	3.27635	Host-associated
1.0194738	3.337826	Host-associated
3.268157	4.2935405	Environmental
0.6081783	3.665644	Host-associated
3.5564694	4.1035676	Host-associated
2.242235	6.7850113	Host-associated
4.8330126	2.1867776	Host-associated
4.96285	1.9878311	Host-associated
1.2641015	2.9477837	Host-associated
5.0828724	1.8852935	Host-associated
1.4852854	2.8299718	Host-associated
0.102452606	3.8110983	Host-associated
2.3774147	7.0247984	Host-associated
5.0273604	2.0823905	Host-associated
2.5500653	6.4535685	Host-associated
3.2575216	7.2355776	Host-associated
4.1876483	4.152635	Host-associated
3.6877081	4.1813707	Host-associated
3.8653631	4.2488894	Host-associated
1.661067	3.246459	Environmental
3.933858	5.285994	Environmental
2.2656062	3.2361033	Host-associated
1.3881465	6.32898	Host-associated
1.365919	6.3197503	Host-associated
1.0067925	3.0705912	Host-associated
4.6491904	2.409954	Environmental
2.8658197	6.0808854	Environmental
3.8240156	4.144034	Engineered
4.4435625	4.6615887	Engineered
4.079791	7.147295	Host-associated
4.838405	2.3727276	Environmental
4.237169	2.4304023	Host-associated
4.770711	2.572897	Environmental
4.623202	4.7629027	Engineered
-2.1265857	2.3176641	Engineered
-2.1444309	2.2786815	Engineered
-1.8995569	2.212744	Engineered
-2.1970656	1.9671401	Engineered
-2.2620196	1.8827829	Engineered
-2.310261	1.7065943	Engineered
-2.1796517	1.4644525	Engineered
-1.7795138	2.4475236	Engineered
-1.6412482	2.4180686	Engineered
-2.263287	1.5802709	Engineered
0.56224275	4.237398	Engineered
0.864768	4.85027	Engineered
0.43776605	4.3124094	Engineered
0.8090456	4.7734194	Engineered
0.5802064	4.497207	Engineered
1.079218	5.018871	Engineered
0.6568046	4.4505324	Engineered
0.96170354	4.930664	Engineered
1.9811498	6.4507647	Engineered
4.6621466	6.2198563	Environmental
4.492066	5.913354	Environmental
1.4643712	6.14923	Engineered
1.2341715	3.4131377	Host-associated
3.0218647	4.902115	Engineered
4.612828	2.496913	Host-associated
1.1540599	6.067368	Host-associated
-1.072479	2.7698455	Environmental
-1.1578884	2.424265	Environmental
3.7738214	7.367213	Environmental
5.1068726	1.8584352	Host-associated
5.149911	7.4152355	Host-associated
4.7192545	4.380876	Engineered
4.8082247	4.3178344	Engineered
4.711917	4.2376447	Engineered
0.9174674	3.419299	Environmental
0.8968217	3.3744588	Environmental
2.0696	6.5891433	Host-associated
2.0700867	6.825235	Host-associated
3.554647	7.393437	Host-associated
1.381038	6.1040306	Host-associated
1.9991722	2.940687	Host-associated
1.9924309	2.9555416	Host-associated
2.9382918	7.139004	Engineered
2.9299865	6.981726	Engineered
1.5966691	5.1662936	Host-associated
3.749723	5.3595304	Host-associated
5.643363	7.3378277	Host-associated
5.354363	7.669508	Host-associated
3.6964061	5.243574	Host-associated
3.7935488	5.334082	Host-associated
5.3112063	7.7199917	Host-associated
5.4156046	7.380426	Host-associated
5.387797	7.462362	Host-associated
5.4082417	7.597758	Host-associated
1.1927415	3.2242837	Host-associated
5.523276	7.6805773	Host-associated
UMAP_1	UMAP_2	label
7.894973	5.8759503	Host-associated
-0.76538026	-9.045065	Host-associated
-3.534657	2.5891252	Host-associated
-4.0116067	2.594221	Host-associated
-6.6552353	2.525658	Host-associated
19.308105	-1.6324968	Host-associated
7.1462297	6.1917896	Host-associated
5.136986	2.150839	Host-associated
9.176494	3.762734	Host-associated
9.222254	4.4213233	Host-associated
7.310597	6.078718	Host-associated
9.339676	3.7964857	Host-associated
7.097094	6.625362	Engineered
4.2835603	14.530248	Environmental
4.9213343	14.921643	Engineered
4.3200374	14.276328	Environmental
14.044641	-3.3648214	Host-associated
7.79023	5.88601	Host-associated
9.284748	3.9775121	Host-associated
-12.156531	9.091998	Host-associated
-0.83405584	-9.250612	Host-associated
-2.6095824	-11.201315	Host-associated
-1.4863651	-9.479864	Host-associated
-0.8586036	-9.226556	Host-associated
7.804906	5.748485	Host-associated
-3.9720762	2.699321	Host-associated
-8.080785	1.6859905	Host-associated
-3.8631198	2.5456905	Host-associated
-4.887629	2.5076818	Host-associated
-7.9612117	1.7849108	Host-associated
-6.238776	2.5863223	Host-associated
9.333304	4.431198	Host-associated
18.694452	-1.6276696	Host-associated
-12.330811	8.375809	Host-associated
9.2318325	4.250387	Host-associated
18.624977	-1.935473	Host-associated
-2.8593726	-11.408648	Host-associated
-2.8185582	-10.749518	Host-associated
13.808123	-4.138439	Host-associated
-2.7245977	-11.306843	Host-associated
4.1335588	12.870329	Environmental
7.141249	6.137266	Engineered
5.4412355	12.80554	Engineered
2.7306774	12.776753	Environmental
3.587758	12.961022	Environmental
4.5193534	14.6121645	Engineered
13.840897	-3.2894244	Host-associated
13.734222	-4.1867156	Host-associated
-12.443941	8.253336	Host-associated
-12.401797	8.271048	Host-associated
-12.426322	8.298804	Host-associated
4.1243644	13.814591	Engineered
-12.456557	8.242248	Host-associated
-1.7698421	-9.590173	Host-associated
-1.8348879	-9.446524	Host-associated
-1.3990113	-9.491536	Host-associated
-2.191241	-8.925483	Host-associated
13.740576	-3.4636052	Host-associated
-2.174011	-8.896555	Host-associated
4.088365	14.151927	Host-associated
7.768162	5.7398415	Host-associated
5.0004697	1.917415	Host-associated
7.662827	5.780226	Host-associated
7.7020607	5.5873704	Host-associated
7.63438	5.815604	Host-associated
-7.8388486	1.9186214	Host-associated
-4.5055037	2.4727783	Host-associated
-4.998836	2.5927153	Host-associated
-4.625188	2.6768577	Host-associated
-5.1256733	2.727243	Host-associated
-5.4104567	2.524758	Host-associated
-4.761083	2.7477803	Host-associated
-4.961356	2.8988466	Host-associated
-4.3869653	2.422566	Host-associated
-5.126616	2.6356666	Host-associated
-6.5048456	2.595018	Host-associated
-3.9066215	2.5406778	Host-associated
-3.70459	2.4474084	Host-associated
-6.806996	2.427256	Host-associated
-5.0175586	3.0231462	Host-associated
-4.448391	2.3557413	Host-associated
-3.904262	2.5270321	Host-associated
-3.8799746	2.6399055	Host-associated
-5.055017	2.975775	Host-associated
-4.4551764	2.613594	Host-associated
-3.818131	2.6323032	Host-associated
-7.954984	1.8528737	Host-associated
-7.8521385	1.919641	Host-associated
-6.7178574	2.4489243	Host-associated
-4.831063	2.7347925	Host-associated
-3.5957806	2.531833	Host-associated
-3.6884663	2.6096601	Host-associated
-7.9887013	1.7804426	Host-associated
-8.003232	1.7683091	Host-associated
-4.1268125	2.608101	Host-associated
-5.367019	2.64687	Host-associated
-6.6086636	2.5816677	Host-associated
-5.25722	2.8408883	Host-associated
-5.1249638	2.9172294	Host-associated
-6.1247544	2.6552923	Host-associated
-4.315922	2.3984408	Host-associated
-5.160147	2.5062802	Host-associated
-7.7016945	2.002702	Host-associated
-5.4244576	2.6478493	Host-associated
-5.413751	2.6241262	Host-associated
-5.2789273	2.539548	Host-associated
18.731497	-1.8598703	Host-associated
18.692774	-1.6370634	Host-associated
18.692444	-1.9457237	Host-associated
18.682411	-1.5730371	Host-associated
18.816504	-1.4712896	Host-associated
-5.355485	2.5898762	Host-associated
-7.9632645	1.8286546	Host-associated
-4.9078975	2.9833233	Host-associated
19.385185	-1.4834106	Host-associated
-6.317423	2.6650586	Host-associated
-6.7082086	2.5192382	Host-associated
19.21492	-1.570129	Host-associated
18.64451	-1.8628341	Host-associated
9.31116	4.456652	Host-associated
-7.949282	1.822234	Host-associated
-4.99998	2.3740554	Host-associated
-6.4175487	2.6640482	Host-associated
-7.908909	1.8463203	Host-associated
19.390116	-1.4364252	Host-associated
19.216673	-1.7733983	Host-associated
9.213697	3.8341846	Host-associated
5.101381	2.0914595	Host-associated
4.802472	1.5932021	Host-associated
4.9437685	1.8784996	Host-associated
5.0954084	2.0597267	Host-associated
4.9281764	1.6884944	Host-associated
19.428938	-1.6881533	Host-associated
4.842774	1.6028097	Host-associated
19.377777	-1.3082678	Host-associated
7.048234	6.090336	Host-associated
7.090339	6.205031	Host-associated
19.421135	-1.5848653	Host-associated
19.318653	-1.3736792	Host-associated
18.637737	-1.6251723	Host-associated
18.657501	-1.6725155	Host-associated
9.194454	3.7298608	Host-associated
14.030609	-3.3779745	Host-associated
-11.90988	8.685645	Host-associated
9.256634	4.534616	Host-associated
4.8160815	1.5992883	Host-associated
4.794839	1.5765784	Host-associated
18.6551	-1.8821703	Host-associated
9.138702	3.7495859	Host-associated
9.10104	3.813133	Host-associated
19.286856	-1.5802151	Host-associated
9.318353	4.050935	Host-associated
7.2689214	6.089279	Host-associated
4.870158	1.6839164	Host-associated
18.68452	-1.4751207	Host-associated
5.1036477	2.0644386	Host-associated
4.8313494	1.623943	Host-associated
19.27605	-1.6285571	Host-associated
18.70116	-1.9605968	Host-associated
9.0875025	3.9297357	Host-associated
19.25857	-1.697837	Host-associated
-2.8334298	-10.183827	Host-associated
-2.7443106	-10.905786	Host-associated
-2.848404	-10.121576	Host-associated
-2.6864305	-9.910603	Host-associated
-2.776428	-10.6536255	Host-associated
-2.9220154	-10.086144	Host-associated
-2.8513932	-10.216936	Host-associated
13.312753	-3.5139823	Host-associated
-2.9495828	-10.071469	Host-associated
4.2906885	14.600038	Environmental
7.1039352	6.7948217	Host-associated
7.3416	6.1135345	Host-associated
13.83129	-4.1312275	Host-associated
14.053815	-3.3970225	Host-associated
-2.7313135	-10.569985	Host-associated
13.821104	-4.1276436	Host-associated
13.978919	-3.7479804	Host-associated
-2.7962558	-10.572299	Host-associated
-2.934741	-9.975174	Host-associated
13.318493	-3.4567988	Host-associated
-2.7270885	-10.907316	Host-associated
7.148238	6.260183	Host-associated
-2.9005067	-10.022309	Host-associated
7.1628995	6.0791097	Host-associated
7.165846	6.013028	Host-associated
7.1191397	6.0595875	Host-associated
4.6059813	13.337243	Engineered
3.9184558	13.015763	Engineered
4.535213	13.267398	Engineered
3.9669375	12.933684	Engineered
4.492905	13.336879	Engineered
4.733484	13.212926	Engineered
6.986148	6.7254543	Engineered
4.7442684	13.417765	Engineered
7.0756297	6.5419555	Host-associated
4.6887393	13.129711	Engineered
5.01622	13.016039	Engineered
4.867153	13.432308	Engineered
4.52234	12.991474	Engineered
5.469901	12.740443	Engineered
3.940267	12.906195	Engineered
3.801331	13.520077	Engineered
7.893939	5.9377313	Host-associated
4.5040245	14.090589	Engineered
4.4925	14.15623	Engineered
5.517604	12.540742	Engineered
5.548526	12.644087	Environmental
-11.968248	8.839739	Host-associated
-12.171662	9.126389	Host-associated
2.6876075	12.722294	Environmental
2.762988	12.795497	Environmental
3.4035068	12.879824	Environmental
3.54589	12.957141	Environmental
2.7324214	12.766295	Environmental
3.5077095	12.99552	Environmental
2.6931722	12.830215	Environmental
3.192819	12.908579	Environmental
2.8173838	12.832469	Environmental
3.4716942	13.055028	Environmental
3.5110276	12.981813	Environmental
2.7698338	12.803995	Environmental
4.1816244	14.4537115	Environmental
5.0103736	14.999128	Engineered
4.355305	14.361915	Engineered
4.5267224	14.50324	Engineered
4.963705	14.921167	Engineered
4.951775	14.939498	Engineered
4.3740606	14.402073	Engineered
4.6025195	14.490349	Engineered
5.386221	12.808099	Environmental
5.2957735	12.679409	Environmental
-2.3400884	-9.4796505	Host-associated
-2.785447	-10.2169285	Host-associated
-2.7258656	-10.930177	Host-associated
-2.6798835	-11.239095	Host-associated
13.74434	-3.9950323	Host-associated
14.0071125	-3.7336686	Host-associated
-2.5520735	-10.509065	Host-associated
13.817623	-4.0975266	Host-associated
-2.5857852	-10.430602	Host-associated
13.3815775	-3.6288364	Host-associated
-2.7247577	-11.30444	Host-associated
-2.8378072	-11.427738	Host-associated
7.726297	5.8661003	Host-associated
-2.7542048	-9.989265	Host-associated
-12.038098	8.600401	Host-associated
-12.006396	8.7775545	Host-associated
-12.103471	9.012735	Host-associated
-11.906981	8.803744	Host-associated
-11.916003	8.831703	Host-associated
-11.953225	8.719337	Host-associated
8.911508	4.883052	Host-associated
-12.120874	9.0408745	Host-associated
-11.916202	8.712485	Host-associated
8.9810705	4.8120866	Host-associated
9.165329	3.9020133	Host-associated
-12.204327	9.132194	Host-associated
9.327365	4.3445826	Host-associated
8.501521	5.2204823	Host-associated
-12.404	8.293869	Host-associated
9.310476	4.34397	Host-associated
14.073039	-3.3227487	Host-associated
13.444531	-3.5994737	Host-associated
13.378388	-3.4531534	Host-associated
9.326746	4.0983377	Host-associated
13.415334	-3.5543983	Host-associated
-11.922579	8.622538	Host-associated
9.521645	4.5232553	Host-associated
9.496767	4.59226	Host-associated
9.350085	4.494584	Host-associated
9.479298	4.4682302	Host-associated
-11.948738	8.736816	Host-associated
-12.486376	8.220567	Host-associated
5.667002	12.72781	Environmental
3.8605654	13.767638	Engineered
5.4970703	12.591603	Engineered
5.3499966	12.873731	Environmental
5.3551345	12.845965	Environmental
5.419202	12.826005	Environmental
5.60838	12.667711	Engineered
5.549373	12.799682	Engineered
4.5828404	13.59486	Engineered
5.6276484	12.530285	Engineered
4.485291	14.528397	Environmental
4.9791293	14.959608	Environmental
5.2823615	12.99372	Engineered
-0.8203085	-9.088782	Host-associated
-1.9762889	-9.64595	Host-associated
-1.832474	-9.48225	Host-associated
-2.2133048	-8.893963	Host-associated
-0.9050712	-9.144924	Host-associated
-0.7402415	-9.017295	Host-associated
14.012634	-3.5460813	Host-associated
14.0695	-3.6015904	Host-associated
-2.1823432	-8.959219	Host-associated
-1.8828423	-9.41123	Host-associated
-1.5809649	-9.512492	Host-associated
-1.9894572	-9.563088	Host-associated
-0.7557347	-9.267275	Host-associated
-0.8280503	-9.089159	Host-associated
-0.8367356	-9.109177	Host-associated
-1.2692432	-9.367159	Host-associated
13.348094	-3.5177531	Host-associated
-2.1534193	-8.943826	Host-associated
-1.0568681	-9.297595	Host-associated
13.617117	-3.6575503	Host-associated
-1.57142	-9.429793	Host-associated
-1.6791776	-9.484376	Host-associated
9.255372	4.0320616	Host-associated
5.091451	2.081105	Host-associated
7.4230895	5.8802495	Host-associated
5.104757	2.0643513	Host-associated
4.838093	1.7624713	Host-associated
4.344615	14.433717	Engineered
4.504946	13.7836	Engineered
4.150819	13.660454	Engineered
4.1210036	13.668009	Engineered
UMAP_1	UMAP_2	label
12.294595	11.134123	Environmental
7.779393	3.6974065	Engineered
-5.196123	-0.47307792	Host-associated
-7.8160686	3.7079117	Host-associated
-4.0612435	0.7710826	Host-associated
8.097102	3.4360762	Environmental
11.339093	1.4792747	Environmental
7.6928716	-8.536737	Environmental
10.005078	0.6492585	Environmental
13.805969	3.1145413	Environmental
12.488495	2.004528	Environmental
12.58998	1.5766149	Environmental
17.24991	-9.292485	Environmental
17.180655	-9.191692	Environmental
14.590656	3.36109	Environmental
13.047574	2.186817	Environmental
9.442125	1.027904	Environmental
3.4162743	0.02573378	Environmental
11.525159	0.8525017	Environmental
9.5295105	1.2300516	Environmental
14.448366	0.34369132	Environmental
11.723069	1.7466319	Engineered
8.664688	3.3190331	Engineered
14.191382	1.4797313	Environmental
5.846783	-1.5481651	Environmental
17.160246	-9.062384	Environmental
12.507992	10.9064865	Environmental
13.288938	3.369519	Environmental
13.201059	3.22449	Environmental
15.32254	1.31885	Environmental
-5.2020044	-0.42997855	Host-associated
5.0810995	-2.1399858	Environmental
10.871616	1.9076871	Environmental
14.137286	3.5091407	Environmental
6.073005	-1.3531865	Environmental
10.824171	0.8398045	Environmental
14.288903	-0.05452006	Environmental
5.984052	-1.3506588	Environmental
15.1189375	18.569603	Environmental
13.878679	19.053356	Environmental
7.6716785	3.6243577	Environmental
9.680577	-2.3176513	Environmental
12.3959465	-1.9798083	Environmental
10.908461	0.3258647	Environmental
12.671225	9.681547	Environmental
9.402589	3.1481013	Environmental
11.753394	1.567427	Environmental
13.583924	3.0287535	Host-associated
-4.781401	-0.2210702	Host-associated
9.374315	3.1199293	Environmental
15.127407	18.456635	Environmental
13.818545	19.103798	Environmental
15.410546	18.389671	Environmental
9.668687	-2.2620995	Environmental
5.778274	-3.1382384	Environmental
13.538723	3.1668148	Environmental
13.841189	1.8518554	Environmental
14.260113	3.2679775	Environmental
14.663995	1.9120089	Environmental
11.903497	1.7697946	Environmental
13.13777	1.7010546	Environmental
13.983871	3.6422973	Environmental
10.109125	0.54719996	Environmental
12.657825	2.9698253	Environmental
11.286504	2.177409	Environmental
25.670677	-22.818336	Environmental
17.283543	-8.605101	Environmental
25.67356	-22.821196	Environmental
14.377359	0.14498423	Environmental
18.404325	-6.1370654	Environmental
12.508143	9.834949	Environmental
9.277431	-2.0320508	Environmental
15.59068	18.503769	Environmental
11.222195	2.7095847	Host-associated
11.3214655	-2.357031	Environmental
7.676208	-8.522888	Environmental
13.626116	2.4060383	Environmental
15.190762	1.9042299	Environmental
18.300962	-6.698019	Environmental
10.220884	-2.3257785	Environmental
4.844009	1.8626161	Environmental
11.691967	-2.221652	Environmental
13.827501	2.7284815	Environmental
9.230486	-0.45482242	Environmental
10.5297365	-3.5931668	Environmental
9.543329	-2.3849945	Environmental
4.826324	-2.0821168	Environmental
6.003993	-1.3516803	Environmental
17.17694	-9.080619	Environmental
10.98748	1.4673458	Environmental
3.4329944	0.09092093	Environmental
7.9284263	3.5734596	Environmental
17.89809	-7.6330323	Environmental
17.2029	-9.224774	Environmental
18.382895	-6.1852746	Environmental
12.625969	9.733359	Environmental
12.912985	19.689367	Environmental
15.61127	18.464886	Environmental
-7.8162036	3.7079942	Host-associated
8.364084	3.496237	Engineered
14.186663	0.07244831	Environmental
17.918993	-7.557866	Environmental
12.32832	11.09564	Environmental
12.288348	11.145602	Environmental
14.307744	1.4074532	Engineered
11.743776	1.7308427	Environmental
14.229322	1.567369	Environmental
-4.910048	-0.32177722	Host-associated
-4.853999	-0.3466004	Host-associated
-4.5818796	0.4587158	Host-associated
-7.816138	3.7079573	Host-associated
-4.472439	1.5834846	Host-associated
-4.4654894	1.4569153	Host-associated
-4.786776	-0.2140187	Host-associated
-5.23509	-0.4619579	Host-associated
-4.1475697	0.6826206	Host-associated
7.6528273	3.3389988	Environmental
11.272654	1.0673709	Environmental
9.706299	-2.224811	Environmental
17.297726	-8.519302	Environmental
14.166241	1.0671849	Environmental
8.303172	-6.089948	Environmental
13.587857	3.100373	Environmental
12.5593195	2.030044	Environmental
14.102744	3.6396184	Environmental
11.718479	-2.158238	Environmental
5.6499166	-1.8725001	Environmental
13.829525	3.5939875	Environmental
17.16602	-9.163854	Environmental
18.072088	-7.1158147	Environmental
8.57382	3.3913255	Engineered
9.318035	3.1418757	Engineered
9.159406	3.1578941	Engineered
15.3180065	1.3109188	Environmental
5.6146107	-1.9433452	Engineered
11.281631	-2.3720877	Environmental
14.965928	2.4436884	Environmental
15.269887	2.166499	Environmental
10.456022	1.6974465	Environmental
12.391082	-2.0125444	Environmental
13.866524	19.042755	Environmental
14.128572	0.21792124	Environmental
9.181559	-0.49196076	Environmental
25.738964	-22.886374	Environmental
11.146397	2.7187312	Environmental
11.117673	2.801079	Environmental
5.8372846	-1.0784676	Environmental
5.8016334	-1.0280269	Environmental
9.755274	-2.219312	Environmental
11.047595	-2.4149373	Environmental
8.98942	-2.04267	Environmental
11.371851	2.650997	Engineered
-4.1183023	0.9041469	Host-associated
-5.0369444	0.056456063	Host-associated
15.48042	18.42912	Environmental
12.994035	19.6166	Environmental
12.970825	19.638235	Environmental
15.072736	1.7559968	Environmental
14.272149	3.3079994	Environmental
13.170996	1.6413004	Environmental
13.140175	3.296981	Environmental
14.615217	3.1939352	Environmental
14.035521	3.6476538	Environmental
14.400963	0.121659264	Environmental
9.135816	2.8853726	Environmental
12.621626	9.725594	Environmental
12.622718	9.729437	Environmental
12.973522	3.0123534	Environmental
12.826967	2.3684986	Environmental
11.686396	1.3724502	Environmental
17.196922	-9.162756	Environmental
9.180126	-0.53484964	Environmental
12.660951	9.740186	Environmental
13.828007	3.6464732	Environmental
12.510171	9.839939	Environmental
17.86144	-7.728471	Environmental
11.343043	-2.3212595	Environmental
8.299206	-6.139937	Environmental
9.722424	-2.3304417	Environmental
8.687303	3.3022087	Environmental
5.9363246	-2.9578195	Environmental
12.431059	9.915083	Environmental
11.222016	2.6614249	Host-associated
12.575898	2.1364021	Host-associated
9.692255	-2.2478735	Environmental
7.6718946	-8.519352	Environmental
9.1476145	-0.5358023	Environmental
9.638628	-2.3928003	Environmental
17.836002	-7.7575383	Environmental
25.716282	-22.863926	Environmental
11.057916	0.45856276	Environmental
17.194485	-8.423365	Environmental
5.815153	-3.113434	Environmental
5.71222	-3.1880927	Environmental
17.265196	-8.2577095	Environmental
5.9293823	-1.1871607	Environmental
18.268703	-6.8020725	Environmental
4.1103845	2.7499728	Environmental
12.950398	19.654043	Environmental
10.528093	-3.5824645	Environmental
12.386331	11.021982	Environmental
3.31168	-0.08236549	Environmental
12.152198	11.296319	Engineered
17.224585	-9.229464	Environmental
12.561449	-1.8581222	Environmental
10.192507	0.5738981	Environmental
4.8650947	1.8444625	Environmental
12.460044	10.794961	Environmental
12.379164	11.02187	Environmental
12.344606	11.0757475	Environmental
12.115753	11.338758	Environmental
12.228791	11.212352	Environmental
12.421874	10.946637	Environmental
12.222101	11.232974	Environmental
12.212313	11.235346	Environmental
12.440391	10.914778	Environmental
12.374264	11.020724	Environmental
12.111928	11.3378105	Environmental
12.339412	11.087354	Environmental
14.385741	0.37855798	Environmental
9.463395	0.9095164	Environmental
9.9860115	1.6030359	Environmental
11.627768	1.1023484	Environmental
11.608173	1.1151206	Environmental
12.748155	3.0523784	Environmental
8.235409	3.371599	Environmental
13.293404	3.121869	Environmental
13.771259	1.9183604	Environmental
13.274449	3.145268	Environmental
15.300609	1.3227532	Environmental
14.263926	1.3729706	Environmental
13.734297	1.9978706	Environmental
14.121278	1.5190178	Engineered
12.322804	2.6903884	Environmental
15.176059	2.433117	Environmental
15.217497	1.8611225	Environmental
9.147514	3.1927876	Engineered
9.227048	3.1533213	Engineered
-4.5872774	0.08616245	Host-associated
-5.2215023	-0.47909653	Host-associated
-4.3262177	0.76553017	Host-associated
-4.2759485	0.8963692	Host-associated
-4.2722816	0.7742892	Host-associated
-4.9096274	-0.38238707	Host-associated
-3.982785	0.78537744	Host-associated
-4.0951076	0.7392668	Host-associated
-4.045394	0.70852137	Host-associated
-4.0353003	0.7823741	Host-associated
-4.5537143	1.5111353	Host-associated
-7.816134	3.7079403	Host-associated
-5.2324905	-0.5059651	Host-associated
-4.300058	0.96659416	Host-associated
-5.1508985	-0.41891542	Host-associated
-4.6648407	0.030261666	Host-associated
-5.180731	-0.34506133	Host-associated
-4.642807	-0.04464207	Host-associated
-4.0224233	0.7417623	Host-associated
-5.254686	-0.5073633	Host-associated
-4.214107	0.7299821	Host-associated
-5.2311225	-0.48500773	Host-associated
-3.9591482	0.8061354	Host-associated
-4.5280323	1.4631212	Host-associated
-5.1479015	-0.32372493	Host-associated
-5.093526	-0.402402	Host-associated
-5.202086	-0.43729505	Host-associated
-7.816172	3.7079873	Host-associated
-4.089017	0.701276	Host-associated
-7.816198	3.7079854	Host-associated
-4.055257	0.7621602	Host-associated
-4.4881964	1.505345	Host-associated
-4.4371815	1.5751309	Host-associated
13.118981	1.8339968	Environmental
13.401339	3.2433987	Environmental
7.695877	3.422254	Environmental
8.089086	3.4617984	Environmental
10.153616	0.8255789	Engineered
14.965242	1.9962869	Environmental
14.096333	2.0882185	Environmental
12.804381	3.1140642	Environmental
25.661152	-22.808567	Environmental
14.251978	1.1168814	Environmental
11.22346	2.0699763	Environmental
11.34791	1.9106985	Environmental
10.268291	2.5698595	Environmental
11.3153305	2.277285	Environmental
11.303268	2.2965899	Environmental
13.310639	2.2443886	Environmental
11.880501	2.01141	Environmental
9.548089	0.981606	Environmental
11.702321	2.1630285	Environmental
9.711678	-2.42628	Environmental
11.362668	2.1821854	Environmental
5.592422	-0.6117183	Environmental
3.465325	0.04369882	Environmental
12.13907	1.3416919	Environmental
14.032721	2.4332306	Environmental
14.313387	0.88254875	Environmental
11.296244	2.0264258	Environmental
4.988725	-0.95731467	Environmental
5.031688	-0.8620419	Environmental
4.9898114	-1.005718	Environmental
5.560955	-0.5700606	Environmental
12.314923	1.6259238	Environmental
14.543556	3.4306083	Environmental
10.268037	-2.3537738	Environmental
5.8160286	-1.552031	Environmental
18.379635	-6.1796055	Environmental
4.981096	-2.1657932	Environmental
4.9944544	-2.161838	Environmental
4.3768287	2.4916842	Environmental
4.149809	2.6998901	Environmental
4.0466805	2.7981193	Environmental
4.9975157	-2.2610934	Environmental
4.1129966	2.7586882	Environmental
5.0047617	-2.1717937	Environmental
4.247741	2.6009429	Environmental
4.1474175	2.743926	Environmental
4.947354	-2.145896	Environmental
9.523807	0.3115269	Environmental
14.375358	0.2895833	Environmental
4.9575334	-1.764908	Environmental
4.106993	2.7472255	Environmental
10.375647	0.4527011	Environmental
14.326989	3.4899852	Environmental
10.96848	0.27236298	Environmental
9.969249	0.62696224	Environmental
13.419267	2.835191	Environmental
13.53358	3.16799	Environmental
13.77893	3.5909219	Environmental
12.828849	2.8787723	Environmental
12.601215	1.5730324	Environmental
14.728944	1.5882015	Environmental
12.567527	1.6026349	Environmental
4.8912334	-1.8223392	Environmental
15.002828	2.9247663	Environmental
12.600423	2.1001503	Environmental
17.129578	-9.172154	Environmental
18.45146	-6.0794	Environmental
18.405724	-6.1385293	Environmental
18.422667	-6.1302958	Environmental
18.46558	-6.0919785	Environmental
18.358025	-6.5404506	Environmental
18.4095	-6.133352	Environmental
4.5941405	-0.3320922	Environmental
4.64138	-0.2823335	Environmental
4.873294	-0.4175948	Environmental
17.41414	-8.256296	Environmental
17.112942	-9.095751	Environmental
17.186693	-9.191117	Environmental
17.996334	-7.3135743	Environmental
9.862026	0.77257633	Environmental
13.4472	2.4782307	Environmental
13.730876	2.071422	Environmental
14.046845	2.848754	Environmental
14.327205	2.2026975	Environmental
17.870113	-7.6232176	Environmental
17.286314	-8.752495	Environmental
15.005756	2.9428384	Environmental
14.334764	3.485405	Environmental
14.565408	3.3650253	Environmental
14.729914	3.220407	Environmental
17.393236	-8.457349	Environmental
10.007755	1.3019464	Environmental
17.395245	-8.345432	Environmental
9.466473	1.0677671	Environmental
17.344477	-8.596433	Environmental
17.85844	-7.733368	Environmental
17.385347	-8.480324	Environmental
9.301041	1.1111571	Environmental
10.8781185	0.41562012	Environmental
13.413438	2.6667252	Environmental
13.6686	1.5413737	Environmental
10.48889	1.5380465	Environmental
9.468168	1.1811252	Environmental
9.349364	1.1522737	Environmental
13.41387	1.3840289	Environmental
4.1035357	2.7388017	Environmental
4.0683804	2.808212	Environmental
4.7457743	-2.1040747	Environmental
4.834557	-2.15562	Environmental
4.8371053	-1.6550729	Environmental
5.3916383	-0.54521406	Environmental
11.519838	1.2197484	Engineered
9.4260435	3.120295	Engineered
7.6277256	3.6231205	Engineered
7.6774764	3.6275902	Engineered
8.241693	3.5124278	Engineered
7.637398	3.6193624	Engineered
8.596658	3.4209201	Engineered
7.625969	3.5582058	Engineered
8.982363	3.111008	Engineered
8.976553	3.04566	Engineered
8.336917	3.5332797	Engineered
12.621044	2.3485336	Environmental
4.896557	1.8126934	Environmental
4.8409266	1.8724813	Environmental
13.537087	2.1788507	Environmental
14.029003	2.6731398	Environmental
13.4818945	3.1566458	Environmental
13.849318	1.779366	Environmental
14.649419	3.3855057	Environmental
13.545457	2.0561328	Environmental
15.181182	1.9532256	Environmental
11.509247	-2.293687	Environmental
10.499857	1.5512964	Environmental
12.30268	2.2804744	Environmental
12.391393	2.2798533	Environmental
15.297514	1.3147458	Environmental
13.195676	1.5783496	Environmental
15.338348	1.2848283	Environmental
12.978519	1.9809234	Environmental
15.326421	1.2855824	Environmental
13.188727	1.5860432	Environmental
13.177974	1.6095474	Environmental
15.338226	1.2899237	Environmental
13.224543	3.2607725	Environmental
5.594756	-1.9922675	Engineered
11.317632	-2.3520105	Environmental
12.459472	-1.982966	Environmental
13.8781185	1.7338753	Environmental
15.101067	1.8955107	Environmental
12.35515	-2.0246034	Environmental
10.469569	-2.5534618	Environmental
12.343298	-2.0395472	Environmental
4.8496256	1.8567804	Environmental
10.17894	1.6782315	Environmental
18.00841	-7.1242027	Environmental
11.564426	-2.250336	Environmental
4.816494	1.8903013	Environmental
12.469206	-1.9897738	Environmental
12.343943	-2.012274	Environmental
12.482136	-1.9840705	Environmental
9.545939	-2.420661	Environmental
13.602221	2.1869843	Environmental
14.595681	1.503979	Environmental
12.333745	11.097718	Environmental
12.192852	11.257802	Environmental
14.209631	0.103859045	Environmental
11.600819	1.0541731	Environmental
10.881746	1.8235539	Environmental
10.548667	-2.5114467	Environmental
10.900097	2.8669872	Engineered
7.6969366	3.330916	Engineered
7.770059	3.4649608	Engineered
14.382933	1.0894598	Environmental
14.575382	1.3226315	Environmental
14.305981	0.956973	Environmental
14.166626	3.406217	Environmental
14.275455	3.5189586	Environmental
5.5246196	-0.4393684	Environmental
5.559032	-0.3305897	Environmental
5.531044	-0.4067857	Environmental
5.5728908	-0.43795165	Environmental
8.787071	3.2596815	Environmental
14.517589	0.5462484	Environmental
11.751948	1.7110571	Environmental
11.292358	0.7655492	Environmental
6.02844	-1.3108462	Environmental
5.883513	-2.96075	Environmental
14.818986	1.5965766	Engineered
14.853267	1.4486294	Engineered
14.86713	1.4543465	Engineered
14.884497	1.4524733	Engineered
14.862454	1.4824265	Engineered
15.169224	18.54439	Environmental
13.836484	19.09602	Environmental
15.125062	18.569088	Environmental
13.842317	19.096035	Environmental
13.95555	19.007336	Environmental
12.620799	9.7316885	Environmental
12.490626	9.869472	Environmental
5.4707494	-2.684509	Environmental
14.312677	-0.0007141158	Environmental
10.296083	-2.2950995	Environmental
14.691973	0.6215273	Environmental
4.847401	1.8617222	Environmental
14.61918	0.48207837	Environmental
14.560284	0.52877724	Environmental
5.764879	-1.680651	Environmental
10.483466	-2.5990005	Environmental
9.338249	-0.3143224	Environmental
9.179374	-0.46953946	Environmental
10.533092	-3.5868545	Environmental
25.668818	-22.81642	Environmental
9.625342	-2.3154593	Environmental
9.160299	-0.5311042	Environmental
9.909365	0.7542864	Environmental
11.303822	1.6682363	Environmental
4.8296685	1.8777055	Environmental
9.19213	-0.4862319	Environmental
9.156956	-0.48412216	Environmental
7.9224944	3.545187	Environmental
3.371625	-0.02478766	Environmental
8.260072	3.338514	Environmental
8.119625	3.419842	Environmental
8.738128	3.220696	Environmental
8.13776	3.418453	Environmental
17.822672	-7.452958	Environmental
18.059906	-7.080842	Environmental
14.510309	0.31346327	Environmental
11.180547	2.8122451	Environmental
11.127873	2.802844	Environmental
11.102501	2.8282413	Environmental
11.114675	2.810257	Environmental
14.345172	0.120614454	Environmental
5.8510466	-1.0791827	Environmental
5.199188	-0.9794327	Environmental
5.0460553	-0.914438	Environmental
9.18704	-0.4724706	Environmental
9.162105	-0.5235722	Environmental
25.706383	-22.854036	Environmental
5.861719	-1.0834799	Environmental
10.946743	0.29176137	Environmental
10.905233	0.32201025	Environmental
5.0109897	-1.8601952	Environmental
3.4478927	0.08496422	Environmental
12.181029	11.254159	Environmental
10.283129	-2.3721461	Environmental
3.4158337	0.02213298	Environmental
11.220542	1.3562403	Environmental
11.142875	0.5656555	Environmental
3.4907253	0.12493291	Environmental
3.3635223	-0.033775236	Environmental
5.6803675	-0.39509815	Environmental
12.839906	2.3355	Environmental
10.585564	-3.645868	Environmental
12.645772	9.68336	Environmental
15.663687	18.449358	Environmental
15.276841	18.461683	Environmental
12.65229	9.695376	Environmental
14.029313	3.6589046	Environmental
-4.434477	0.8399238	Host-associated
-4.393402	1.1095015	Host-associated
-4.506307	1.5299491	Host-associated
-4.778428	-0.20998427	Host-associated
4.970683	1.6702083	Host-associated
-4.4627743	1.4611076	Host-associated
-4.5631347	1.6216894	Host-associated
-5.140708	-0.40523043	Host-associated
-4.2327867	0.8527699	Host-associated
-4.431011	0.6003309	Host-associated
-4.474823	1.442552	Host-associated
-5.2565784	-0.50223505	Host-associated
-4.489448	1.5126033	Host-associated
7.6598334	3.3596842	Host-associated
9.37546	3.1157575	Environmental
10.76501	0.4515465	Environmental
15.479276	18.451237	Environmental
13.719538	19.194754	Environmental
15.471181	18.365242	Environmental
15.2557125	18.461555	Environmental
13.868406	19.067223	Environmental
12.966679	19.643988	Environmental
15.282915	18.48137	Environmental
13.300656	19.41684	Environmental
12.618876	9.687717	Environmental
15.489466	18.415144	Environmental
12.672582	9.677052	Environmental
12.609283	9.745633	Environmental
12.906606	19.70352	Environmental
15.414234	18.363653	Environmental
12.980113	19.628124	Environmental
9.517418	-2.3556967	Environmental
5.890309	-3.2098799	Environmental
14.073568	0.3737565	Environmental
5.7955103	-3.1054401	Environmental
5.902812	-3.2417414	Environmental
5.8142505	-3.13534	Environmental
5.8387876	-3.1593494	Environmental
5.6167965	-0.34630406	Environmental
-4.731975	-0.15438718	Host-associated
-5.2208824	-0.52242935	Host-associated
13.761137	1.5869101	Environmental
15.299627	2.0526297	Environmental
14.214318	3.324254	Environmental
15.373251	1.9827139	Environmental
15.356844	2.0919013	Environmental
14.452625	3.2715273	Environmental
12.016817	2.3992412	Environmental
11.470827	0.9570308	Environmental
12.411698	1.7929658	Engineered
14.410113	3.2583394	Environmental
14.192473	3.2995224	Environmental
14.452813	1.0495201	Environmental
13.557428	3.5306406	Environmental
13.213388	1.5530891	Environmental
12.922754	2.2515163	Environmental
13.087997	2.0172143	Environmental
12.956821	1.9005159	Environmental
13.253912	3.3269408	Environmental
11.771329	2.2087896	Environmental
14.373797	1.0297964	Environmental
13.010953	3.2134886	Environmental
12.769832	2.1781976	Environmental
14.972337	3.0334864	Environmental
14.327158	2.9745994	Environmental
14.37011	1.4373101	Environmental
13.156731	1.9146305	Environmental
12.867021	2.0846357	Environmental
5.0310693	1.6190164	Environmental
5.736315	-0.49503797	Engineered
10.204262	0.5466173	Environmental
10.0265665	0.6240926	Environmental
10.999001	0.5106453	Environmental
9.838664	0.651784	Environmental
17.29801	-8.513789	Environmental
17.241486	-8.471392	Environmental
17.280909	-8.677155	Environmental
14.338192	0.059712317	Environmental
4.8971796	-1.6950393	Environmental
4.939815	-1.8941551	Environmental
4.9097323	-2.0846224	Environmental
4.8453493	-2.0789497	Environmental
4.9163976	-1.5888507	Environmental
10.495169	1.6271336	Environmental
17.286022	-8.735337	Environmental
8.525379	3.4058228	Engineered
8.073556	3.6249611	Engineered
14.050144	1.1447569	Environmental
8.376532	3.397394	Environmental
7.876176	3.4768536	Environmental
7.8974266	3.5813646	Engineered
9.116727	2.8994086	Environmental
11.08774	2.364388	Environmental
11.104335	2.2716725	Environmental
9.114844	2.8214653	Environmental
10.950389	2.3717191	Environmental
9.053484	2.8397534	Environmental
12.668617	9.661819	Environmental
15.383458	18.409922	Environmental
13.2499695	19.453753	Environmental
12.985709	19.617054	Environmental
12.865429	19.73051	Environmental
11.755	1.5180336	Environmental
8.099621	3.415498	Host-associated
12.487783	2.051585	Environmental
12.8871975	2.844121	Environmental
12.620435	2.1588473	Environmental
11.865481	1.928783	Environmental
12.057214	1.6810378	Environmental
9.077219	-0.6682896	Environmental
12.748158	3.0580683	Environmental
12.747004	2.8337464	Environmental
12.606751	2.1037974	Environmental
12.778643	3.0663867	Environmental
14.385445	0.9637135	Environmental
12.85745	2.1560194	Environmental
12.707362	1.8727847	Environmental
14.503948	3.4130898	Environmental
14.162117	1.9098017	Environmental
12.5762	2.1528227	Environmental
11.058002	0.5874824	Environmental
13.248331	3.3439424	Environmental
14.129395	1.3602369	Environmental
14.07723	2.000271	Environmental
5.2709312	-0.4081787	Environmental
10.536576	-3.591604	Environmental
9.269798	-2.048248	Environmental
14.348591	2.0316415	Environmental
14.3768425	0.028139275	Environmental
4.7756186	-0.37086326	Environmental
17.231876	-9.186506	Environmental
17.16897	-8.743403	Environmental
17.241634	-9.0270405	Environmental
10.247525	0.50262153	Environmental
5.5958886	-0.35098696	Environmental
3.4229121	0.029909793	Environmental
5.902479	-0.075225025	Environmental
14.228567	0.82887316	Environmental
10.478489	1.6330736	Environmental
4.8751354	1.8318833	Environmental
9.2924185	-2.049821	Environmental
18.348942	-6.2512727	Environmental
3.347053	-0.05344109	Environmental
17.217514	-8.349214	Environmental
11.075915	2.068834	Environmental
11.660507	1.1382402	Environmental
13.51343	1.3616626	Environmental
10.566017	-3.6063645	Environmental
10.158015	0.52492374	Environmental
13.744589	3.6200745	Environmental
13.772562	3.5988033	Environmental
9.338018	3.1678877	Engineered
12.541632	-1.9306688	Environmental
11.068079	1.3823105	Environmental
5.496829	-2.7173793	Environmental
5.1107635	-2.2619321	Environmental
4.7801247	-2.0774865	Environmental
13.210022	19.471704	Environmental
11.234391	2.1622963	Environmental
15.608474	18.431435	Environmental
12.44651	-2.0603437	Environmental
14.059777	0.3775934	Environmental
4.782755	-2.0996099	Environmental
12.690181	9.662997	Environmental
15.402437	18.365387	Environmental
11.3826	-2.372775	Environmental
8.316418	-6.135307	Environmental
9.979265	1.60928	Environmental
25.767984	-22.915318	Environmental
4.908329	-1.526287	Environmental
9.72171	-2.3228104	Environmental
8.301149	-6.1264257	Environmental
9.589107	-2.3440628	Environmental
5.8164124	-3.1674511	Environmental
5.9843907	-2.9887018	Environmental
5.9822607	-1.3077494	Environmental
8.254925	-6.1723857	Environmental
12.643401	9.7130375	Environmental
11.233883	0.63679546	Environmental
11.32232	0.8096981	Environmental
13.838534	19.095263	Environmental
7.9773755	3.4985816	Environmental
8.281429	-6.138288	Environmental
8.346526	-6.1908755	Environmental
8.296355	-6.1407866	Environmental
11.982872	1.9113464	Environmental
8.264619	-6.1088567	Environmental
12.923638	19.679018	Environmental
11.451342	-2.268319	Environmental
7.8857017	3.518808	Environmental
12.470624	-1.9505807	Environmental
3.342481	-0.07032326	Environmental
7.5673547	3.5361695	Environmental
10.865338	1.9082825	Host-associated
13.564307	3.1396577	Host-associated
10.897357	-2.4644635	Environmental
13.453984	3.1303427	Host-associated
11.527751	-2.2653048	Environmental
8.285669	-6.0609546	Environmental
7.656672	-8.50478	Environmental
7.675152	-8.523172	Environmental
7.674648	-8.523125	Environmental
7.7055697	-8.552823	Environmental
7.7096944	-8.557061	Environmental
7.661004	-8.509174	Environmental
7.6032953	-8.452049	Environmental
4.9294906	-1.5071745	Environmental
13.633574	2.4055016	Environmental
11.387805	1.41571	Environmental
11.461298	1.3585285	Environmental
17.876898	-7.6584187	Environmental
15.105304	2.7385287	Environmental
13.728296	2.9688325	Environmental
13.651009	3.040869	Environmental
15.314847	2.1145701	Environmental
15.290151	2.096365	Environmental
13.986761	1.4551148	Environmental
11.077396	1.4924396	Environmental
4.843102	1.8629724	Environmental
11.13331	0.5306747	Environmental
4.6344805	-0.26234257	Environmental
18.302753	-6.701896	Environmental
9.65219	-2.3101072	Environmental
5.9105244	-0.06575012	Environmental
8.300106	-6.1517963	Environmental
10.511059	-3.5630007	Environmental
9.598732	-2.3335433	Environmental
4.849328	1.8482524	Environmental
9.651446	-2.2958426	Environmental
12.3644905	-2.030795	Environmental
9.339904	-2.0720377	Environmental
25.691101	-22.838737	Environmental
11.108238	0.58142936	Environmental
10.479766	-2.7637138	Environmental
5.6630073	-0.38511917	Environmental
8.308985	-6.153096	Environmental
11.632036	-2.2420986	Environmental
12.453363	-2.0219893	Environmental
5.6150713	-0.34592393	Environmental
17.776741	-7.8433743	Environmental
17.886473	-7.6790605	Environmental
10.996308	0.3263107	Environmental
18.344086	-6.550295	Environmental
17.46393	-8.250292	Environmental
17.857466	-7.7249637	Environmental
17.862246	-7.7382264	Environmental
17.156473	-8.714401	Environmental
13.961258	2.5752285	Environmental
-4.3896856	1.648354	Host-associated
-4.511017	1.5804913	Host-associated
-4.7206063	-0.119332254	Host-associated
-3.9672558	0.7805802	Host-associated
10.501165	-3.634959	Environmental
8.252694	-6.098362	Environmental
3.4286048	-0.044534016	Environmental
3.428272	0.111130625	Environmental
11.566603	0.9463966	Environmental
5.883612	-0.08258534	Environmental
4.5456824	-0.33515632	Environmental
5.9105864	-0.071150556	Environmental
4.055036	-0.19223157	Environmental
4.734016	-0.31257233	Environmental
11.489515	2.1324568	Environmental
15.236871	2.4238055	Environmental
4.774672	-2.158394	Environmental
4.8061614	-2.0868719	Environmental
4.0696764	2.6984038	Environmental
4.828208	-2.074503	Environmental
4.090273	2.7467058	Environmental
7.6526055	3.5165126	Engineered
17.24638	-9.169242	Environmental
14.10878	1.2810563	Environmental
15.036095	1.7229992	Environmental
17.215857	-8.456522	Environmental
5.7108607	-3.0649738	Environmental
5.8300834	-3.0313697	Environmental
5.895225	-3.2037969	Environmental
5.8313456	-3.2067263	Environmental
5.8247986	-3.1380503	Environmental
5.723617	-3.044056	Environmental
5.833498	-2.9375265	Environmental
5.724672	-3.0901027	Environmental
5.809809	-3.1455207	Environmental
5.6613054	-3.0130455	Environmental
4.9219356	-1.6925273	Environmental
13.853046	1.423454	Environmental
10.722178	-2.5024216	Environmental
11.349985	-2.3278525	Environmental
10.489242	-2.8518875	Environmental
10.496666	-2.568643	Environmental
10.519758	-2.5408378	Environmental
14.38369	0.2953342	Environmental
17.20161	-8.472073	Environmental
10.013581	1.6183014	Environmental
10.810719	1.6625104	Environmental
10.466061	1.5661614	Environmental
10.437899	1.6015341	Environmental
10.484095	1.613037	Environmental
3.3693092	-0.022257078	Environmental
4.820042	-0.29800037	Environmental
4.8485603	-0.32787326	Environmental
3.3236127	-0.072514795	Environmental
10.032656	1.7295338	Environmental
10.529285	1.6544782	Environmental
15.024891	2.9511595	Environmental
12.897397	1.9773569	Environmental
14.680338	0.9946944	Environmental
18.16324	-6.87583	Environmental
18.261166	-6.7986193	Environmental
18.130741	-6.9069	Environmental
17.202429	-8.301604	Environmental
17.155664	-9.112884	Environmental
17.210041	-9.248952	Environmental
7.8657265	3.5883648	Environmental
18.330841	-6.62794	Environmental
-5.1004033	-0.37245584	Host-associated
4.1443257	2.69014	Environmental
18.137924	-6.882372	Environmental
14.438654	0.3635891	Environmental
-4.3564863	0.57058257	Host-associated
4.118912	2.708192	Environmental
18.149668	-6.924353	Environmental
15.592673	18.47212	Environmental
13.51688	19.296118	Environmental
13.145733	19.495325	Environmental
13.813523	19.119984	Environmental
12.916109	19.686483	Environmental
15.293517	18.43198	Environmental
15.6654005	18.473068	Environmental
7.982712	3.5179145	Environmental
25.66364	-22.812088	Environmental
25.820312	-22.96797	Environmental
25.607368	-22.755037	Environmental
25.696472	-22.844135	Environmental
25.680597	-22.828257	Environmental
25.676287	-22.823956	Environmental
25.665215	-22.812902	Environmental
14.650172	3.3678126	Environmental
18.277885	-6.7661357	Environmental
18.38197	-6.342701	Environmental
18.349632	-6.610073	Environmental
17.193996	-8.4966	Environmental
17.104418	-8.549039	Environmental
3.5450928	0.18108352	Environmental
5.5596	-0.23096494	Environmental
9.374694	1.1381408	Environmental
UMAP_1	UMAP_2	label
11.1736145	4.3989487	Host-associated
9.227314	16.23286	Environmental
10.28589	18.97403	Environmental
7.750837	18.11541	Environmental
9.045531	16.723867	Environmental
-2.1272302	1.7118101	Environmental
7.5817256	18.23064	Environmental
9.814302	4.2611113	Host-associated
-3.2644382	3.807435	Engineered
9.65096	4.122097	Host-associated
12.440155	3.1627984	Host-associated
9.599055	16.038374	Engineered
11.802957	-0.815752	Host-associated
13.146318	1.9183792	Host-associated
12.758531	-0.19149624	Host-associated
10.985984	-1.3305577	Host-associated
12.105761	-1.0086544	Host-associated
13.41248	-2.3255377	Host-associated
12.858531	2.6210654	Host-associated
9.956134	19.797674	Environmental
11.120562	-1.195222	Host-associated
10.757666	3.7738223	Host-associated
16.452179	8.297822	Host-associated
7.611094	18.06674	Environmental
8.516425	18.575287	Environmental
9.41203	16.196537	Environmental
11.244396	2.7837439	Host-associated
9.727604	4.0483704	Host-associated
9.767077	15.845467	Environmental
9.258114	4.737815	Host-associated
11.231071	3.7145429	Host-associated
11.218098	4.3398943	Host-associated
16.503819	8.131072	Host-associated
16.94101	8.330202	Host-associated
16.6947	8.836811	Host-associated
16.60733	8.552746	Host-associated
10.238013	19.220348	Environmental
10.179104	19.5309	Environmental
8.065501	18.3861	Environmental
7.8380113	17.821753	Environmental
9.978654	19.871418	Engineered
10.027911	19.92352	Engineered
-3.2534823	3.7984443	Engineered
12.557136	3.1236837	Host-associated
13.333312	-2.3140004	Host-associated
13.337765	-2.1320722	Host-associated
11.434625	-1.074313	Host-associated
13.270608	-2.1138165	Host-associated
13.230975	1.7223362	Host-associated
12.826061	-2.3794165	Host-associated
13.036039	2.1064587	Host-associated
13.291214	1.7396814	Host-associated
11.772937	3.037401	Host-associated
11.631533	3.138421	Host-associated
-2.2183437	1.7865008	Environmental
10.372135	18.938038	Engineered
9.496652	16.129448	Environmental
9.267357	17.373877	Environmental
11.82158	3.0087326	Host-associated
-2.1573212	1.8227844	Environmental
16.902739	8.364215	Host-associated
17.154755	8.714452	Host-associated
16.923794	8.747857	Host-associated
10.289538	3.9100673	Host-associated
17.019365	8.751937	Host-associated
16.895878	8.429763	Host-associated
16.793497	8.449685	Host-associated
16.961582	8.81256	Host-associated
16.718948	8.569153	Host-associated
16.861185	8.717586	Host-associated
17.03398	8.922962	Host-associated
16.57151	8.17589	Host-associated
9.814667	3.5321152	Host-associated
9.453665	3.9461052	Host-associated
16.468498	8.078646	Host-associated
16.651558	8.359887	Host-associated
16.76078	8.485974	Host-associated
16.553127	8.512806	Host-associated
11.918266	-1.0670706	Host-associated
11.365571	3.9113965	Host-associated
11.347351	3.8586516	Host-associated
12.468472	3.1431863	Host-associated
11.965976	3.1468704	Host-associated
11.366364	4.706587	Host-associated
7.6749926	18.433731	Environmental
8.990215	17.162645	Environmental
7.6575494	18.271713	Environmental
9.715984	3.5757596	Host-associated
9.556793	3.6772745	Host-associated
11.04549	-1.2799677	Host-associated
9.343615	3.8900807	Host-associated
10.143647	19.312307	Environmental
10.1921015	19.168692	Environmental
9.15565	17.170095	Environmental
8.652008	17.628374	Environmental
9.376969	17.298244	Environmental
10.372358	18.949913	Environmental
7.948131	17.703724	Environmental
8.286483	17.364067	Host-associated
8.400711	17.300747	Environmental
10.004186	19.488249	Environmental
9.557888	17.465988	Environmental
5.992435	15.38958	Environmental
9.028754	16.512527	Environmental
8.302367	17.405684	Environmental
5.9576063	15.433503	Environmental
9.462707	16.471354	Environmental
9.159959	18.141619	Environmental
10.379659	19.262892	Environmental
10.112632	18.663546	Environmental
10.238586	18.858267	Environmental
8.991504	16.77639	Environmental
8.958899	16.626444	Environmental
9.321647	16.676355	Environmental
8.083719	17.571888	Environmental
7.6212864	18.056232	Environmental
9.561634	4.093595	Host-associated
9.4407015	3.699525	Host-associated
9.574537	3.9032464	Host-associated
11.433542	4.861211	Host-associated
9.900149	19.118471	Engineered
7.6033735	18.283766	Environmental
7.538462	18.272943	Environmental
9.966244	19.914738	Environmental
9.718556	19.46066	Engineered
9.807161	15.764204	Environmental
-2.3148916	1.9434431	Engineered
-2.3826408	2.021879	Engineered
12.602248	3.32543	Engineered
-3.382171	3.9283566	Engineered
-3.2579808	3.8016717	Engineered
-3.333314	3.8743956	Engineered
-3.4034479	3.944652	Engineered
-3.4094977	3.9544601	Engineered
-3.1828885	3.726904	Engineered
-3.2508562	3.8220415	Engineered
-3.214368	3.7624788	Engineered
12.00485	3.2205498	Host-associated
9.656451	3.7024448	Host-associated
11.313386	4.622038	Host-associated
11.260343	4.5650516	Host-associated
11.72795	2.9557064	Host-associated
11.081	3.6502836	Host-associated
9.574595	16.04484	Engineered
-2.0661592	1.6508842	Environmental
12.844206	-0.3753332	Host-associated
12.019855	-0.7517962	Host-associated
12.9263735	-0.42917728	Host-associated
11.828158	-0.928505	Host-associated
11.9899025	-0.99555993	Host-associated
11.973551	-0.82362175	Host-associated
12.408772	0.30075207	Host-associated
11.947776	-0.7456263	Host-associated
13.16783	2.06026	Host-associated
11.1899185	2.433507	Host-associated
12.914579	2.5453844	Host-associated
11.81665	-0.9643314	Host-associated
11.317858	-1.1283518	Host-associated
12.627789	-0.558329	Host-associated
12.260386	-0.027151972	Host-associated
11.803974	-0.59993726	Host-associated
12.752669	-0.481351	Host-associated
12.890072	-0.30855003	Host-associated
12.5889635	-0.6445149	Host-associated
11.65627	-0.8732228	Host-associated
12.996793	2.455175	Host-associated
12.848923	-0.71054137	Host-associated
10.735725	4.2019205	Host-associated
11.032907	-1.2984612	Host-associated
12.270632	-1.3213226	Host-associated
11.036311	-1.281963	Host-associated
12.0762825	-0.9820385	Host-associated
9.57175	4.7168074	Host-associated
13.07035	1.9451743	Host-associated
13.38044	-2.2964358	Host-associated
13.450765	-2.364581	Host-associated
13.466342	-2.2711816	Host-associated
13.080336	2.0906389	Host-associated
12.475772	0.29559782	Host-associated
12.814352	-0.8700968	Host-associated
12.881127	2.332373	Host-associated
12.469968	0.3482782	Host-associated
12.394106	0.29958466	Host-associated
13.183635	1.6559143	Host-associated
12.817286	-2.4453948	Host-associated
10.71906	4.0262613	Host-associated
12.964222	2.480245	Host-associated
13.093672	1.4935923	Host-associated
13.031885	2.056369	Host-associated
12.956825	-2.3754528	Host-associated
13.010588	-2.382264	Host-associated
12.943452	-0.79362583	Host-associated
12.946293	-0.8050509	Host-associated
10.758613	4.1345153	Host-associated
7.8843036	17.782877	Engineered
6.0105696	15.377863	Engineered
8.100469	17.52879	Environmental
6.131898	15.263842	Environmental
9.556914	4.841553	Host-associated
11.394169	3.1390228	Host-associated
11.811218	3.2440372	Host-associated
12.610999	2.9617016	Host-associated
11.198008	4.1892395	Host-associated
9.341863	4.7847166	Host-associated
9.416776	4.733821	Host-associated
12.469568	3.1522987	Host-associated
9.300029	4.7992043	Host-associated
9.691457	3.712298	Host-associated
11.532092	3.0960343	Host-associated
11.183282	3.7630095	Host-associated
12.500512	3.0766757	Host-associated
11.046534	4.125437	Host-associated
11.281823	3.8169243	Host-associated
11.495886	3.0774658	Host-associated
9.248612	4.669159	Host-associated
-2.0639486	1.646244	Environmental
-2.1482732	1.7300881	Environmental
-2.0916405	1.670684	Environmental
-2.1360939	1.7240405	Environmental
7.7233443	18.021477	Environmental
10.126757	19.679129	Engineered
10.000786	19.571644	Engineered
9.981176	19.304192	Engineered
10.052262	19.192625	Engineered
8.690339	18.72111	Environmental
8.062701	18.307825	Environmental
8.291232	18.56622	Environmental
6.010613	15.371098	Environmental
9.848424	19.078672	Environmental
7.7899137	17.965279	Environmental
8.193928	18.553709	Environmental
5.8464775	15.572375	Environmental
9.243624	16.470774	Environmental
9.380604	16.395933	Environmental
6.094526	15.283858	Environmental
9.329182	17.080324	Environmental
9.205757	17.532827	Environmental
9.222684	17.214018	Environmental
9.257882	16.299044	Environmental
9.247622	16.230646	Environmental
8.700572	16.960186	Environmental
11.26632	2.8017278	Host-associated
11.365971	3.6065497	Host-associated
11.396859	3.55699	Host-associated
9.198433	17.220589	Environmental
12.9931555	-2.3626175	Host-associated
13.021264	-2.392828	Host-associated
12.945538	-2.4080553	Host-associated
9.611992	3.5744994	Host-associated
10.97258	3.957483	Host-associated
9.269519	4.8350883	Host-associated
9.1996975	4.8631816	Host-associated
10.375083	3.8838813	Host-associated
10.328341	4.42994	Host-associated
11.110899	3.5849347	Host-associated
11.746862	3.228498	Host-associated
UMAP_1	UMAP_2	label
15.504204	8.844007	Host-associated
15.502988	8.848975	Host-associated
15.517053	8.811049	Host-associated
15.467273	8.854072	Host-associated
1.2240956	-0.8647746	Environmental
1.2491723	-0.8148353	Environmental
1.2740629	-0.8080429	Environmental
1.2217427	-0.8379162	Environmental
11.478223	5.65952	Host-associated
11.472318	5.6749663	Host-associated
11.479575	5.677731	Host-associated
11.4804125	5.6737356	Host-associated
14.966438	1.6442845	Host-associated
4.177621	11.033395	Environmental
4.267134	10.95725	Environmental
4.209116	11.027847	Environmental
4.2552295	10.972579	Environmental
8.275395	10.854463	Host-associated
8.290969	10.854734	Host-associated
8.271054	10.8540945	Host-associated
8.280969	10.850214	Host-associated
1.5330974	-0.5162261	Host-associated
1.5436796	-0.49933156	Host-associated
1.5334004	-0.51515037	Host-associated
1.5427597	-0.4989211	Host-associated
-2.0189674	19.474283	Host-associated
3.4081569	0.8871772	Host-associated
3.375007	0.92293346	Host-associated
3.376188	0.9351379	Host-associated
3.3889203	0.92082834	Host-associated
7.1123257	10.827338	Host-associated
7.110997	10.831455	Host-associated
7.0787864	10.844358	Host-associated
7.077525	10.864688	Host-associated
-5.2264123	-7.4902673	Host-associated
-5.2267966	-7.4905806	Host-associated
-5.226437	-7.490276	Host-associated
-5.226861	-7.490666	Host-associated
7.8964324	6.5665107	Host-associated
11.041329	6.5543814	Host-associated
11.017747	6.581389	Host-associated
11.055636	6.541606	Host-associated
11.043968	6.535155	Host-associated
5.975928	10.126995	Host-associated
7.309024	10.810911	Host-associated
5.110729	9.5198345	Host-associated
7.872131	6.598218	Host-associated
8.827281	-7.614087	Host-associated
9.250853	-5.692803	Host-associated
8.827387	-7.6137214	Host-associated
9.226175	-5.680098	Host-associated
6.0296125	-4.3769445	Host-associated
6.036954	-4.379308	Host-associated
6.0427823	-4.405287	Host-associated
6.077229	-4.4133663	Host-associated
10.653553	3.859915	Host-associated
10.689946	3.8561232	Host-associated
10.662791	3.8516827	Host-associated
10.713395	3.8432286	Host-associated
9.426372	4.712277	Host-associated
14.755074	7.767976	Host-associated
14.767135	7.758289	Host-associated
14.818708	7.7027664	Host-associated
14.78655	7.7456584	Host-associated
2.3301728	14.815187	Host-associated
2.3464258	14.801709	Host-associated
2.3413498	14.808431	Host-associated
2.3292105	14.7773285	Host-associated
11.073159	7.4859624	Host-associated
11.076275	7.473692	Host-associated
11.059409	7.4595523	Host-associated
11.074261	7.4697375	Host-associated
2.630642	4.3020144	Host-associated
2.5061662	4.4352813	Host-associated
2.5592234	4.3789287	Host-associated
2.5550983	4.3869634	Host-associated
15.460125	17.16864	Host-associated
14.235991	18.09878	Host-associated
15.410889	17.092876	Host-associated
14.228353	18.09838	Host-associated
3.2242143	3.7698498	Host-associated
3.2036352	3.7788455	Host-associated
3.21704	3.74618	Host-associated
3.2314348	3.729195	Host-associated
11.769625	7.5974765	Host-associated
11.845525	7.6599836	Host-associated
11.802716	7.626657	Host-associated
11.868206	7.6768274	Host-associated
6.7297363	10.478297	Host-associated
-2.4650548	19.810791	Host-associated
-2.4681194	19.812931	Host-associated
-2.4709563	19.815214	Host-associated
-2.496842	19.840256	Host-associated
3.903611	-3.1291661	Host-associated
-7.561202	1.2019987	Host-associated
3.902456	-3.125151	Host-associated
-7.598662	1.1651558	Host-associated
15.449696	7.0157485	Host-associated
15.407056	7.064022	Host-associated
15.429101	7.0240493	Host-associated
15.433494	7.0478454	Host-associated
5.4142413	22.814974	Host-associated
5.4265466	22.814638	Host-associated
5.407862	22.822538	Host-associated
5.4090953	22.832542	Host-associated
9.813857	-3.3547611	Host-associated
9.825796	-3.3215318	Host-associated
9.827526	-3.2954993	Host-associated
9.767474	-3.3739066	Host-associated
-2.4794972	19.824347	Host-associated
-2.4864616	19.82911	Host-associated
-2.4830902	19.82746	Host-associated
-2.4968095	19.840376	Host-associated
7.3931293	10.866457	Host-associated
2.8830073	4.024792	Host-associated
2.8905058	4.0055404	Host-associated
2.873461	4.0312543	Host-associated
2.8826973	4.0142603	Host-associated
20.808708	12.662906	Host-associated
20.77317	12.701902	Host-associated
20.794455	12.677006	Host-associated
20.733538	12.741251	Host-associated
-0.24792609	17.559862	Host-associated
-0.3303519	17.637917	Host-associated
-0.23504724	17.546623	Host-associated
-0.3295582	17.636337	Host-associated
18.352419	3.7180882	Host-associated
18.373835	3.6877184	Host-associated
18.325428	3.6884758	Host-associated
18.325764	3.6780775	Host-associated
16.036434	8.799117	Host-associated
16.046284	8.804957	Host-associated
16.012394	8.784766	Host-associated
15.978839	8.742786	Host-associated
9.340703	4.5804515	Host-associated
5.82117	21.370596	Host-associated
5.807602	21.407839	Host-associated
5.819985	21.373116	Host-associated
5.7870274	21.424314	Host-associated
1.500835	-1.7469624	Host-associated
1.4670155	-1.7011677	Host-associated
1.4768816	-1.7095788	Host-associated
1.4717911	-1.7058749	Host-associated
10.983541	5.832791	Host-associated
11.038224	5.8220735	Host-associated
10.983882	5.8572044	Host-associated
11.024696	5.79717	Host-associated
7.7657075	5.42095	Host-associated
7.7894883	5.452025	Host-associated
4.7351346	10.544903	Host-associated
15.882909	1.6629102	Environmental
15.877751	1.6710647	Environmental
15.900124	1.6565452	Environmental
15.880167	1.690738	Environmental
6.9373097	10.729598	Host-associated
10.810145	5.747829	Host-associated
10.8660965	5.7293158	Host-associated
10.801563	5.71001	Host-associated
10.726451	5.6649723	Host-associated
-4.499427	6.6884103	Host-associated
-4.496044	6.6917624	Host-associated
-4.5008655	6.6864266	Host-associated
-4.519508	6.667789	Host-associated
-4.5029173	6.6504397	Host-associated
-4.4938912	6.6935687	Host-associated
-4.4989395	6.6891713	Host-associated
-4.5203304	6.666685	Host-associated
9.610582	-5.1434736	Host-associated
9.647963	-5.073304	Host-associated
9.6099205	-5.142393	Host-associated
9.6503	-5.075135	Host-associated
13.960784	8.170156	Host-associated
14.019711	8.290201	Host-associated
13.971624	8.242273	Host-associated
14.015701	8.3031	Host-associated
7.775878	5.4471045	Host-associated
7.6632986	21.163708	Engineered
7.674165	21.171791	Engineered
7.683466	21.182894	Engineered
7.6618342	21.163769	Engineered
7.7696977	5.4269586	Host-associated
15.43112	1.8501577	Environmental
3.8822508	-0.014994648	Host-associated
3.8844645	-0.009686738	Host-associated
3.8698664	-0.03306023	Host-associated
3.9469771	0.078811504	Host-associated
8.349277	17.545355	Host-associated
8.41265	17.550138	Host-associated
8.329026	17.600582	Host-associated
8.37768	17.522865	Host-associated
4.7211266	8.20546	Host-associated
4.7191133	8.2036	Host-associated
4.7172403	8.196084	Host-associated
4.7192574	8.230929	Host-associated
7.2357244	7.205015	Host-associated
7.241123	7.197664	Host-associated
7.219405	7.2193785	Host-associated
7.2582603	7.1800895	Host-associated
5.390484	20.441425	Host-associated
5.3960958	20.45896	Host-associated
5.3813844	20.402288	Host-associated
5.3852363	20.436314	Host-associated
15.613592	17.219027	Host-associated
14.304303	18.549955	Host-associated
15.582009	17.18621	Host-associated
14.321458	18.537607	Host-associated
10.204327	6.607757	Host-associated
10.25214	6.5967174	Host-associated
10.204292	6.6145105	Host-associated
10.230312	6.6100464	Host-associated
4.420855	9.382155	Engineered
4.3904095	9.426937	Engineered
4.417594	9.416607	Engineered
4.3712254	9.427759	Engineered
5.508815	10.195336	Host-associated
-1.2071899	-1.8739076	Host-associated
-1.1738048	-1.8317899	Host-associated
-1.2169878	-1.8827907	Host-associated
-1.186913	-1.8442901	Host-associated
10.765742	10.565518	Host-associated
10.767679	10.561656	Host-associated
10.747661	10.588904	Host-associated
10.781822	10.553984	Host-associated
5.7654734	13.697421	Host-associated
8.805802	-7.644175	Host-associated
9.252008	-5.6959257	Host-associated
8.827378	-7.6126904	Host-associated
9.252023	-5.687526	Host-associated
5.8774214	10.033338	Host-associated
6.1129303	-4.363629	Host-associated
6.1194105	-4.420822	Host-associated
6.0923004	-4.3797426	Host-associated
6.120661	-4.411889	Host-associated
7.227737	4.5949793	Host-associated
4.7867565	9.515544	Host-associated
5.7328553	10.2014885	Host-associated
4.5180764	8.448869	Host-associated
4.572315	8.45336	Host-associated
4.5195775	8.447987	Host-associated
4.5721893	8.439353	Host-associated
-1.851451	-17.131575	Host-associated
12.263743	-15.796695	Host-associated
-1.798445	-17.17274	Host-associated
12.235117	-15.825254	Host-associated
7.8928113	6.5630603	Host-associated
4.7557187	7.893158	Host-associated
4.7541656	7.9299364	Host-associated
4.7516046	7.9110494	Host-associated
4.748478	7.9629593	Host-associated
0.105615795	17.21093	Host-associated
0.114702314	17.201141	Host-associated
0.09195803	17.224026	Host-associated
0.114628926	17.200705	Host-associated
7.7594266	5.444525	Mixed
10.860718	5.7064877	Host-associated
10.841667	5.662929	Host-associated
10.855954	5.7357936	Host-associated
10.855914	5.6986427	Host-associated
2.2914276	14.89824	Host-associated
2.3083875	14.877408	Host-associated
2.307834	14.882453	Host-associated
2.319838	14.866988	Host-associated
5.4243474	22.80216	Host-associated
5.4179473	22.82464	Host-associated
5.3752556	22.856348	Host-associated
5.4023805	22.840162	Host-associated
6.7979875	10.557272	Host-associated
6.81824	10.547055	Host-associated
6.791975	10.551051	Host-associated
6.7844563	10.558495	Host-associated
6.483582	10.45457	Host-associated
9.157754	4.364755	Host-associated
9.131877	4.3252587	Host-associated
9.181783	4.3948684	Host-associated
9.134093	4.3353686	Host-associated
9.268233	4.44644	Host-associated
9.282815	4.432914	Host-associated
9.267223	4.4506264	Host-associated
9.319981	4.4975576	Host-associated
10.625539	10.829739	Host-associated
10.598538	10.863894	Host-associated
10.617378	10.8376665	Host-associated
10.602861	10.851091	Host-associated
5.4566936	20.631632	Host-associated
5.4414706	20.640467	Host-associated
5.4443884	20.647501	Host-associated
5.435952	20.642622	Host-associated
15.622161	17.226406	Host-associated
14.330607	18.519957	Host-associated
15.590562	17.191362	Host-associated
14.325008	18.566628	Host-associated
9.35337	4.677692	Host-associated
5.74521	12.920781	Host-associated
5.709993	13.005068	Host-associated
5.7249475	12.966286	Host-associated
5.6898017	13.028614	Host-associated
11.722114	5.958348	Host-associated
5.6974006	10.113801	Host-associated
-10.977884	14.905095	Host-associated
-11.022472	14.949931	Host-associated
-11.013009	14.939904	Host-associated
-11.037733	14.965205	Host-associated
7.1591067	10.747558	Host-associated
7.215901	10.716051	Host-associated
7.163585	10.7485895	Host-associated
7.17433	10.750593	Host-associated
-11.000302	14.927729	Host-associated
-11.013797	14.94116	Host-associated
-11.030933	14.958348	Host-associated
-11.020974	14.948205	Host-associated
24.124191	16.518696	Host-associated
24.108637	16.53517	Host-associated
24.123783	16.519165	Host-associated
24.129045	16.513584	Host-associated
24.122168	16.52093	Host-associated
24.12236	16.51821	Host-associated
24.123787	16.519333	Host-associated
24.122416	16.518326	Host-associated
1.6641196	-2.289257	Host-associated
1.6781864	-2.3442383	Host-associated
1.6626256	-2.286205	Host-associated
1.6681451	-2.3104458	Host-associated
1.3941104	-1.594105	Host-associated
1.3620564	-1.5576118	Host-associated
1.3665084	-1.5658747	Host-associated
1.3386241	-1.5251853	Host-associated
8.296288	17.485014	Engineered
8.274144	17.461735	Engineered
8.312201	17.497581	Engineered
8.268156	17.45411	Engineered
-2.4619684	19.81003	Host-associated
5.277192	10.395315	Host-associated
-0.997074	19.217396	Host-associated
-0.98336095	19.20598	Host-associated
-0.98494524	19.205446	Host-associated
-0.9832823	19.20529	Host-associated
-0.9854489	19.206558	Host-associated
-0.97411436	19.198343	Host-associated
-0.95405275	19.176212	Host-associated
-0.98079383	19.205202	Host-associated
8.32642	17.56021	Host-associated
8.346209	17.543734	Host-associated
8.336764	17.547922	Host-associated
8.354935	17.53369	Host-associated
8.683296	17.076418	Host-associated
8.715141	17.05782	Host-associated
8.7232895	17.049103	Host-associated
8.699021	17.045078	Host-associated
9.903203	-4.725943	Host-associated
9.899	-4.685314	Host-associated
9.90063	-4.715931	Host-associated
9.916784	-4.633743	Host-associated
2.3688955	15.299316	Host-associated
2.3818326	15.2472315	Host-associated
2.3585315	15.300539	Host-associated
2.3859475	15.275308	Host-associated
9.841125	-4.153687	Host-associated
9.8401165	-4.1513104	Host-associated
9.84221	-4.1760206	Host-associated
9.840355	-4.150551	Host-associated
2.3721185	15.280901	Host-associated
2.3918464	15.257784	Host-associated
2.3729527	15.280936	Host-associated
2.3981352	15.234268	Host-associated
15.758361	8.754864	Host-associated
15.740155	8.75267	Host-associated
15.762724	8.743694	Host-associated
15.740525	8.7412	Host-associated
5.366602	9.771511	Host-associated
1.433823	-0.5827721	Host-associated
1.4278983	-0.60631245	Host-associated
1.427811	-0.5887084	Host-associated
1.4268014	-0.60934114	Host-associated
9.384328	4.66756	Host-associated
5.0989594	9.539051	Host-associated
11.710579	6.9696484	Host-associated
11.703933	6.986357	Host-associated
11.69929	6.981043	Host-associated
11.714403	6.965019	Host-associated
9.381168	4.676157	Host-associated
5.078775	9.502355	Host-associated
16.155825	8.876417	Host-associated
16.163614	8.876056	Host-associated
16.14265	8.868973	Host-associated
16.160894	8.878591	Host-associated
1.3648386	-0.65220755	Host-associated
1.3693991	-0.6421632	Host-associated
1.3514742	-0.6683237	Host-associated
1.3541375	-0.6535675	Host-associated
4.151506	3.1773517	Host-associated
4.1626167	3.1637092	Host-associated
4.1662006	3.1585555	Host-associated
4.154692	3.1722422	Host-associated
9.783416	-3.756139	Host-associated
9.787132	-3.8134894	Host-associated
9.787941	-3.8013613	Host-associated
9.785469	-3.7783024	Host-associated
4.494895	10.711432	Engineered
4.5654607	10.674074	Engineered
4.472436	10.716767	Engineered
4.5862136	10.642955	Engineered
4.447266	10.764905	Environmental
4.4733334	10.707374	Environmental
4.457392	10.746676	Environmental
4.440232	10.761337	Environmental
14.990445	1.6376731	Host-associated
4.7420926	10.546533	Host-associated
14.98116	1.6601892	Host-associated
4.7235036	10.555333	Host-associated
15.872927	1.6510745	Host-associated
15.881009	1.6661856	Host-associated
15.887076	1.65798	Host-associated
15.881809	1.6715747	Host-associated
14.981449	1.6681854	Host-associated
7.540987	6.932649	Host-associated
-11.037225	14.964659	Host-associated
-11.022044	14.949448	Host-associated
-11.021296	14.948672	Host-associated
-11.007544	14.934917	Host-associated
8.2808695	6.4054403	Host-associated
16.386969	3.276903	Host-associated
10.951255	5.716227	Host-associated
10.898754	5.6613045	Host-associated
[truncated: 108,213 more rows]
