# Supplementary material for: Genomic language model predicts protein co-regulation and function
Source: Nat Commun. 2024 Apr 3;15:2880. doi: 10.1038/s41467-024-46947-9 (PMC10991518; doi:10.1038/s41467-024-46947-9)
Supplement: Supplementary file 4 — Source Data [file 41467_2024_46947_MOESM4_ESM.zip › Source_data/Supplementary_figure_source_data/supplementary_figure_10b_source_data.tsv]

Contig length (# genes)	cdf
1.600000000000000000e+01	9.859256160531564198e-08
1.700000000000000000e+01	8.582216287826391343e-02
1.800000000000000000e+01	1.599795440153181370e-01
1.900000000000000000e+01	2.249253235290260833e-01
2.000000000000000000e+01	2.823177297130275987e-01
2.100000000000000000e+01	3.331048286397194080e-01
2.200000000000000000e+01	3.780281349649350364e-01
2.300000000000000000e+01	4.186316082034138297e-01
2.400000000000000000e+01	4.551858849367622639e-01
2.500000000000000000e+01	4.884135500489857340e-01
2.600000000000000000e+01	5.185693667192723399e-01
2.700000000000000000e+01	5.459791833637277492e-01
2.800000000000000000e+01	5.712355412775999008e-01
2.900000000000000000e+01	5.943602294170035050e-01
3.000000000000000000e+01	6.156794905682905217e-01
3.100000000000000000e+01	6.351884936959423245e-01
3.200000000000000000e+01	6.533715254625642732e-01
3.300000000000000000e+01	6.702434733449587068e-01
3.400000000000000000e+01	6.859365499682383849e-01
3.500000000000000000e+01	7.005723199608626661e-01
3.600000000000000000e+01	7.141835160532845617e-01
3.700000000000000000e+01	7.269756051438894806e-01
3.800000000000000000e+01	7.389578549334682167e-01
3.900000000000000000e+01	7.501276034228576695e-01
4.000000000000000000e+01	7.605885699868665251e-01
4.100000000000000000e+01	7.704323471152260128e-01
4.200000000000000000e+01	7.797212453068708138e-01
4.300000000000000000e+01	7.884308136065227846e-01
4.400000000000000000e+01	7.966364753238099894e-01
4.500000000000000000e+01	8.044569359029052347e-01
4.600000000000000000e+01	8.118613358720260242e-01
4.700000000000000000e+01	8.189093237309436057e-01
4.800000000000000000e+01	8.256437872439563730e-01
4.900000000000000000e+01	8.319704719221694411e-01
5.000000000000000000e+01	8.379440966372738719e-01
5.100000000000000000e+01	8.437094938622680118e-01
5.200000000000000000e+01	8.491349439348468975e-01
5.300000000000000000e+01	8.542616585457616374e-01
5.400000000000000000e+01	8.592146530631279422e-01
5.500000000000000000e+01	8.638899123344520037e-01
5.600000000000000000e+01	8.683770569982330878e-01
5.700000000000000000e+01	8.725751282713875012e-01
5.800000000000000000e+01	8.767120721563465002e-01
5.900000000000000000e+01	8.806430561801120716e-01
6.000000000000000000e+01	8.844423205415729017e-01
6.100000000000000000e+01	8.881191329415198954e-01
6.200000000000000000e+01	8.915712528935684222e-01
6.300000000000000000e+01	8.948407794215239575e-01
6.400000000000000000e+01	8.980072767226018327e-01
6.500000000000000000e+01	9.010913506421777130e-01
6.600000000000000000e+01	9.040320709771795249e-01
6.700000000000000000e+01	9.068705508257964842e-01
6.800000000000000000e+01	9.095320570263319970e-01
6.900000000000000000e+01	9.121346048750275104e-01
7.000000000000000000e+01	9.146719830405019014e-01
7.100000000000000000e+01	9.170521060702158112e-01
7.200000000000000000e+01	9.193744538588290993e-01
7.300000000000000000e+01	9.215819413131720594e-01
7.400000000000000000e+01	9.237624144056352238e-01
7.500000000000000000e+01	9.258043649490429461e-01
7.600000000000000000e+01	9.277670470729199037e-01
7.700000000000000000e+01	9.296788554350086109e-01
7.800000000000000000e+01	9.315678889153664599e-01
7.900000000000000000e+01	9.333485691705201148e-01
8.000000000000000000e+01	9.350449527855011489e-01
8.100000000000000000e+01	9.367017021907169116e-01
8.200000000000000000e+01	9.383094510928147169e-01
8.300000000000000000e+01	9.398176215076912143e-01
8.400000000000000000e+01	9.413152425184759808e-01
8.500000000000000000e+01	9.427692856170312163e-01
8.600000000000000000e+01	9.441457363696029725e-01
8.700000000000000000e+01	9.454799895058076942e-01
8.800000000000000000e+01	9.468217356766944759e-01
8.900000000000000000e+01	9.481097489015063440e-01
9.000000000000000000e+01	9.493539870289654514e-01
9.100000000000000000e+01	9.505361118426131073e-01
9.200000000000000000e+01	9.516923068125586749e-01
9.300000000000000000e+01	9.528341072685098112e-01
9.400000000000000000e+01	9.539443581047473142e-01
9.500000000000000000e+01	9.549906223685029616e-01
9.600000000000000000e+01	9.560412247049691059e-01
9.700000000000000000e+01	9.570720099365527256e-01
9.800000000000000000e+01	9.580263859328921328e-01
9.900000000000000000e+01	9.589613391945953635e-01
