# Supplementary material for: Genomic language model predicts protein co-regulation and function
Source: Nat Commun. 2024 Apr 3;15:2880. doi: 10.1038/s41467-024-46947-9 (PMC10991518; doi:10.1038/s41467-024-46947-9)
Supplement: Supplementary file 4 — Source Data [file 41467_2024_46947_MOESM4_ESM.zip › Source_data/Supplementary_figure_source_data/supplementary_figure_2b_source_data.tsv]

Epoch	pseudo accuracy	Absolute accuracy
0	0.03382867	0.0004634994206257242
10	0.18214032	0.0611819235225956
20	0.24678677	0.1070683661645423
30	0.2655368	0.11819235225955968
40	0.27133188	0.1320973348783314
50	0.27666894	0.13719582850521436
60	0.27366126	0.14345307068366164
70	0.27296525	0.14229432213209733
80	0.27528653	0.1450753186558517
90	0.2745969	0.14600231749710313
100	0.278312	0.146234067207416
110	0.27947256	0.147856315179606
120	0.27737957	0.14692931633835457
130	0.27367264	0.14600231749710313
140	0.27762076	0.14855156431054461
150	0.27623513	0.14484356894553882
160	0.27506638	0.15179606025492468
170	0.28062838	0.15341830822711472
180	0.2759939	0.15318655851680185
190	0.27899992	0.15504055619930476
200	0.27297336	0.14901506373117035
210	0.27691823	0.15295480880648898
220	0.2766803	0.15086906141367323
230	0.27876523	0.15457705677867903
240	0.2736661	0.14878331402085748
250	0.27552125	0.15202780996523754
260	0.27784574	0.1536500579374276
