# Supplementary material for: Genomic language model predicts protein co-regulation and function
Source: Nat Commun. 2024 Apr 3;15:2880. doi: 10.1038/s41467-024-46947-9 (PMC10991518; doi:10.1038/s41467-024-46947-9)
Supplement: Supplementary file 4 — Source Data [file 41467_2024_46947_MOESM4_ESM.zip › Source_data/Supplementary_figure_source_data/supplementary_figure_4a_source_data.tsv]

UMAP_1	UMAP_2	label
2.7256124	3.638094	Engineered
11.249559	-3.717193	Environmental
4.3723583	2.5780334	Host-associated
4.520728	2.1843636	Host-associated
4.808976	2.1874359	Host-associated
2.8299642	10.889649	Engineered
2.855003	10.920501	Host-associated
4.3480186	11.42872	Host-associated
0.37044674	5.322483	Host-associated
12.667827	-5.854982	Environmental
3.043241	11.148222	Host-associated
5.0720515	2.0125926	Environmental
10.537789	-4.792526	Environmental
11.252051	-4.232745	Environmental
12.92862	-6.110845	Environmental
2.8910742	11.004241	Host-associated
3.0947726	10.997571	Host-associated
23.0417	5.375983	Environmental
2.6547248	4.748454	Host-associated
4.3559856	2.496388	Host-associated
2.32319	2.0868933	Engineered
2.6324797	2.5350266	Engineered
13.060189	-5.439999	Environmental
13.090565	-4.5913386	Environmental
0.1863349	5.246816	Host-associated
4.168596	2.3834097	Host-associated
9.783916	-4.289457	Environmental
-4.8554845	-0.77967256	Environmental
9.249822	-6.133702	Environmental
9.588282	-6.074802	Environmental
10.322071	-2.7862973	Environmental
10.445741	-2.9592757	Environmental
1.6812639	7.8891163	Host-associated
1.9969074	7.44656	Host-associated
0.29158142	5.4766073	Engineered
4.94712	9.101679	Host-associated
0.15235312	5.3159566	Host-associated
2.913747	10.985306	Host-associated
3.3986888	8.164389	Host-associated
0.05688092	5.376628	Host-associated
1.8110217	8.803248	Host-associated
1.9991204	7.6171703	Host-associated
1.8144648	8.19767	Host-associated
1.5157565	9.361396	Host-associated
4.781569	9.117316	Host-associated
4.780566	2.2049441	Host-associated
12.099506	-4.9707923	Environmental
4.5929923	2.777352	Host-associated
23.478138	4.8033123	Environmental
4.2894945	2.5463543	Host-associated
4.5892167	2.0724967	Host-associated
10.1710005	-6.199308	Engineered
23.584784	4.965312	Environmental
23.69716	4.9898963	Environmental
23.558556	5.018145	Environmental
23.683437	4.992178	Environmental
13.001087	-5.5347958	Environmental
12.992627	-5.5427785	Environmental
13.221834	-5.0336018	Environmental
3.4145186	8.149005	Host-associated
4.368598	11.688826	Host-associated
4.7441764	9.154322	Host-associated
1.8880433	7.725484	Host-associated
10.7967205	-3.5604615	Environmental
24.225096	4.349462	Environmental
23.744396	3.859697	Environmental
3.0810084	4.448056	Engineered
5.2561865	9.142974	Host-associated
5.8654575	8.988216	Host-associated
9.470752	-6.0216775	Environmental
3.1735883	4.821169	Host-associated
2.6088274	2.4946666	Engineered
10.169565	-5.6488338	Engineered
23.337425	4.3722773	Engineered
23.37659	4.358692	Engineered
4.3520217	2.4429846	Host-associated
4.6911216	9.182094	Host-associated
10.107691	-5.56237	Host-associated
11.408305	-3.9922123	Engineered
9.196483	-4.322578	Environmental
9.208144	-4.32884	Environmental
10.085603	-5.1800513	Environmental
9.271324	-5.9901695	Environmental
9.593132	-6.0278854	Environmental
10.337874	-2.8198838	Environmental
10.43623	-3.5661678	Environmental
3.2372634	10.077556	Engineered
3.0214715	7.8961654	Host-associated
2.5060215	4.4417562	Host-associated
1.6934975	7.8691936	Host-associated
5.07097	9.030228	Host-associated
10.175508	-6.1980033	Environmental
-4.934853	-0.6982189	Environmental
-4.642037	-0.9944992	Environmental
2.7125752	3.6554027	Engineered
2.6944165	3.540923	Engineered
3.7082918	10.736726	Host-associated
2.3537219	2.1162174	Engineered
2.6011112	3.6824303	Engineered
23.73409	4.499201	Environmental
23.450504	4.7963433	Environmental
23.539133	4.9723506	Environmental
4.1726074	2.149858	Host-associated
4.211979	2.2697585	Host-associated
4.8537827	2.0990279	Host-associated
4.8805447	2.1136537	Host-associated
4.334198	2.17425	Host-associated
4.8185744	2.1529486	Host-associated
3.5833654	9.389286	Host-associated
3.1951458	10.3644085	Host-associated
4.5619297	9.351762	Host-associated
3.7606325	10.662382	Host-associated
3.8725553	9.2005205	Host-associated
2.059703	8.315449	Host-associated
3.3016155	10.354578	Host-associated
0.26601693	5.2524967	Host-associated
3.7829282	8.992347	Host-associated
3.3399255	10.409904	Host-associated
3.0450354	11.0378685	Host-associated
0.0800751	5.4261527	Host-associated
0.25780094	5.3836384	Host-associated
10.196087	-5.72264	Environmental
12.242763	-5.4178767	Environmental
10.038842	-5.7117934	Environmental
26.17417	7.9560213	Environmental
23.517502	5.0047812	Environmental
2.7591105	4.215897	Host-associated
2.7522857	3.570119	Host-associated
2.7388408	4.5222154	Environmental
4.777407	12.014222	Host-associated
4.292812	11.592383	Host-associated
3.3495512	8.222535	Engineered
23.098038	5.313924	Environmental
23.123148	5.3090496	Environmental
12.747	-6.0642505	Environmental
12.801017	-6.0101213	Environmental
12.9065695	-6.0350027	Environmental
12.907844	-6.005077	Environmental
11.38976	-4.058784	Environmental
3.5232608	10.735336	Host-associated
13.215452	-4.947361	Environmental
2.8571773	4.300949	Host-associated
3.8996186	11.527974	Host-associated
4.2858133	11.5303135	Host-associated
4.3876867	11.589409	Host-associated
3.9165332	11.567987	Host-associated
4.2994194	11.628442	Host-associated
4.5038157	9.383433	Host-associated
3.897152	11.537795	Host-associated
4.1789527	11.708846	Host-associated
4.288568	11.593492	Host-associated
4.6909	2.3457627	Host-associated
1.9139603	7.7042212	Host-associated
2.2667787	8.027239	Host-associated
3.0836735	8.328278	Host-associated
3.122333	8.572335	Host-associated
3.12277	8.579724	Host-associated
1.5072932	9.430793	Host-associated
3.041629	3.679252	Host-associated
10.895587	-3.556376	Environmental
10.6077385	-3.2510207	Environmental
10.638477	-3.4630294	Environmental
10.704013	-3.4564307	Environmental
23.267792	4.493262	Engineered
11.839559	-4.734341	Environmental
9.977633	-5.774746	Environmental
9.9460945	-5.6389227	Environmental
12.06319	-5.4703217	Environmental
10.120729	-5.8272204	Environmental
12.466647	-5.537513	Environmental
12.478422	-5.0367656	Environmental
12.409282	-5.3297563	Environmental
12.807689	-5.025799	Environmental
12.775404	-4.8293037	Environmental
12.779652	-5.0039477	Environmental
12.584936	-4.8786583	Environmental
12.254503	-5.626336	Environmental
12.843038	-4.7187023	Environmental
23.428905	4.9524612	Environmental
12.853934	-4.9498262	Environmental
23.802834	3.8265195	Environmental
24.271168	4.368929	Environmental
23.753954	3.8988388	Environmental
23.785704	3.8788686	Environmental
24.235043	4.3416023	Environmental
23.762152	3.8331215	Environmental
23.826965	3.937934	Environmental
23.78632	3.879586	Environmental
23.887087	3.909874	Environmental
24.271223	4.3666377	Environmental
23.86125	3.952484	Environmental
24.067343	4.192312	Environmental
24.153587	4.2759805	Environmental
11.193148	-4.291334	Environmental
11.306739	-4.2582498	Environmental
12.658764	-5.2524304	Environmental
-4.760894	-0.8753732	Environmental
12.115344	-4.975389	Environmental
12.79174	-6.0030065	Environmental
12.034678	-4.796652	Environmental
12.107223	-4.8718553	Environmental
-4.9893575	-0.64323443	Environmental
-4.791057	-0.8448398	Environmental
-4.9425826	-0.69063675	Environmental
3.078422	3.6344461	Engineered
5.0464616	9.119621	Host-associated
3.095394	9.985642	Host-associated
3.0462248	10.943474	Host-associated
3.0779707	10.681242	Engineered
2.7249117	10.86386	Host-associated
11.32546	-3.8134227	Environmental
10.274779	-4.493083	Environmental
10.201386	-4.5566387	Environmental
10.500246	-3.1074052	Environmental
10.007384	-4.894211	Environmental
10.049538	-5.13678	Environmental
11.33124	-3.8242793	Environmental
23.118412	5.2883396	Environmental
23.096828	5.295036	Environmental
2.799437	4.6068354	Host-associated
2.6641462	9.380176	Host-associated
3.054322	9.949545	Host-associated
1.2505391	9.6349	Host-associated
3.1279342	4.786348	Host-associated
2.7986224	4.493746	Host-associated
4.740246	12.01068	Host-associated
2.7391872	4.632142	Host-associated
3.0114696	9.830847	Host-associated
2.9079318	4.0355206	Host-associated
4.7149396	11.919859	Host-associated
4.7739925	12.016748	Host-associated
4.802325	12.042745	Host-associated
5.518038	9.026725	Host-associated
6.315101	8.926811	Host-associated
2.633526	4.6027994	Engineered
3.1626878	10.830401	Host-associated
12.894548	-4.9974685	Environmental
13.204433	-4.7712007	Environmental
12.777168	-5.904569	Environmental
12.796673	-6.0024147	Environmental
2.4078074	2.147027	Host-associated
0.43447688	5.248196	Engineered
3.0691566	4.530142	Host-associated
2.937854	3.9939785	Host-associated
0.2749732	5.3592935	Host-associated
2.661075	4.7059445	Host-associated
4.299729	2.596269	Host-associated
4.463968	9.405743	Engineered
4.8844333	2.2707818	Host-associated
2.8591943	10.802339	Engineered
13.13715	-4.8499513	Environmental
2.636006	4.9819393	Engineered
2.1867595	9.303012	Engineered
4.4389925	9.492922	Engineered
10.116993	-6.1916127	Engineered
9.973203	-5.614654	Engineered
4.20445	9.005182	Host-associated
4.2689667	9.063649	Host-associated
2.3682275	2.130607	Engineered
2.410931	2.1897311	Engineered
2.416528	2.181886	Engineered
2.3544476	2.1150053	Engineered
2.4246771	2.1742249	Engineered
2.6030092	2.4754906	Engineered
2.6540205	2.5334795	Engineered
2.3234394	2.0834708	Engineered
9.355803	-5.9108815	Engineered
0.32892686	5.3931932	Host-associated
1.1652144	9.725844	Host-associated
4.079926	11.68368	Host-associated
3.2592938	10.569968	Host-associated
1.1775068	9.78304	Host-associated
23.40542	4.2796245	Engineered
23.510635	4.173231	Engineered
23.316607	4.3888454	Engineered
23.220972	4.603869	Engineered
11.38116	-3.8899107	Environmental
9.19627	-4.339551	Environmental
5.104907	9.022256	Host-associated
6.372524	8.927451	Host-associated
4.362595	3.0728512	Engineered
2.830989	4.00343	Engineered
3.2800305	10.556371	Host-associated
3.3300261	11.105364	Host-associated
10.066968	-5.5977426	Host-associated
6.3654175	8.899627	Host-associated
12.756979	-5.6616244	Environmental
0.36004174	5.186719	Host-associated
4.4669127	9.401579	Host-associated
4.3145084	2.5076182	Host-associated
4.5369005	9.31241	Host-associated
1.4864266	9.418163	Host-associated
4.2127666	2.3727076	Host-associated
23.429031	4.9682226	Environmental
23.607143	4.9132433	Environmental
11.272134	-4.2039804	Environmental
12.561889	-5.764239	Environmental
12.935784	-6.056248	Environmental
13.29438	-4.714959	Environmental
12.133434	-5.019124	Environmental
12.944788	-6.1153674	Environmental
12.759826	-4.9577785	Environmental
23.195751	5.1998906	Environmental
23.182217	5.2348943	Environmental
2.0118048	7.623708	Host-associated
0.18690896	5.3327155	Host-associated
3.173085	8.648855	Host-associated
2.6403713	3.995158	Engineered
11.306237	-3.9981718	Engineered
11.308829	-3.7760017	Engineered
10.4292345	-2.9680316	Engineered
26.050652	7.831942	Environmental
26.090117	7.871326	Environmental
26.135569	7.91664	Environmental
26.109999	7.8909984	Environmental
26.113804	7.8949347	Environmental
26.070065	7.8511844	Environmental
12.872276	-5.855769	Environmental
26.060926	7.8369026	Environmental
11.501307	-4.224594	Environmental
10.736994	-3.4988263	Environmental
12.950364	-4.5440793	Environmental
12.594869	-5.3399096	Environmental
9.1697035	-4.307297	Environmental
9.191932	-4.3147416	Environmental
9.204505	-4.3414907	Environmental
9.179574	-4.315143	Environmental
3.023529	3.700031	Engineered
11.438903	-3.9484882	Environmental
2.9898517	4.485976	Host-associated
10.122823	-4.740749	Environmental
9.818942	-4.4227095	Environmental
9.769083	-4.359541	Environmental
9.709167	-4.431438	Environmental
9.831748	-4.335058	Environmental
10.104277	-4.7164807	Environmental
11.431376	-3.8141952	Environmental
9.200677	-6.1209064	Environmental
9.307999	-6.1171393	Environmental
9.296001	-5.9701066	Environmental
9.274829	-6.101945	Environmental
9.303623	-6.0344243	Environmental
9.289004	-5.9318604	Environmental
9.5514555	-6.0255036	Environmental
9.612147	-6.0692368	Environmental
9.54478	-6.0915213	Environmental
9.224636	-6.219172	Environmental
10.302146	-2.7918916	Environmental
10.308009	-2.7793798	Environmental
10.36104	-2.8762271	Environmental
10.452957	-3.4059675	Environmental
10.27694	-3.9976597	Environmental
10.475723	-3.7739701	Environmental
10.175822	-6.2119102	Environmental
10.401619	-3.7125466	Environmental
10.232375	-6.261307	Environmental
1.7565473	8.445532	Host-associated
-4.7026987	-0.9340061	Environmental
23.507366	4.9853554	Environmental
4.084925	11.648884	Host-associated
0.2885062	5.6615596	Host-associated
1.9120393	8.965411	Host-associated
4.7197137	11.971549	Host-associated
3.9336357	11.538312	Host-associated
5.5013356	8.999522	Host-associated
4.4342833	11.502102	Host-associated
4.3742356	11.591345	Engineered
3.0735977	9.487147	Engineered
3.1442752	9.929448	Engineered
3.3802133	8.139768	Engineered
4.368082	2.9393756	Engineered
0.0011946672	5.373471	Engineered
6.401556	8.968565	Host-associated
3.1052446	8.27054	Host-associated
6.383875	8.93934	Host-associated
5.0594516	9.063735	Host-associated
4.310823	3.137644	Host-associated
3.2054477	7.996268	Host-associated
0.4164633	5.456305	Host-associated
1.4149606	9.493274	Host-associated
0.010900688	5.4501615	Host-associated
2.7994657	10.609967	Host-associated
3.0819476	9.9952545	Host-associated
1.1160777	9.755544	Host-associated
4.4173265	2.9995534	Host-associated
2.935701	4.506937	Host-associated
1.818493	7.93959	Host-associated
3.499661	8.130322	Host-associated
5.1092176	9.074235	Host-associated
6.3123384	8.8618965	Host-associated
6.281579	8.885255	Host-associated
2.9639099	3.9239502	Host-associated
0.54021686	5.1128397	Host-associated
3.4350877	8.207661	Host-associated
5.20407	9.203911	Host-associated
3.441412	8.22432	Host-associated
1.2243519	9.647952	Host-associated
1.8458396	8.519198	Host-associated
6.3660526	8.909892	Host-associated
4.4841046	9.099558	Host-associated
0.14437212	5.3623343	Host-associated
1.2243332	9.650561	Host-associated
2.9891114	3.653427	Host-associated
2.0172834	7.9261756	Host-associated
2.9737935	3.6810641	Host-associated
2.2161942	7.726623	Host-associated
3.0577092	8.780005	Host-associated
3.011775	4.474382	Engineered
3.036906	10.786952	Host-associated
1.7252514	7.847157	Host-associated
2.083413	7.9610476	Host-associated
2.9426436	10.986515	Host-associated
1.6262205	7.7582726	Host-associated
1.6650178	7.9322343	Host-associated
1.656734	7.789336	Host-associated
3.4607904	8.140605	Host-associated
1.7547377	8.259667	Host-associated
0.058286857	5.504961	Host-associated
3.0397468	10.714056	Host-associated
6.2324862	8.924461	Host-associated
1.9564806	7.899776	Host-associated
4.1916723	9.2897005	Host-associated
1.1674635	9.722531	Host-associated
1.9428086	8.32352	Host-associated
3.464418	8.0820875	Host-associated
5.556563	9.019449	Host-associated
4.9718113	9.13342	Host-associated
5.129043	9.004463	Host-associated
1.4872216	9.446924	Host-associated
2.072686	7.9003887	Host-associated
5.2205296	9.297709	Host-associated
1.7246113	7.851179	Host-associated
2.9421625	9.7435465	Host-associated
1.2739247	9.614824	Host-associated
4.3110213	2.560774	Host-associated
4.710715	2.1114087	Host-associated
13.234066	-4.686973	Environmental
10.747142	-3.4820113	Environmental
13.0392475	-4.8571405	Environmental
12.97324	-4.5942163	Environmental
4.357071	2.094471	Host-associated
10.006003	-5.65724	Environmental
-4.6852407	-0.9517171	Environmental
-4.7177615	-0.91929454	Environmental
-4.6771903	-0.959813	Environmental
-4.7634497	-0.873168	Environmental
-4.9731474	-0.6601	Environmental
-4.737634	-0.8994587	Environmental
-4.960303	-0.67302513	Environmental
-4.6910386	-0.9460389	Environmental
