# Supplementary material for: Genomic language model predicts protein co-regulation and function
Source: Nat Commun. 2024 Apr 3;15:2880. doi: 10.1038/s41467-024-46947-9 (PMC10991518; doi:10.1038/s41467-024-46947-9)
Supplement: Supplementary file 4 — Source Data [file 41467_2024_46947_MOESM4_ESM.zip › Source_data/Supplementary_figure_source_data/supplementary_figure_7c_source_data.tsv]

UMAP1	UMAP2	label
2.611352	5.5505633	TnsC-like AAA+ (manually inspected)
6.3599453	7.1165714	Other AAA+ (Structural homologs of TnsC, functionally unrelated)
6.3067718	7.1607404	Other AAA+ (Structural homologs of TnsC, functionally unrelated)
5.875451	13.678269	TnsC-like AAA+ (manually inspected)
5.786745	13.663393	TnsC-like AAA+ (manually inspected)
5.898915	13.65432	TnsC-like AAA+ (manually inspected)
5.887969	13.700945	TnsC-like AAA+ (manually inspected)
9.846138	12.02874	Other AAA+ (Structural homologs of TnsC, functionally unrelated)
8.719061	14.309966	TnsC-like AAA+ (manually inspected)
8.805552	14.277757	TnsC-like AAA+ (manually inspected)
8.760942	14.263355	Other AAA+ (Structural homologs of TnsC, functionally unrelated)
2.4627006	5.445335	TnsC-like AAA+ (manually inspected)
1.9869719	5.2668166	TnsC-like AAA+ (manually inspected)
2.4396029	5.4687777	TnsC-like AAA+ (manually inspected)
2.4713857	5.4608893	TnsC-like AAA+ (manually inspected)
2.407845	5.4389277	TnsC-like AAA+ (manually inspected)
1.9576867	5.2184377	TnsC-like AAA+ (manually inspected)
2.4765124	5.482837	TnsC-like AAA+ (manually inspected)
1.9277084	5.2616987	TnsC-like AAA+ (manually inspected)
2.080016	5.2959003	TnsC-like AAA+ (manually inspected)
1.5454365	4.9441047	TnsC-like AAA+ (manually inspected)
2.2019033	5.360603	TnsC-like AAA+ (manually inspected)
2.332115	5.4012938	TnsC-like AAA+ (manually inspected)
1.5554297	4.8448586	TnsC-like AAA+ (manually inspected)
1.8995702	5.2311954	TnsC-like AAA+ (manually inspected)
1.9099417	5.2078853	TnsC-like AAA+ (manually inspected)
2.2855356	5.4387503	TnsC-like AAA+ (manually inspected)
2.259257	5.373528	TnsC-like AAA+ (manually inspected)
1.936195	5.2087665	TnsC-like AAA+ (manually inspected)
2.3886237	5.4369063	TnsC-like AAA+ (manually inspected)
2.375152	5.443789	TnsC-like AAA+ (manually inspected)
2.2662728	5.400517	TnsC-like AAA+ (manually inspected)
2.5008142	5.4802113	TnsC-like AAA+ (manually inspected)
9.93813	5.821025	TnsC-like AAA+ (manually inspected)
9.90678	5.9212303	TnsC-like AAA+ (manually inspected)
9.956698	5.8663626	TnsC-like AAA+ (manually inspected)
9.8933115	5.930595	TnsC-like AAA+ (manually inspected)
10.170774	5.9702444	TnsC-like AAA+ (manually inspected)
10.215947	5.9198294	TnsC-like AAA+ (manually inspected)
10.137464	6.0323553	TnsC-like AAA+ (manually inspected)
10.119146	6.0424056	TnsC-like AAA+ (manually inspected)
9.944454	5.903453	TnsC-like AAA+ (manually inspected)
9.986068	5.843489	TnsC-like AAA+ (manually inspected)
10.147673	5.9668922	TnsC-like AAA+ (manually inspected)
10.048067	5.939697	TnsC-like AAA+ (manually inspected)
9.823051	5.7381177	TnsC-like AAA+ (manually inspected)
9.977241	6.0104322	TnsC-like AAA+ (manually inspected)
6.5708723	6.3322535	Other AAA+ (Structural homologs of TnsC, functionally unrelated)
0.020736683	5.0801272	TnsC-like AAA+ (manually inspected)
1.6288747	4.3954806	TnsC-like AAA+ (manually inspected)
10.3284855	4.7477674	TnsC-like AAA+ (manually inspected)
7.9510164	12.780634	TnsC-like AAA+ (manually inspected)
10.472704	4.661049	TnsC-like AAA+ (manually inspected)
10.454947	4.648548	TnsC-like AAA+ (manually inspected)
10.640571	4.599844	TnsC-like AAA+ (manually inspected)
10.6636505	4.605768	TnsC-like AAA+ (manually inspected)
10.635317	4.6028976	TnsC-like AAA+ (manually inspected)
10.72197	4.6187563	TnsC-like AAA+ (manually inspected)
10.543486	4.635805	TnsC-like AAA+ (manually inspected)
10.528624	4.594533	TnsC-like AAA+ (manually inspected)
10.722991	4.5175986	TnsC-like AAA+ (manually inspected)
10.68146	4.521087	TnsC-like AAA+ (manually inspected)
8.607382	14.396002	Other AAA+ (Structural homologs of TnsC, functionally unrelated)
2.6219563	5.5500674	TnsC-like AAA+ (manually inspected)
10.065801	4.5054865	TnsC-like AAA+ (manually inspected)
10.140875	4.5231013	TnsC-like AAA+ (manually inspected)
7.173906	12.769025	TnsC-like AAA+ (manually inspected)
6.8418264	13.052309	TnsC-like AAA+ (manually inspected)
6.8404474	13.052849	TnsC-like AAA+ (manually inspected)
6.736457	13.143892	TnsC-like AAA+ (manually inspected)
6.8763437	13.017249	TnsC-like AAA+ (manually inspected)
6.69197	13.191163	TnsC-like AAA+ (manually inspected)
7.57946	12.601822	TnsC-like AAA+ (manually inspected)
7.5886846	12.535508	TnsC-like AAA+ (manually inspected)
7.5655994	12.655478	TnsC-like AAA+ (manually inspected)
7.532183	12.69914	TnsC-like AAA+ (manually inspected)
8.551855	12.069154	TnsC-like AAA+ (manually inspected)
6.759995	13.133597	TnsC-like AAA+ (manually inspected)
6.935023	12.9771595	TnsC-like AAA+ (manually inspected)
6.7431054	13.148269	TnsC-like AAA+ (manually inspected)
8.254164	12.06004	TnsC-like AAA+ (manually inspected)
7.7061663	12.562623	TnsC-like AAA+ (manually inspected)
19.316336	5.4202895	TnsC-like AAA+ (manually inspected)
8.908029	11.992495	TnsC-like AAA+ (manually inspected)
19.326134	5.34969	TnsC-like AAA+ (manually inspected)
8.672985	11.184252	TnsC-like AAA+ (manually inspected)
8.618	11.380741	TnsC-like AAA+ (manually inspected)
7.005345	10.379591	TnsC-like AAA+ (manually inspected)
8.7588215	14.25321	TnsC-like AAA+ (manually inspected)
8.763909	14.251438	TnsC-like AAA+ (manually inspected)
11.37027	12.418165	Other AAA+ (Structural homologs of TnsC, functionally unrelated)
11.362229	12.450015	Other AAA+ (Structural homologs of TnsC, functionally unrelated)
11.257379	12.374956	Other AAA+ (Structural homologs of TnsC, functionally unrelated)
11.360492	12.418782	Other AAA+ (Structural homologs of TnsC, functionally unrelated)
11.337269	12.426636	Other AAA+ (Structural homologs of TnsC, functionally unrelated)
11.24884	12.37027	Other AAA+ (Structural homologs of TnsC, functionally unrelated)
6.5633497	6.21061	Other AAA+ (Structural homologs of TnsC, functionally unrelated)
9.8563795	4.36469	TnsC-like AAA+ (manually inspected)
9.821543	4.324646	TnsC-like AAA+ (manually inspected)
9.887131	4.388754	TnsC-like AAA+ (manually inspected)
9.8271475	4.320363	TnsC-like AAA+ (manually inspected)
9.765129	4.2672987	TnsC-like AAA+ (manually inspected)
9.778694	4.2736025	TnsC-like AAA+ (manually inspected)
9.808758	4.298654	TnsC-like AAA+ (manually inspected)
10.548992	13.2249775	TnsC-like AAA+ (manually inspected)
10.578776	13.14537	TnsC-like AAA+ (manually inspected)
9.79013	14.259436	TnsC-like AAA+ (manually inspected)
10.007864	14.003622	TnsC-like AAA+ (manually inspected)
9.506895	14.046318	TnsC-like AAA+ (manually inspected)
9.451208	13.904989	TnsC-like AAA+ (manually inspected)
9.633169	14.064017	TnsC-like AAA+ (manually inspected)
9.789808	14.237826	TnsC-like AAA+ (manually inspected)
9.847679	14.205768	TnsC-like AAA+ (manually inspected)
9.870273	14.208811	TnsC-like AAA+ (manually inspected)
9.8860235	14.291459	TnsC-like AAA+ (manually inspected)
9.873554	14.249278	TnsC-like AAA+ (manually inspected)
9.844617	14.298868	TnsC-like AAA+ (manually inspected)
9.756615	14.207196	TnsC-like AAA+ (manually inspected)
9.864519	14.264752	TnsC-like AAA+ (manually inspected)
9.579268	14.121228	TnsC-like AAA+ (manually inspected)
9.951767	14.038784	TnsC-like AAA+ (manually inspected)
10.060268	14.065555	TnsC-like AAA+ (manually inspected)
2.587802	3.32686	Other AAA+ (Structural homologs of TnsC, functionally unrelated)
10.479603	13.926374	TnsC-like AAA+ (manually inspected)
10.351076	5.1132793	Other AAA+ (Structural homologs of TnsC, functionally unrelated)
2.7260785	5.648831	TnsC-like AAA+ (manually inspected)
10.15355	4.584437	TnsC-like AAA+ (manually inspected)
9.021435	12.281244	TnsC-like AAA+ (manually inspected)
19.280619	5.0373135	TnsC-like AAA+ (manually inspected)
9.03514	12.386162	TnsC-like AAA+ (manually inspected)
10.34551	12.590239	TnsC-like AAA+ (manually inspected)
10.524953	12.524809	TnsC-like AAA+ (manually inspected)
10.488523	12.610782	TnsC-like AAA+ (manually inspected)
10.2633705	12.485878	TnsC-like AAA+ (manually inspected)
10.185434	12.477895	TnsC-like AAA+ (manually inspected)
10.173801	12.461812	TnsC-like AAA+ (manually inspected)
5.603598	11.416469	TnsC-like AAA+ (manually inspected)
6.2742367	7.1889358	Other AAA+ (Structural homologs of TnsC, functionally unrelated)
6.233627	7.235426	Other AAA+ (Structural homologs of TnsC, functionally unrelated)
6.2116375	7.260239	Other AAA+ (Structural homologs of TnsC, functionally unrelated)
6.270797	7.202417	Other AAA+ (Structural homologs of TnsC, functionally unrelated)
6.23105	7.2375393	Other AAA+ (Structural homologs of TnsC, functionally unrelated)
6.278731	7.1961246	Other AAA+ (Structural homologs of TnsC, functionally unrelated)
6.2498355	7.222393	Other AAA+ (Structural homologs of TnsC, functionally unrelated)
10.696544	12.730368	TnsC-like AAA+ (manually inspected)
9.893445	13.805445	TnsC-like AAA+ (manually inspected)
6.7057104	5.992147	Other AAA+ (Structural homologs of TnsC, functionally unrelated)
6.6830673	6.0151544	Other AAA+ (Structural homologs of TnsC, functionally unrelated)
6.7006035	5.9886184	Other AAA+ (Structural homologs of TnsC, functionally unrelated)
3.773067	2.6727514	Other AAA+ (Structural homologs of TnsC, functionally unrelated)
3.7742453	2.7251096	Other AAA+ (Structural homologs of TnsC, functionally unrelated)
3.7280421	2.739224	Other AAA+ (Structural homologs of TnsC, functionally unrelated)
3.733669	2.7517018	Other AAA+ (Structural homologs of TnsC, functionally unrelated)
3.4852571	2.8595815	Other AAA+ (Structural homologs of TnsC, functionally unrelated)
3.5517766	2.8373017	Other AAA+ (Structural homologs of TnsC, functionally unrelated)
3.566994	2.8247504	Other AAA+ (Structural homologs of TnsC, functionally unrelated)
3.546252	2.8598673	Other AAA+ (Structural homologs of TnsC, functionally unrelated)
3.5468192	2.855954	Other AAA+ (Structural homologs of TnsC, functionally unrelated)
3.4988945	2.8967965	Other AAA+ (Structural homologs of TnsC, functionally unrelated)
2.1788247	4.3257127	TnsC-like AAA+ (manually inspected)
10.33539	6.089291	Other AAA+ (Structural homologs of TnsC, functionally unrelated)
10.437176	6.1852813	Other AAA+ (Structural homologs of TnsC, functionally unrelated)
10.5575285	12.597598	TnsC-like AAA+ (manually inspected)
10.558398	12.627189	TnsC-like AAA+ (manually inspected)
10.675232	12.569793	TnsC-like AAA+ (manually inspected)
10.550371	12.605106	TnsC-like AAA+ (manually inspected)
5.844819	13.703219	TnsC-like AAA+ (manually inspected)
11.259138	14.303401	TnsC-like AAA+ (manually inspected)
11.376176	14.393455	TnsC-like AAA+ (manually inspected)
11.257163	14.304259	TnsC-like AAA+ (manually inspected)
11.338145	14.418138	TnsC-like AAA+ (manually inspected)
11.365809	14.388408	TnsC-like AAA+ (manually inspected)
11.375224	14.376929	TnsC-like AAA+ (manually inspected)
11.313632	14.370703	TnsC-like AAA+ (manually inspected)
11.154477	14.26316	TnsC-like AAA+ (manually inspected)
4.807576	8.800683	TnsC-like AAA+ (manually inspected)
4.775639	8.777673	TnsC-like AAA+ (manually inspected)
4.851542	8.838724	TnsC-like AAA+ (manually inspected)
4.8228164	8.810118	TnsC-like AAA+ (manually inspected)
4.947877	8.89057	TnsC-like AAA+ (manually inspected)
4.9822526	8.889843	TnsC-like AAA+ (manually inspected)
5.0360084	8.923153	TnsC-like AAA+ (manually inspected)
5.052586	8.921098	TnsC-like AAA+ (manually inspected)
5.0025287	8.888471	TnsC-like AAA+ (manually inspected)
2.1378946	3.9829113	TnsC-like AAA+ (manually inspected)
10.313663	14.006762	TnsC-like AAA+ (manually inspected)
10.170496	14.088068	TnsC-like AAA+ (manually inspected)
11.285652	12.459169	Other AAA+ (Structural homologs of TnsC, functionally unrelated)
11.283353	12.487871	Other AAA+ (Structural homologs of TnsC, functionally unrelated)
10.307229	5.992369	TnsC-like AAA+ (manually inspected)
2.6457682	2.8766527	TnsC-like AAA+ (manually inspected)
2.5163546	2.973009	TnsC-like AAA+ (manually inspected)
2.4873805	2.9860754	TnsC-like AAA+ (manually inspected)
2.5189419	2.9851491	TnsC-like AAA+ (manually inspected)
2.539421	2.9661932	TnsC-like AAA+ (manually inspected)
2.5222154	3.021216	TnsC-like AAA+ (manually inspected)
2.4462135	3.0223863	TnsC-like AAA+ (manually inspected)
2.7193837	2.9021287	TnsC-like AAA+ (manually inspected)
10.294816	6.127922	TnsC-like AAA+ (manually inspected)
-3.4220126	8.890898	TnsC-like AAA+ (manually inspected)
-3.406351	8.87497	TnsC-like AAA+ (manually inspected)
-3.3389933	8.9701395	TnsC-like AAA+ (manually inspected)
3.222844	2.8963175	TnsC-like AAA+ (manually inspected)
2.908833	2.8393414	TnsC-like AAA+ (manually inspected)
5.6400948	10.825297	TnsC-like AAA+ (manually inspected)
10.242421	12.389364	Other AAA+ (Structural homologs of TnsC, functionally unrelated)
8.146152	11.513969	TnsC-like AAA+ (manually inspected)
6.589405	6.8244834	Other AAA+ (Structural homologs of TnsC, functionally unrelated)
6.5963435	6.845205	Other AAA+ (Structural homologs of TnsC, functionally unrelated)
6.5807214	6.82245	Other AAA+ (Structural homologs of TnsC, functionally unrelated)
6.567961	6.8733287	Other AAA+ (Structural homologs of TnsC, functionally unrelated)
5.735765	13.929094	TnsC-like AAA+ (manually inspected)
9.194067	13.516407	TnsC-like AAA+ (manually inspected)
9.108495	13.424049	TnsC-like AAA+ (manually inspected)
9.235208	13.578719	TnsC-like AAA+ (manually inspected)
9.188184	13.537953	TnsC-like AAA+ (manually inspected)
6.42224	11.084181	TnsC-like AAA+ (manually inspected)
6.392717	11.066846	TnsC-like AAA+ (manually inspected)
6.7588735	5.9290934	Other AAA+ (Structural homologs of TnsC, functionally unrelated)
6.764509	5.9161153	Other AAA+ (Structural homologs of TnsC, functionally unrelated)
6.701175	5.9751534	Other AAA+ (Structural homologs of TnsC, functionally unrelated)
2.1163359	4.199791	TnsC-like AAA+ (manually inspected)
2.0483553	4.152719	TnsC-like AAA+ (manually inspected)
11.358706	12.487984	Other AAA+ (Structural homologs of TnsC, functionally unrelated)
5.209317	9.02631	TnsC-like AAA+ (manually inspected)
5.1025214	8.920719	TnsC-like AAA+ (manually inspected)
5.6146064	11.304326	TnsC-like AAA+ (manually inspected)
1.600117	4.69974	TnsC-like AAA+ (manually inspected)
12.181119	13.745038	Other AAA+ (Structural homologs of TnsC, functionally unrelated)
12.168143	13.752648	Other AAA+ (Structural homologs of TnsC, functionally unrelated)
12.149331	13.72426	Other AAA+ (Structural homologs of TnsC, functionally unrelated)
12.219699	13.762029	Other AAA+ (Structural homologs of TnsC, functionally unrelated)
12.204723	13.775161	Other AAA+ (Structural homologs of TnsC, functionally unrelated)
12.169363	13.743875	Other AAA+ (Structural homologs of TnsC, functionally unrelated)
5.783434	13.959586	TnsC-like AAA+ (manually inspected)
-2.4934437	8.876286	TnsC-like AAA+ (manually inspected)
-5.0258026	7.7633667	Other AAA+ (Structural homologs of TnsC, functionally unrelated)
-4.123884	8.862723	Other AAA+ (Structural homologs of TnsC, functionally unrelated)
-4.8473797	7.4062476	Other AAA+ (Structural homologs of TnsC, functionally unrelated)
-5.184159	8.603987	Other AAA+ (Structural homologs of TnsC, functionally unrelated)
-4.714526	7.3379574	Other AAA+ (Structural homologs of TnsC, functionally unrelated)
-4.9326487	7.4458637	Other AAA+ (Structural homologs of TnsC, functionally unrelated)
-2.1326153	8.7581625	Other AAA+ (Structural homologs of TnsC, functionally unrelated)
-4.749994	7.282848	Other AAA+ (Structural homologs of TnsC, functionally unrelated)
-5.1908326	7.71709	Other AAA+ (Structural homologs of TnsC, functionally unrelated)
-2.8855846	9.037634	Other AAA+ (Structural homologs of TnsC, functionally unrelated)
-5.0021214	7.5965056	Other AAA+ (Structural homologs of TnsC, functionally unrelated)
-2.7132156	8.96268	Other AAA+ (Structural homologs of TnsC, functionally unrelated)
-3.1033223	9.202361	Other AAA+ (Structural homologs of TnsC, functionally unrelated)
-4.936667	7.448015	Other AAA+ (Structural homologs of TnsC, functionally unrelated)
-4.915439	8.020161	Other AAA+ (Structural homologs of TnsC, functionally unrelated)
-2.506426	8.868932	TnsC-like AAA+ (manually inspected)
-4.827981	7.2734976	Other AAA+ (Structural homologs of TnsC, functionally unrelated)
-4.8283257	7.9447246	Other AAA+ (Structural homologs of TnsC, functionally unrelated)
-5.7524605	8.185185	Other AAA+ (Structural homologs of TnsC, functionally unrelated)
-4.806938	7.8844447	Other AAA+ (Structural homologs of TnsC, functionally unrelated)
-4.813407	8.004665	Other AAA+ (Structural homologs of TnsC, functionally unrelated)
-4.776365	7.8142066	Other AAA+ (Structural homologs of TnsC, functionally unrelated)
-5.530006	8.181358	Other AAA+ (Structural homologs of TnsC, functionally unrelated)
-4.786749	7.4475856	Other AAA+ (Structural homologs of TnsC, functionally unrelated)
-5.7460866	8.579817	Other AAA+ (Structural homologs of TnsC, functionally unrelated)
-4.6990156	7.4576583	Other AAA+ (Structural homologs of TnsC, functionally unrelated)
-2.383228	8.8395605	TnsC-like AAA+ (manually inspected)
-3.0698156	9.138658	TnsC-like AAA+ (manually inspected)
-3.038372	9.163974	TnsC-like AAA+ (manually inspected)
-3.0335782	9.128986	TnsC-like AAA+ (manually inspected)
-2.8783102	9.029569	TnsC-like AAA+ (manually inspected)
-3.153549	9.130493	TnsC-like AAA+ (manually inspected)
-5.6637416	8.592484	Other AAA+ (Structural homologs of TnsC, functionally unrelated)
-5.4236197	7.98514	Other AAA+ (Structural homologs of TnsC, functionally unrelated)
-3.1565588	9.234944	TnsC-like AAA+ (manually inspected)
-2.099657	8.806036	TnsC-like AAA+ (manually inspected)
-2.1160872	8.784278	TnsC-like AAA+ (manually inspected)
-4.709646	7.252906	Other AAA+ (Structural homologs of TnsC, functionally unrelated)
-5.3870554	8.453607	Other AAA+ (Structural homologs of TnsC, functionally unrelated)
-4.857085	7.3459044	Other AAA+ (Structural homologs of TnsC, functionally unrelated)
-4.131251	8.849693	Other AAA+ (Structural homologs of TnsC, functionally unrelated)
-4.8948984	7.296726	Other AAA+ (Structural homologs of TnsC, functionally unrelated)
-5.7259808	7.929867	Other AAA+ (Structural homologs of TnsC, functionally unrelated)
-5.649708	8.146913	Other AAA+ (Structural homologs of TnsC, functionally unrelated)
-5.424889	7.900786	Other AAA+ (Structural homologs of TnsC, functionally unrelated)
-5.1318016	8.35308	Other AAA+ (Structural homologs of TnsC, functionally unrelated)
-4.4187665	8.715171	Other AAA+ (Structural homologs of TnsC, functionally unrelated)
-4.091457	8.895679	Other AAA+ (Structural homologs of TnsC, functionally unrelated)
-5.8467193	8.102263	Other AAA+ (Structural homologs of TnsC, functionally unrelated)
-5.7087097	8.481931	Other AAA+ (Structural homologs of TnsC, functionally unrelated)
-5.7291975	7.9769726	Other AAA+ (Structural homologs of TnsC, functionally unrelated)
-2.5597315	8.905586	TnsC-like AAA+ (manually inspected)
-2.065609	8.831517	TnsC-like AAA+ (manually inspected)
-2.0589867	8.8357115	TnsC-like AAA+ (manually inspected)
-5.0583696	8.332652	Other AAA+ (Structural homologs of TnsC, functionally unrelated)
-4.7990456	8.531507	Other AAA+ (Structural homologs of TnsC, functionally unrelated)
-4.7747836	7.930786	Other AAA+ (Structural homologs of TnsC, functionally unrelated)
-3.0891218	9.088161	TnsC-like AAA+ (manually inspected)
-3.966785	8.923387	Other AAA+ (Structural homologs of TnsC, functionally unrelated)
-5.2762856	8.300794	Other AAA+ (Structural homologs of TnsC, functionally unrelated)
-2.0542216	8.802809	TnsC-like AAA+ (manually inspected)
-5.948899	8.086877	Other AAA+ (Structural homologs of TnsC, functionally unrelated)
-2.1213343	8.78771	TnsC-like AAA+ (manually inspected)
-2.1150863	8.783045	Other AAA+ (Structural homologs of TnsC, functionally unrelated)
-4.1510453	8.839463	Other AAA+ (Structural homologs of TnsC, functionally unrelated)
-5.3697605	8.263543	Other AAA+ (Structural homologs of TnsC, functionally unrelated)
-5.7420774	8.3951435	Other AAA+ (Structural homologs of TnsC, functionally unrelated)
-5.832312	8.437767	Other AAA+ (Structural homologs of TnsC, functionally unrelated)
-3.5662215	9.080697	Other AAA+ (Structural homologs of TnsC, functionally unrelated)
-5.9763584	8.184025	Other AAA+ (Structural homologs of TnsC, functionally unrelated)
-5.9192395	8.297411	Other AAA+ (Structural homologs of TnsC, functionally unrelated)
-5.8453813	8.287103	Other AAA+ (Structural homologs of TnsC, functionally unrelated)
-5.9243307	8.367115	Other AAA+ (Structural homologs of TnsC, functionally unrelated)
-3.0179143	9.081591	TnsC-like AAA+ (manually inspected)
-5.83731	7.945958	Other AAA+ (Structural homologs of TnsC, functionally unrelated)
-5.296021	8.518301	Other AAA+ (Structural homologs of TnsC, functionally unrelated)
-5.9804854	8.404728	Other AAA+ (Structural homologs of TnsC, functionally unrelated)
-5.8696303	8.633902	Other AAA+ (Structural homologs of TnsC, functionally unrelated)
-5.7903676	8.448893	Other AAA+ (Structural homologs of TnsC, functionally unrelated)
-6.003718	8.109148	Other AAA+ (Structural homologs of TnsC, functionally unrelated)
-5.299226	7.843109	Other AAA+ (Structural homologs of TnsC, functionally unrelated)
2.3912528	2.8042572	TnsC-like AAA+ (manually inspected)
2.4113832	2.7385824	TnsC-like AAA+ (manually inspected)
2.3524587	2.8393323	TnsC-like AAA+ (manually inspected)
2.2960548	2.8028715	TnsC-like AAA+ (manually inspected)
5.861195	13.898243	TnsC-like AAA+ (manually inspected)
6.932754	10.493589	TnsC-like AAA+ (manually inspected)
7.8381677	11.0566635	Other AAA+ (Structural homologs of TnsC, functionally unrelated)
10.612202	12.881647	TnsC-like AAA+ (manually inspected)
9.253311	13.692093	TnsC-like AAA+ (manually inspected)
1.913412	4.2240853	TnsC-like AAA+ (manually inspected)
5.713679	14.064842	TnsC-like AAA+ (manually inspected)
3.514768	2.8979928	Other AAA+ (Structural homologs of TnsC, functionally unrelated)
10.381168	12.837283	TnsC-like AAA+ (manually inspected)
9.8329115	11.907618	TnsC-like AAA+ (manually inspected)
10.03791	11.907832	TnsC-like AAA+ (manually inspected)
2.1269598	4.265523	TnsC-like AAA+ (manually inspected)
2.52628	3.6371276	TnsC-like AAA+ (manually inspected)
2.0196364	4.2447433	TnsC-like AAA+ (manually inspected)
1.8456522	5.1543713	TnsC-like AAA+ (manually inspected)
6.899434	10.641161	TnsC-like AAA+ (manually inspected)
10.342789	12.708393	TnsC-like AAA+ (manually inspected)
3.6366422	2.661378	Other AAA+ (Structural homologs of TnsC, functionally unrelated)
3.636425	2.6863375	Other AAA+ (Structural homologs of TnsC, functionally unrelated)
3.563572	2.7247288	Other AAA+ (Structural homologs of TnsC, functionally unrelated)
10.429741	13.985265	TnsC-like AAA+ (manually inspected)
10.420064	13.992777	TnsC-like AAA+ (manually inspected)
6.9539294	10.4564495	Other AAA+ (Structural homologs of TnsC, functionally unrelated)
6.9872713	10.427231	Other AAA+ (Structural homologs of TnsC, functionally unrelated)
7.028672	10.423107	TnsC-like AAA+ (manually inspected)
6.9804583	10.429548	TnsC-like AAA+ (manually inspected)
8.667471	11.156455	TnsC-like AAA+ (manually inspected)
7.8087206	11.396444	TnsC-like AAA+ (manually inspected)
8.294551	11.325244	TnsC-like AAA+ (manually inspected)
8.63703	11.11962	TnsC-like AAA+ (manually inspected)
8.68054	11.463248	TnsC-like AAA+ (manually inspected)
8.55173	11.383172	TnsC-like AAA+ (manually inspected)
8.700534	11.406203	TnsC-like AAA+ (manually inspected)
8.671547	11.408515	TnsC-like AAA+ (manually inspected)
8.108524	11.607633	TnsC-like AAA+ (manually inspected)
9.115595	12.103829	TnsC-like AAA+ (manually inspected)
9.129358	12.126162	TnsC-like AAA+ (manually inspected)
9.128046	12.08547	TnsC-like AAA+ (manually inspected)
9.1268425	12.08499	TnsC-like AAA+ (manually inspected)
1.2204633	4.975491	TnsC-like AAA+ (manually inspected)
9.563955	12.443202	TnsC-like AAA+ (manually inspected)
9.255004	12.53097	TnsC-like AAA+ (manually inspected)
5.502266	11.304471	TnsC-like AAA+ (manually inspected)
5.6453533	11.211963	TnsC-like AAA+ (manually inspected)
8.672274	14.324669	Other AAA+ (Structural homologs of TnsC, functionally unrelated)
17.33039	-6.828676	TnsC-like AAA+ (manually inspected)
17.377657	-6.874776	TnsC-like AAA+ (manually inspected)
17.400927	-6.8894453	TnsC-like AAA+ (manually inspected)
17.378172	-6.8753104	TnsC-like AAA+ (manually inspected)
1.2435699	4.731498	TnsC-like AAA+ (manually inspected)
17.399887	-6.893098	TnsC-like AAA+ (manually inspected)
5.615154	11.215126	TnsC-like AAA+ (manually inspected)
9.23602	10.442779	TnsC-like AAA+ (manually inspected)
9.957836	10.241555	TnsC-like AAA+ (manually inspected)
6.782427	10.91398	TnsC-like AAA+ (manually inspected)
5.634985	11.253966	TnsC-like AAA+ (manually inspected)
5.5818067	11.1909275	TnsC-like AAA+ (manually inspected)
6.7889037	10.885205	TnsC-like AAA+ (manually inspected)
6.834275	10.955373	TnsC-like AAA+ (manually inspected)
6.7460194	10.868419	TnsC-like AAA+ (manually inspected)
5.598603	11.197707	TnsC-like AAA+ (manually inspected)
5.6761413	11.166807	TnsC-like AAA+ (manually inspected)
9.990902	10.230511	TnsC-like AAA+ (manually inspected)
5.578095	11.170161	TnsC-like AAA+ (manually inspected)
9.293583	10.401532	TnsC-like AAA+ (manually inspected)
9.992781	10.202511	TnsC-like AAA+ (manually inspected)
6.777898	10.870391	TnsC-like AAA+ (manually inspected)
6.769809	10.900351	TnsC-like AAA+ (manually inspected)
6.7517	10.896522	TnsC-like AAA+ (manually inspected)
9.213426	10.462192	TnsC-like AAA+ (manually inspected)
9.254687	10.429963	TnsC-like AAA+ (manually inspected)
5.531232	11.150007	TnsC-like AAA+ (manually inspected)
6.6762323	10.82739	TnsC-like AAA+ (manually inspected)
9.106732	10.606859	TnsC-like AAA+ (manually inspected)
6.776177	10.905316	TnsC-like AAA+ (manually inspected)
9.274507	10.41651	TnsC-like AAA+ (manually inspected)
9.292206	10.411839	TnsC-like AAA+ (manually inspected)
9.237439	10.48148	TnsC-like AAA+ (manually inspected)
9.976836	10.215427	TnsC-like AAA+ (manually inspected)
9.960565	10.218837	TnsC-like AAA+ (manually inspected)
9.239436	10.446982	TnsC-like AAA+ (manually inspected)
7.6380954	11.902498	TnsC-like AAA+ (manually inspected)
7.558948	11.980986	TnsC-like AAA+ (manually inspected)
7.5429063	11.995038	TnsC-like AAA+ (manually inspected)
7.5481076	11.9592085	TnsC-like AAA+ (manually inspected)
7.524418	12.006121	TnsC-like AAA+ (manually inspected)
7.5161	12.00828	TnsC-like AAA+ (manually inspected)
9.70489	10.389801	TnsC-like AAA+ (manually inspected)
9.64262	10.407509	TnsC-like AAA+ (manually inspected)
9.679246	10.387734	TnsC-like AAA+ (manually inspected)
10.678628	12.885818	Other AAA+ (Structural homologs of TnsC, functionally unrelated)
10.677186	12.891108	Other AAA+ (Structural homologs of TnsC, functionally unrelated)
10.72377	12.946974	Other AAA+ (Structural homologs of TnsC, functionally unrelated)
9.154598	13.454687	TnsC-like AAA+ (manually inspected)
2.2953062	5.503829	TnsC-like AAA+ (manually inspected)
2.2861862	5.488295	TnsC-like AAA+ (manually inspected)
5.7685313	13.910156	TnsC-like AAA+ (manually inspected)
7.420339	12.752961	TnsC-like AAA+ (manually inspected)
5.7577553	13.880161	TnsC-like AAA+ (manually inspected)
8.193674	11.508046	TnsC-like AAA+ (manually inspected)
8.088959	11.483345	TnsC-like AAA+ (manually inspected)
8.17634	11.508425	TnsC-like AAA+ (manually inspected)
8.288446	11.467165	TnsC-like AAA+ (manually inspected)
8.187644	11.468021	TnsC-like AAA+ (manually inspected)
8.181502	11.538014	TnsC-like AAA+ (manually inspected)
8.046358	11.457662	TnsC-like AAA+ (manually inspected)
10.490679	4.7855797	TnsC-like AAA+ (manually inspected)
10.598998	4.5771995	TnsC-like AAA+ (manually inspected)
5.762432	14.007385	TnsC-like AAA+ (manually inspected)
5.808381	13.779452	TnsC-like AAA+ (manually inspected)
5.8253675	13.965733	TnsC-like AAA+ (manually inspected)
5.737466	13.972912	TnsC-like AAA+ (manually inspected)
10.11522	4.837844	TnsC-like AAA+ (manually inspected)
10.264751	4.9994693	TnsC-like AAA+ (manually inspected)
5.821131	10.70897	TnsC-like AAA+ (manually inspected)
5.4970317	11.349008	TnsC-like AAA+ (manually inspected)
5.533563	11.354343	TnsC-like AAA+ (manually inspected)
5.501144	11.352378	TnsC-like AAA+ (manually inspected)
9.012473	13.351563	TnsC-like AAA+ (manually inspected)
2.2598906	3.4861782	TnsC (previously identified, pos. ctrl)
0.45386887	5.094468	TnsC (previously identified, pos. ctrl)
0.54332227	5.0643134	TnsC (previously identified, pos. ctrl)
1.3687758	4.6608195	TnsC (previously identified, pos. ctrl)
-0.24150205	5.3201213	TnsC (previously identified, pos. ctrl)
1.3855737	4.710172	TnsC (previously identified, pos. ctrl)
-0.3676344	5.257445	TnsC (previously identified, pos. ctrl)
0.16588642	5.0520687	TnsC (previously identified, pos. ctrl)
8.9309	12.167568	TnsC (previously identified, pos. ctrl)
10.627137	6.2910786	TnsC (previously identified, pos. ctrl)
10.765935	4.772456	TnsC (previously identified, pos. ctrl)
10.81834	4.7921896	TnsC (previously identified, pos. ctrl)
-0.5688172	5.2379355	TnsC (previously identified, pos. ctrl)
9.243937	12.20703	TnsC (previously identified, pos. ctrl)
10.578292	6.265634	TnsC (previously identified, pos. ctrl)
0.5956509	4.9882817	TnsC (previously identified, pos. ctrl)
0.65397304	4.968635	TnsC (previously identified, pos. ctrl)
0.59806496	4.993821	TnsC (previously identified, pos. ctrl)
0.6188444	4.9797177	TnsC (previously identified, pos. ctrl)
-0.5600945	5.134527	TnsC (previously identified, pos. ctrl)
10.3716	5.0157027	TnsC (previously identified, pos. ctrl)
-0.57509184	5.1698227	TnsC (previously identified, pos. ctrl)
-0.43517542	5.0962195	TnsC (previously identified, pos. ctrl)
0.9944549	4.8147693	TnsC (previously identified, pos. ctrl)
10.493634	4.89613	TnsC (previously identified, pos. ctrl)
2.2295654	3.4138613	TnsC (previously identified, pos. ctrl)
2.284098	3.3920436	TnsC (previously identified, pos. ctrl)
2.2725048	3.3608239	TnsC (previously identified, pos. ctrl)
10.661195	6.543833	TnsC (previously identified, pos. ctrl)
5.589199	10.557448	TnsC (previously identified, pos. ctrl)
5.61357	10.559306	TnsC (previously identified, pos. ctrl)
10.648521	6.5901194	TnsC (previously identified, pos. ctrl)
10.565006	6.7091866	TnsC (previously identified, pos. ctrl)
10.63186	6.5108976	TnsC (previously identified, pos. ctrl)
9.731456	6.248129	TnsC (previously identified, pos. ctrl)
9.731542	6.247791	TnsC (previously identified, pos. ctrl)
10.509471	6.6181297	TnsC (previously identified, pos. ctrl)
5.6362257	10.539546	TnsC (previously identified, pos. ctrl)
10.6351595	6.487033	TnsC (previously identified, pos. ctrl)
10.571797	6.5672045	TnsC (previously identified, pos. ctrl)
10.714768	6.4997735	TnsC (previously identified, pos. ctrl)
-0.4677206	5.1576877	TnsC (previously identified, pos. ctrl)
-0.5352178	5.176687	TnsC (previously identified, pos. ctrl)
10.348905	5.076211	TnsC (previously identified, pos. ctrl)
10.430377	5.179936	TnsC (previously identified, pos. ctrl)
-0.54123104	5.139612	TnsC (previously identified, pos. ctrl)
-0.46740586	5.1003256	TnsC (previously identified, pos. ctrl)
9.754164	6.243005	TnsC (previously identified, pos. ctrl)
9.774677	6.261549	TnsC (previously identified, pos. ctrl)
-0.6161482	5.090457	TnsC (previously identified, pos. ctrl)
0.03782486	5.1409893	TnsC (previously identified, pos. ctrl)
-0.07123302	5.1336813	TnsC (previously identified, pos. ctrl)
0.046996705	5.1245856	TnsC (previously identified, pos. ctrl)
-0.5999765	5.1768985	TnsC (previously identified, pos. ctrl)
5.6467357	10.616612	TnsC (previously identified, pos. ctrl)
10.2916565	4.621311	TnsC (previously identified, pos. ctrl)
19.1585	5.5406647	TnsC (previously identified, pos. ctrl)
7.215395	7.07213	TnsC (previously identified, pos. ctrl)
-0.828669	5.3288455	DnaB helicase (functional neg. ctrl)
-4.8787327	7.5449376	DnaB helicase (functional neg. ctrl)
-1.4305506	5.793496	DnaB helicase (functional neg. ctrl)
6.2046576	7.259122	DnaB helicase (functional neg. ctrl)
-4.352011	2.430097	DnaB helicase (functional neg. ctrl)
-4.366497	2.4157043	DnaB helicase (functional neg. ctrl)
-4.3885903	2.393649	DnaB helicase (functional neg. ctrl)
-4.3729334	2.4081001	DnaB helicase (functional neg. ctrl)
-4.3486953	2.433178	DnaB helicase (functional neg. ctrl)
-4.3218246	2.4596364	DnaB helicase (functional neg. ctrl)
-4.3392572	2.442523	DnaB helicase (functional neg. ctrl)
-4.3405085	2.4415681	DnaB helicase (functional neg. ctrl)
-4.383991	2.3980625	DnaB helicase (functional neg. ctrl)
-1.7831905	8.516705	DnaB helicase (functional neg. ctrl)
-1.2441078	5.6123323	DnaB helicase (functional neg. ctrl)
-1.3170751	5.6825447	DnaB helicase (functional neg. ctrl)
-1.2346315	5.6103044	DnaB helicase (functional neg. ctrl)
-1.1455517	5.520088	DnaB helicase (functional neg. ctrl)
-1.2431227	5.615399	DnaB helicase (functional neg. ctrl)
-1.2267767	5.5912786	DnaB helicase (functional neg. ctrl)
-1.2527516	5.623986	DnaB helicase (functional neg. ctrl)
6.8908057	6.8678885	DnaB helicase (functional neg. ctrl)
16.876415	-6.354704	DnaB helicase (functional neg. ctrl)
-1.4524697	5.8136096	DnaB helicase (functional neg. ctrl)
-1.2649009	5.628907	DnaB helicase (functional neg. ctrl)
-1.199578	5.560739	DnaB helicase (functional neg. ctrl)
-1.2783841	5.6287646	DnaB helicase (functional neg. ctrl)
-1.359247	5.722185	DnaB helicase (functional neg. ctrl)
-1.5112277	5.8734565	DnaB helicase (functional neg. ctrl)
-4.929032	7.7301426	DnaB helicase (functional neg. ctrl)
8.960576	12.171635	DnaB helicase (functional neg. ctrl)
-1.4778764	5.8352084	DnaB helicase (functional neg. ctrl)
-1.5205867	5.876604	DnaB helicase (functional neg. ctrl)
16.975834	-6.565332	DnaB helicase (functional neg. ctrl)
17.035849	-6.6313276	DnaB helicase (functional neg. ctrl)
16.990606	-6.6232104	DnaB helicase (functional neg. ctrl)
16.904104	-6.502031	DnaB helicase (functional neg. ctrl)
16.870472	-6.457543	DnaB helicase (functional neg. ctrl)
16.842743	-6.438482	DnaB helicase (functional neg. ctrl)
16.910799	-6.478802	DnaB helicase (functional neg. ctrl)
16.979458	-6.5606294	DnaB helicase (functional neg. ctrl)
16.851559	-6.4781795	DnaB helicase (functional neg. ctrl)
16.894045	-6.48572	DnaB helicase (functional neg. ctrl)
17.00524	-6.5924544	DnaB helicase (functional neg. ctrl)
17.002018	-6.596703	DnaB helicase (functional neg. ctrl)
16.817656	-6.4064546	DnaB helicase (functional neg. ctrl)
16.975204	-6.5372066	DnaB helicase (functional neg. ctrl)
17.109402	-6.695316	DnaB helicase (functional neg. ctrl)
17.070705	-6.674936	DnaB helicase (functional neg. ctrl)
17.047194	-6.640506	DnaB helicase (functional neg. ctrl)
17.042728	-6.584853	NuoA (structural and functional neg. ctrl)
8.530312	14.455722	NuoA (structural and functional neg. ctrl)
8.520279	14.468947	NuoA (structural and functional neg. ctrl)
8.507214	14.481603	NuoA (structural and functional neg. ctrl)
8.583748	14.412946	NuoA (structural and functional neg. ctrl)
8.51091	14.481312	NuoA (structural and functional neg. ctrl)
10.251285	12.031161	NuoA (structural and functional neg. ctrl)
10.266226	11.982653	NuoA (structural and functional neg. ctrl)
10.28249	11.98257	NuoA (structural and functional neg. ctrl)
10.290531	11.938776	NuoA (structural and functional neg. ctrl)
10.233548	11.948331	NuoA (structural and functional neg. ctrl)
10.350797	11.880339	NuoA (structural and functional neg. ctrl)
20.302097	4.9170933	NuoA (structural and functional neg. ctrl)
19.691488	4.825629	NuoA (structural and functional neg. ctrl)
19.106504	5.437096	NuoA (structural and functional neg. ctrl)
19.954243	4.778147	NuoA (structural and functional neg. ctrl)
20.258516	4.9663863	NuoA (structural and functional neg. ctrl)
18.962872	5.227722	NuoA (structural and functional neg. ctrl)
20.260756	4.949151	NuoA (structural and functional neg. ctrl)
19.154453	5.0721717	NuoA (structural and functional neg. ctrl)
20.514004	4.672262	NuoA (structural and functional neg. ctrl)
20.467672	4.643489	NuoA (structural and functional neg. ctrl)
19.114916	5.4436517	NuoA (structural and functional neg. ctrl)
19.227247	5.0560575	NuoA (structural and functional neg. ctrl)
19.894976	4.7085867	NuoA (structural and functional neg. ctrl)
19.09824	5.1355376	NuoA (structural and functional neg. ctrl)
19.09851	5.0824633	NuoA (structural and functional neg. ctrl)
19.19818	5.063592	NuoA (structural and functional neg. ctrl)
19.057407	5.173949	NuoA (structural and functional neg. ctrl)
19.043213	5.083429	NuoA (structural and functional neg. ctrl)
19.03579	5.117907	NuoA (structural and functional neg. ctrl)
20.485325	4.6835766	NuoA (structural and functional neg. ctrl)
20.237713	4.6957154	NuoA (structural and functional neg. ctrl)
20.14155	4.711298	NuoA (structural and functional neg. ctrl)
19.06688	5.3811016	NuoA (structural and functional neg. ctrl)
20.206831	5.049134	NuoA (structural and functional neg. ctrl)
19.859118	4.758836	NuoA (structural and functional neg. ctrl)
19.436289	4.9566684	NuoA (structural and functional neg. ctrl)
19.112226	5.0795894	NuoA (structural and functional neg. ctrl)
19.080976	5.4208755	NuoA (structural and functional neg. ctrl)
19.045094	5.3374257	NuoA (structural and functional neg. ctrl)
20.32611	4.942633	NuoA (structural and functional neg. ctrl)
20.49695	4.6088905	NuoA (structural and functional neg. ctrl)
20.434177	4.6528177	NuoA (structural and functional neg. ctrl)
20.42428	4.66761	NuoA (structural and functional neg. ctrl)
20.498892	4.6221175	NuoA (structural and functional neg. ctrl)
20.398127	4.6678596	NuoA (structural and functional neg. ctrl)
20.464783	4.632748	NuoA (structural and functional neg. ctrl)
20.480036	4.641945	NuoA (structural and functional neg. ctrl)
20.54259	4.5552235	NuoA (structural and functional neg. ctrl)
