# Supplementary material for: Genomic language model predicts protein co-regulation and function
Source: Nat Commun. 2024 Apr 3;15:2880. doi: 10.1038/s41467-024-46947-9 (PMC10991518; doi:10.1038/s41467-024-46947-9)
Supplement: Supplementary file 4 — Source Data [file 41467_2024_46947_MOESM4_ESM.zip › Source_data/Supplementary_figure_source_data/supplementary_figure_10a_source_data.tsv]

Layer	Mean	Standard devation
1	0.0002364066194	0.0005286212713
2	0.1010349261	0.01002204885
3	0.2298746375	0.02226723804
4	0.3235180212	0.01772009967
5	0.3633794005	0.01201948465
6	0.4046207889	0.01919334151
7	0.4283449195	0.01251845776
8	0.4444745709	0.0233314381
9	0.4569755471	0.01476820565
10	0.4671566227	0.02217278522
11	0.4796183275	0.01862626146
12	0.4884453533	0.009689447895
13	0.4911518513	0.02249026633
14	0.4934079514	0.02063573421
15	0.4961223051	0.008740388106
16	0.4960952489	0.01381715017
17	0.5090356977	0.00957051948
18	0.5048039925	0.0059359351
19	0.51240499	0.01412324618
20	0.5077687089	0.01895838817
21	0.513018099	0.02668627226
22	0.514376043	0.0206087699
23	0.5153277921	0.01976970392
24	0.5168149248	0.006388178213
25	0.520075229	0.01085670875
26	0.5187623086	0.0225667277
27	0.5197560809	0.01949343783
28	0.5215880117	0.01247904826
29	0.5191955894	0.01111424724
30	0.5250320407	0.01586663803
