# Supplementary material for: Genomic language model predicts protein co-regulation and function
Source: Nat Commun. 2024 Apr 3;15:2880. doi: 10.1038/s41467-024-46947-9 (PMC10991518; doi:10.1038/s41467-024-46947-9)
Supplement: Supplementary file 4 — Source Data [file 41467_2024_46947_MOESM4_ESM.zip › Source_data/Supplementary_figure_source_data/supplementary_figure_8b_source_data.tsv]

0	1	2	3	4	5	6	7	8	9	10	11	12	13	14	15	16	17	18	19	20	21	22	23	24	25	26	27	28	29	30	31	32	33	34	35	36	37	38	39	40	41	42	43	44	45	46	47	48	49
1.2793522	-0.4234955	-0.08596305	-0.54670036	-0.86500114	0.7378399	0.5933386	1.1540797	0.95941055	0.7006049	0.15831353	-0.5484989	0.011338656	-0.25616947	0.2967159	0.35127774	-0.06393113	0.50269103	0.8110008	0.6322975	-0.0986485	0.1274373	1.6830403	-0.3333027	-0.41877493	0.14620927	-0.3891089	-0.5255847	0.6156235	0.8984041	0.7987134	0.7813179	-1.3949639	-0.11341862	-0.9334147	-1.2283955	-1.1215979	-0.502153	2.1371741	-0.30879423	-0.29733062	-0.6709396	-1.653908	0.3154182	0.26075643	-0.35652757	0.3974586	-0.80706483	2.4899325	0.23927869
-0.7877867	0.15064935	-0.9957765	2.9824154	-0.82317924	1.2272323	1.1141535	-0.36948866	-1.088388	0.59480715	1.2098876	0.40753114	-0.7654602	-1.4963588	0.13745157	-0.109861456	-0.069689155	-0.5080759	-0.9285482	0.12797996	-0.4428132	-0.367942	1.2938071	-0.39629024	-0.19735691	-0.30278102	1.3283141	0.1827815	-0.07107744	0.9919153	0.8385892	2.194807	-0.42597482	-0.913178	-1.2507753	0.94301254	2.237741	0.4193028	-0.8826616	0.16789468	-0.27281004	-0.7391335	-1.4774257	0.55666786	0.2349861	1.97538	-0.5405361	-0.57585055	1.16857	1.6873236
1.6458228	-0.23589079	3.2609537	0.06851548	-1.2337515	-0.23021477	-0.8823981	-1.0865241	3.0722854	2.0466383	-0.45884177	-0.6262224	-0.09064275	0.54994464	-0.14004548	0.70712966	1.4969742	0.9270815	-0.4958786	0.25163573	-0.028724544	1.9759371	-1.5420601	-0.0024647175	-0.06438809	0.28595072	1.7452757	-1.4866817	-2.2261932	1.6845977	-1.2225212	0.6291774	-1.5590488	-2.2859852	0.01982304	0.2922078	2.3259783	0.4427154	1.9471543	-0.99868715	-0.17096671	0.28207958	-1.3559215	-0.96269417	-2.294701	0.9688099	-0.4694273	-0.9927616	-1.5094619	0.05075057
0.5304725	-0.20381926	-0.85080725	-2.1719525	-2.0997305	1.515681	2.04498	0.5941966	2.1062052	-0.098803736	-0.41761473	0.39644638	-0.023762066	-1.8020589	-0.31927088	1.597345	-0.4085536	0.29797482	2.4108238	0.6206205	0.18241225	-1.4870965	-0.58693194	-0.19462	0.21986718	0.899366	-1.3354117	0.038688127	0.47307092	1.2114568	0.35963166	1.5061182	-1.0457951	-0.55536145	0.8429041	-1.724879	-0.8965503	0.012950094	1.626227	-0.15910861	0.39694542	-1.0518622	-1.5176067	1.8208565	-0.0775095	0.8216709	-0.5524363	0.63990384	1.6251363	1.0530517
0.49153492	-0.19540963	-0.88594145	-2.2462502	-2.22224	1.5819317	2.1001494	0.6408054	2.2761936	-0.16742377	-0.4330279	0.5923951	0.012586867	-1.8036119	-0.4417739	1.6216484	-0.38210097	0.09037575	2.4226425	0.7142939	0.24552216	-1.5939295	-0.6302469	-0.21219242	0.14951763	0.9054081	-1.3514508	0.026203757	0.33939594	1.2358861	0.31740877	1.5182465	-0.9186203	-0.63636905	0.93715924	-1.7288656	-0.8708235	0.11095494	1.5833066	-0.107614525	0.5110208	-0.83726114	-1.521061	1.9122866	0.05251109	0.82899797	-0.4654948	0.45086038	1.6286361	1.0527112
0.24626629	-0.48066238	-2.1026626	-1.0195711	-0.94843096	-0.12973489	0.7550719	-0.27339315	1.406517	-0.29306555	0.19326715	0.688536	0.26456654	-1.2937765	-0.39815658	2.4516234	-0.1863826	0.2339567	3.2389019	0.475344	0.51463443	0.12546796	-0.97272944	0.059955347	-0.37026682	2.384279	-0.33842528	0.669938	0.6851219	1.4637299	-0.7156003	0.9305241	-2.1568677	-0.686008	1.749829	-1.5146062	-1.7051104	1.1812122	1.4071059	-1.645065	0.37493816	-0.28088272	-1.2966533	1.30685	1.1783257	1.2920303	0.2542154	1.1197743	0.7708334	-0.6329915
0.21667609	0.08104825	-2.2348273	-1.1431414	-1.1991664	-0.015860822	0.8109752	-0.51900923	1.3262913	-0.21069875	0.0936701	1.0577688	0.34238878	-1.4437611	-0.70780796	2.419425	-0.7138054	-0.2242954	3.5707462	0.8236875	0.48826998	0.25281775	-0.94567025	-0.44497722	-0.343114	1.7526267	-0.4672809	0.7675258	1.2589601	1.8291897	-0.4513204	0.95290786	-1.8103416	-0.7782493	1.8003465	-1.4667974	-1.7758949	1.125184	1.3090752	-1.6821615	0.25519753	-0.55022204	-1.3015426	1.1299862	0.6578343	1.4443405	-0.36340111	1.0501779	1.1059442	-0.72806454
-0.15961428	0.46236742	-2.2949922	1.5122663	-0.84584844	-1.3508009	1.6790254	1.6124305	0.3637644	2.237842	-0.08822383	2.9041116	-2.2119982	-2.439529	-2.1196828	-1.383612	0.37400964	0.30970693	-0.28384107	0.057328325	1.902008	-0.38089794	-1.2699529	-2.6195555	-1.8338526	0.07434162	-1.8399376	2.7787328	-0.8607811	-0.07250614	-0.6794711	2.4564557	-1.4782748	1.8448493	-0.59815705	-0.6635153	-0.28059784	-1.461164	2.8332007	0.43000844	3.5615907	-1.8032694	-1.0060744	-1.3333086	1.9817986	-4.6940513	-2.3962638	-0.639622	1.9993209	-1.2621107
-1.0954268	0.89544314	-1.5916148	-0.5486529	0.42439094	-0.19771194	0.3330494	0.43544286	0.47861037	0.18890354	-0.08047462	1.6252754	-1.9516181	-0.5308642	0.39121875	0.4722727	-1.5358886	1.0477858	0.18807922	-0.33771852	-0.34769574	0.4532677	2.1107483	-0.5791063	-1.7152892	-0.45832053	-0.7925835	-0.24834691	1.735046	-0.35103616	0.92637485	2.4826686	-0.8227833	0.8705156	0.73685604	1.241856	-1.6951652	1.7170663	1.3659139	-1.2719765	1.3941526	1.2740701	-1.5860075	-0.3527931	0.15672933	-0.48251864	1.5397235	-0.22775824	2.2489944	0.9285067
-1.0447558	0.4168568	-1.2555392	-0.2953313	0.71623087	0.23867533	0.8229334	0.21431528	1.1236585	0.1690321	-0.2339493	1.1856849	-2.0931566	-0.52139306	0.22638205	0.8177971	-1.5364321	1.0696772	-0.24199358	-0.3635191	-0.60346967	0.5256644	1.7056246	-0.41138074	-0.9831774	-0.38171983	-0.46393147	-0.104513496	1.7221286	-0.2241912	1.252245	2.1805031	-0.4589506	1.1731536	0.2838952	0.7705747	-1.7453371	1.3074294	1.1623888	-1.004173	1.8420125	1.2230942	-1.6429262	-0.37171933	0.39667684	-0.13726585	1.6148744	-0.31590584	2.0799997	1.1458368
-0.5890039	1.0155438	-1.5953863	0.70398504	1.7734	-0.3794902	1.2879821	-0.7575164	0.67247087	-1.026307	-1.0192527	0.9834403	-1.8420423	-0.11393286	-0.45565322	-0.1336285	-2.2011623	0.6341959	0.10118095	-0.8099595	-0.36795554	0.5012661	1.5280323	-1.1531341	-0.43471283	-0.7182932	0.14419203	0.122096926	0.261401	-0.7788074	-0.22421366	2.2177217	-0.6112306	1.2201036	-0.3754242	0.5036789	-1.2223085	-0.49504146	0.87044317	-1.9124156	1.9224477	1.2684356	-1.4937867	-0.096064605	-0.15166664	0.4081888	0.8723113	-1.2234327	1.6614146	0.12035129
0.22909658	0.74634814	0.04637887	0.89349836	-1.4693938	-0.031182699	-0.10572165	0.4609182	0.6920742	-0.6924407	0.8124341	0.31367224	0.067728214	-1.2382505	-0.32785	2.2356412	1.2161696	1.0666723	1.1233007	0.36732662	1.2603977	1.6662838	1.3251255	0.33317262	-0.5908519	1.3014868	0.61148167	0.6718122	0.34541604	0.85325146	-0.10104963	1.8267822	-1.2329304	-0.12275061	0.038943026	-0.007041431	-3.1229856	-1.1466266	1.1217606	-1.6762781	-0.52382654	2.7098835	-1.3783801	1.3078812	0.9156628	1.8871448	-0.681539	2.054477	1.318936	-1.3922571
0.18357079	0.5808447	-0.9132666	0.5137316	-0.77324164	-0.55592006	-0.22046772	0.19285846	0.7282299	-0.14510718	1.227472	0.61316264	0.20367603	-0.60996926	-0.11777508	2.1411698	0.94414383	1.1070364	1.5492352	0.38370183	1.2479707	1.6024251	1.246495	-0.13503641	-0.634458	1.4820105	0.33909512	0.33019194	0.10038088	0.4304089	-0.6501303	1.5417607	-1.3066524	-0.33340436	0.5960557	-0.31921613	-3.3282423	-0.8441	0.9744144	-1.9649129	-0.2162376	2.1309502	-1.3745499	0.8720187	1.4250916	1.6612871	0.17998853	1.5353876	0.926584	-1.6328286
0.13310328	0.7778333	-0.29194066	0.5256734	-1.0306237	0.11557304	0.08723182	0.040874556	0.8618188	-0.319388	1.1914924	0.42362472	-0.11436799	-0.86649185	-0.4630611	2.199039	0.98479843	0.98712975	1.2617211	0.51900274	1.1319808	1.4035794	1.3269362	-0.004772165	-0.5078332	1.1350691	0.18266763	0.43961877	-0.05288966	0.55354315	-0.1555331	1.6540382	-1.2077318	-0.38509488	0.32679486	-0.23378935	-3.2340553	-1.0235282	0.94694746	-1.6190562	-0.38781208	2.368365	-1.415483	1.2479739	1.0136828	1.8157578	-0.2656834	1.7967266	0.87985677	-1.4880346
0.113728605	0.881342	-0.22927858	0.6991081	-1.0555413	0.13210398	0.20770098	0.106221244	1.0295895	-0.32480964	1.152776	0.5050677	-0.18509528	-0.82126623	-0.5216777	2.2842746	0.9853091	0.81374574	1.3088433	0.5193781	1.0852528	1.3102537	1.4073638	-0.060230725	-0.5828512	1.2326612	0.10098648	0.48662892	0.10559004	0.6618569	-0.28008115	1.6784995	-1.3300351	-0.33881655	0.2611448	-0.370885	-3.2681618	-1.2465034	0.9479314	-1.7599691	-0.41267487	2.3824348	-1.4040593	1.4343477	1.151984	1.9526548	-0.24536355	1.6852031	0.9879912	-1.309766
0.6407329	-0.2750965	-0.53550434	0.29487723	-0.86367816	1.0104406	0.45246512	0.2881242	1.2220911	0.26262975	1.3556271	-0.10549728	-0.13203172	-1.2685388	-0.011493637	1.7337983	0.19874792	0.9949196	0.5141005	0.29495755	0.7463995	0.6623562	1.4209048	-0.3907126	-0.0701185	0.63639176	0.38639334	0.780378	0.13552421	1.0897211	0.5737382	1.3304579	-1.3047686	-0.2751603	0.038294606	-0.8220449	-2.5024235	-0.74257475	2.0060523	-0.9957898	-0.38051078	1.0468888	-1.5125238	0.93087184	0.6557609	1.224057	-0.4580681	0.76841825	1.3494712	0.06236686
0.36306772	0.56319666	-1.1200291	0.8959089	-1.0970458	-0.6698451	-0.39119253	0.09825271	0.2297839	-0.65007275	1.0141095	0.41369897	0.6331283	-0.37175158	-0.5668432	2.2698555	0.65625054	1.0029303	1.6208354	0.35599148	1.8066162	2.0102155	1.0384963	0.005742916	-0.7220482	0.7636336	0.87659985	0.5335131	0.17625038	0.16133425	-0.8303592	1.9484768	-1.0426521	-0.57237285	0.91674966	0.19381979	-3.0692182	-0.88406533	0.76168114	-2.0632708	-0.16344216	2.486141	-1.2651427	0.4673091	1.4142276	2.1327918	0.03211651	1.3079855	0.9824385	-1.8679657
0.13170269	0.7742331	0.022199232	0.5637129	-1.1691864	0.15653387	0.22568789	0.238884	1.0592318	-0.6198784	1.040039	0.4685251	-0.19326444	-1.1570461	-0.48092028	2.254761	1.0753814	1.1965059	1.0918547	0.48683822	0.99016196	1.4913559	1.2777858	0.03527853	-0.47563282	1.4633311	0.32085365	0.44912335	0.0023410034	0.68991107	-0.15429002	1.655195	-1.4357163	-0.18618764	0.23451293	-0.19668423	-3.2599235	-1.0698938	1.0259948	-1.6555741	-0.31467518	2.6001356	-1.3956488	1.3639978	1.0819993	2.0211263	-0.42909548	1.9981674	0.96432495	-1.2619332
0.22522129	0.40078077	-1.1070836	0.65763175	-1.1523653	-0.6285941	-0.24778478	0.3061035	0.5744242	-0.07447317	1.33074	0.9475049	0.79158443	-0.5885863	-0.18830027	2.5818326	0.5790692	0.923883	1.680278	0.42863202	0.7223249	1.7098655	1.2154592	-0.44884953	-0.7151143	1.0841813	0.56713384	0.14458407	0.4455336	0.3389467	-0.7233757	1.6182756	-0.93530613	-0.36969778	0.88016766	-0.14450979	-3.3039782	-0.88368356	1.0185506	-2.0884132	-0.30169016	1.9826993	-1.3609772	0.5393436	1.5506849	1.7546922	-0.032982834	1.1137571	1.514743	-1.9564874
0.12537305	0.5441505	-0.75838214	0.8022434	-0.82319814	-0.3582176	-0.29040125	0.09157322	1.0505202	-0.52909565	1.238686	0.8031252	0.47577766	-0.40941614	-0.66991097	2.549172	0.3308832	1.0084928	1.2215192	0.683679	0.7528495	1.5769593	1.25913	-0.23810284	-0.6587795	0.7663254	0.397863	0.27714667	0.28374103	0.32615164	-0.61127424	1.7847681	-1.1154593	-0.69625825	0.7041309	-0.070500165	-3.3539083	-0.9456671	0.74276567	-2.2764416	0.07412392	2.4524674	-1.3821937	1.245456	1.1217546	2.4706638	0.009178098	1.4618348	1.2529509	-1.9046994
0.27982265	0.42619047	-1.0943573	0.79899806	-1.2236445	-0.95928305	-0.4060725	-0.34334657	0.055394642	-0.41822055	1.1874977	1.002005	1.3254839	-0.7374449	-0.8379688	2.9688606	0.103175424	1.2395178	1.3630204	0.7599281	0.9368822	2.0032046	0.64085376	-0.768359	-1.0224689	0.49417514	1.1055074	0.12867622	0.5666102	0.38643327	-1.1676058	1.9830289	-0.97753286	-0.51539904	0.5796744	-0.06859695	-3.242634	-0.93606365	0.8762923	-2.4000025	-0.21444444	2.48275	-1.2138102	0.29976928	1.4219043	2.013515	-0.14376059	1.0487784	1.1321847	-2.1455293
0.046081994	0.7743987	-0.7212858	0.8473819	-0.8743032	-0.32117078	-0.2328638	0.084722824	0.5732882	-0.63576424	1.2899464	0.8314908	0.47768152	-0.59914887	-0.40067756	2.3276427	0.6371391	1.1761905	1.0170139	0.73836714	0.5872776	1.6668105	1.2311734	-0.237269	-0.6463415	1.1488855	0.033183243	0.11333293	0.4341885	0.42522225	-0.34629038	1.7212449	-1.5290927	-0.2713299	0.31969613	-0.10133389	-3.3107917	-0.9388213	0.7739309	-2.278144	-0.09964646	2.3725586	-1.4014823	1.1737005	1.0199001	2.3651435	-0.10671152	1.8009853	1.1544884	-1.7063015
0.33873805	0.16171263	-0.4565264	0.76132184	-1.2162007	0.06319569	0.21985148	0.33618316	0.9308913	-0.23664843	1.0520436	0.48953986	0.24678111	-0.8667675	-0.21774898	2.3638163	0.50510526	1.0340455	1.0348042	0.16901878	0.5878554	1.236347	1.3937045	-0.331884	-0.4906481	0.8878466	0.24636027	0.2517491	0.46418574	0.78218377	-0.10122252	1.5014307	-0.902039	-0.53138286	0.10465615	-0.500429	-2.9162388	-0.7318941	1.4716847	-1.63909	-0.3203955	1.7130748	-1.5467155	1.1306744	0.8318321	1.7252693	-0.41162965	1.2970641	1.4647384	-1.1451919
0.25210112	0.455474	-1.1039922	0.8036316	-1.2069749	-0.8916823	-0.32268122	-0.1742481	0.04952156	-0.4050914	1.3293337	0.97177285	1.1534698	-0.8478911	-0.97437227	2.8754387	0.20652223	1.2623874	1.3905194	0.6327034	1.0624958	2.0401855	0.72327316	-0.7258316	-1.1180888	0.6233971	1.2262508	0.17341231	0.6462786	0.33098772	-1.1186635	1.9443711	-0.9306714	-0.5158252	0.5342556	-0.17889042	-3.235667	-1.0045934	1.0970502	-2.248214	-0.38331136	2.4855647	-1.2317461	0.12990196	1.5045067	1.98408	-0.24488902	1.136518	1.1496526	-2.1415188
0.22522129	0.40078077	-1.1070836	0.65763175	-1.1523653	-0.6285941	-0.24778478	0.3061035	0.5744242	-0.07447317	1.33074	0.9475049	0.79158443	-0.5885863	-0.18830027	2.5818326	0.5790692	0.923883	1.680278	0.42863202	0.7223249	1.7098655	1.2154592	-0.44884953	-0.7151143	1.0841813	0.56713384	0.14458407	0.4455336	0.3389467	-0.7233757	1.6182756	-0.93530613	-0.36969778	0.88016766	-0.14450979	-3.3039782	-0.88368356	1.0185506	-2.0884132	-0.30169016	1.9826993	-1.3609772	0.5393436	1.5506849	1.7546922	-0.032982834	1.1137571	1.514743	-1.9564874
0.091033705	0.4348125	-0.79321146	0.66566384	-0.9873666	-0.37544635	0.0724315	0.34817338	0.78299403	-0.020227557	1.3319674	1.0303675	0.6735795	-0.8675872	-0.26966587	2.4898055	0.5151938	1.1484395	1.261378	0.5194095	0.41945845	1.6527332	1.2196082	-0.30882174	-0.33555782	1.1105106	0.49895465	0.10207794	0.36441082	0.5774179	-0.59010065	1.7947913	-1.4448771	-0.34430233	0.5818519	-0.3037978	-3.5697472	-1.1804897	0.8248271	-2.0809147	-0.19520988	2.2038734	-1.406652	0.8701521	1.3245173	2.136876	-0.107565835	1.2114315	1.4125211	-1.5602397
0.2460183	0.5210721	-0.6277745	0.78119665	-1.012618	-0.36095154	-0.18868916	0.22966088	0.8495316	-0.36331227	1.1676091	1.2434394	0.5908847	-0.9704418	-0.21811217	2.2388213	0.5745398	1.0813259	0.98060316	0.36598992	0.7930546	1.7533098	1.406735	-0.08632123	-0.89379525	1.2865679	0.573092	0.012368543	0.46746266	0.5109084	-0.22732389	1.7707611	-1.0394347	-0.42807767	0.44635278	0.029050494	-3.0837276	-0.9160332	0.94649047	-1.7415036	0.16152923	2.5413175	-1.4114826	1.0825869	1.1625235	2.4226995	-0.20339195	1.6157689	1.2140791	-1.483885
0.22240265	0.5089612	-0.41111287	0.58315384	-1.1535566	0.044101536	0.025599074	0.25290856	0.64619094	-0.19159612	1.0606865	0.52406126	0.15698805	-0.9215171	-0.39626244	2.2189233	0.690191	0.9306018	1.270878	0.4342589	0.6920074	1.436836	1.3789811	-0.27832067	-0.68570447	0.9428836	0.27310207	0.12052936	0.18609971	0.5788836	-0.13702033	1.645778	-1.1492107	-0.2397639	0.33363774	-0.41907486	-3.197539	-0.95323133	1.2098823	-1.6998519	-0.41101995	1.9985205	-1.4804385	1.0435021	0.7205053	1.6588248	-0.5064021	1.5857985	1.4884726	-1.628107
0.32216543	0.5303214	-0.95901185	1.156084	-1.0198863	-0.5690881	-0.45278457	0.079488516	0.23487724	-0.54445505	1.1527047	0.57996327	0.9064064	-0.59639764	-0.80061567	2.7010622	0.34404922	0.7304242	1.6236154	0.38976765	0.9773147	1.9769613	1.1797003	-0.34333518	-1.0321765	0.46642092	0.95933956	0.4360568	0.60370463	0.3220594	-0.7825577	1.9518391	-0.9244939	-0.6620509	0.96329325	-0.109482676	-3.3797448	-0.8871865	0.7429704	-2.3110263	-0.1894461	2.5451007	-1.2679143	0.5802315	1.0658143	2.1360445	-0.18037522	1.1879348	1.482786	-2.0549216
0.17672548	0.51777875	-0.105670616	0.66601336	-1.1927277	0.11653441	0.2587626	0.38692215	0.87543255	-0.5309774	1.0959754	0.5893649	0.116202064	-1.190415	-0.37759426	2.326222	0.7573837	1.1677657	1.0242286	0.32246637	0.48406944	1.5279455	1.3905815	-0.25197685	-0.6224841	1.2915894	0.43905848	0.16722827	0.29689547	0.76369286	-0.18043499	1.6126736	-1.442162	-0.07172506	0.21878701	-0.34929895	-3.2682958	-1.0262911	1.2763859	-1.7675488	-0.42460325	2.2033565	-1.4624974	1.2938349	0.6931218	1.7874503	-0.74557155	1.7999723	1.4918966	-1.261723
0.17672548	0.51777875	-0.105670616	0.66601336	-1.1927277	0.11653441	0.2587626	0.38692215	0.87543255	-0.5309774	1.0959754	0.5893649	0.116202064	-1.190415	-0.37759426	2.326222	0.7573837	1.1677657	1.0242286	0.32246637	0.48406944	1.5279455	1.3905815	-0.25197685	-0.6224841	1.2915894	0.43905848	0.16722827	0.29689547	0.76369286	-0.18043499	1.6126736	-1.442162	-0.07172506	0.21878701	-0.34929895	-3.2682958	-1.0262911	1.2763859	-1.7675488	-0.42460325	2.2033565	-1.4624974	1.2938349	0.6931218	1.7874503	-0.74557155	1.7999723	1.4918966	-1.261723
1.1964971	-0.17013231	-0.9023791	0.09450308	-0.25158304	0.5253937	0.2742973	0.6525054	0.6794928	0.5886365	1.1797543	-0.07832887	-0.06248994	-0.9303288	0.4307456	1.4198246	0.006883208	0.90552783	0.22702979	0.5852376	0.17212884	0.3486177	0.62413806	-0.40983376	-0.26430228	0.29725784	0.61403346	0.7946249	0.44525746	0.86318636	0.9903021	0.6519547	-0.57223415	-0.31103998	-0.54291195	-1.3484051	-1.3626024	-0.6404591	2.0360394	-0.549321	-0.69108444	0.4050238	-1.6013033	0.34029338	0.27273038	0.26574302	-0.50984144	0.18421267	1.0894281	0.13950482
0.12267286	0.73944336	0.045947585	0.6249613	-1.2557626	0.30070794	0.4044026	0.33403885	0.9573965	-0.47683215	1.1562456	0.5974093	0.05143267	-1.3158755	-0.40414602	2.3665812	0.79626447	1.1122987	0.98625106	0.47741342	0.35991198	1.3207626	1.3702141	-0.38541993	-0.672214	1.2540125	0.34743822	0.2804914	0.22624806	0.73891574	-0.021681353	1.6093267	-1.4732373	-0.119883955	0.20021778	-0.2513234	-3.2627137	-1.0684884	1.2473049	-1.7605767	-0.39066872	2.2282648	-1.4403074	1.492328	0.75438106	1.8782259	-0.71698934	1.8448448	1.3753526	-1.2487065
1.0108576	0.24555969	-1.4464952	0.7798503	0.30565375	-0.07682708	-0.2745602	-0.03001987	-0.25240457	0.33387697	0.3409561	-0.0025884286	0.024827443	-0.56931674	-0.27483562	0.48572963	-0.11040495	0.28051668	-0.40967935	0.15998259	0.87129647	0.3386329	-0.49107286	-0.9177868	-0.22289814	-0.08983268	0.1242262	0.51769406	-0.35665515	0.9359435	0.5595588	0.96573484	-0.44549665	-0.3445445	-0.8795736	-0.6258676	-0.5956441	-0.80900604	1.0230271	-0.08264987	-0.70472074	-0.1545961	-1.3938435	0.10265085	0.09412808	0.48237315	0.4536818	-0.6174996	0.74248934	0.5281936
1.1901882	-0.040315755	-1.4609581	0.73552626	0.33449367	-0.5007357	-0.6188705	-0.089424856	-0.012537613	0.19926429	0.1465032	0.045105804	0.38208562	-0.91169196	0.091008894	0.59986025	-0.44708952	0.120459594	-0.3903291	0.47032425	0.9672615	0.15373828	-0.86089313	-0.8992414	-0.14567977	-0.031956963	-0.23324804	0.5165773	0.07302946	1.1590189	0.94882566	0.8183743	-0.031775888	-0.2956512	-0.9218492	-0.6748793	-0.3496983	-1.0465184	0.26094192	-0.16472793	-0.68177915	-0.3323513	-1.3549038	0.26576626	0.17089541	0.5821838	0.4759954	-0.34581676	0.7934534	0.71601075
1.0736791	-0.107804425	-1.2254361	0.67164475	0.05892619	-0.39223245	-0.6016153	-0.21921803	-0.0575385	0.24773021	0.33456525	0.13818349	0.3684647	-1.002685	-0.010421169	0.5660437	-0.552951	0.18705772	-0.43575948	0.39924777	0.8051093	0.11688193	-0.6548022	-0.8017611	0.022076765	0.0874855	-0.22789684	0.6400888	0.26408508	0.9739722	1.0919974	0.998781	-0.1811411	-0.12940532	-1.1288083	-0.59161544	-0.18557246	-0.8655612	0.5944505	-0.41680685	-0.6959491	-0.28859368	-1.3513658	0.2311036	0.11341986	0.59544426	0.3058827	-0.3096713	0.73926246	0.5815008
0.97494483	0.44828543	-1.0801115	0.45864186	0.18269669	-0.83401287	-0.3692542	-0.33160535	0.2712841	0.4406937	-0.39615214	0.48024625	0.5658455	-0.35632214	0.2324267	0.6957485	-0.8467144	0.34415612	-0.01607318	-0.06455488	1.6138949	0.18996406	-1.6290191	-0.940558	0.1909078	0.35063025	-0.1409524	0.40095514	-0.1539479	1.4764205	0.90576714	0.17029612	0.38475147	0.35680437	-0.32476336	-0.6510336	0.23796347	-0.8859487	-0.05638522	-0.42159495	-0.43918583	-0.60276335	-1.3963157	0.4743262	0.2016584	0.7031476	0.68399715	0.48178816	0.8776703	0.7428017
1.1826532	0.13168415	-1.4606127	0.5627192	0.34336978	-0.3217309	-0.38620612	-0.08600939	-0.06013944	0.22826053	0.09384815	-0.040872537	0.20740509	-0.9410765	-0.21205424	0.42382446	-0.3236236	0.07705805	-0.51963264	0.41797435	1.0251615	0.13594453	-0.63685054	-0.73684335	-0.2173156	-0.035604283	-0.055510852	0.7885631	0.099955745	0.77729	0.8426654	0.82950044	-0.34584936	-0.14941089	-0.8469756	-0.64672154	-0.5839812	-1.0713335	0.6830049	-0.29994568	-0.7679146	-0.30848217	-1.3402965	0.116294295	0.11791142	0.57180905	0.32147425	-0.38523394	0.704697	0.53239816
0.9142222	-0.4229092	-0.7660258	0.65123624	0.4561106	-0.16424105	-0.1857471	-0.045831848	0.019479776	0.52373934	0.50422275	0.17086112	-0.3643571	-0.64898574	-0.3044338	0.08997843	-0.4799098	0.49311867	-0.49752724	0.28292945	0.08444427	0.26794183	0.016328828	-0.7512808	0.42529258	0.27527234	-0.1398678	0.45441598	0.17346938	0.9747896	0.79642224	1.1570786	-0.6685141	0.06330287	-1.2934648	-0.74756247	-0.3466013	-0.90604645	1.3228712	0.092567734	-0.9459195	-0.018500153	-1.4016513	0.27161857	0.1671007	0.50776523	0.4058475	-0.3688488	0.78977317	0.13213621
1.1813713	-0.48329785	-0.97548383	0.49548334	0.09979178	-0.36786807	-0.4268033	-0.068743505	-0.15781182	0.26436225	0.31599805	0.048624486	0.07071392	-1.051973	-0.030062197	0.32961133	-0.56802744	0.054260958	-0.46273842	0.51766557	0.5446509	0.0033914645	-0.50762445	-0.71144986	0.23193818	0.35428175	-0.28625837	0.6206923	0.371998	0.9301961	1.1166148	1.1119113	-0.44377726	-0.031203635	-1.1024606	-0.5940903	-0.25236845	-0.96469116	0.7985324	-0.28785512	-0.87456405	-0.18469094	-1.3713704	0.22968115	0.0832389	0.67551476	0.18976943	-0.18251662	0.69615686	0.4360066
1.155359	0.058969095	-1.3396895	0.5111434	0.20058881	-0.30711097	-0.3407377	-0.23864122	-0.06399408	0.19678049	0.16209063	0.022281075	0.22877783	-0.9012848	-0.21525829	0.41239265	-0.51523846	0.1005666	-0.5471974	0.41959324	0.87576646	0.13413572	-0.6070778	-0.71627754	-0.00012939522	0.01836665	-0.025817735	0.72855204	0.1458177	0.7126313	0.9878474	0.9632221	-0.2780525	-0.01613945	-1.034047	-0.61797506	-0.50388616	-0.97977185	0.8161518	-0.42901728	-0.83043045	-0.2638561	-1.3555584	0.24973464	0.11088356	0.5418828	0.16506264	-0.38898602	0.64041054	0.54805446
1.1587379	-0.09515749	-1.4505464	0.7068164	0.34091008	-0.43939513	-0.66121733	0.03411834	-0.050754353	0.27305993	-0.05998591	-0.13267908	0.24904634	-0.8452074	0.07714196	0.638431	-0.29583994	0.13344465	-0.4031579	0.4722859	0.9173776	0.20640317	-0.7674355	-0.85259587	-0.36156148	-0.030199531	-0.308869	0.73800486	0.019550024	1.1201928	0.70255274	0.8171218	-0.27588847	-0.28723776	-0.7847645	-0.5912237	-0.28995714	-1.1403407	0.45769712	-0.14480017	-0.48340344	-0.17806049	-1.3428726	-0.04839891	0.15984134	0.5483596	0.36250046	-0.29767305	0.83265996	0.685948
0.82234114	0.31788722	-1.1069864	0.7840662	0.3332684	-0.12988852	-0.26305273	0.018421961	-0.18491966	0.47913864	0.25114942	-0.047048934	-0.23962347	-0.5231533	-0.22740616	0.5216258	-0.04217115	0.32028785	-0.26063034	0.10048269	0.8088593	0.49354056	-0.38606334	-0.800578	-0.2502495	-0.13877337	0.29672447	0.6138672	-0.4456602	0.9189094	0.48479223	0.80563617	-0.6381093	-0.43067262	-0.98196065	-0.39848584	-0.7050438	-0.7573668	1.333718	-0.04114761	-0.8741845	0.06810676	-1.3804753	-0.20979698	0.04705251	0.5711283	0.50396	-0.6107799	0.60286474	0.3917161
1.0146685	-0.18167722	-1.1157347	0.6066275	0.15774237	-0.5980076	-0.56816167	0.30232236	-0.09088266	0.2980935	0.16634889	0.04555831	-0.059410833	-0.94688123	-0.15987623	0.39234146	-0.41789922	0.021616554	-0.45931342	0.42819095	0.670657	0.2030176	-0.39389032	-0.6143364	-0.12157617	0.0797315	-0.24796909	0.77387273	0.19764769	0.9244162	0.9014465	0.8423261	-0.3239622	-0.22055423	-0.91002035	-0.5387198	-0.3716405	-1.071167	0.74615204	-0.14285551	-0.84434295	-0.2802243	-1.3456696	-0.0038310962	-0.0053026415	0.72501934	0.41965458	-0.3020245	0.61990577	0.49773026
1.1204492	-0.05364172	-1.2928149	0.74641645	0.13656287	-0.47358865	-0.60849357	-0.102318555	-0.016373234	0.21705301	0.2627781	0.13361055	0.30949247	-0.9632786	0.055012304	0.54732203	-0.4601519	0.17148633	-0.39793763	0.39218482	0.8748116	0.15054795	-0.63697153	-0.8088274	-0.050460912	0.054051194	-0.23872899	0.61294717	0.2017058	1.0168303	1.0132113	0.8918797	-0.15310726	-0.1999674	-1.0162941	-0.64445585	-0.3078811	-0.9699539	0.51583	-0.30829298	-0.67840886	-0.31634638	-1.3384353	0.15646231	0.045209475	0.6670621	0.40176082	-0.28805983	0.7221316	0.5892753
0.9795822	0.360529	-0.97663456	0.8267094	0.23283157	-0.4586507	-0.22659712	0.57132375	0.018067665	0.26454866	0.24716727	0.17199896	-0.2668464	-0.65000194	0.245923	0.22619373	-0.03835041	0.3443643	-0.37336963	0.37322205	0.75615287	0.3672768	-0.081247956	-0.8694167	-0.31211525	-0.009735159	0.03289656	0.90332216	-0.20490816	0.79646015	0.7125394	0.6984502	-0.45290348	-0.58527625	-0.72024715	-0.7436757	-0.3974857	-0.7483573	1.0315996	-0.035057526	-1.0124245	-0.27839065	-1.3519938	-0.34847403	-0.29618466	0.70076066	0.53951925	-0.4643286	0.58504415	0.6964751
1.136871	-0.108031794	-1.4043869	0.6580168	0.35365468	-0.5306985	-0.60470265	0.09717188	-0.15172286	0.28731355	-0.11094191	-0.14611971	0.09554656	-0.81802887	0.092035435	0.52873325	-0.18860063	0.11865482	-0.3940817	0.4954535	0.8362791	0.21513799	-0.7102075	-0.90904903	-0.36040625	-0.029867915	-0.3431133	0.79564667	-0.0437802	1.0961733	0.66727966	0.77365625	-0.31161657	-0.378449	-0.72107863	-0.6426975	-0.29075867	-1.1802835	0.47975698	0.03286842	-0.5969683	-0.20995565	-1.3552012	-0.09117593	0.05286937	0.5918396	0.36902976	-0.32603678	0.7934275	0.61333686
3.177729	-0.8485839	-0.51922274	3.314621	0.69225657	0.29895863	0.12736833	-0.7057232	-0.5672097	1.3133509	-1.6406171	0.33741572	-1.4736941	0.20851739	-0.3280574	-2.2458265	-1.0252573	3.1851602	2.4880614	0.7924765	0.11476472	0.111937486	0.56172085	-3.5358527	1.1247	-0.8182892	-0.81907356	-1.8028513	-1.0388621	-0.7785421	-0.4898003	-2.8548357	-1.146161	1.2051854	1.1480604	1.5056944	1.8768439	-2.6429691	-0.2829813	2.2193384	-1.0772127	-0.91281915	-0.9424607	-1.6741896	1.2134885	2.0059214	0.4992984	-0.50279415	2.7403271	-0.6783016
-0.338669	-0.50356317	-0.89893436	0.35845366	-0.24390891	0.59330106	0.65517664	1.4327291	-0.2681913	0.29739216	0.64751416	-0.14766	-0.5198494	-0.8994481	-0.841841	1.9465437	-0.87086976	0.7824038	-0.63948333	0.40057522	0.39127705	0.36558554	1.016123	-1.2288958	0.118854485	-0.99488765	0.635774	0.64741325	-1.3212332	0.7746729	-0.46235177	1.6514264	-0.34446788	1.0378273	-0.37484688	-0.19536084	-1.846798	-0.5327708	1.0696509	0.917579	-1.9613155	0.54664534	-1.6610699	-0.5983733	-0.009723242	1.1774985	0.09844414	-0.49658108	1.2785277	0.70887464
0.1599934	0.59355146	-0.55911463	0.96805626	-0.19980268	-0.24117647	-0.15897176	0.922809	-0.4020712	-0.4413033	0.49762052	-0.07529837	-1.450888	-0.557725	-0.19669044	0.5594771	0.5780008	1.9740582	-0.49505568	-0.2572806	0.9970005	0.8187613	1.1406888	0.123814	-0.79517114	-1.1209472	0.69751954	0.3167405	-1.129642	-0.43981758	-0.880445	-0.07639319	0.096320115	0.11890362	-0.04950229	0.7927145	-2.3820617	0.027119687	2.0025058	0.7457265	-1.0640155	1.2329618	-1.726764	-0.7872896	-0.21430445	0.39312965	0.34204167	-0.47033617	0.4831099	-0.8110599
0.516792	0.81647676	-0.34466788	0.58386505	-0.89103013	-0.51826173	0.85900944	1.4125514	-1.2495953	0.22305427	1.3252147	-0.22319524	0.4055891	0.3052621	-1.7004327	1.0839523	0.3458768	0.46209303	0.46991336	-0.5387028	1.1314611	1.2897717	1.6252785	-0.79766357	-0.31420586	-1.403404	0.4833426	-0.28364563	0.51928264	-0.7038799	-0.524903	1.4670645	-1.8888489	0.7958902	0.6384472	0.642561	-1.8367717	0.4151303	0.518025	0.5306882	-1.5638355	1.0048995	-1.4952053	-1.3144395	-0.4091842	0.36809185	1.5662706	-0.60464203	0.8362016	-0.8728559
-1.6832621	1.298596	-1.421229	1.1431596	0.07227589	-1.6936166	0.74746835	-0.668184	-0.54664236	-0.19268863	0.72624373	0.8530507	-0.0062429607	-0.47099367	-1.789174	0.6440068	-0.3382939	1.9396272	1.056748	0.13678014	0.75094837	0.71874136	-0.17785054	0.2339806	-1.10521	-1.2265505	1.1249598	0.24387144	-0.3366129	-0.83485234	-1.7057554	2.0116513	-1.3183805	0.4152864	2.0432944	1.1419048	-1.7026256	0.037447173	0.97823995	-1.0218312	-1.0982908	0.0074033495	-1.6308146	-0.5543161	-0.53360885	0.7610653	0.628739	0.21032302	-0.030065445	0.38590974
0.1230605	-0.30050632	0.26221073	1.0514314	-0.27000356	-0.84783334	-0.13805151	1.9300156	-1.4369313	-0.07200259	1.027994	-0.033980835	0.57162666	-0.15970244	-0.6570341	0.7110826	0.6557627	0.9055925	-0.519765	-1.0048075	0.0029090776	0.5215468	1.3956442	-0.14562145	-0.14673324	-1.054844	-0.0025151812	0.1189255	-0.57101417	-0.53333974	-0.0948912	1.0409341	-1.5029461	0.8354855	0.542395	2.0433664	-2.5817468	0.5569056	1.427755	0.24638033	-1.4716052	0.17164937	-1.5475338	-1.845298	0.41734585	0.1537979	2.552786	-0.24866502	-0.21197106	-0.46864426
0.1796027	-0.23078202	0.26600692	1.1035646	-0.23122421	-0.82598805	-0.09899604	1.9002331	-1.4349185	-0.05719702	1.0678539	-0.062133707	0.6270425	-0.2890031	-0.61181045	0.6480338	0.64357406	0.9065894	-0.53828585	-1.0655078	-0.047228627	0.49639753	1.3669852	-0.0952942	-0.21898392	-1.0988073	0.097870365	0.17454681	-0.5298673	-0.44581857	0.00022695703	1.0191677	-1.5266862	0.91481525	0.43517667	2.1175916	-2.4634	0.6562712	1.4481797	0.2453618	-1.5011498	0.25632685	-1.5346822	-1.7995996	0.46480688	0.19885398	2.6193097	-0.12641023	-0.22853577	-0.4130069
0.30022854	-0.20113665	0.33263493	1.1893276	-0.27290273	-0.5137988	-0.21362157	1.9074129	-1.4152768	0.36221844	1.0148869	-0.2162862	0.3273438	-0.104926765	-0.607303	0.83503205	0.53840655	0.85290045	-0.5078238	-1.0188334	0.10713545	0.66976076	1.2153834	-0.07441462	-0.3847979	-1.2797552	0.25138053	0.4677498	-0.3298713	-0.28874245	0.17293166	1.0414047	-1.3456801	0.82267493	0.45387578	2.1798594	-2.222757	0.44851735	1.2491714	0.12763229	-1.4737768	0.3408797	-1.53253	-1.9082748	0.68873924	0.1717477	2.0886376	-0.19787887	-0.16440257	-0.38645694
0.27918857	-0.16788304	0.2768218	1.2460945	-0.22494113	-0.5645444	-0.21836308	1.8977932	-1.4030327	0.29161522	1.0507277	-0.13229518	0.43690726	-0.1304934	-0.7356104	0.8138242	0.44284165	0.71376383	-0.38129362	-0.93638045	0.10022887	0.7954574	1.1879263	-0.2130527	-0.3835717	-1.2095029	0.18248466	0.33034074	-0.46162006	-0.2629565	0.058671594	0.97993547	-1.3471005	0.81837887	0.5461317	1.8337704	-2.1653674	0.4557519	1.3470933	0.26986605	-1.4664661	0.30659297	-1.5530138	-1.9130716	0.60208476	0.3130815	2.0889268	-0.27921033	-0.13056542	-0.34859183
0.40462074	0.0037247054	0.29530635	1.389271	-0.17583524	-0.6348615	-0.2932394	1.771863	-1.4102185	0.094003975	0.8201691	-0.13415723	0.47331214	-0.16257799	-0.84221005	0.5767441	0.32156768	0.61233425	-0.1846298	-0.8630305	0.1118365	0.7413288	1.1667205	-0.1735284	-0.367002	-1.2453414	0.08914241	0.2995694	-0.5969356	-0.1581749	0.0124336155	1.0742272	-1.3825758	0.89096224	0.43924105	1.7139913	-1.7757372	0.5839655	1.2995806	0.30359662	-1.2678998	0.220001	-1.5590935	-1.9158269	0.37381554	0.32093343	2.100937	-0.4119304	-0.15785737	-0.19302948
0.1960458	0.030027362	0.09839275	1.2793789	-0.2997112	-0.8461192	-0.054737978	1.7537853	-1.6296953	0.054185856	0.92956597	0.17437997	0.85303575	-0.103933014	-0.9588	0.61348706	0.2608863	0.8226139	-0.31529826	-1.1272972	-0.36051014	0.5499277	1.4862883	-0.3374093	-0.47293162	-1.170321	0.23153302	0.054997686	-0.3175828	-0.42823696	-0.18511856	0.9671183	-1.7106236	1.0536884	0.14822125	2.0788703	-1.9563464	0.79229933	1.5996828	-0.07623647	-1.4746082	0.07335164	-1.5173427	-1.5862117	0.23329318	0.26233497	2.48528	-0.317185	-0.0059019844	-0.53868663
0.20044181	0.018626137	0.1126076	1.2257842	-0.28726828	-0.98822546	-0.045937806	1.7210069	-1.6017529	-0.051598564	0.9985229	0.14696185	0.9328226	-0.061765973	-0.8789489	0.6483378	0.38403365	0.8273372	-0.29766315	-1.009584	-0.29853725	0.5165932	1.5241657	-0.39857826	-0.40776852	-1.0662916	0.14608173	0.056325447	-0.4437688	-0.44559473	-0.23186013	0.9053263	-1.5992998	0.9415326	0.25139406	2.0849078	-2.031454	0.6126292	1.5479871	0.00038029265	-1.4244331	-0.017594196	-1.55255	-1.6408012	0.11385949	0.1937316	2.4124737	-0.36737505	0.0745717	-0.57796234
0.1186208	-0.28089058	0.29673964	1.1186274	-0.3869547	-0.8713495	-0.07355387	2.0030613	-1.5688428	-0.0448047	1.0629141	0.10615066	0.8156579	-0.19884051	-0.6426139	0.9343726	0.4707018	0.8947913	-0.5165309	-0.94617057	-0.39774752	0.55425054	1.4251872	-0.30143565	-0.35055116	-1.2292054	-0.02935487	0.044324305	-0.29205027	-0.4449621	-0.09440174	1.0033197	-1.4928174	0.96708655	0.53594565	1.9876813	-2.555877	0.46471047	1.4629546	0.16145185	-1.4860053	0.050959837	-1.5440918	-1.8648769	0.29272643	0.21607909	2.367879	-0.31296837	0.13770203	-0.750929
0.363822	-0.030694937	0.32547277	1.5053446	-0.25697392	-0.5091112	-0.43891686	1.7949011	-1.4299737	0.15368503	0.94516855	-7.644613e-05	0.5464575	-0.23431648	-0.7638665	0.7117019	0.25391826	0.48303208	-0.30416435	-0.6825421	-0.53532153	0.8491847	1.0084592	-0.3526591	-0.7002046	-1.2711662	0.19546989	0.19404724	-0.5036906	-0.19583319	0.08020786	1.0138063	-1.2965311	0.86521596	0.42400903	1.8361189	-1.906517	0.3977961	1.0932792	0.16805707	-1.2922238	-0.025216842	-1.5813941	-1.9080212	0.12649803	0.3211405	1.934631	-0.50226396	0.04235085	-0.23131071
0.37012777	0.07305741	0.3243309	1.5119228	-0.26024905	-0.6702665	-0.27986148	1.8701643	-1.4911785	0.19378342	0.7982022	0.008542443	0.6474845	-0.20778458	-0.8944997	0.7224512	0.14570992	0.53339005	-0.2325856	-0.8190069	-0.28566173	0.8136606	1.1504157	-0.3487196	-0.56138474	-1.3289522	0.09699219	0.23144232	-0.40560862	-0.10867983	0.041992214	1.0545979	-1.3526727	0.9693473	0.39746672	1.6777941	-1.7962155	0.53364295	1.3106276	0.20204486	-1.2860571	0.120118074	-1.5541146	-1.9387339	0.21229446	0.40103453	1.9392023	-0.48669484	0.12441285	-0.3681798
-0.79678947	1.1699028	0.42992836	0.92310774	0.17214647	-1.8520439	0.9906681	0.115750104	0.35060003	0.08161373	-0.33231705	-1.1173776	-2.2751944	0.42255834	0.406979	-1.353525	-0.99958855	-0.45264423	-1.9401107	0.63410586	-0.21162829	1.8719631	-0.26549283	-0.6108185	-0.81289566	-0.7406597	-0.68502516	0.15795887	2.710461	1.8171507	1.9301977	0.50167054	-0.14759743	-0.10267184	1.0842315	-0.2762455	1.131555	0.9495578	1.2104766	-3.0231957	1.3633457	0.8414116	-1.4550135	-1.7181349	-1.687821	-0.97919875	0.66481745	0.3883139	0.31481084	0.9165748
1.3602623	-0.25043613	-0.6781114	-0.18285234	-0.4786752	0.5085307	0.56639475	0.6564051	0.6806796	0.43225303	0.43919522	-0.50307006	-0.31843626	-0.67141724	0.28874886	0.466677	-0.59118515	0.5043272	0.58571166	0.5631392	0.06190652	0.7380196	1.2714795	-0.51077276	-0.466065	0.99315584	-0.09856833	0.25543684	0.09418273	1.1871905	0.8177195	1.4301901	-1.4921747	-0.48334318	-0.82789665	-1.6931955	-1.3214397	-0.54259354	1.8943048	-0.68659145	-0.31914473	-0.24434617	-1.4936285	0.51678544	0.108374126	-0.12027138	0.40480083	-0.35242587	1.8148817	0.54180133
1.0516093	-1.2802618	-0.51564753	0.02550439	0.63457894	0.15505293	0.39362815	0.61099255	-0.033072818	0.099784546	0.2697542	-0.16674648	-0.4967277	0.8120689	0.19130279	0.30427504	-0.24383792	1.3476675	0.42117134	-0.3675868	-0.3982711	0.88623214	1.9957895	-0.5039053	0.69658697	0.1951238	-0.32892653	0.29084855	0.19024381	0.3212995	0.06338145	1.1838031	-1.382018	0.019947695	-0.5596052	-1.0437038	-0.87437	-0.7949716	2.7158923	0.17945398	-0.003688286	-0.09915154	-1.5959992	-0.12719302	0.7794689	-0.033393066	0.88707525	-1.141181	1.8859141	0.08342126
1.2792429	-0.5775613	-0.72450715	0.35367915	0.72483784	-0.19069502	0.3452144	0.38809156	-0.10190337	0.3360017	0.10755452	-0.20906359	-0.64979327	0.09192518	0.005297791	-0.08149128	-0.53177303	1.0349587	0.3277227	0.14180237	-0.46971285	0.8718633	1.2572693	-0.81635654	0.47068602	0.24633294	0.06716021	0.76856434	0.29165807	0.37806624	0.40192267	1.059009	-1.488613	-0.081192225	-0.9331292	-1.3847015	-0.96624553	-0.66218054	2.1388125	-0.012503456	-0.6385714	-0.14761741	-1.5136153	0.09578524	0.5390125	-0.17824544	0.6857744	-0.9996367	1.5777407	0.3364644
0.25612104	0.55687636	-2.1314816	0.41544807	-0.18886174	-0.18502805	1.0379406	0.1631892	0.21302986	-0.30082154	0.37179247	-0.037981905	1.5442063	-0.25918183	-0.60736144	1.0444658	-0.09784081	0.020387216	0.90753657	-0.14784406	1.3140615	0.03440767	-1.4279418	-0.5401853	0.70401484	0.44559535	0.21464758	-0.0066012046	-1.1966496	-0.09579386	0.3221909	0.9083395	-0.6853342	-0.3995865	-0.34862477	-0.41147864	-0.6084723	-0.6223481	0.51316744	-0.35145473	-0.64688295	-0.043133862	-1.5092194	-0.063019864	-0.17512003	0.5572787	0.022508705	-0.24808832	0.28859672	1.1635112
-0.17208882	2.0670502	-1.8331757	1.2155907	1.5508379	0.4168795	1.125576	-1.3291312	0.4592039	-1.0732502	0.50427943	0.5781268	0.04513905	-0.9290138	-1.6104158	0.72737783	-0.12256083	2.2874506	0.98156893	-0.757923	0.19297749	-0.18869288	0.22802798	-0.06038125	0.23363839	-0.029816478	1.0730217	-1.3297665	-1.851179	-0.98743814	-1.6339802	0.18511926	-1.5461285	-0.01872162	0.7464898	1.5403743	-0.86115265	0.18492517	1.7732517	-0.9246212	-1.0327684	-0.56986374	-1.5926042	0.7176696	-0.44382325	1.4470321	0.5319828	-1.016413	-0.33607996	-0.75157315
-0.17208882	2.0670502	-1.8331757	1.2155907	1.5508379	0.4168795	1.125576	-1.3291312	0.4592039	-1.0732502	0.50427943	0.5781268	0.04513905	-0.9290138	-1.6104158	0.72737783	-0.12256083	2.2874506	0.98156893	-0.757923	0.19297749	-0.18869288	0.22802798	-0.06038125	0.23363839	-0.029816478	1.0730217	-1.3297665	-1.851179	-0.98743814	-1.6339802	0.18511926	-1.5461285	-0.01872162	0.7464898	1.5403743	-0.86115265	0.18492517	1.7732517	-0.9246212	-1.0327684	-0.56986374	-1.5926042	0.7176696	-0.44382325	1.4470321	0.5319828	-1.016413	-0.33607996	-0.75157315
-0.19081144	2.1009014	-1.8329195	1.2489855	1.6708692	0.3628934	1.1904494	-1.4654257	0.40335852	-1.0783364	0.57511324	0.6560009	0.10073237	-0.9687161	-1.5828212	0.70308155	-0.09154195	2.368891	1.0113773	-0.78369707	0.12942244	-0.2445791	0.22503361	-0.060118772	0.22168118	0.023744222	1.0738324	-1.3257984	-1.9361488	-1.0486939	-1.6635646	0.06379894	-1.4834819	0.02504961	0.7366546	1.7135857	-0.8872431	0.17947115	1.7892798	-0.9208205	-1.026253	-0.54859173	-1.6057128	0.6592161	-0.37816033	1.4589546	0.59437674	-1.0659972	-0.4067398	-0.7708438
-0.17208882	2.0670502	-1.8331757	1.2155907	1.5508379	0.4168795	1.125576	-1.3291312	0.4592039	-1.0732502	0.50427943	0.5781268	0.04513905	-0.9290138	-1.6104158	0.72737783	-0.12256083	2.2874506	0.98156893	-0.757923	0.19297749	-0.18869288	0.22802798	-0.06038125	0.23363839	-0.029816478	1.0730217	-1.3297665	-1.851179	-0.98743814	-1.6339802	0.18511926	-1.5461285	-0.01872162	0.7464898	1.5403743	-0.86115265	0.18492517	1.7732517	-0.9246212	-1.0327684	-0.56986374	-1.5926042	0.7176696	-0.44382325	1.4470321	0.5319828	-1.016413	-0.33607996	-0.75157315
-0.19081144	2.1009014	-1.8329195	1.2489855	1.6708692	0.3628934	1.1904494	-1.4654257	0.40335852	-1.0783364	0.57511324	0.6560009	0.10073237	-0.9687161	-1.5828212	0.70308155	-0.09154195	2.368891	1.0113773	-0.78369707	0.12942244	-0.2445791	0.22503361	-0.060118772	0.22168118	0.023744222	1.0738324	-1.3257984	-1.9361488	-1.0486939	-1.6635646	0.06379894	-1.4834819	0.02504961	0.7366546	1.7135857	-0.8872431	0.17947115	1.7892798	-0.9208205	-1.026253	-0.54859173	-1.6057128	0.6592161	-0.37816033	1.4589546	0.59437674	-1.0659972	-0.4067398	-0.7708438
-0.04603541	1.0510073	-2.1482592	0.81109655	1.1995776	-0.028939677	0.7189465	-1.2726812	0.20585367	-0.94708866	-0.045448903	0.640629	0.7789189	-0.27558085	-1.1890053	0.63944924	-0.04394135	1.3018327	0.63405186	-0.65109247	0.016634747	-0.45207098	0.22586884	-0.25752237	0.55848074	-0.47932637	0.7151518	-0.42442697	-1.3918843	-1.0487212	-0.9556022	0.8253748	-0.7745472	-0.027087756	-0.5089177	0.36307192	-1.1602174	-1.0072044	0.9437214	-0.43419397	-0.16753298	0.023755742	-1.5812055	0.3668648	0.13745345	1.0373346	0.40726137	-1.2015002	-0.18497525	-0.11753425
-0.04603541	1.0510073	-2.1482592	0.81109655	1.1995776	-0.028939677	0.7189465	-1.2726812	0.20585367	-0.94708866	-0.045448903	0.640629	0.7789189	-0.27558085	-1.1890053	0.63944924	-0.04394135	1.3018327	0.63405186	-0.65109247	0.016634747	-0.45207098	0.22586884	-0.25752237	0.55848074	-0.47932637	0.7151518	-0.42442697	-1.3918843	-1.0487212	-0.9556022	0.8253748	-0.7745472	-0.027087756	-0.5089177	0.36307192	-1.1602174	-1.0072044	0.9437214	-0.43419397	-0.16753298	0.023755742	-1.5812055	0.3668648	0.13745345	1.0373346	0.40726137	-1.2015002	-0.18497525	-0.11753425
-0.047822986	1.0978506	-2.1346838	0.87032914	1.2089658	-0.051106423	0.76045746	-1.2176493	0.26852444	-0.8835546	0.015253767	0.6343693	0.7665609	-0.31527403	-1.1123013	0.6352275	-0.021284329	1.3783828	0.6111217	-0.5641946	0.034453265	-0.4157326	0.22576946	-0.27416727	0.4745589	-0.44783863	0.6804001	-0.5124584	-1.4270161	-0.978519	-0.94405943	0.7371691	-0.80967283	-0.024741475	-0.54662377	0.43834063	-1.1220238	-0.9139871	1.1090457	-0.52924967	-0.28512615	-0.058654714	-1.5607355	0.32682538	0.11007136	1.0271274	0.3462484	-1.1226588	-0.26011884	-0.10626603
-0.047822986	1.0978506	-2.1346838	0.87032914	1.2089658	-0.051106423	0.76045746	-1.2176493	0.26852444	-0.8835546	0.015253767	0.6343693	0.7665609	-0.31527403	-1.1123013	0.6352275	-0.021284329	1.3783828	0.6111217	-0.5641946	0.034453265	-0.4157326	0.22576946	-0.27416727	0.4745589	-0.44783863	0.6804001	-0.5124584	-1.4270161	-0.978519	-0.94405943	0.7371691	-0.80967283	-0.024741475	-0.54662377	0.43834063	-1.1220238	-0.9139871	1.1090457	-0.52924967	-0.28512615	-0.058654714	-1.5607355	0.32682538	0.11007136	1.0271274	0.3462484	-1.1226588	-0.26011884	-0.10626603
0.47857344	1.1022756	-1.4461278	0.31086835	-0.4187003	0.21933044	0.26534176	-0.660866	1.4221958	-0.27856043	-0.20185037	0.70441896	1.3277959	0.0011147276	-0.2337171	1.121071	-0.50562274	0.51542175	0.93066645	0.090020716	0.7476386	0.20536731	-1.1642976	0.08807358	-0.1566431	0.622562	0.28273302	0.27532813	-1.5666147	0.51060164	0.4994749	0.79278064	-0.663431	-0.3898698	-0.13907978	0.45720857	-0.45166567	-1.0473027	0.85775685	-0.16496633	-0.77274024	0.4097307	-1.6743642	0.31340012	-0.3416882	0.28902563	0.31486776	-0.4841391	-0.58191216	1.5443981
-0.030245297	1.8106527	-1.6616981	1.4380766	1.3646913	0.3384512	1.2290114	-1.3084434	0.50657576	-0.76530033	0.7771082	0.8283887	0.28658468	-0.64246017	-1.3381578	0.63458157	-0.0110632805	2.2034812	0.89424056	-0.6719528	-0.07352252	-0.40264267	0.06783136	-0.42219618	-0.10662094	-0.08785982	1.0684261	-1.0317605	-1.6803172	-0.73714155	-1.2617663	0.14459333	-1.4642175	-0.0045585814	0.22678539	1.4709069	-1.0966996	-0.29388046	1.7203578	-0.83312637	-0.8763958	-0.6867796	-1.5365576	0.35391155	-0.189755	1.4384226	0.42002925	-1.0742223	-0.20680775	-0.5701239
-0.09365736	1.5769778	-1.7033471	1.2501758	0.9965188	0.28304538	1.0634403	-0.98996115	0.2500323	-0.6088152	0.5970489	0.6689982	0.18918177	-0.43311694	-1.2163782	0.6582358	-0.11916508	1.5720476	0.57788974	-0.53690606	0.33958316	-0.24009593	0.17247538	-0.47462505	0.0029776474	-0.23736212	1.0010109	-0.62949264	-1.4567257	-0.6943963	-0.8958481	0.4757306	-1.3484436	-0.003312753	0.01919172	0.7838192	-1.2044529	-0.47940665	1.6238929	-0.7334004	-0.668285	-0.72099805	-1.4972278	0.33154672	-0.20186923	1.2472458	0.032828193	-0.9636859	-0.19364896	-0.21630234
-0.030245297	1.8106527	-1.6616981	1.4380766	1.3646913	0.3384512	1.2290114	-1.3084434	0.50657576	-0.76530033	0.7771082	0.8283887	0.28658468	-0.64246017	-1.3381578	0.63458157	-0.0110632805	2.2034812	0.89424056	-0.6719528	-0.07352252	-0.40264267	0.06783136	-0.42219618	-0.10662094	-0.08785982	1.0684261	-1.0317605	-1.6803172	-0.73714155	-1.2617663	0.14459333	-1.4642175	-0.0045585814	0.22678539	1.4709069	-1.0966996	-0.29388046	1.7203578	-0.83312637	-0.8763958	-0.6867796	-1.5365576	0.35391155	-0.189755	1.4384226	0.42002925	-1.0742223	-0.20680775	-0.5701239
-0.15917815	0.9252495	-1.9568449	0.76488996	0.2566722	0.14417545	0.72456855	-1.0168208	0.21697874	-0.29998857	0.29905874	0.26120573	0.8418823	-0.14095257	-0.8604758	0.45369533	-0.1476575	0.6546667	0.43656677	-0.6793904	0.5305653	0.04483373	-0.06103188	-0.5752044	0.7633208	-0.34392032	0.7529302	0.24965611	-0.98019695	-0.5703637	-0.14825757	1.2666998	-0.9728553	-0.032972254	-0.40759388	0.12249143	-1.2163191	-1.0101744	0.9321759	-0.61551	-0.20942728	-0.3107669	-1.4974037	-0.05782844	-0.07016351	0.819106	-0.18072638	-0.8468521	0.21582049	0.53738016
-0.24551426	1.6538235	-2.0675404	0.91337687	1.591898	-0.19265845	1.0211647	-1.5384008	0.2390247	-1.139053	0.13414651	0.633748	0.46613583	-0.8117904	-1.5359783	0.95546603	-0.17817274	1.9502256	0.481602	-0.8807615	0.15029405	-0.21924832	0.45847273	0.03511369	0.4648434	-0.6245575	1.2005532	-1.0056942	-1.5547514	-1.6787858	-1.5933313	0.47885263	-0.92749155	-0.04355297	0.7230756	1.189294	-1.6267561	-0.20706794	1.4606566	-0.96954656	-0.5957537	-0.572855	-1.6833348	0.8400476	-0.42577916	1.390733	0.14584287	-1.0759135	-0.03326536	-0.9917119
0.24516773	1.0028006	-1.3560712	0.80756485	0.20056577	-0.25239068	0.9372855	-0.394302	0.0014364157	0.24606226	0.5990125	0.40339437	0.8112045	-0.22292864	-0.38429663	0.39899015	-0.5768426	0.82662725	0.26305404	-0.18601824	0.52219164	-0.023641912	-0.04279398	-0.71630865	0.76262486	0.02155042	0.08592801	-0.14575505	-0.62864375	-0.33170328	-0.19904588	0.7560216	-0.9270953	-0.57407176	-0.2534374	0.3932307	-0.7735548	-0.85616463	1.1667234	-0.5909307	-0.5770108	-0.16641384	-1.5311862	0.053046495	0.15561514	0.12226486	0.28068978	-0.50397134	-0.18862994	0.75461686
-0.017419726	-0.31830552	0.94788486	0.5320615	-0.6177102	-0.6746889	0.8908646	-0.62768996	-0.34280527	-0.63936645	-0.39966503	0.6607027	0.15620959	-0.4551913	-1.6048368	-0.25830665	0.03820769	1.756216	1.3548216	-0.9957557	1.4039812	0.61475646	1.439274	0.48316032	-0.36704695	0.41021422	-0.5430481	-0.40046814	0.075427085	-0.97186744	-0.7151889	1.916911	-0.2903044	0.18296005	0.87320584	0.39584863	-3.0674982	0.010792456	0.8277971	0.10624097	0.18965828	1.3514081	-1.551562	-1.031348	-0.11302124	0.02497167	2.2269106	-1.1597232	0.77808934	0.48864865
-0.5483502	1.9017061	-0.08653985	1.0753139	-0.32684797	-1.1980572	0.5821652	-0.85621905	-0.73297447	-0.79127675	-0.24089617	0.7741429	0.5232825	-0.21849678	-2.7039824	-0.655353	-0.059722096	1.2777961	0.89663124	-1.2195144	1.8485768	0.517299	-0.20312782	-1.0884534	-1.2668366	-0.055158637	-0.07536335	0.013088236	-1.0253499	-0.8101347	-1.6438574	1.3675177	-1.356479	0.09989531	1.0416313	1.5756837	-3.0646155	0.28019392	0.6188449	-0.9697567	-0.527897	0.79972106	-1.5631421	-1.3044529	-1.0911516	0.49788272	1.1219256	-0.73314726	-0.093366645	0.07899508
0.5922806	-0.30099487	-0.9475702	-0.30284262	0.58685017	0.3465668	0.18230268	0.35148248	-0.5638059	-0.82752067	-0.00048391597	0.25844204	-0.72117406	-0.029635655	-0.43372798	0.64265645	0.035850864	1.3809241	0.22441405	-0.37817857	-0.5381373	0.13529055	1.8904185	-0.33541718	1.5658983	-0.373259	-0.17006205	-0.19639106	-0.6446511	-0.9066717	-1.6433455	1.5908701	-1.4353108	0.6081264	0.28398794	-0.24042064	-0.8224825	-0.69540805	1.468988	-0.0026825021	0.066204995	0.6489434	-1.6055963	-0.15835047	0.011387008	0.47015402	0.99978876	-0.9812778	1.9581519	-0.4614736
0.16151446	0.56886256	-1.7691754	0.11238888	0.7244902	-0.3008546	0.30389035	-0.6869572	-0.21240684	-0.51118463	-0.0143944025	0.039488085	-0.10624319	0.03543702	-1.2657408	0.3210192	-0.3234138	0.9546938	0.4790425	-0.42556036	-0.17050666	-0.0013294877	0.9256914	-0.8116921	1.2256546	-0.6125894	0.346626	-0.18905991	-0.8011054	-0.5952196	-1.5729825	1.4776616	-1.3275657	0.4503105	-0.64008284	-0.53396237	-0.7694669	-1.4112122	1.2504661	-0.6838115	0.12230262	0.55794644	-1.5252633	0.30112863	-0.018339349	0.49248442	0.43897557	-1.0902401	1.4056612	-0.07002734
-1.7642916	1.142154	-1.4242597	1.0563186	-0.12957644	-2.1788166	0.47914693	-1.4872376	-0.7059221	-1.7250905	1.0314941	-0.17070636	1.0702869	-0.46132547	-1.5069371	2.3084023	0.036755078	0.6776145	0.7024707	-0.4902203	2.5735028	0.7884591	1.1036897	-0.4409455	-0.7509656	-0.8472478	0.40395042	-0.4334437	-2.6025937	-0.23608673	-2.1427064	1.9025273	-1.075286	0.15932609	0.92450905	0.93233776	-0.76507616	1.185456	0.71085167	-1.6457081	-1.7263358	-0.18770726	-1.4217874	-1.9772265	0.073215425	1.4887478	1.5261097	-1.5381131	-1.4802016	-1.7951963
-1.0743586	2.440028	-2.9511807	0.6673036	0.90565616	-1.511836	0.8938643	-1.0656506	-0.84240866	-0.84967905	-1.0722476	1.1879941	-0.9334336	-0.73071396	-1.0532396	-1.0294381	-2.093106	2.480007	0.8960955	0.78577304	0.5675071	1.5456451	0.9714437	-1.0882337	-2.2532022	-0.14309643	-0.027646914	-0.26073903	-0.36161014	-0.23362108	-0.70717627	3.3943722	-1.0166209	1.176709	1.5191141	1.8922648	-0.8553678	0.95598584	0.18424568	-2.3331027	1.7852181	0.7130651	-1.3995063	-1.0155053	0.2943422	-1.0120349	2.4568443	0.8837151	0.43101582	1.1187267
-1.0743586	2.440028	-2.9511807	0.6673036	0.90565616	-1.511836	0.8938643	-1.0656506	-0.84240866	-0.84967905	-1.0722476	1.1879941	-0.9334336	-0.73071396	-1.0532396	-1.0294381	-2.093106	2.480007	0.8960955	0.78577304	0.5675071	1.5456451	0.9714437	-1.0882337	-2.2532022	-0.14309643	-0.027646914	-0.26073903	-0.36161014	-0.23362108	-0.70717627	3.3943722	-1.0166209	1.176709	1.5191141	1.8922648	-0.8553678	0.95598584	0.18424568	-2.3331027	1.7852181	0.7130651	-1.3995063	-1.0155053	0.2943422	-1.0120349	2.4568443	0.8837151	0.43101582	1.1187267
1.4022292	-0.72252053	-0.27009657	1.5097564	0.5884582	-0.37814122	0.7662749	-0.6034521	0.13037029	0.22664389	1.2077665	0.53555083	-0.4613985	-0.74625117	0.60758656	-0.7624942	-0.97879595	-0.25785363	-0.854537	1.2877264	-0.17632432	0.44114193	0.7008143	-0.5624237	0.73228186	0.86397684	-0.015686383	-0.80996656	0.6463197	0.7392168	0.276224	0.41477582	-0.026669266	-0.33962938	-0.8090435	-1.0416578	-0.4604338	-0.43672675	0.78880054	-0.7722817	-1.4650396	0.47057173	-1.4402303	0.40685016	-0.10294644	0.78895575	0.93697864	0.12080325	0.32465422	0.62278026
1.4022292	-0.72252053	-0.27009657	1.5097564	0.5884582	-0.37814122	0.7662749	-0.6034521	0.13037029	0.22664389	1.2077665	0.53555083	-0.4613985	-0.74625117	0.60758656	-0.7624942	-0.97879595	-0.25785363	-0.854537	1.2877264	-0.17632432	0.44114193	0.7008143	-0.5624237	0.73228186	0.86397684	-0.015686383	-0.80996656	0.6463197	0.7392168	0.276224	0.41477582	-0.026669266	-0.33962938	-0.8090435	-1.0416578	-0.4604338	-0.43672675	0.78880054	-0.7722817	-1.4650396	0.47057173	-1.4402303	0.40685016	-0.10294644	0.78895575	0.93697864	0.12080325	0.32465422	0.62278026
1.0550592	-0.9775249	-0.76805174	1.3178883	0.2128071	-0.33432558	0.83701086	-0.7351166	0.078128256	0.35687515	1.0934632	0.24498351	-0.21426831	-0.42809936	0.5136721	-0.6269864	-0.8734176	-0.31034142	-0.4808478	1.1787764	-0.056024224	0.460943	0.60848594	-0.20542091	0.96420944	0.7254871	0.6360971	-0.6833104	0.57839656	0.75606143	0.2184996	0.552323	-0.07278494	-0.33913317	-0.5651916	-0.75248325	-0.49788007	-0.49991983	0.59671885	-0.6419464	-1.1981121	0.03665774	-1.5093521	0.15462981	-0.16178998	0.6844151	0.8285836	-0.1931922	-0.023233952	0.82558054
1.0871254	-2.0681689	-0.54122496	1.8642025	0.16432938	-0.38687167	1.1617625	-0.4110296	0.3289288	0.6457408	1.21303	0.11776475	-0.34695172	-0.09933968	0.99073213	-1.0041422	-1.2676446	-0.5980094	-0.36862385	1.6311988	-0.22785504	0.73379	1.1809721	-0.1175934	0.6669522	1.3069671	0.65473115	-0.86495256	0.94085455	0.9494087	-0.4538381	0.46415323	0.008102034	-0.46302336	-0.27864182	-1.3270308	-0.42426503	-0.18423021	0.7229857	0.103538565	-1.7729355	0.104688786	-1.5900145	0.41341257	-0.02507524	1.0768088	1.0430895	-0.021100214	-0.28828382	0.22354327
1.0871254	-2.0681689	-0.54122496	1.8642025	0.16432938	-0.38687167	1.1617625	-0.4110296	0.3289288	0.6457408	1.21303	0.11776475	-0.34695172	-0.09933968	0.99073213	-1.0041422	-1.2676446	-0.5980094	-0.36862385	1.6311988	-0.22785504	0.73379	1.1809721	-0.1175934	0.6669522	1.3069671	0.65473115	-0.86495256	0.94085455	0.9494087	-0.4538381	0.46415323	0.008102034	-0.46302336	-0.27864182	-1.3270308	-0.42426503	-0.18423021	0.7229857	0.103538565	-1.7729355	0.104688786	-1.5900145	0.41341257	-0.02507524	1.0768088	1.0430895	-0.021100214	-0.28828382	0.22354327
0.48699617	-2.120513	-1.3426272	1.5337709	-0.64602786	-1.2110403	1.390181	-0.7641547	0.6300213	1.7283838	0.7584279	-0.6133434	-0.20867385	0.8402012	1.1745218	-1.5388821	-1.7568649	-0.79913765	0.8391921	1.2956182	-0.12081525	0.9348469	1.9670428	0.4973027	-0.20479344	0.78109175	1.238604	-0.4809016	0.5736953	0.82224363	-0.69182265	0.8013071	-0.5466585	-0.48588467	0.12152366	-1.0267831	0.07213047	-0.13766526	0.33576712	0.53709686	-1.7847377	-0.7573486	-1.5638157	0.44106734	0.41184992	1.2976412	0.79445565	0.2807652	-1.0608536	-0.9828954
3.0142694	-0.8049654	-0.7044454	3.0841913	0.52295387	0.3896341	-0.021221567	-0.85815233	0.0071755447	0.49540174	-1.6718452	0.9274583	-1.4164921	0.27481887	0.1643314	-2.4082117	-0.40119556	2.6895428	2.1710103	0.5014824	-0.14142649	-0.6783766	0.2976911	-3.3649065	0.8041356	-0.18650803	-0.24619982	-1.7621391	-0.44813883	-0.77032185	-0.044796176	-2.3168397	-0.8952656	1.0690643	0.9232286	1.3268167	1.4128319	-2.5696774	-0.083811484	2.3341994	-1.353175	-1.0421851	-1.057168	-1.802973	1.2849923	2.3566954	-0.4077033	-0.259131	2.4335752	-0.7432228
1.1975216	-0.41128463	-1.0548265	0.9029197	0.31459224	0.20803745	-0.1394878	0.18127277	-0.4530429	-0.26806152	0.41783702	-0.39648062	-0.33112958	-0.88428974	0.16044407	0.16337514	-0.41710895	0.124161616	-0.2991307	0.30306396	0.3925056	-0.19990551	-0.39163876	-0.6804045	0.2615909	0.3180935	0.045934133	0.40328422	-0.04476506	0.97659284	1.1053735	0.83483356	-1.2621456	-0.26237175	-0.6787733	-0.9674719	-0.9043261	-1.2251409	1.0643252	-0.17938247	-1.2799261	0.25170618	-1.3520631	-0.057661317	0.117947005	0.73787105	-0.045248732	-0.6268608	0.5282325	0.7918525
1.2158699	-0.4735541	-1.011309	0.69133157	0.30132845	0.036385555	-0.26047832	-0.0027867763	-0.4814142	-0.11519238	0.60106575	-0.04300888	-0.3284503	-0.90838456	0.0061156126	0.149844	-0.3981582	0.14605677	-0.3507845	0.33648953	0.38547924	-0.16787559	-0.25823203	-0.7273886	0.5510009	0.43507722	-0.0007763172	0.36657903	0.05322428	0.9280605	1.0165046	0.796324	-1.1023928	-0.215483	-0.6717834	-0.8214924	-0.7927194	-1.114429	1.1708509	-0.2961214	-1.2433816	0.221605	-1.3909454	0.0708913	0.15429859	0.48745722	-0.11305238	-0.5788922	0.5264461	0.7196583
0.7501762	-0.48528314	-1.0348724	0.76272875	0.18411733	0.56193566	-0.08827002	0.1211086	-0.47510004	0.3299857	0.7346906	-0.1983234	-0.25961784	-0.6772838	0.21515597	0.13700446	-0.2361322	0.14106195	-0.34078076	0.07092177	0.30733672	0.3370195	-0.21899515	-0.86932355	0.6487607	0.6803339	0.21184334	0.20767806	0.11210854	0.7318497	1.0310051	1.1317929	-1.2560439	-0.3399981	-0.5886268	-0.7525708	-0.7555548	-1.0208338	1.4332529	0.04845657	-1.2268009	0.50594985	-1.3710831	-0.11919426	0.14028929	0.21628699	-0.16414274	-0.51506186	0.7388418	0.57441795
1.2158699	-0.4735541	-1.011309	0.69133157	0.30132845	0.036385555	-0.26047832	-0.0027867763	-0.4814142	-0.11519238	0.60106575	-0.04300888	-0.3284503	-0.90838456	0.0061156126	0.149844	-0.3981582	0.14605677	-0.3507845	0.33648953	0.38547924	-0.16787559	-0.25823203	-0.7273886	0.5510009	0.43507722	-0.0007763172	0.36657903	0.05322428	0.9280605	1.0165046	0.796324	-1.1023928	-0.215483	-0.6717834	-0.8214924	-0.7927194	-1.114429	1.1708509	-0.2961214	-1.2433816	0.221605	-1.3909454	0.0708913	0.15429859	0.48745722	-0.11305238	-0.5788922	0.5264461	0.7196583
1.2158699	-0.4735541	-1.011309	0.69133157	0.30132845	0.036385555	-0.26047832	-0.0027867763	-0.4814142	-0.11519238	0.60106575	-0.04300888	-0.3284503	-0.90838456	0.0061156126	0.149844	-0.3981582	0.14605677	-0.3507845	0.33648953	0.38547924	-0.16787559	-0.25823203	-0.7273886	0.5510009	0.43507722	-0.0007763172	0.36657903	0.05322428	0.9280605	1.0165046	0.796324	-1.1023928	-0.215483	-0.6717834	-0.8214924	-0.7927194	-1.114429	1.1708509	-0.2961214	-1.2433816	0.221605	-1.3909454	0.0708913	0.15429859	0.48745722	-0.11305238	-0.5788922	0.5264461	0.7196583
1.2158699	-0.4735541	-1.011309	0.69133157	0.30132845	0.036385555	-0.26047832	-0.0027867763	-0.4814142	-0.11519238	0.60106575	-0.04300888	-0.3284503	-0.90838456	0.0061156126	0.149844	-0.3981582	0.14605677	-0.3507845	0.33648953	0.38547924	-0.16787559	-0.25823203	-0.7273886	0.5510009	0.43507722	-0.0007763172	0.36657903	0.05322428	0.9280605	1.0165046	0.796324	-1.1023928	-0.215483	-0.6717834	-0.8214924	-0.7927194	-1.114429	1.1708509	-0.2961214	-1.2433816	0.221605	-1.3909454	0.0708913	0.15429859	0.48745722	-0.11305238	-0.5788922	0.5264461	0.7196583
1.2158699	-0.4735541	-1.011309	0.69133157	0.30132845	0.036385555	-0.26047832	-0.0027867763	-0.4814142	-0.11519238	0.60106575	-0.04300888	-0.3284503	-0.90838456	0.0061156126	0.149844	-0.3981582	0.14605677	-0.3507845	0.33648953	0.38547924	-0.16787559	-0.25823203	-0.7273886	0.5510009	0.43507722	-0.0007763172	0.36657903	0.05322428	0.9280605	1.0165046	0.796324	-1.1023928	-0.215483	-0.6717834	-0.8214924	-0.7927194	-1.114429	1.1708509	-0.2961214	-1.2433816	0.221605	-1.3909454	0.0708913	0.15429859	0.48745722	-0.11305238	-0.5788922	0.5264461	0.7196583
3.518599	1.2431699	0.56246597	1.3767365	0.09780994	-0.4071278	4.6490526	1.1999903	-1.0396641	0.63562006	-1.3000569	2.621156	1.18949	-0.67977613	-2.0060134	-0.16990685	0.019842152	-2.9590592	-1.8249967	0.62095386	0.17744204	-0.7239269	2.213788	1.366827	-1.221006	-1.8356129	-0.14394483	0.3975112	-0.94584846	-2.743511	-1.0373714	1.6920551	2.2205343	1.6986248	-0.0769387	0.54942816	-0.2851958	1.4314538	-2.2769449	0.06387284	-1.4051714	1.2326947	-1.2925886	0.077894785	-1.8736794	1.0505111	2.0066254	-1.3318226	2.9135523	-0.8832301
3.7567403	1.2633253	0.59770125	2.4739823	-0.022761919	-1.3968196	4.7080317	2.24701	-1.7506552	1.3992624	-2.2162507	3.0173988	1.1324841	-0.19126928	-1.8170174	-0.64953935	0.77057374	-3.3852587	-1.7001108	1.0872028	-1.0877432	-1.3435885	2.5225737	0.4055175	-1.6035515	-2.740549	0.5268039	-0.033124674	-0.5627603	-2.9022667	-1.6536441	1.1971406	2.6679182	2.1219943	-0.053602364	0.25486925	-0.58596444	1.1200029	-2.903839	-0.42960316	-2.542455	1.6961325	-0.918345	-0.42953467	-2.3234274	0.55338234	1.1727971	-1.7609057	3.831414	-0.93083906
-0.11136858	-0.92080444	0.9798789	-0.5959682	-0.78552353	-0.63369447	0.722316	1.1245023	-0.6309893	-0.6787701	-0.42357886	0.64891225	0.34435827	0.027255373	-0.863098	1.6930101	0.17376377	2.2235873	0.6610512	-0.80983126	0.4218943	-0.22686857	2.2658987	0.5212332	-0.030477434	-0.51138127	-0.3023146	0.19548245	-0.52219194	-1.4481735	-0.16317502	1.6902413	-1.2181015	-0.09730301	1.2307051	0.5812906	-2.2527943	1.1902218	0.7958452	1.1573776	-1.2956595	0.8726229	-1.5094938	-0.9390016	-0.011230922	0.005488531	1.537487	-0.7318566	0.79312396	-0.24166001
-0.3909423	-0.66954255	0.6385215	-0.7046464	-1.0375059	-0.6106555	0.5448153	1.297102	-0.36118245	-0.6421348	0.17161502	0.6069466	0.59341264	0.030978296	-0.79054505	2.0048933	0.31002015	1.9818345	0.5080574	-0.5572324	0.8111068	-0.28829756	1.998841	0.36534482	-0.0015591842	-0.53942937	-0.49490952	0.16960476	-0.39280453	-1.4292787	-0.17632295	1.6920848	-1.4633241	0.0315718	1.4454955	0.74603546	-2.4346473	1.386361	0.66693866	1.2179036	-1.3483888	0.89154	-1.4631013	-1.3375566	-0.051436074	-0.13582434	1.9258562	-0.74730337	0.7121789	-0.45038468
0.050316744	-0.46557394	0.79515207	-0.13543272	-1.0399029	-0.81508034	0.6429201	1.1249554	-0.8680299	-0.6125172	-0.046686552	0.66063166	0.34871393	-0.4010914	-1.0339642	1.448791	0.13213536	1.9328942	0.32283282	-0.526637	0.33322424	-0.082636595	1.8110905	0.4633133	0.22471863	-0.9440721	0.22615807	0.27777296	-0.41352534	-1.2145646	-0.41362274	1.9298908	-1.5145211	0.10640079	0.8662169	0.45960802	-2.1524959	1.5364724	0.45567048	1.1855968	-1.6644557	0.68905765	-1.52497	-1.4443585	0.025262902	0.11728185	1.8089888	-0.4947825	0.15731701	-0.09544257
0.046111774	-0.48290712	0.7102697	-0.16125043	-1.0275453	-0.81598794	0.6720947	1.1006547	-0.8419273	-0.62542826	0.019042678	0.5981847	0.4481227	-0.36760217	-1.0487531	1.4177364	0.18008411	1.9204286	0.37430006	-0.48028004	0.46465167	-0.08567273	1.7558507	0.48645273	0.21551917	-0.8132406	0.21362306	0.19204779	-0.39176935	-1.1553974	-0.47730157	1.899331	-1.5033405	0.06960328	0.9009892	0.4185596	-2.2257886	1.4267352	0.40687	1.1814421	-1.7296892	0.6657908	-1.5255432	-1.504039	-0.050323527	0.108475015	1.8275292	-0.55557704	0.15845856	-0.08116158
-0.051906716	-0.67041445	0.91991425	-0.27651918	-1.0824802	-0.61118215	0.46945512	1.1670055	-0.81119114	-0.6658671	-0.20839795	0.67435086	0.3315614	-0.3928931	-1.0018727	1.7342957	0.11370097	1.9897635	0.29288608	-0.43437526	0.3548348	-0.063444406	1.8782709	0.56954926	-0.0074621285	-0.82921326	0.006427378	0.28101525	-0.32047793	-1.1546047	-0.36684656	1.7803565	-1.2844064	0.17898376	0.7647539	0.34296766	-2.1591744	1.538485	0.50598043	1.1067951	-1.5666512	0.843497	-1.503056	-1.2616384	0.030056156	0.22083919	1.7254182	-0.36671907	0.28256503	-0.0028905238
-0.11136858	-0.92080444	0.9798789	-0.5959682	-0.78552353	-0.63369447	0.722316	1.1245023	-0.6309893	-0.6787701	-0.42357886	0.64891225	0.34435827	0.027255373	-0.863098	1.6930101	0.17376377	2.2235873	0.6610512	-0.80983126	0.4218943	-0.22686857	2.2658987	0.5212332	-0.030477434	-0.51138127	-0.3023146	0.19548245	-0.52219194	-1.4481735	-0.16317502	1.6902413	-1.2181015	-0.09730301	1.2307051	0.5812906	-2.2527943	1.1902218	0.7958452	1.1573776	-1.2956595	0.8726229	-1.5094938	-0.9390016	-0.011230922	0.005488531	1.537487	-0.7318566	0.79312396	-0.24166001
-0.060084797	-0.460779	0.70724	-0.3873893	-1.3264619	-0.6912284	0.5828209	1.3241532	-0.8109601	-0.4537845	-0.082925655	0.63115937	0.67599434	-0.20651945	-0.88017166	1.8294073	0.045850087	1.7947046	0.72455657	-0.37776062	0.060254123	-0.17125475	1.9473687	0.2535443	-0.20023991	-0.72633034	-0.11898643	-0.08475112	-0.0909538	-1.2948759	-0.10803773	2.001355	-1.4616511	0.107523315	0.95552987	0.44223693	-2.1569903	1.3137064	0.54104996	1.0379541	-1.7178345	0.5136091	-1.5005838	-1.3755238	-0.11965317	0.08013199	1.5189015	-0.5969298	0.7091515	-0.22670022
-0.077601336	-0.44603348	0.7178369	-0.39253432	-1.3407843	-0.6745863	0.60195297	1.3452396	-0.8105202	-0.4670545	-0.074177034	0.62357414	0.6759157	-0.24927051	-0.9217297	1.8267183	0.051628366	1.7825985	0.6987628	-0.33249354	0.032193787	-0.18547548	1.9086013	0.27564114	-0.17710353	-0.7425387	-0.11967837	-0.090165675	-0.09481538	-1.2763844	-0.12009367	2.017631	-1.4926832	0.15054198	0.93876636	0.38668454	-2.124872	1.3425028	0.5149821	1.0491743	-1.7233361	0.5157676	-1.5008879	-1.4014299	-0.114047706	0.12007801	1.5321339	-0.5840974	0.6767583	-0.21953094
-0.060084797	-0.460779	0.70724	-0.3873893	-1.3264619	-0.6912284	0.5828209	1.3241532	-0.8109601	-0.4537845	-0.082925655	0.63115937	0.67599434	-0.20651945	-0.88017166	1.8294073	0.045850087	1.7947046	0.72455657	-0.37776062	0.060254123	-0.17125475	1.9473687	0.2535443	-0.20023991	-0.72633034	-0.11898643	-0.08475112	-0.0909538	-1.2948759	-0.10803773	2.001355	-1.4616511	0.107523315	0.95552987	0.44223693	-2.1569903	1.3137064	0.54104996	1.0379541	-1.7178345	0.5136091	-1.5005838	-1.3755238	-0.11965317	0.08013199	1.5189015	-0.5969298	0.7091515	-0.22670022
-0.060084797	-0.460779	0.70724	-0.3873893	-1.3264619	-0.6912284	0.5828209	1.3241532	-0.8109601	-0.4537845	-0.082925655	0.63115937	0.67599434	-0.20651945	-0.88017166	1.8294073	0.045850087	1.7947046	0.72455657	-0.37776062	0.060254123	-0.17125475	1.9473687	0.2535443	-0.20023991	-0.72633034	-0.11898643	-0.08475112	-0.0909538	-1.2948759	-0.10803773	2.001355	-1.4616511	0.107523315	0.95552987	0.44223693	-2.1569903	1.3137064	0.54104996	1.0379541	-1.7178345	0.5136091	-1.5005838	-1.3755238	-0.11965317	0.08013199	1.5189015	-0.5969298	0.7091515	-0.22670022
-0.105778724	-0.64925	0.7908621	-0.40821388	-1.2838591	-0.5682105	0.650555	1.3602618	-0.8320266	-0.54561245	-0.15743391	0.63667893	0.74449545	-0.20243174	-0.8367705	1.8816097	0.12520596	1.931484	0.5711457	-0.43383938	0.13973857	-0.17212056	1.9738994	0.34052476	-0.22633874	-0.6510046	-0.24222428	-0.0032914274	-0.10870995	-1.2765851	-0.18526062	1.8387158	-1.3488517	0.17819989	0.9777204	0.38537496	-2.17823	1.2279793	0.57415515	0.989843	-1.5825878	0.5939912	-1.4934322	-1.2610965	-0.16424786	0.1728995	1.5183493	-0.5986472	0.7873075	-0.30524573
-0.103227034	-0.77374315	0.83895016	-0.55080575	-0.91887337	-0.6817571	0.79210997	1.170575	-0.70710295	-0.6356688	-0.30822077	0.6370938	0.62351894	0.057080697	-0.9439703	1.8485112	0.088723674	2.081981	0.66914	-0.67012715	0.13461111	-0.12474719	2.2871642	0.2700858	-0.16868484	-0.5635819	-0.38202855	-0.055302143	-0.38606408	-1.5239977	-0.1499925	1.7151803	-1.27392	-0.023320576	1.2793863	0.5456127	-2.2369509	1.0364048	0.77099264	1.0205202	-1.2727329	0.66083086	-1.5114588	-0.9725355	-0.18228061	0.022938553	1.4205902	-0.85183555	1.0286539	-0.41979554
-0.105778724	-0.64925	0.7908621	-0.40821388	-1.2838591	-0.5682105	0.650555	1.3602618	-0.8320266	-0.54561245	-0.15743391	0.63667893	0.74449545	-0.20243174	-0.8367705	1.8816097	0.12520596	1.931484	0.5711457	-0.43383938	0.13973857	-0.17212056	1.9738994	0.34052476	-0.22633874	-0.6510046	-0.24222428	-0.0032914274	-0.10870995	-1.2765851	-0.18526062	1.8387158	-1.3488517	0.17819989	0.9777204	0.38537496	-2.17823	1.2279793	0.57415515	0.989843	-1.5825878	0.5939912	-1.4934322	-1.2610965	-0.16424786	0.1728995	1.5183493	-0.5986472	0.7873075	-0.30524573
-0.011610659	-1.0801272	0.7907691	-0.01995256	-0.696179	-0.37709266	0.86778903	1.236936	-0.69804853	-0.85662466	0.337166	0.7693308	0.931056	-0.30347043	-0.7133344	1.5433849	0.18843465	2.0397642	0.2021528	-0.6911357	0.15856569	0.026698595	1.9335488	0.33332872	0.3215973	-0.47284847	-0.022483125	0.23331948	-0.21265556	-1.4805402	-0.4440941	2.005976	-1.5585976	0.26010716	1.0817626	0.2154255	-2.2627497	0.7525799	0.5172737	0.93053484	-1.3598669	0.41508675	-1.5322236	-1.2414286	0.068362266	0.043247517	1.5917437	-0.8265199	0.81062263	-0.6358182
-0.09813961	-0.6630302	0.7423092	-0.44280022	-1.2282058	-0.44680426	0.515393	1.4566426	-0.7801179	-0.47839656	-0.027716901	0.68576676	0.7909218	-0.24423969	-0.76412773	1.8255976	0.169062	1.8926331	0.59247947	-0.4814604	0.17282592	-0.32741043	1.8573092	0.39079773	-0.33471853	-0.62005717	-0.27921256	0.014771575	-0.06522126	-1.3515432	-0.08608531	1.7281502	-1.309718	0.2815781	1.0155202	0.49003506	-2.3389118	1.244715	0.55881566	1.0477325	-1.4784026	0.650484	-1.4743783	-1.3145739	-0.13214979	0.17890663	1.6200839	-0.5846518	0.9329529	-0.44744015
-0.5123069	-0.6606382	0.5325135	-0.43122914	-1.0204512	-0.44912794	0.53731424	1.4883592	-0.5341099	-0.6511079	0.26338944	0.75601834	0.6219641	-0.08308896	-0.4963972	2.170408	0.2709338	1.7227098	0.5887238	-0.65229636	0.18827273	-0.055595133	1.6343384	0.15164945	0.072260186	-0.6588527	-0.58243614	0.16484182	-0.09245957	-1.5108355	-0.22135547	1.7237352	-1.4044592	0.29032063	1.4464684	0.83648264	-2.1359785	1.2528152	0.6303559	0.95610726	-1.3315655	0.69755834	-1.480733	-1.3460655	-0.28788686	0.16909826	1.4933552	-0.6898181	0.8504401	-0.6931979
1.7166811	0.17326067	-2.1210282	2.6886644	-0.13321386	0.07126565	0.96482354	-0.5434015	0.13341142	0.22894557	-0.875607	0.10406165	-0.7666313	0.09207886	0.53861094	0.000692849	-0.46413445	0.93835783	0.25074747	0.660884	0.44699028	-1.4976491	-2.0030372	-1.5770688	-0.9412847	-0.11661806	0.6143783	-0.42307884	-0.016364032	0.16927898	0.012592651	-1.1315602	-0.5979526	1.0936229	0.38517442	-0.12007359	0.733125	-0.50741386	2.1345673	0.502819	-2.5295236	-0.43998507	-1.4695829	-1.7456678	0.5508518	1.3117212	-1.7057002	0.7581224	1.2522402	-2.1786683
-1.2238317	0.30988142	-0.16886678	0.58841	0.5707292	-0.41960758	1.023346	-0.65828425	-0.9127179	0.5626941	-0.3627964	0.62618387	-1.6549704	0.21470122	-0.81903064	1.1120063	-0.40692607	1.9323415	0.6686772	0.09193363	-0.11818289	1.0499598	1.0760496	0.59925693	-0.5000076	-0.8350403	-0.4113114	0.6422536	0.06893777	-0.5277677	0.02750135	1.8264008	-1.8156966	0.8005735	1.0271083	0.7186681	-1.2903402	0.5855826	1.7394006	-0.46881226	0.68169093	1.4732877	-1.6783664	-1.2193652	-0.30614537	0.5354525	0.9245076	0.09559447	1.2266812	0.5400657
0.009677126	-1.2855451	-1.3699805	-0.026900422	2.778663	-1.099908	0.85547435	1.6623977	0.12102458	-0.024329584	0.6506576	-1.4082886	0.9116602	-0.05764121	1.8395171	-0.18025003	-0.6154809	0.8777486	2.5688484	-1.5899147	-0.16740279	0.9804768	1.8901758	0.8408291	0.20589754	0.5011792	-0.36457172	-0.20304066	1.5635686	0.31014648	0.576002	1.7797705	-1.1725116	-0.40780774	-2.1261532	-2.429356	0.33806342	1.0932105	1.8889865	1.0357378	-0.4022167	-2.530577	-1.3114554	0.7135337	0.42214254	1.1129767	1.8848194	-2.3796086	0.084446415	-1.6747668
0.8195743	-0.38441047	-0.2727573	-0.6966318	-0.96552986	1.2272723	1.1616259	0.6806824	1.2519879	0.4809136	0.25151896	-0.13300844	-0.15320837	-0.45991328	0.5107351	1.0157708	0.17440076	0.2598999	0.6888482	0.8929672	0.11070798	0.13553776	1.544565	-0.14177537	-0.5208715	0.21424636	-0.28859007	-0.037096333	0.2753494	0.9024461	0.7712392	1.299056	-1.5277381	-0.13449745	-0.6439907	-1.0414733	-0.8972365	-0.68424463	1.8139638	-0.110657714	-0.09440832	-0.43701962	-1.6047586	0.26840356	-0.13223295	0.44113505	-0.26014316	-0.5134195	2.2806683	0.8084081
0.80737257	-1.3111911	0.6153989	-0.25455192	-0.4155818	-0.2632685	0.26161242	0.938091	-0.82342905	0.31026736	0.2656133	-0.783231	-1.0735583	1.1327494	-0.5192721	1.473116	0.07223783	1.4864405	0.46813548	-0.82721096	-0.84580165	1.2034281	3.533881	-0.15874922	1.305345	0.060560513	-1.0256813	-0.4269604	0.7758584	0.035904676	-0.8231429	0.5338327	-1.4957862	0.512262	0.5882405	-0.5820441	-1.4856174	-0.3618619	2.570145	0.6655321	-0.47758532	-0.24751876	-1.6350763	-1.1207911	0.7123792	0.21983843	1.2444099	-1.1572123	1.0753858	-0.70198995
0.0844761	0.41449267	-1.7199754	1.2190067	0.31010088	0.11845287	1.0907453	-0.7766265	-0.12844801	-0.2799015	0.47265756	0.538068	0.32243863	-0.30253133	-0.6289924	0.51191056	-0.70126325	0.91846955	0.065437034	-0.5683318	-0.3188615	-0.0747146	0.33982962	-0.647719	0.690533	-0.14838922	0.27859014	-0.29551232	-1.080833	-0.16490088	-0.49238345	1.4998621	-0.7070671	0.024728095	-0.5594926	0.016217856	-1.0277816	-1.0167496	1.4166616	-0.33087477	-0.46104896	0.18443419	-1.4750165	0.33507872	0.4862021	0.53898627	0.35258377	-1.1787264	0.2050474	0.3304276
-0.64901054	0.5194518	-1.5023367	0.72859627	0.16928534	0.13787049	1.0125384	-0.60451746	0.08435312	-0.5820348	-0.0016325688	0.9504545	0.085660875	-0.36141887	-0.9706358	0.29639608	-1.00207	1.1831621	0.5150949	-1.021407	-0.045072403	-0.38110587	-0.5319099	-0.6337038	0.67954946	0.22724204	0.49339107	-0.36593658	-1.2654697	-0.10389755	-1.0750139	1.46017	-0.5652244	0.123230934	0.321938	0.03937255	-0.8037803	-0.7612524	1.042361	-0.3507672	-0.93500364	0.3005247	-1.5304691	0.41941473	0.85174066	0.40501055	0.60025096	-0.9192046	0.40364397	0.12011556
-0.39184627	0.5911989	-1.0127913	0.9191091	0.23385221	-0.06601344	1.5003154	-0.9020131	-0.34981686	-0.17894064	-0.08961996	0.79457134	0.58495915	0.19425279	-0.58540833	0.4522349	-1.1592247	1.1485358	0.606447	-0.65894586	0.4720761	-0.46581405	-0.34229365	-0.7631408	0.73977244	0.28430235	0.4682987	-0.62946904	-1.0882766	-0.035941303	-0.7736852	1.0374367	-0.6776054	0.22787693	0.22188336	0.17437266	-0.6981782	-1.296515	1.098397	-0.35187522	-0.71505666	-0.09363332	-1.4816078	0.3752364	0.83911765	0.54467547	0.19959415	-0.55369335	0.20275234	0.3636395
-0.5755687	-1.7439277	-0.7118137	1.3781557	-0.4162747	-1.4839265	0.5329174	-1.4177463	-0.22996102	-1.5847199	1.3509912	1.298517	-0.58956337	-1.0519227	0.86963046	0.71528983	-0.72022116	2.0197227	1.8988073	-0.31754267	-0.85679847	1.6017128	1.4247497	0.10696612	-0.43730602	0.40073362	-0.26104096	-1.1867875	-0.740447	-0.48409426	-1.2003598	2.0036073	-0.20850661	-1.0182086	0.47465143	-1.1547924	-1.5547305	0.24021482	1.7059904	0.103691496	-1.1263834	0.27541435	-1.6142043	0.6824918	0.6565142	0.4761251	1.6780242	-0.8909409	1.5576842	-0.059728775
0.578575	-0.3195805	-1.1113118	1.3366275	0.7244717	0.08861581	0.749713	-0.8689751	-0.1323289	-0.086715296	0.35902348	0.49174306	-0.018237352	-0.38328055	-0.15512694	0.09120609	-0.99444854	0.39102173	-0.47525972	0.08941041	-0.46136487	-0.118008256	0.5936097	-0.86591405	0.8700887	-0.15835993	0.03223739	-0.5561278	-0.16203785	0.09132594	-0.06588171	1.0828632	-0.4960695	0.105297625	-0.9244698	-0.6690916	-0.5990499	-1.2698665	1.281993	-0.16780883	-0.7095357	0.4981288	-1.4086657	0.29564822	0.24431796	0.57482827	0.46994674	-0.82756317	0.3955275	0.24998105
0.578575	-0.3195805	-1.1113118	1.3366275	0.7244717	0.08861581	0.749713	-0.8689751	-0.1323289	-0.086715296	0.35902348	0.49174306	-0.018237352	-0.38328055	-0.15512694	0.09120609	-0.99444854	0.39102173	-0.47525972	0.08941041	-0.46136487	-0.118008256	0.5936097	-0.86591405	0.8700887	-0.15835993	0.03223739	-0.5561278	-0.16203785	0.09132594	-0.06588171	1.0828632	-0.4960695	0.105297625	-0.9244698	-0.6690916	-0.5990499	-1.2698665	1.281993	-0.16780883	-0.7095357	0.4981288	-1.4086657	0.29564822	0.24431796	0.57482827	0.46994674	-0.82756317	0.3955275	0.24998105
0.69990885	1.2330129	0.276988	0.8522694	-0.30814016	-1.5072906	0.32769316	-0.38710058	-1.9042746	-1.4001642	-0.6057028	0.4155587	0.23289214	0.18660818	-2.5277607	0.558505	-0.23276223	3.1376493	0.4554825	-0.9191992	0.36022502	0.21035716	3.0752964	0.07319279	0.39785555	-0.91200733	-0.39876512	-0.15983771	-1.6099108	-1.4702022	-2.184911	0.7506588	-1.2397186	0.8190235	0.24763642	0.7804901	-2.4616868	-0.12469765	0.6815518	0.15672386	-0.9111007	0.980696	-1.6309587	-1.7074921	-0.9830522	1.0754994	1.6506233	-1.7603021	0.5197364	-0.991665
0.5356802	0.6657473	0.7937466	0.68931603	-0.6634689	-0.98203146	0.6127023	0.08984169	-1.8553737	-1.2163335	-0.2726966	0.3152282	0.6088059	-0.19993483	-2.3264637	0.90105397	-0.3293019	2.7336051	0.6831285	-0.8276907	0.2801686	0.29428494	3.1991556	0.16945668	0.2718791	-0.78296864	-0.5045409	-0.22659232	-0.9673551	-1.4456166	-1.8416358	0.84465665	-1.5784458	0.8149603	0.42227778	0.39127457	-2.6487055	-0.10194439	0.47700047	0.12841073	-1.1390928	0.8736259	-1.5803902	-1.9254451	-1.1149614	0.9698691	1.5406516	-1.6292044	1.0153416	-1.3231016
0.42194775	1.0312973	-0.6060825	0.73318595	0.07581397	-1.1380742	0.35300198	-1.0785702	-0.70652664	-1.0978522	-0.3227777	-0.19832665	0.1395079	-0.039760232	-1.4362774	1.2968732	-0.3101436	2.423597	0.4703351	-1.2177699	-0.1788918	0.06262037	1.840676	-0.18034446	0.6018051	-0.6210808	-0.018152364	-0.4507202	-1.1914841	-0.95056623	-2.1020234	0.6536538	-0.6504371	0.26456898	0.16840696	0.4110551	-1.3191621	-0.31888777	1.5263101	-0.1827256	-0.44572532	-0.023328604	-1.7605917	-0.7598746	-0.55239695	0.91887677	0.92269754	-1.4621199	0.38144162	-0.46844143
-0.07036045	1.7155184	-0.0034243017	1.2473321	0.20696393	-0.83858	0.6660273	0.24622293	-1.5261312	-0.78822637	0.8151338	0.8054815	0.55704427	-0.5137593	-2.6967869	0.5841723	-0.19282165	1.5957192	-0.006102785	-0.876681	0.95844257	-0.06551223	1.0373558	-0.2928804	-1.0449647	-1.1472363	0.7535638	0.7186238	-1.2841961	-1.3065475	-1.5105989	0.6605006	-1.3461785	0.75480103	0.63676465	1.7250603	-2.628172	1.1921972	0.37917352	0.17555432	-1.0637798	0.60601884	-1.5478477	-1.2723047	-0.9894848	0.7174442	1.5167402	-0.9172785	-0.00684277	-0.9753093
0.637164	0.5655807	0.5807905	-0.616734	-0.50648904	0.9327632	0.7711193	-0.14927234	0.50963426	-0.43112305	-0.31383756	0.75126565	-0.9262016	-0.097282164	0.31967452	0.45321333	0.11242424	-2.2753832	-0.72085977	0.91312265	1.3685107	0.08032997	-1.1269989	-0.5360813	0.9127237	0.7264605	0.0986941	0.39944482	0.7257874	-0.31574553	1.1906533	0.6956017	-0.85207283	0.36660478	2.4391117	-0.35007712	-0.59565574	-0.16176327	-0.17884627	-0.5283898	-0.14257823	-0.8570319	-1.5929903	-0.83904845	-0.3727002	0.5169149	-1.2917594	-0.10407983	0.033683367	1.4571847
0.6394288	0.5442423	0.6251513	-0.6085416	-0.5542431	0.92811847	0.7042554	-0.10158232	0.5684278	-0.44557285	-0.30558106	0.75598735	-0.8857595	-0.10397089	0.33108342	0.5030646	0.12667152	-2.2890756	-0.70790565	0.88027906	1.4030662	0.044083823	-1.1423954	-0.5222007	0.9201128	0.73844486	0.09987669	0.37814376	0.69917923	-0.32292622	1.1972665	0.67797387	-0.8467615	0.36042958	2.4005065	-0.37520552	-0.5930649	-0.1944433	-0.21748215	-0.45620126	-0.18474363	-0.8809558	-1.5947099	-0.7821779	-0.3280931	0.50655013	-1.3074533	-0.14234155	0.027585106	1.4671603
0.6159254	0.5870434	0.5751696	-0.57655793	-0.45524356	0.9367234	0.7119746	-0.24544507	0.58337504	-0.3994777	-0.31790316	0.8194708	-0.9241887	-0.1511346	0.28460816	0.40143147	0.07994857	-2.2428544	-0.71592575	0.9478971	1.4177666	0.03894641	-1.108581	-0.5640623	0.9569843	0.6746801	0.12287212	0.3669797	0.8156959	-0.26114154	1.1464221	0.6278348	-0.8537926	0.43123522	2.3406513	-0.38845277	-0.53236794	-0.23064308	-0.2538568	-0.56786233	-0.1479861	-0.8522018	-1.6065685	-0.8872879	-0.3844612	0.46638793	-1.2429492	-0.13206272	-0.09523637	1.3898801
0.619313	0.518573	0.6934424	-0.6051142	-0.64914423	0.8934875	0.70166546	-0.12677477	0.5780002	-0.5174209	-0.29837996	0.72453475	-0.8033002	-0.15463406	0.36437657	0.5528969	0.12182426	-2.329853	-0.67564064	0.81890005	1.4695752	-0.008173095	-1.195849	-0.4771282	0.8782507	0.71358514	0.065393716	0.35511315	0.68405473	-0.2968226	1.1668924	0.6651327	-0.83425903	0.37296495	2.3198638	-0.33096474	-0.5629165	-0.28322637	-0.23795763	-0.39200744	-0.26512545	-0.83523524	-1.6010648	-0.7717519	-0.3733267	0.46218848	-1.3403473	-0.24069978	0.028056238	1.435738
0.7837753	0.7644566	0.5002196	-0.9289195	-0.3515352	1.0586004	0.8227788	0.34986869	0.6543614	-0.40155965	-0.59294194	0.6448577	-1.0790963	-0.10806929	0.32375327	0.48648867	0.4619293	-2.2281868	-0.74489814	0.92227167	1.1946359	0.090696	-1.1582867	-0.340408	0.77019984	1.077419	-0.22697629	0.4225244	0.70729387	-0.16641039	1.2681897	0.8080457	-0.53988993	0.2162304	2.849868	-0.395278	-0.82946616	0.07666215	-0.20790254	-0.40998033	0.15356596	-0.9713657	-1.6092004	-0.8438327	-0.35880885	0.47142947	-1.2156212	0.08921879	-0.04794927	1.4814632
0.619313	0.518573	0.6934424	-0.6051142	-0.64914423	0.8934875	0.70166546	-0.12677477	0.5780002	-0.5174209	-0.29837996	0.72453475	-0.8033002	-0.15463406	0.36437657	0.5528969	0.12182426	-2.329853	-0.67564064	0.81890005	1.4695752	-0.008173095	-1.195849	-0.4771282	0.8782507	0.71358514	0.065393716	0.35511315	0.68405473	-0.2968226	1.1668924	0.6651327	-0.83425903	0.37296495	2.3198638	-0.33096474	-0.5629165	-0.28322637	-0.23795763	-0.39200744	-0.26512545	-0.83523524	-1.6010648	-0.7717519	-0.3733267	0.46218848	-1.3403473	-0.24069978	0.028056238	1.435738
0.619313	0.518573	0.6934424	-0.6051142	-0.64914423	0.8934875	0.70166546	-0.12677477	0.5780002	-0.5174209	-0.29837996	0.72453475	-0.8033002	-0.15463406	0.36437657	0.5528969	0.12182426	-2.329853	-0.67564064	0.81890005	1.4695752	-0.008173095	-1.195849	-0.4771282	0.8782507	0.71358514	0.065393716	0.35511315	0.68405473	-0.2968226	1.1668924	0.6651327	-0.83425903	0.37296495	2.3198638	-0.33096474	-0.5629165	-0.28322637	-0.23795763	-0.39200744	-0.26512545	-0.83523524	-1.6010648	-0.7717519	-0.3733267	0.46218848	-1.3403473	-0.24069978	0.028056238	1.435738
-1.0745537	1.8656424	-0.021344556	0.5511659	-1.4143919	-1.7665069	1.7600292	-0.6272138	-1.8328171	-0.5927798	0.031642962	0.9495146	0.6934814	-0.5053088	-1.8401628	1.7737032	-1.132543	1.2855383	0.8432858	0.7778787	2.4447403	0.4542038	2.418213	0.015431358	-1.0740395	-0.91560197	-0.5059514	-0.42900372	0.5008147	-0.40885127	-0.9850843	1.9542744	-1.8593354	0.25567254	1.2355361	0.026900588	-1.0059606	0.41637233	0.9175645	-0.5796825	-1.5311539	1.1386932	-1.4629669	-0.7087197	-0.9917808	0.55366486	1.4532735	-0.44691643	-0.14205818	-0.19420671
1.1376169	-0.4721266	1.0897166	-0.231541	-0.5526688	-0.47724465	1.0300101	0.47434744	-0.28027186	-0.7255327	-0.8059069	-0.07933418	-1.9457119	0.03814159	-0.08136	1.4766544	-0.23269379	1.0654001	0.03863697	0.25846058	-0.790668	0.08908271	2.4787216	0.25760353	1.4546189	0.26347822	-0.5095121	0.6597412	-0.16228218	-1.3174784	-0.50099814	0.6162226	-1.567521	0.69832814	0.38414338	0.5078344	-0.8933249	-0.71634805	1.8455415	-0.30243695	0.39439863	0.34024912	-1.6107546	-0.14550817	1.1790521	0.19835836	1.4506735	-0.046447553	0.6365164	-0.21462731
0.031538658	-0.49434468	-0.562114	0.68186074	0.19965096	-0.4015819	1.4835	-1.047086	0.35902324	0.7541347	0.13562994	0.52001435	-0.15038913	-0.52202564	-0.18416971	-0.62884706	-0.36555022	0.083961576	-1.270847	-0.02576213	0.18580802	1.1267393	-0.31506884	-0.9530236	1.3382313	0.5232688	1.0628877	0.6400822	0.07590215	0.56611395	0.64358103	0.82054675	0.15647075	1.0354573	-0.3194702	-1.0654609	0.64871097	-0.18356006	1.3874928	-0.33027226	-0.22218344	-0.096307315	-1.6798104	-2.2015278	-1.3112628	1.2873448	-0.39942336	-0.65938497	0.6351154	-0.20179662
-0.014555128	-0.7378654	-0.31648004	0.76389253	0.021902777	-0.5026518	1.55703	-1.0004151	0.5168582	0.22924405	0.10153471	0.46933407	-0.24727502	-0.59470904	0.052315578	-0.8156578	-0.31416255	0.029809687	-1.0865748	0.26486093	0.2923336	1.2474482	-0.16933793	-0.9731701	1.0179806	0.27179483	1.3924124	0.6424008	-0.07830913	0.6225716	0.98118687	1.0265069	0.21291476	1.042186	-0.3367622	-0.8834939	0.47282627	-0.040419113	0.85124815	-0.61339265	-0.11209705	0.04373254	-1.6874465	-2.2275085	-1.3026764	1.2134912	-0.41973594	-1.0694621	0.4583715	0.24191965
0.10881266	-0.398634	-0.5300806	0.7321063	0.08079252	-0.44327572	1.4282497	-1.0259624	0.30409408	0.77909356	0.43442547	0.5062639	-0.08504381	-0.48055977	-0.11085618	-0.57939386	-0.30625707	0.18532906	-1.3636878	0.023382425	0.0892953	1.1147131	-0.48139572	-0.89932746	1.1300739	0.5295672	1.0034186	0.5113723	-0.013826254	0.48418462	0.6171637	0.8076413	0.3305608	0.7939205	-0.3319868	-0.9676667	0.6218286	-0.23681425	1.2806298	-0.29902452	-0.38196015	-0.0626698	-1.6782438	-2.04792	-1.169355	1.3587277	-0.26510036	-0.6274201	0.39499834	-0.3310451
-0.31847563	-1.0238836	-0.24404809	1.3660871	1.48916	-1.0393488	-0.38948098	1.8728294	0.17194088	2.3515153	0.6745865	-1.3864619	-0.97809005	-2.1506028	-0.34532425	-0.5045287	2.688939	1.5666215	2.0892467	-0.82986534	-0.06316046	0.5036702	-0.14661029	0.9858013	0.48032212	1.0082254	0.68376625	0.84741265	2.6932805	-0.07398722	0.22710241	-0.73283327	-0.27946603	-0.0007169077	-1.6766304	-1.734275	0.6801115	-0.05720163	0.764871	-0.2513788	0.16477792	0.6254404	-1.4411047	1.0170529	1.8120117	1.7742556	-0.39949387	-0.8288956	0.3262196	1.1227411
-0.31847563	-1.0238836	-0.24404809	1.3660871	1.48916	-1.0393488	-0.38948098	1.8728294	0.17194088	2.3515153	0.6745865	-1.3864619	-0.97809005	-2.1506028	-0.34532425	-0.5045287	2.688939	1.5666215	2.0892467	-0.82986534	-0.06316046	0.5036702	-0.14661029	0.9858013	0.48032212	1.0082254	0.68376625	0.84741265	2.6932805	-0.07398722	0.22710241	-0.73283327	-0.27946603	-0.0007169077	-1.6766304	-1.734275	0.6801115	-0.05720163	0.764871	-0.2513788	0.16477792	0.6254404	-1.4411047	1.0170529	1.8120117	1.7742556	-0.39949387	-0.8288956	0.3262196	1.1227411
-0.3219301	-1.0780238	-0.4527815	0.97255653	1.2245936	-1.573699	-0.64982027	1.943532	0.24779908	2.645394	0.8146872	-1.2295848	-0.7763811	-2.052354	-0.49672797	-0.88055545	1.8288105	1.558184	1.8349075	0.00315489	0.4486513	0.71313137	-0.054022297	0.7486574	0.30694312	1.1740695	1.1841025	0.34797925	2.3887334	-0.62826085	0.044035707	-0.39507088	-0.63306034	-0.60034907	-1.5499378	-1.6781912	0.3005162	-0.054202165	1.0174539	-0.3030027	0.25085586	-0.3413922	-1.4262584	0.66356564	1.3642919	1.4310074	0.31542978	-0.92538226	0.64232117	1.2357492
-0.31847563	-1.0238836	-0.24404809	1.3660871	1.48916	-1.0393488	-0.38948098	1.8728294	0.17194088	2.3515153	0.6745865	-1.3864619	-0.97809005	-2.1506028	-0.34532425	-0.5045287	2.688939	1.5666215	2.0892467	-0.82986534	-0.06316046	0.5036702	-0.14661029	0.9858013	0.48032212	1.0082254	0.68376625	0.84741265	2.6932805	-0.07398722	0.22710241	-0.73283327	-0.27946603	-0.0007169077	-1.6766304	-1.734275	0.6801115	-0.05720163	0.764871	-0.2513788	0.16477792	0.6254404	-1.4411047	1.0170529	1.8120117	1.7742556	-0.39949387	-0.8288956	0.3262196	1.1227411
-0.9920553	-0.74619186	-0.02022958	0.62871546	0.671334	-1.9888306	-0.70362127	2.052639	0.2057567	2.6264024	0.7881885	-1.6598666	-0.8321387	-1.7012397	-0.5416435	-0.38431677	1.6700057	1.1078454	1.6523081	0.037655346	0.45502102	0.6847144	0.19382188	1.1140541	0.47006065	1.1421429	0.6445899	0.0045260163	1.7262326	-0.70526206	-0.14935397	-0.30031776	-0.4112088	-0.7156751	-1.1734695	-1.7013117	0.29595917	-0.0043759313	1.2031837	-0.17826013	0.3388251	-0.39135036	-1.4186296	0.8331301	0.9910311	1.9125643	0.21122335	-0.77282983	0.5969939	1.644223
-1.0164169	-0.37158263	-0.095852815	0.7605225	0.5526673	-2.0663297	-0.6459995	2.0798204	-0.038892984	2.731426	0.7918655	-1.2558788	-0.97702384	-1.7666069	-0.72574395	-0.31337982	1.3094702	1.2744125	1.6203462	0.10831464	0.18941393	0.52136874	0.010406008	0.930942	0.27210823	0.896368	0.6688491	0.018085377	2.0415218	-0.7570218	-0.13994497	-0.33069974	-0.08787893	-0.7746273	-1.5295794	-1.6768137	-0.032346662	0.048516855	1.2752424	-0.30692312	0.5303922	-0.5388725	-1.4188817	0.97857004	0.87706125	1.7352898	0.2679328	-0.56459695	1.0064259	1.4774363
-1.0164169	-0.37158263	-0.095852815	0.7605225	0.5526673	-2.0663297	-0.6459995	2.0798204	-0.038892984	2.731426	0.7918655	-1.2558788	-0.97702384	-1.7666069	-0.72574395	-0.31337982	1.3094702	1.2744125	1.6203462	0.10831464	0.18941393	0.52136874	0.010406008	0.930942	0.27210823	0.896368	0.6688491	0.018085377	2.0415218	-0.7570218	-0.13994497	-0.33069974	-0.08787893	-0.7746273	-1.5295794	-1.6768137	-0.032346662	0.048516855	1.2752424	-0.30692312	0.5303922	-0.5388725	-1.4188817	0.97857004	0.87706125	1.7352898	0.2679328	-0.56459695	1.0064259	1.4774363
-1.0200987	-0.3712508	-0.083139256	0.8941492	0.5750596	-2.0841892	-0.6747803	2.0361402	-0.0291507	2.7399576	0.71427494	-1.3239107	-0.7327417	-1.7636254	-0.6236621	-0.38334346	1.5251788	1.2556689	1.6237566	0.06688272	0.15932341	0.54612005	-0.056732137	0.9077698	0.28893778	0.8899064	0.74331653	0.037153665	2.1162684	-0.72150546	-0.117261596	-0.41224292	-0.23519899	-0.6832288	-1.41405	-1.6249365	0.0051727826	-0.056152523	1.2069281	-0.30075267	0.37677598	-0.5787607	-1.430093	0.9314938	0.86437273	1.728096	0.22134736	-0.6366269	0.95678693	1.4197571
-1.0200987	-0.3712508	-0.083139256	0.8941492	0.5750596	-2.0841892	-0.6747803	2.0361402	-0.0291507	2.7399576	0.71427494	-1.3239107	-0.7327417	-1.7636254	-0.6236621	-0.38334346	1.5251788	1.2556689	1.6237566	0.06688272	0.15932341	0.54612005	-0.056732137	0.9077698	0.28893778	0.8899064	0.74331653	0.037153665	2.1162684	-0.72150546	-0.117261596	-0.41224292	-0.23519899	-0.6832288	-1.41405	-1.6249365	0.0051727826	-0.056152523	1.2069281	-0.30075267	0.37677598	-0.5787607	-1.430093	0.9314938	0.86437273	1.728096	0.22134736	-0.6366269	0.95678693	1.4197571
-1.0200987	-0.3712508	-0.083139256	0.8941492	0.5750596	-2.0841892	-0.6747803	2.0361402	-0.0291507	2.7399576	0.71427494	-1.3239107	-0.7327417	-1.7636254	-0.6236621	-0.38334346	1.5251788	1.2556689	1.6237566	0.06688272	0.15932341	0.54612005	-0.056732137	0.9077698	0.28893778	0.8899064	0.74331653	0.037153665	2.1162684	-0.72150546	-0.117261596	-0.41224292	-0.23519899	-0.6832288	-1.41405	-1.6249365	0.0051727826	-0.056152523	1.2069281	-0.30075267	0.37677598	-0.5787607	-1.430093	0.9314938	0.86437273	1.728096	0.22134736	-0.6366269	0.95678693	1.4197571
0.7736007	0.07183546	-1.1940708	0.79995936	0.22776562	0.24438104	1.8041881	0.5287997	0.7393525	0.05050733	0.7964219	-0.5521807	-0.9549294	-1.7030808	0.3374968	0.5739165	0.6982637	1.548103	1.015613	-0.4695706	1.1681398	-0.015658665	0.9438588	-1.5409989	0.40472418	-0.28064746	1.0279716	0.15668866	-0.30282858	1.9941258	0.32648274	0.55024004	-0.5616769	0.6111768	0.0204457	-0.86251503	-1.0845293	-0.27979654	2.534819	0.8297508	-1.350041	-0.0159318	-1.54434	-0.56970024	0.5560085	0.5512303	-1.415721	-1.0621934	1.6302993	-0.80943024
0.56150085	-0.4491055	-0.91613704	0.7619867	0.5501832	-1.515679	0.24491271	0.07253622	0.80269617	-0.09768203	0.2863848	0.2287938	0.17847747	-1.1609406	0.35117817	-0.80403674	-0.46417218	0.30240136	-0.49183226	1.3443122	0.5455891	1.1223708	-0.4112117	-0.8515423	0.26764187	0.37366536	0.5870258	0.8017033	-0.5896635	0.3558915	-0.12692636	0.6227734	-0.031156983	-0.11986555	-0.28563368	-0.45914978	-0.22923924	-0.8573245	0.6062627	-0.16803439	-0.6875194	-0.057331067	-1.5156215	-0.388434	-0.06452396	0.37684605	0.92280716	-0.6387632	0.98205155	1.3057679
0.50431114	-0.63770705	-0.7587537	0.80230886	0.4941225	-1.5983492	0.17980114	0.016327728	0.8184879	0.016429434	0.32918242	0.265639	0.3057836	-1.2326763	0.37575254	-0.8499772	-0.5672682	0.30682838	-0.5503618	1.3604233	0.4200152	1.1686218	-0.49104628	-0.8223681	0.2873858	0.4105608	0.6505999	0.5712045	-0.5721943	0.41556096	-0.23503813	0.6588288	-0.0022232207	-0.098115616	-0.2710113	-0.3633969	-0.18714648	-0.84137684	0.55769867	-0.18134867	-0.8039639	-0.037650328	-1.5353941	-0.40433463	-0.13065328	0.3818326	0.92976826	-0.6623857	0.96767384	1.2768804
-0.4036218	-0.8697549	-0.6187752	0.47257715	-0.7810657	-1.1552423	1.1680552	-0.82976645	-1.0060552	-1.5283569	-1.009066	0.5376339	-0.3831951	-0.19107246	0.02032855	1.2956811	-0.7152359	3.1236823	1.2296218	-0.5005326	1.067564	0.9916097	3.243568	0.59201854	-0.03327336	0.116537124	-1.3220628	0.017290706	0.16937615	-1.2320414	-1.1333772	2.0427518	-1.8058777	-0.7128834	0.97881114	-0.34512854	-0.91658014	0.41975284	1.8905623	-0.1424236	0.0758969	0.919589	-1.5146495	-0.22883284	0.9415246	0.65923625	1.0467871	-0.21467575	1.444533	-0.34150457
-0.4036218	-0.8697549	-0.6187752	0.47257715	-0.7810657	-1.1552423	1.1680552	-0.82976645	-1.0060552	-1.5283569	-1.009066	0.5376339	-0.3831951	-0.19107246	0.02032855	1.2956811	-0.7152359	3.1236823	1.2296218	-0.5005326	1.067564	0.9916097	3.243568	0.59201854	-0.03327336	0.116537124	-1.3220628	0.017290706	0.16937615	-1.2320414	-1.1333772	2.0427518	-1.8058777	-0.7128834	0.97881114	-0.34512854	-0.91658014	0.41975284	1.8905623	-0.1424236	0.0758969	0.919589	-1.5146495	-0.22883284	0.9415246	0.65923625	1.0467871	-0.21467575	1.444533	-0.34150457
1.0265467	-0.18075787	-0.6060503	0.5019273	0.14861086	-0.34028035	1.0971923	-0.9293623	-0.6103138	-0.46083432	-0.27920628	0.7782261	-0.9548552	-0.034441907	-0.36014655	1.1662046	-1.0623084	0.8817507	-0.089844316	-0.35945797	0.096099555	0.28147182	1.7620888	-0.43303394	1.0874679	-0.7326662	-0.77071196	-0.39151898	-0.009424021	-0.5239136	-1.2326313	1.4218324	-0.62802386	0.47410357	-0.104117215	-1.0155044	0.3496388	-0.7726318	2.1926801	-0.61427706	-0.06640625	0.83769923	-1.5868785	0.07947967	0.94189066	0.94709057	0.5370394	-0.33399153	1.4792714	-0.15590027
0.375139	-0.83603615	-0.8726364	0.062053006	-0.27273542	-0.47393158	1.2022114	-0.87720066	-0.8947272	-1.112332	-0.63434786	0.55340886	-0.4732908	-0.077485576	-0.37638313	1.4121572	-0.75430804	2.2095366	0.7242261	-0.37262887	0.3145589	0.7720759	2.4631622	0.30975604	0.45168445	-0.08263229	-1.0140424	-0.12739848	0.31906298	-1.0901145	-0.95042866	1.8441904	-1.2069615	-0.036746103	0.3004805	-0.66016483	-0.62101406	-0.16855752	2.0121837	-0.4360382	0.3734453	0.6981926	-1.5872856	-0.080280125	0.9662764	0.9164111	0.8159543	-0.43588716	1.8856055	-0.36589065
0.6592537	-0.70138794	-1.5680277	-1.3683312	-1.3802013	0.6043518	1.0241373	0.124101646	1.3083957	-0.10570155	0.01990432	0.008045519	-0.46494514	-0.92747873	-0.35434517	0.71910936	-0.581802	0.09566316	1.9591109	0.7406216	0.2635563	0.103753634	-0.2558838	-0.11513817	0.60758024	0.12352171	-0.41524225	0.592302	0.7823833	1.1534281	0.7757201	1.4307047	-1.383605	-0.21473776	0.58226615	-1.7778188	-0.16111705	-0.12827854	1.4220158	-0.09093837	0.49590608	-0.5948214	-1.5081056	-0.0077257096	-0.485335	0.7734206	-0.88617367	0.28985128	1.4878669	0.40512973
0.39323264	-0.1682039	-0.12281285	0.9613239	0.51946896	-0.061987635	1.222614	0.9938271	-0.08135602	0.42816085	-0.7830376	0.7843256	-0.7919315	-0.4565435	-0.20380467	0.294805	-1.5337614	0.44654495	-0.91334635	1.4987866	0.006132185	1.1586024	0.07779212	0.18197238	0.9277888	0.7760258	-0.3033529	0.3154676	0.91231906	0.20352945	1.8408667	0.6159585	0.1198883	-0.56442624	0.5853186	-0.8050536	0.35763648	0.022005307	1.3724421	-0.97715735	-1.0114653	0.97963643	-1.3810549	0.32719427	0.31855178	0.06796023	-0.39354956	0.4597522	1.3730718	1.165348
0.4533864	-0.09086118	-0.3924493	1.0719805	0.8039086	-0.23582767	1.3513559	0.9033672	-0.013680947	0.36509684	-0.87262523	0.7660643	-0.8234582	-0.52825016	-0.463482	0.030424723	-1.4541073	0.3232206	-1.0032518	1.6877897	-0.3404631	1.1684238	-0.1929483	0.1774611	1.1537449	0.941595	-0.12815487	0.09776775	0.717065	0.43980256	1.6276954	0.42977446	0.27590892	-0.42947033	0.7117786	-0.71304035	0.25077537	0.029686358	1.0092685	-1.2395333	-1.3058248	1.013373	-1.3889434	0.4687244	0.13970307	0.16338038	-0.49398562	0.55806845	1.4438187	1.1123915
0.39323264	-0.1682039	-0.12281285	0.9613239	0.51946896	-0.061987635	1.222614	0.9938271	-0.08135602	0.42816085	-0.7830376	0.7843256	-0.7919315	-0.4565435	-0.20380467	0.294805	-1.5337614	0.44654495	-0.91334635	1.4987866	0.006132185	1.1586024	0.07779212	0.18197238	0.9277888	0.7760258	-0.3033529	0.3154676	0.91231906	0.20352945	1.8408667	0.6159585	0.1198883	-0.56442624	0.5853186	-0.8050536	0.35763648	0.022005307	1.3724421	-0.97715735	-1.0114653	0.97963643	-1.3810549	0.32719427	0.31855178	0.06796023	-0.39354956	0.4597522	1.3730718	1.165348
0.45613083	-0.055163737	-0.36173165	1.1076456	0.74827474	-0.22641537	1.3241789	0.9191811	-0.062367648	0.42265356	-0.8247144	0.76121175	-0.77655894	-0.51693803	-0.4420078	0.018085208	-1.5385816	0.34757847	-1.020817	1.6681732	-0.28272784	1.154165	-0.1401673	0.15639304	1.0895627	0.8920052	-0.18593162	0.08771375	0.77165836	0.43089336	1.6152147	0.45493537	0.27337542	-0.49011633	0.67952436	-0.72113615	0.29170647	-0.007386828	1.0484072	-1.2613723	-1.3393885	1.0171847	-1.3883321	0.50890833	0.15619676	0.14795436	-0.48591313	0.54094005	1.4497215	1.0724083
0.44723034	-0.050117277	-0.36712053	1.100821	0.74180216	-0.2294102	1.3249944	0.9137527	-0.06041492	0.40943465	-0.85143757	0.76176053	-0.78107333	-0.513906	-0.46375397	0.019521726	-1.5348696	0.35161096	-1.009633	1.6678444	-0.2949662	1.1493809	-0.150082	0.16042434	1.1007736	0.8985804	-0.1870518	0.08726942	0.7723201	0.43655488	1.6139874	0.44371852	0.2930032	-0.49595603	0.6920582	-0.7194206	0.29231435	0.0009213064	1.051802	-1.268593	-1.3369265	1.0252024	-1.3892171	0.52044654	0.15220384	0.14155804	-0.49561894	0.55231047	1.4520141	1.0729592
0.61022794	-0.28600278	-0.17707631	1.2463279	1.1413236	0.15021046	1.25873	1.1606348	-0.4325594	0.5626744	-1.3346388	0.8223396	-0.4904716	-0.4418943	0.025551599	-0.17257823	-1.7483332	0.2512244	-1.3601255	1.8688122	-0.8392759	1.5967886	-0.33369067	0.43658647	1.3607798	1.203463	-0.015947064	-0.076307096	0.5583194	0.54919416	1.6060984	0.33352742	0.35114476	-0.33526498	0.7331805	-0.7475209	0.16001868	0.5427477	1.0676147	-1.2407465	-1.3214914	0.85500276	-1.3874091	0.52874476	-0.017710801	0.003976422	-0.47198355	0.46047574	1.600539	1.2391211
0.45613083	-0.055163737	-0.36173165	1.1076456	0.74827474	-0.22641537	1.3241789	0.9191811	-0.062367648	0.42265356	-0.8247144	0.76121175	-0.77655894	-0.51693803	-0.4420078	0.018085208	-1.5385816	0.34757847	-1.020817	1.6681732	-0.28272784	1.154165	-0.1401673	0.15639304	1.0895627	0.8920052	-0.18593162	0.08771375	0.77165836	0.43089336	1.6152147	0.45493537	0.27337542	-0.49011633	0.67952436	-0.72113615	0.29170647	-0.007386828	1.0484072	-1.2613723	-1.3393885	1.0171847	-1.3883321	0.50890833	0.15619676	0.14795436	-0.48591313	0.54094005	1.4497215	1.0724083
-1.0364891	0.61534524	0.3988809	-0.5619433	-2.118708	-0.9189688	0.6174728	0.53452826	-0.5411592	-0.26278722	0.5497761	1.0458657	0.8235335	-0.5682818	-1.5126693	1.5788373	-0.62450266	1.1610849	1.4925128	0.29744288	0.66707027	0.56978756	0.9985162	0.8705381	-1.8194548	-0.26755935	-0.5312526	-0.40310013	1.3167886	0.024240304	-0.34245455	2.2944527	-0.98584294	1.1797788	1.2377021	0.2569381	-2.3718219	0.60802764	0.9951008	0.19233476	-2.6260066	1.4947814	-1.3416907	-0.92915344	-0.6600891	0.7329477	1.7721864	0.034392096	-0.20265394	-0.4066885
1.041812	0.903626	-0.696122	-1.1168839	-2.7991827	2.176517	1.703257	0.8573372	0.9954796	-0.2989345	0.02532286	-0.10839745	-0.51446164	0.10287739	-0.095607065	2.2237992	0.079026096	0.36778632	1.5354241	-0.6124829	1.0885348	-1.0388663	-0.80026007	-0.055619344	0.6790201	-0.9226632	-0.18710665	-1.1003479	0.5904806	-0.3600693	0.6464745	0.69885856	-0.39018697	-0.49706075	0.7615957	-0.0507779	-0.552143	-0.7620973	2.3079758	0.6135737	-0.48119769	-1.1300446	-1.5481207	0.48432204	0.60937196	2.2219803	0.43744278	-0.6677821	1.7234392	-0.47512126
1.041812	0.903626	-0.696122	-1.1168839	-2.7991827	2.176517	1.703257	0.8573372	0.9954796	-0.2989345	0.02532286	-0.10839745	-0.51446164	0.10287739	-0.095607065	2.2237992	0.079026096	0.36778632	1.5354241	-0.6124829	1.0885348	-1.0388663	-0.80026007	-0.055619344	0.6790201	-0.9226632	-0.18710665	-1.1003479	0.5904806	-0.3600693	0.6464745	0.69885856	-0.39018697	-0.49706075	0.7615957	-0.0507779	-0.552143	-0.7620973	2.3079758	0.6135737	-0.48119769	-1.1300446	-1.5481207	0.48432204	0.60937196	2.2219803	0.43744278	-0.6677821	1.7234392	-0.47512126
1.041812	0.903626	-0.696122	-1.1168839	-2.7991827	2.176517	1.703257	0.8573372	0.9954796	-0.2989345	0.02532286	-0.10839745	-0.51446164	0.10287739	-0.095607065	2.2237992	0.079026096	0.36778632	1.5354241	-0.6124829	1.0885348	-1.0388663	-0.80026007	-0.055619344	0.6790201	-0.9226632	-0.18710665	-1.1003479	0.5904806	-0.3600693	0.6464745	0.69885856	-0.39018697	-0.49706075	0.7615957	-0.0507779	-0.552143	-0.7620973	2.3079758	0.6135737	-0.48119769	-1.1300446	-1.5481207	0.48432204	0.60937196	2.2219803	0.43744278	-0.6677821	1.7234392	-0.47512126
1.041812	0.903626	-0.696122	-1.1168839	-2.7991827	2.176517	1.703257	0.8573372	0.9954796	-0.2989345	0.02532286	-0.10839745	-0.51446164	0.10287739	-0.095607065	2.2237992	0.079026096	0.36778632	1.5354241	-0.6124829	1.0885348	-1.0388663	-0.80026007	-0.055619344	0.6790201	-0.9226632	-0.18710665	-1.1003479	0.5904806	-0.3600693	0.6464745	0.69885856	-0.39018697	-0.49706075	0.7615957	-0.0507779	-0.552143	-0.7620973	2.3079758	0.6135737	-0.48119769	-1.1300446	-1.5481207	0.48432204	0.60937196	2.2219803	0.43744278	-0.6677821	1.7234392	-0.47512126
1.043435	0.7998303	-0.5811784	-1.385934	-2.51897	2.108785	1.3710203	1.6603473	1.4900765	-0.5584018	0.07512492	-0.024709538	-0.317423	-0.78060544	-0.002193021	1.9505883	0.0045139887	0.1316802	0.928132	-0.12841217	0.7975095	-1.4789748	-1.2733618	-0.07024526	0.32879147	-0.82246333	-0.31070563	-0.84506357	0.2860466	0.35120454	0.768393	0.9326732	-0.565449	-0.5240155	0.6481015	-0.43752155	-0.27939487	-0.65585047	2.0058784	0.98533815	-0.91753703	-1.1630324	-1.5673383	0.72799087	0.38550392	1.7821041	-0.09654218	-0.5153096	1.7148224	-0.063498475
0.7745911	0.013850125	-0.3920356	-0.6924291	-2.0541775	1.3590382	1.6849016	1.4931196	1.4929564	0.019814152	-0.044522475	-0.068502925	-0.63023007	-0.48627922	0.3644731	1.8660051	-0.39040464	0.22798638	0.2715868	0.15538424	0.15247752	-1.1863929	-0.37340152	0.120871946	0.75682646	-0.3911525	-0.33946985	-0.022044478	0.24560629	-0.17305449	1.3473071	1.2187848	-0.6213314	-0.1961846	0.6279762	-0.5872125	-0.73795956	-0.41806749	2.344703	1.2427735	-0.060064968	-1.1443897	-1.6210308	0.43109924	0.3898324	1.3501273	-0.3083481	-0.73624355	1.9868919	0.9942406
0.7745911	0.013850125	-0.3920356	-0.6924291	-2.0541775	1.3590382	1.6849016	1.4931196	1.4929564	0.019814152	-0.044522475	-0.068502925	-0.63023007	-0.48627922	0.3644731	1.8660051	-0.39040464	0.22798638	0.2715868	0.15538424	0.15247752	-1.1863929	-0.37340152	0.120871946	0.75682646	-0.3911525	-0.33946985	-0.022044478	0.24560629	-0.17305449	1.3473071	1.2187848	-0.6213314	-0.1961846	0.6279762	-0.5872125	-0.73795956	-0.41806749	2.344703	1.2427735	-0.060064968	-1.1443897	-1.6210308	0.43109924	0.3898324	1.3501273	-0.3083481	-0.73624355	1.9868919	0.9942406
0.80699545	0.064944856	-0.39139432	-0.75440717	-2.0586324	1.3891381	1.6968983	1.4278094	1.4636314	-0.012316993	-0.052541576	-0.052964	-0.6035032	-0.4967825	0.29627204	1.809979	-0.42748678	0.18509184	0.39478135	0.17869441	0.13895619	-1.1906278	-0.415359	0.042387586	0.7266524	-0.45551202	-0.31821507	-0.112856515	0.15800908	-0.10501817	1.3411444	1.2416974	-0.6390578	-0.115920685	0.6058101	-0.59946036	-0.67405623	-0.5190271	2.2687674	1.208247	-0.081265524	-1.1367195	-1.6238891	0.48491773	0.29855722	1.344324	-0.22311877	-0.74474823	2.0281188	0.9620557
0.80699545	0.064944856	-0.39139432	-0.75440717	-2.0586324	1.3891381	1.6968983	1.4278094	1.4636314	-0.012316993	-0.052541576	-0.052964	-0.6035032	-0.4967825	0.29627204	1.809979	-0.42748678	0.18509184	0.39478135	0.17869441	0.13895619	-1.1906278	-0.415359	0.042387586	0.7266524	-0.45551202	-0.31821507	-0.112856515	0.15800908	-0.10501817	1.3411444	1.2416974	-0.6390578	-0.115920685	0.6058101	-0.59946036	-0.67405623	-0.5190271	2.2687674	1.208247	-0.081265524	-1.1367195	-1.6238891	0.48491773	0.29855722	1.344324	-0.22311877	-0.74474823	2.0281188	0.9620557
-0.9735994	0.38885525	-1.0686513	-0.12839486	0.6008865	-0.5771368	0.28705308	0.7703188	-0.8696631	-0.38097978	2.0910437	-0.16849494	-1.4285632	-0.32601237	-0.8253828	1.6606941	1.2707105	2.0323975	-0.28638062	-0.31276408	-0.040481195	0.6297255	1.5690386	0.3442927	-1.2752928	-0.6300542	0.47952437	-0.57927495	-0.08365568	0.5122942	-0.63901407	0.83332187	-0.17179704	-0.6968341	0.2492322	-0.6331319	-1.5729723	0.29430556	2.9876213	0.2236744	-1.4157101	-0.5412865	-1.5974462	0.5053651	0.9021521	1.0948825	-0.23939776	-1.2153485	0.5554449	-1.718001
0.39916584	0.18659858	-0.40535092	-0.05719838	-0.71724355	-0.14680432	0.9271349	1.2311211	-0.39898834	-0.2188056	0.16365333	0.625864	0.1557304	-0.3424838	-1.3637683	1.285227	0.46827385	1.9696013	0.56824726	-0.35101342	0.83060455	0.11218488	1.0309415	0.14731698	-0.21114281	-0.11830853	0.36596867	0.85489655	-0.15321763	-0.7948469	-0.3744005	2.163175	-0.6265532	0.8404018	1.2735202	1.1024004	-1.6995935	1.4589882	0.053941872	0.45472923	-1.7213467	1.1357979	-1.5156878	-1.186267	-0.43232447	0.6870975	2.1964443	-0.30122364	0.567676	0.3437493
0.40034223	-0.122894354	-0.014677552	-0.037429832	-1.1982745	6.5230815e-05	1.0554942	1.2803159	-0.527323	-0.1616245	0.426101	0.9189954	0.38335302	-0.44974282	-1.0534723	1.7087733	0.27579468	2.0463507	0.89616346	-0.41090095	0.3830085	0.18649612	1.414482	0.09959391	-0.53937465	-0.11090813	-0.103366666	0.6577387	0.17351225	-1.014322	-0.3043714	2.0953636	-0.54045415	0.71881205	1.408774	0.9865609	-2.0247474	1.1561731	0.16301998	0.24420196	-1.6989727	0.86347896	-1.4710282	-1.3576418	-0.40601623	0.8022842	2.0892532	-0.4940121	1.0129361	-0.08251751
1.3872124	-0.18547915	-0.39300653	0.9120566	0.13751651	-0.45496476	1.4238592	-0.3683217	-0.01356908	-0.109538905	0.40446883	0.41944155	0.054948688	-1.32601	-0.46228692	0.117081836	-1.0491372	-0.26405975	-1.0685704	1.1882526	0.5606293	0.61951137	0.078472316	-0.47886834	0.31689557	0.38100883	0.16852893	0.001292302	0.9284164	0.02152181	0.7284587	0.71120256	0.11391995	-0.08955687	0.115455166	-0.8342594	0.5827645	-0.4864547	0.7660904	-0.7144307	-1.0618929	0.7643451	-1.4272338	0.644724	-0.31108412	0.660585	0.32965642	0.39384466	0.85786265	0.7419998
1.4164875	-0.10855092	-0.2414193	0.95442265	0.24440931	-0.56531507	1.4552373	-0.5565835	-0.1322684	0.1112952	0.3238741	0.2886707	-0.2587227	-1.4390988	-0.45824558	0.074135706	-1.1908923	-0.2397753	-1.1363319	1.2254554	0.7158657	0.6639693	0.34303063	-0.39292294	0.35808834	0.2001902	0.05682616	0.09087317	1.0537485	0.28055394	0.83722067	0.2771786	0.28214514	-0.096001625	0.022440212	-1.0359288	0.584659	-0.3551321	0.8796029	-0.76862437	-1.0808332	0.97501796	-1.4522052	0.5967642	-0.3382984	0.784426	0.22236758	0.5282212	0.6736174	0.73982215
0.103208244	0.3703453	0.08910284	-0.008952817	-1.5844091	-0.5252117	0.8022134	0.53445244	-0.8166555	-1.1705265	0.79127324	0.9339543	1.0670222	-0.71297336	-1.5917047	3.0277498	-0.09977978	1.5061834	0.7515673	-0.115026884	1.0764797	1.2895966	3.1049302	0.02191476	-0.1769231	-0.48432434	-0.92647797	-0.208967	-0.2820176	-1.2791293	-0.7137371	1.4925652	-1.5165247	0.47722358	0.536537	0.3447162	-1.545544	0.47313145	0.7851915	0.57742864	-1.3920741	0.22918335	-1.5421578	-0.68364996	-0.10363644	0.6506086	1.4653175	-0.98555577	0.51199764	-0.35166165
0.34680504	0.8979325	0.57231236	0.049403165	-0.96060485	-1.1508862	0.47234276	1.0099641	-0.17706373	2.6889951	1.2618129	-0.8401391	-1.232609	-1.2113248	0.34585255	0.073641405	0.20098361	0.7837891	0.028929975	-0.3358001	0.20431574	0.081043616	0.451105	0.60990554	0.37682736	0.26984018	0.46134686	0.42953947	1.8085542	-0.97883505	1.5495824	1.2255259	-0.5663104	-0.57452786	-0.38711613	-1.5470065	-0.8178081	-0.7030995	2.2984047	-0.48008072	-1.8118163	0.26999465	-1.5846796	0.89178514	0.56978106	0.056048684	-0.61234623	0.47586772	-0.10467289	-0.35469112
0.40382376	0.6783899	0.4671391	0.04050165	-0.62243766	-1.3027195	0.35308272	0.94741774	-0.21117122	2.4176583	1.3451014	-0.8144268	-1.0561349	-0.9295931	0.5754212	0.11651217	-0.08596219	0.60303456	-0.20170462	-0.079020336	0.31507453	0.082786225	0.4907112	0.5428973	0.30723256	0.43031067	0.46183515	0.59937125	1.3763508	-0.738915	1.5850486	1.0713898	-0.54154223	-0.37075055	-0.3061286	-1.6689476	-0.79304165	-0.68277496	2.4558167	-0.37972817	-1.7895068	0.19171765	-1.559099	0.49258772	0.5839816	0.022895202	-0.665865	0.3985774	0.17180547	-0.20196365
0.40382376	0.6783899	0.4671391	0.04050165	-0.62243766	-1.3027195	0.35308272	0.94741774	-0.21117122	2.4176583	1.3451014	-0.8144268	-1.0561349	-0.9295931	0.5754212	0.11651217	-0.08596219	0.60303456	-0.20170462	-0.079020336	0.31507453	0.082786225	0.4907112	0.5428973	0.30723256	0.43031067	0.46183515	0.59937125	1.3763508	-0.738915	1.5850486	1.0713898	-0.54154223	-0.37075055	-0.3061286	-1.6689476	-0.79304165	-0.68277496	2.4558167	-0.37972817	-1.7895068	0.19171765	-1.559099	0.49258772	0.5839816	0.022895202	-0.665865	0.3985774	0.17180547	-0.20196365
0.40382376	0.6783899	0.4671391	0.04050165	-0.62243766	-1.3027195	0.35308272	0.94741774	-0.21117122	2.4176583	1.3451014	-0.8144268	-1.0561349	-0.9295931	0.5754212	0.11651217	-0.08596219	0.60303456	-0.20170462	-0.079020336	0.31507453	0.082786225	0.4907112	0.5428973	0.30723256	0.43031067	0.46183515	0.59937125	1.3763508	-0.738915	1.5850486	1.0713898	-0.54154223	-0.37075055	-0.3061286	-1.6689476	-0.79304165	-0.68277496	2.4558167	-0.37972817	-1.7895068	0.19171765	-1.559099	0.49258772	0.5839816	0.022895202	-0.665865	0.3985774	0.17180547	-0.20196365
0.41851547	-0.14074743	0.12696986	-0.29794407	-0.6989899	-0.8561641	0.23821585	1.0173137	-0.23106137	1.591539	1.0219284	-0.5136039	-1.505724	0.028164623	0.8819378	0.5734809	0.2233582	1.024205	-0.11271643	0.33017558	0.27842012	-0.14212705	1.214918	0.52669543	0.25161362	0.12883174	0.30188832	0.68569773	0.9465458	-0.08245961	0.8321773	0.8742049	-0.3535254	-0.27682662	-0.33601806	-1.8371235	-0.77922773	-0.7893313	3.0581152	-0.5918495	-1.1448985	-0.04697897	-1.6247731	0.2274727	1.0988412	-0.13173778	-0.06269337	-0.22127336	0.36572534	-0.31936845
0.41851547	-0.14074743	0.12696986	-0.29794407	-0.6989899	-0.8561641	0.23821585	1.0173137	-0.23106137	1.591539	1.0219284	-0.5136039	-1.505724	0.028164623	0.8819378	0.5734809	0.2233582	1.024205	-0.11271643	0.33017558	0.27842012	-0.14212705	1.214918	0.52669543	0.25161362	0.12883174	0.30188832	0.68569773	0.9465458	-0.08245961	0.8321773	0.8742049	-0.3535254	-0.27682662	-0.33601806	-1.8371235	-0.77922773	-0.7893313	3.0581152	-0.5918495	-1.1448985	-0.04697897	-1.6247731	0.2274727	1.0988412	-0.13173778	-0.06269337	-0.22127336	0.36572534	-0.31936845
0.41851547	-0.14074743	0.12696986	-0.29794407	-0.6989899	-0.8561641	0.23821585	1.0173137	-0.23106137	1.591539	1.0219284	-0.5136039	-1.505724	0.028164623	0.8819378	0.5734809	0.2233582	1.024205	-0.11271643	0.33017558	0.27842012	-0.14212705	1.214918	0.52669543	0.25161362	0.12883174	0.30188832	0.68569773	0.9465458	-0.08245961	0.8321773	0.8742049	-0.3535254	-0.27682662	-0.33601806	-1.8371235	-0.77922773	-0.7893313	3.0581152	-0.5918495	-1.1448985	-0.04697897	-1.6247731	0.2274727	1.0988412	-0.13173778	-0.06269337	-0.22127336	0.36572534	-0.31936845
0.30631164	0.8955541	0.49548826	-0.053466912	-0.8596266	-1.1127182	0.44341743	0.9000197	-0.26493332	2.6535776	1.2492089	-0.7004128	-1.2892667	-1.2611156	0.29588702	0.08765256	0.16971777	0.8019195	0.11825822	-0.4434538	0.31108928	-0.02343595	0.5149855	0.6876118	0.40504634	0.34765708	0.53493685	0.4825438	1.7620779	-0.8570614	1.3475208	1.2803159	-0.57515144	-0.57179326	-0.3364498	-1.5401986	-0.87409556	-0.67751306	2.4086144	-0.544506	-1.8055859	0.2038351	-1.594167	0.98473054	0.5486823	0.06257499	-0.6444261	0.35193205	-0.12063635	-0.34777448
0.4063278	0.29083255	-0.5467101	0.324155	-0.7726969	-0.11821422	1.4335409	-0.37210694	-0.6717156	-1.3570255	-0.34726554	0.3790418	-1.168141	-0.48285797	-0.09667023	1.7772803	-0.090092026	2.1320772	0.27977666	-0.6345404	-0.0024761616	0.58173877	2.519236	0.35962597	-0.1379924	-0.814121	-0.72681487	0.32888454	-0.40451837	-1.3336904	-1.2823203	1.6273334	-0.77785206	0.6370161	-0.08959865	-0.15461613	-0.115110986	-0.117653914	1.7743536	-0.49076912	0.23322025	-0.035209905	-1.6561617	-0.36992466	0.7995237	1.2338041	0.6415665	-0.5483363	1.0696452	-0.9341737
0.3865534	0.116709724	-1.4105482	0.42841658	-0.06262353	0.26501372	0.23671485	0.978939	0.20663364	0.4259917	0.3502524	0.07516319	0.7090986	-0.0049833474	-0.10310201	1.0163813	0.060735	-0.46382362	0.33225626	-0.10610217	0.69723225	0.4516325	0.0044542043	-0.6399226	0.3972619	-0.5955716	-0.08722295	-0.61045486	-0.76470137	0.24900474	0.3413204	0.3219066	0.140097	-0.053808242	-0.7701052	-0.18076988	0.03421118	-1.3602597	0.75191283	-0.35331059	-1.0388775	0.31788254	-1.5397866	-0.59026515	-0.044460148	0.68623835	0.36283085	-1.3198473	0.44244263	0.49733117
0.3720856	0.094603345	-1.3669041	0.4383903	-0.008477783	0.27720702	0.27455854	0.95665365	0.20693776	0.4423059	0.38890058	0.057233095	0.7687721	0.0374371	-0.061017763	0.98491544	0.054917194	-0.44267297	0.32649815	-0.16659908	0.6623832	0.44714087	0.023522962	-0.5814915	0.47611094	-0.5581819	-0.14462747	-0.70217615	-0.8468163	0.20079774	0.31920293	0.31244832	0.15160021	-0.025617683	-0.7013391	-0.18675834	0.08233361	-1.349214	0.7233744	-0.28951287	-1.0342846	0.24952124	-1.5566536	-0.5508326	-0.049747147	0.71232545	0.37223032	-1.3344756	0.41527298	0.49736872
0.50166434	-0.1399558	-1.3199104	0.50652796	0.12555175	0.3585025	0.119774185	0.8293617	0.38085884	0.49576464	0.20215097	-0.019913288	1.1059393	0.13377352	0.1971603	0.9716254	-0.20565182	-0.50028336	0.25723398	-0.097167455	0.32989833	0.56439954	-0.13087302	-0.4163345	0.88402313	-0.40397218	-0.20117578	-0.7156348	-0.9769385	0.1255795	0.28057808	0.46732292	0.26856554	0.03979129	-0.60184544	-0.14699316	0.27726877	-1.202268	0.646777	-0.13000534	-1.0223398	0.22524029	-1.5776247	-0.3265094	-0.09252342	0.6960673	0.1328359	-1.3248261	0.33305818	0.2927615
0.5426513	0.37684786	0.2672573	-0.39013898	-0.26406595	-0.599661	0.5855938	1.2862052	-0.68298745	0.88483566	1.4284346	-1.0730236	-0.7785976	-1.6686137	-0.73374546	0.3615996	-0.23477542	0.33741775	0.04140839	-0.39382353	0.020881385	0.32226634	-0.14877617	0.54614526	1.0543972	0.42542538	0.22530833	0.1479233	1.538001	-0.27908853	1.244683	0.46624652	-1.1539721	0.4124866	-0.5240734	-1.4985478	-0.7159983	-0.98859286	1.2852943	-0.56921226	-1.8798306	-0.3431855	-1.5368594	0.32325178	-0.21596488	0.7843461	-0.59292114	0.50794125	0.30897143	0.29577664
0.2923543	0.34053296	0.65995705	0.3003545	-0.16870628	-1.1672462	0.5142799	1.39054	-0.73209184	1.2899884	1.2934767	-1.2156919	-0.7177033	-1.3837562	0.08245252	0.26830137	0.0039344504	0.51813114	0.022542216	-0.013576022	-0.23757285	0.5098117	-0.027475594	0.63478285	1.0361818	0.48709184	0.4575069	-0.11886792	1.5343852	-0.16332205	1.4882861	0.7794996	-1.1091943	-0.21799031	-0.19025092	-1.5367473	-1.0759511	-1.3296419	1.1447728	-0.07101014	-1.4151725	-0.3283699	-1.4659201	0.17508918	-0.08201951	0.68290824	-0.80903196	0.36353442	0.41591895	0.7460304
-1.2056032	0.48925638	-0.006060391	1.7954253	-0.20756403	-1.7035306	0.4390477	1.1517388	-2.4545274	-0.36435422	0.45783585	0.12448776	0.0159813	0.3103112	-1.7394966	0.9250372	-0.32513055	1.716874	0.30987933	-0.45072967	1.421894	0.8181294	1.7888815	-0.82407415	-2.115284	-2.0829232	-0.1149651	0.5517152	0.91156685	-0.881175	-1.3633984	1.3967534	-1.2653488	0.9124437	0.220886	1.2345397	-1.8344113	0.21152	0.85033333	0.4318677	-0.94939184	0.46281496	-1.5337952	-1.8876163	-0.35686448	0.49620545	1.8899006	-0.726611	0.21490046	-0.6712593
-0.32275495	0.8722841	-1.5861464	0.1904042	0.2936108	-0.688375	1.0984385	-1.2860163	0.44094503	0.3266089	0.264074	0.27799505	0.7377941	-0.20214811	-0.50667834	0.49886763	-0.2819851	0.4166254	-0.10143965	-0.2998259	1.0311328	1.0121375	-0.7831578	-0.81273866	0.6723379	0.16781692	0.46873447	0.6529369	-0.09368561	-0.04344378	0.12603116	0.852707	-0.8190411	0.010720886	-0.06884968	0.11727936	-0.09205868	-0.4490444	0.5817045	-1.6055849	-0.26757652	-0.43046138	-1.5424771	-0.8984881	-0.20093773	-0.5632727	-0.23694517	-0.1561749	0.13044518	1.4145881
-1.0619999	0.5369512	-1.4296865	-0.20938839	0.4505773	-0.8141742	-0.4729883	-0.08732121	-0.94716793	-1.0483565	0.05752492	0.034208935	0.76014555	0.06725204	-2.7051318	0.72907937	0.68724054	1.4136024	0.9404379	-0.2636539	0.33610326	0.49657473	-2.0478425	-0.18252335	0.32153264	-0.33520415	1.5074105	0.10249349	-1.2561353	-0.8493387	-0.8008561	0.5692408	-1.4376297	0.37029204	1.5972472	1.5702615	-1.7301573	-0.6335704	0.29097295	-0.8548624	-1.4606656	0.19221784	-1.629603	-1.4113041	-0.25257006	1.892074	0.14938627	-0.24134661	-0.3959536	0.15346892
-0.9499658	-2.1836853	-0.30039337	1.032976	1.110482	-0.6792728	1.9572301	-1.8259863	1.8315912	1.4163634	-0.0072175167	0.077689834	0.27048737	-0.4745777	-0.16156726	-0.21706553	-0.99891007	-0.13211323	0.2734354	0.2642403	0.9430911	-0.24871698	-0.15376328	-1.246943	3.0439503	1.3502917	0.60746497	0.04808803	0.19357888	-1.0567477	-0.102192365	-0.6829407	-0.095702745	-0.7926911	-0.75831217	-0.41062373	1.8705502	1.3825533	0.89398706	-0.63747394	-0.31624106	0.21342853	-1.7046674	-0.74982125	-0.20741506	2.6212113	0.2905814	-0.5225063	0.5031162	-0.16919242
-1.0376304	-2.075036	-0.35700348	1.2656347	1.1469734	-0.6135056	2.1810915	-1.5406964	1.5034643	1.4559221	0.10320846	0.08317551	0.5252586	-0.74716145	-0.19548564	-0.032503914	-0.9822572	0.07901055	0.24241878	0.17977092	0.4819145	-0.42205837	-0.20981467	-1.3165945	2.7842555	1.4335592	1.0526993	-0.30759072	0.16132702	-0.9444113	0.021091394	-0.4631442	0.1576262	-0.64801615	-0.8170878	-0.18639557	1.9602486	1.4288256	0.8424026	-0.7030828	-0.39464316	0.00026451147	-1.6950339	-0.59736466	0.034335528	2.8823173	-0.31745377	-0.60110873	0.71900624	-0.54438376
-1.0106598	-2.0382564	-0.314298	1.1501656	1.0013849	-0.6311785	1.9173136	-1.7090952	1.7363904	1.4157369	0.02170292	0.23142907	0.3974081	-0.66343105	-0.23467289	-0.08721306	-1.1260259	-0.10215407	0.48692796	0.3212656	0.5077672	-0.20222385	-0.21520124	-1.4107554	2.9730027	1.2329367	0.75711954	-0.03804377	0.1673586	-0.8894576	-0.10545729	-0.69079953	0.09778913	-0.6938774	-0.68977034	-0.035583865	1.7572587	1.2810994	0.8818398	-0.85430056	-0.18317804	0.09086764	-1.6887163	-0.6417677	-0.16955957	2.8332057	0.012803675	-0.5615155	0.80079156	-0.36852297
-1.0376304	-2.075036	-0.35700348	1.2656347	1.1469734	-0.6135056	2.1810915	-1.5406964	1.5034643	1.4559221	0.10320846	0.08317551	0.5252586	-0.74716145	-0.19548564	-0.032503914	-0.9822572	0.07901055	0.24241878	0.17977092	0.4819145	-0.42205837	-0.20981467	-1.3165945	2.7842555	1.4335592	1.0526993	-0.30759072	0.16132702	-0.9444113	0.021091394	-0.4631442	0.1576262	-0.64801615	-0.8170878	-0.18639557	1.9602486	1.4288256	0.8424026	-0.7030828	-0.39464316	0.00026451147	-1.6950339	-0.59736466	0.034335528	2.8823173	-0.31745377	-0.60110873	0.71900624	-0.54438376
0.4320518	0.7737079	-1.8896449	-1.1178663	-1.0015033	1.9963682	1.954917	0.5171713	2.6777093	-0.4170422	-0.03355451	0.5985891	1.0140857	-1.665309	-0.86741275	1.1316917	-0.48619655	-1.3643904	3.0991259	0.6934126	-0.28848654	-1.1437129	-1.2856532	-0.8654403	0.5358202	2.0649016	-1.9217764	-0.29979894	-0.67699426	0.45160642	-0.74253476	0.93539894	1.0755864	-0.75819916	1.3907858	-0.6834038	-0.5041172	0.41384965	1.3339788	-0.52743757	0.80889624	-0.80603474	-1.5379244	1.7501388	0.506096	1.7145715	0.009109815	-0.53893405	1.7297376	0.09294108
-0.45781484	0.6352456	-0.4014337	1.3732886	-0.073923565	-0.91151273	0.86268866	0.21368615	-0.9996314	-0.9415678	0.4038017	0.69958985	1.409052	-0.32222995	-1.4925252	1.1827265	-0.23951998	1.752792	-0.2325221	-1.2452843	1.744348	0.2822053	0.63909924	0.010347958	-0.53702146	-0.75101364	0.60828406	0.90826035	-0.71887624	-0.7294196	-1.2481545	0.82096696	-1.2747905	0.7296553	0.8745287	1.3203344	-1.740005	1.1255088	1.0115718	-0.07760511	-1.4621729	0.8104195	-1.5717679	-0.792291	-0.7915435	0.77096057	1.9274285	-0.15718138	0.11426312	-0.54634345
-0.46236256	0.6366341	-0.38762328	1.3732134	-0.06985902	-0.91701055	0.87055206	0.22340773	-0.99949497	-0.934928	0.41597348	0.67971337	1.4137435	-0.3147131	-1.4867386	1.1794304	-0.22778274	1.7459474	-0.23635244	-1.2331568	1.748708	0.28475124	0.6286767	0.024881622	-0.5420556	-0.7566779	0.6046263	0.92654556	-0.71336937	-0.72427326	-1.2678231	0.8315521	-1.2945983	0.7353779	0.8706449	1.3212852	-1.7581975	1.1241783	1.0209013	-0.069331	-1.4778305	0.7945325	-1.5713654	-0.78781813	-0.8107349	0.75611913	1.935105	-0.1595079	0.11612631	-0.5655213
-0.61894804	1.4528991	-0.7202348	0.2883286	-0.66243225	-1.2189922	0.64770645	0.068639554	-0.9135821	-0.07632582	0.9250575	0.97446334	0.57804275	-0.14016078	-1.419954	0.595675	-0.42314175	1.2229058	0.45616946	-0.67909	1.5217764	0.86296415	0.41880786	0.053317916	-0.43587366	-0.9957197	1.1115046	0.4772583	-0.1645953	-0.8325334	-1.4606124	1.3627584	-1.228684	0.9755989	1.2130511	1.1078652	-1.6035191	1.0490017	0.523874	0.26978412	-1.9035453	1.0544693	-1.5875051	-1.4161818	-1.3252089	0.8311996	1.3916386	-0.5203613	-0.3157431	-0.23601636
-0.61894804	1.4528991	-0.7202348	0.2883286	-0.66243225	-1.2189922	0.64770645	0.068639554	-0.9135821	-0.07632582	0.9250575	0.97446334	0.57804275	-0.14016078	-1.419954	0.595675	-0.42314175	1.2229058	0.45616946	-0.67909	1.5217764	0.86296415	0.41880786	0.053317916	-0.43587366	-0.9957197	1.1115046	0.4772583	-0.1645953	-0.8325334	-1.4606124	1.3627584	-1.228684	0.9755989	1.2130511	1.1078652	-1.6035191	1.0490017	0.523874	0.26978412	-1.9035453	1.0544693	-1.5875051	-1.4161818	-1.3252089	0.8311996	1.3916386	-0.5203613	-0.3157431	-0.23601636
-1.5029442	0.767722	-0.35762608	1.2033466	0.052591518	-1.7342883	0.5431932	-0.0002790206	-1.0390371	-0.3956256	0.8371323	0.23791832	0.4142728	-0.33691913	-1.3400654	1.1232595	-0.10131803	0.96588856	0.82578146	-0.12971553	1.8778236	0.41795817	0.41029742	-0.101583086	-1.1828465	-1.7377247	0.19779411	0.39926398	-0.23147774	-0.522527	-1.7732536	1.8921804	-1.9295357	0.0811465	1.0617985	1.7190995	-1.5569255	0.84377134	1.5004311	-0.19490251	-1.5215646	0.004063942	-1.5789492	-1.3478737	-0.7006235	0.767217	1.4146571	-0.48227054	-1.2593794	0.27090156
-1.383896	0.22967668	0.035064064	1.4195908	-0.09072334	-1.7017165	0.8928742	-0.12046468	-0.8545778	-1.2337472	0.2507369	0.47126967	0.30265704	-0.5556553	-1.0106394	0.9582327	0.2847153	1.411755	0.5430493	-0.28629965	1.1187078	0.4692895	0.90336	-0.32421106	-1.063152	-1.3490485	-0.45503742	0.56024474	-0.57103884	-0.091745645	-1.9982383	2.1006	-2.0490005	-0.21765573	1.1258978	1.1691526	-1.6671692	0.3259305	1.6154183	-0.535244	-1.3408425	-0.17988607	-1.6170249	-1.0363046	-0.81572163	0.7687058	1.1870668	-0.5690207	-0.9670428	0.13313232
0.506568	0.7357609	-0.8814299	0.6635639	0.40972918	-0.8034342	0.8753396	-0.39549217	0.32812893	0.3811804	0.42233348	0.6890926	0.30877396	-0.2687915	-0.2643684	0.5420441	0.01059433	0.30497622	-0.95415926	-0.031894498	0.6935171	0.9707879	-0.37655976	-1.0856607	0.20816466	-0.026145246	0.74434805	1.2944365	0.094770856	0.23605102	0.33226472	0.47612748	0.6873805	0.17926161	-0.42357102	-0.7383569	0.26344186	-0.6913992	1.5194256	-0.13803619	-0.23737878	-0.33620712	-1.5902876	-1.6066396	-0.64140284	1.2404528	0.29213342	-0.6249304	0.8817365	0.097690284
0.39159828	0.79686284	-0.73889977	0.7084531	0.41087136	-0.8246166	0.7923941	-0.41098633	0.44633391	0.38858217	0.40101552	0.6528466	0.32639638	-0.15532091	-0.16097201	0.51812744	0.18933515	0.30542353	-1.0028417	-0.22258148	0.7807034	0.93313915	-0.30419204	-1.1171254	0.277744	-0.029083785	0.83611465	1.3489571	-0.10506286	0.2549357	0.3232226	0.42191195	0.59170693	0.14943911	-0.2911281	-0.8058173	0.2952779	-0.7398899	1.6323649	-0.06014598	-0.16831483	-0.33925334	-1.5911748	-1.6899391	-0.6118265	1.2844045	0.2709311	-0.5622339	0.759284	0.20575376
0.43658432	0.40959346	-1.2561244	0.65565807	0.3593213	-0.5771183	0.89178187	-0.3946162	0.54638124	0.4363349	0.26685223	0.5527436	0.1621819	-0.48203614	-0.35320884	0.31521675	0.033747964	0.22271363	-0.82909226	-0.16164826	0.81935734	1.2081276	-0.35242084	-1.2342179	0.33971316	-0.07885199	0.78203577	1.4750153	0.12019283	0.23229975	0.40656054	0.52675754	0.55440664	0.25288284	-0.29565907	-0.9945724	0.24145211	-0.21866435	1.7378439	-0.10579477	-0.35036913	-0.2572091	-1.5678602	-1.7126592	-0.89198077	1.218274	0.029223079	-0.5918738	0.8855745	0.15584852
0.5075716	-0.15929027	-0.21822293	-0.4279024	-0.014411887	0.4448152	0.58550847	0.9615688	-0.049272604	0.27001104	1.2836808	-0.39015904	-0.914647	-0.6217214	0.13865604	0.85961574	0.6569445	1.3752502	0.5409403	0.5009447	0.49379477	0.24189968	0.51433206	0.25371388	0.17764977	0.16039605	0.89928645	0.90868676	0.8661821	0.49052215	1.1959873	1.1050999	-0.5581306	0.10205668	-0.6633101	-1.077811	-1.2655175	0.004128491	2.2484837	0.028131416	-0.24929246	0.43935785	-1.5377488	0.038811043	0.6369041	-0.26823792	-0.98237497	-0.30417863	0.7033344	-0.18511456
0.2301397	-0.0734871	-0.16565996	-0.26933637	0.23309514	0.5237051	0.6965085	0.990614	-0.107409164	0.09091702	1.2025038	-0.2151815	-0.8951097	-0.56102484	0.41133624	0.858989	0.9596912	1.1683607	0.25980946	0.5933449	0.09995801	0.09591256	0.6490359	-0.059514616	-0.020080037	-0.005895204	0.7070593	0.6560944	0.695678	0.93469304	1.0197293	1.1830614	-0.5747003	-0.18966971	-0.44992	-0.7588209	-1.3957117	-0.049646668	2.2944398	0.2500833	-0.27629125	0.42658493	-1.5337795	-0.10835449	0.7613694	-0.22427297	-1.0306154	-0.7156365	0.7256238	-0.13748333
1.3477145	0.62631416	-0.6208194	1.4729737	-0.17896432	-0.57976276	1.3841045	-0.08116171	-0.09129135	0.37709627	0.6902275	0.6814574	-0.73354757	-1.024424	-0.35907805	0.6944382	-1.1752412	0.09901909	-1.2880148	1.4912881	0.56110704	0.74586064	0.31062835	0.13835005	-0.009881303	0.3001593	0.57439244	-0.3656987	0.8424047	0.21895818	0.76682377	0.5579778	0.63482636	-0.35935917	0.36912277	-0.10739013	0.5077514	-0.33807376	1.0333769	-0.9111089	-0.9541504	0.6482533	-1.3973633	0.595714	-0.22188953	0.50276303	0.27204117	0.47355303	-0.04458443	1.0944902
-1.7146775	-1.4369367	1.5229577	-0.48813927	-0.7772627	1.7819787	1.4001492	1.8200268	1.6022956	1.6564717	-0.21255735	1.0263262	0.5731893	-0.33361405	1.0410446	1.6323541	0.21325064	-1.28587	-0.38994902	0.16100357	-0.5711481	-1.0578617	0.47896898	-0.08446073	0.3373764	-0.44174707	-0.9510891	-0.3800565	-0.5268682	0.4587925	-0.9033187	0.28039944	1.4791429	0.51080376	-0.36527973	0.7328656	0.6245763	-2.247319	0.4835103	-0.5972009	-2.405597	-0.644753	-1.393972	0.03622476	0.95148546	2.2340708	0.9443987	-1.5984317	-0.80879056	-0.07940406
-0.026179593	-0.506773	0.48518902	-0.0061632446	-2.2862704	1.9607155	1.3109058	1.2999443	0.8844746	-0.24339412	-0.16319683	-0.453069	-0.023762684	-0.8089312	2.0289433	1.6626644	0.41759458	0.42002815	0.7513095	-0.6052938	0.86076945	0.035610147	1.1209512	0.32205528	0.9319973	-1.0319761	-0.3239745	0.020397123	-0.39480388	0.34618083	1.4080794	0.969596	-0.80219334	-0.11192704	1.3246992	-0.12523562	0.015028052	-0.71050096	1.3573035	1.6669713	-0.1752195	-1.7706403	-1.6923816	-0.89111984	1.4180727	1.4254448	-0.03896486	-0.82260734	1.2357501	0.0747907
-0.6437085	1.1155992	-0.6306553	2.0258975	0.23313141	-0.8450347	1.3140912	-0.5476339	-0.9561243	-1.3134266	0.34900278	0.45398837	0.7893063	-0.53297013	-1.516221	0.3073133	0.15475664	1.8241854	0.6126986	-0.30087975	1.2623416	0.5318521	0.17123869	-0.3759284	-0.79186326	-0.3500785	0.21806526	0.18497856	-1.658551	-0.105356045	-1.9169264	1.4783729	-1.6883874	-0.017052447	1.1899494	1.0376899	-1.6620897	-0.3186171	1.5649091	-0.6715995	-0.9582988	0.28660133	-1.5937711	-0.633776	-0.8823117	1.1174215	0.378459	-0.15706599	-0.3121247	0.58033985
-0.8698482	-0.43778113	-1.7017896	-0.101831496	0.4289786	0.42956412	0.7835727	1.0590729	0.11401072	0.8047612	0.67570907	-0.39544675	0.07598143	-1.114635	0.64959943	-0.88975215	1.5649586	1.4408919	-0.19549529	0.08053747	-0.34670544	0.0011414276	1.2862071	-0.09876495	-0.15233678	-0.6477074	-0.13049793	-0.8846024	0.101191446	0.27278125	1.5425411	0.26593074	-0.7762161	-0.007562694	-1.3115561	1.5126368	0.06461419	-1.2383692	0.6808822	0.81707954	-0.5088889	1.1385396	-1.6896021	0.36802745	0.7827281	-0.52236825	0.4971046	-0.7400033	1.6082039	-0.90348345
0.43614992	0.503418	-0.124386884	1.03897	0.05724549	-1.0448095	2.1350865	-2.0915744	-0.41332805	1.0561085	0.13442843	-0.26235613	-0.8003901	-0.357069	0.17463991	-0.58501875	-0.635224	-0.70758957	-1.1108974	0.833934	0.56428975	0.74268967	0.44168562	-0.9526544	0.6231372	-0.82123107	-0.36741564	0.526431	1.5927325	0.04791285	0.6448613	-0.56273925	-0.66804445	0.38446572	1.0282408	-0.46468973	1.685369	-0.5439131	0.38987708	-1.3644276	-0.37671214	-0.16030148	-1.5002097	-2.5684888	-0.86213154	0.4259248	0.60983616	0.6111895	0.48359635	0.3885344
0.3507921	0.5478175	-0.06854218	1.0417093	-0.07867104	-1.0603839	2.3175237	-2.2983015	-0.050183818	1.2794317	0.11142234	0.21023363	-0.59640175	-0.71574557	0.2716382	-0.37439883	-0.7900199	-0.80238223	-1.1576728	1.0691028	0.555734	0.8479355	0.35117397	-1.1252437	0.7453185	-0.5867623	-0.53896636	0.49585786	1.7100546	0.13731286	0.7109918	-0.56563795	-0.5532483	0.4709841	0.9085186	-0.5605625	1.5734924	-0.4171209	0.22477692	-1.5218825	-0.29626533	-0.020378064	-1.4972142	-2.5515409	-0.9230855	0.5453805	0.6312559	0.32357207	0.4909773	0.48644352
0.5164761	0.4954726	-0.087475784	1.047323	0.09330584	-0.9431979	1.9624717	-2.139371	-0.4120277	1.102599	0.16322702	-0.18457216	-0.86597735	-0.39659125	0.15890314	-0.6905566	-0.6446632	-0.658963	-1.0712517	0.8497238	0.6358453	0.72026443	0.46529564	-0.9869299	0.6897053	-0.69185305	-0.37219507	0.5055599	1.7258852	0.093264915	0.66346	-0.5737206	-0.66743934	0.4513541	0.8932988	-0.596224	1.6239667	-0.4852474	0.31610817	-1.4053849	-0.3442681	-0.18356985	-1.5028768	-2.582694	-0.90916616	0.43864232	0.65866077	0.56573063	0.44626287	0.42340901
0.29809907	0.47155875	-0.25439793	1.0241677	0.009798249	-1.2908852	2.223331	-2.1622295	-0.1334851	0.93281406	0.12192206	0.007849624	-0.5924479	-0.666689	0.047335014	-0.47973266	-0.7985637	-0.70780075	-1.1795623	1.0393227	0.6579036	0.7804705	0.3814094	-0.8175296	0.7172667	-0.8102708	-0.36659646	0.51499045	1.6148295	0.15212573	0.6797077	-0.43868592	-0.57878774	0.36156413	0.95302767	-0.44621983	1.7276682	-0.4954973	0.4131703	-1.4454463	-0.43155825	0.043565743	-1.5096505	-2.0940647	-0.8479771	0.4314161	0.5842843	0.67662776	0.55373085	0.522119
0.38767576	0.50366056	-0.14046468	1.05401	-0.16264547	-1.1244541	2.2339704	-2.279077	0.0417716	1.1722299	0.21829914	0.07984288	-0.53093785	-0.65279216	0.20680118	-0.37899444	-0.73189133	-0.65058124	-1.1248009	1.0718179	0.52400255	0.7880188	0.2523899	-0.86968285	0.7023915	-0.6407467	-0.36964148	0.6094027	1.6810467	0.08081857	0.7641699	-0.40075746	-0.45847386	0.30742893	0.90103626	-0.43540406	1.6515588	-0.43193793	0.23506016	-1.3848752	-0.37043592	-0.044105746	-1.5163803	-2.3525944	-0.9270296	0.5100508	0.72157246	0.4216645	0.47458893	0.51097417
0.47505856	0.50739366	-0.077337	1.0680678	0.034823097	-1.0188265	2.021277	-2.13759	-0.48410106	1.1209162	0.18947339	-0.20244959	-0.76208407	-0.42595637	0.17462419	-0.6408401	-0.6719396	-0.65977865	-1.0850058	0.80430084	0.5721048	0.7443378	0.43333137	-0.9888294	0.6394776	-0.74776655	-0.37263352	0.4929995	1.6959126	0.093164414	0.69001466	-0.5859795	-0.7015196	0.43675157	0.91307354	-0.5662307	1.6661952	-0.49160346	0.35435298	-1.3889961	-0.36298844	-0.2435714	-1.5054414	-2.5704172	-0.9193707	0.45358717	0.63636214	0.5757645	0.47690952	0.3432186
0.39234033	0.119317695	-2.927747	-0.6799317	-0.9816354	-1.0253552	1.175739	-0.98261106	-0.59332836	0.44642505	0.5397602	0.33249652	0.24591613	-0.13904372	-1.1909994	1.8255751	-0.85573703	0.7737856	3.303869	0.6644096	1.3988302	1.5706935	0.8146514	-1.0220808	-0.002519631	1.3012431	-0.65290886	0.3578801	0.32556516	0.98509043	-0.83687353	2.2513864	-1.3191999	-0.7593856	1.1738877	-0.39982364	-1.5856395	-0.2663681	1.4311393	-2.3691418	1.0039762	-0.013272348	-1.3256217	0.9041432	0.9779932	1.8175616	0.7639287	0.42702094	1.1720439	-1.318958
-0.29260865	1.0013871	-1.9472358	-0.19207925	-0.40161744	1.1080368	-1.4870887	0.5419379	2.3881788	-0.6427117	1.364236	0.90578026	0.05562005	-0.7670831	0.5869408	0.9169673	-1.3642923	-0.4017056	-1.471876	0.3202615	2.1996808	-1.4846113	0.665351	0.42246145	1.3248166	0.1854979	-0.6136249	-0.5600509	-0.68225384	1.4633971	-0.13620546	2.145994	-0.9244707	-1.4924067	1.422197	0.50727695	-0.04487061	-1.5293139	1.054789	0.24180898	-0.2667773	0.7678981	-1.3234392	1.1240997	1.8424548	0.116824366	-0.4410269	-0.150244	0.36979777	1.2108613
0.9510095	-0.5712769	-0.93701786	0.0050634816	-0.021022085	0.5636286	0.17728457	1.2954396	0.8723022	-0.3870943	0.23303492	-0.42932624	0.14730759	-0.52860653	0.46745327	0.29235795	-1.2011769	-0.06898302	0.7413573	-0.2087091	0.18028869	0.22331502	0.6820178	-0.10578602	1.7594042	-1.4243339	1.6323067	0.06105577	-1.3861111	1.0558205	-0.08561817	2.5537472	-1.6127508	0.045825	0.5631929	-0.048501574	-0.44544688	-1.5167357	0.92552376	0.8095113	-0.17026997	1.0183488	-1.660448	0.98889387	0.48832783	-0.63981956	-0.06272534	-0.5326883	1.0045288	2.7521393
0.9965994	0.09462663	-1.1663179	0.1332074	0.005079394	0.42823502	-0.3618376	1.4332266	1.1398034	-0.32599163	1.2422771	-0.16856933	0.15611748	-0.97164464	0.5861795	-0.0101075675	-1.8426291	0.2993251	0.32110432	0.15457183	0.9696715	-0.1826734	0.6512884	-0.2078747	1.7771858	-0.81163406	1.5537899	0.070967615	-1.20017	1.8566204	-0.7063346	2.5178607	-1.2544556	-0.21932526	0.5709278	-0.27328005	-0.97790086	-1.7241207	0.7943923	0.584942	-0.31840533	1.0379139	-1.6695608	1.417631	1.019593	-0.14975148	-0.5944671	-0.28197026	0.6617325	2.4172475
1.0052744	-0.91579676	-0.8344402	-0.23349264	0.07954915	0.687991	0.24738213	1.6503167	0.59488475	-0.05307865	-0.14822371	-0.50212264	-0.14735569	-0.5122389	0.8589819	0.26788342	-1.3220898	0.045515217	0.67954296	-0.03641013	0.124600954	0.015164974	1.1084999	-0.19734949	1.6856757	-1.571469	1.5275359	-0.015206598	-1.5727038	1.2532426	0.046583768	2.8034723	-1.5090725	-0.27717736	0.59441954	-0.30284512	-0.02144873	-1.1189518	0.76891047	0.72035724	-0.6150889	0.7052466	-1.6586479	0.8759241	0.012312442	-0.45419958	0.1256304	-0.8949696	1.499952	2.86398
1.1693075	-0.36825842	-1.2313203	0.029297655	0.0074943756	0.40346402	-0.50566316	0.92090565	1.3781972	-0.7153914	0.7504898	-0.5207882	-0.1024868	-0.9794354	0.4605762	-0.20627645	-1.5701348	0.09306588	0.41644275	0.20180087	0.34495887	0.18164948	0.42852172	0.0947495	1.8746549	-0.9538154	2.0672643	0.48999518	-1.5368944	1.3193618	-0.3901768	2.54806	-1.8463862	0.07747547	0.98784816	-0.13774143	-0.76073563	-2.2866228	1.1182817	0.87880474	0.07401527	1.3481334	-1.624206	1.1701988	0.9875668	-0.47311908	-0.7135527	-0.23160008	0.6531088	2.7399018
0.45753503	-0.97011906	-1.396516	0.33895206	-0.15276356	1.0991412	-0.16227733	1.1390331	0.36060643	0.2900707	0.77786636	-0.037481472	0.43939754	-0.27882472	0.0063045267	0.1644007	-1.1403478	0.1611919	0.16017947	0.00028805347	0.40836617	0.60971797	0.3275676	-0.8053106	1.4777834	-0.16936862	1.068277	-0.107053086	-0.30214795	1.2642925	0.118337646	1.5984178	-1.1331019	-0.38993442	-0.24916825	-0.67138386	-0.76236016	-1.5837516	0.8296519	0.40633613	-1.1685098	0.48674577	-1.5350237	0.27230456	0.29067793	0.13669217	0.021539995	-0.94010884	1.3349581	1.9864933
0.85070294	-0.7529965	-0.28286928	-0.6043898	-0.15083425	0.56578577	-0.23407255	1.5300899	1.0453088	0.30788133	-0.15568325	-0.46169636	-0.10364062	-1.009678	0.8256261	0.45206085	-1.5234234	-0.2625514	0.4913257	-0.1665589	0.36220446	-0.22086087	1.7165155	-0.34809655	1.525168	-1.1630307	1.4671457	0.32193306	-1.2581044	1.0392804	-0.02637965	2.5400882	-1.3138622	-0.120167844	1.3959002	-0.090743534	0.36352497	-1.424459	1.286908	0.9988596	-0.023627037	0.43503666	-1.6107832	1.247653	0.58122206	-0.34823596	-0.17997338	-1.3243883	0.97985333	2.214714
-0.20039812	-0.06102084	-2.1872306	-0.28653803	-0.78362083	1.6730745	-1.5335131	0.8442788	3.113121	-1.2783473	1.9015307	0.30866003	0.9120058	-1.381094	0.7927242	0.66568524	-1.6348772	-0.5632058	-1.808409	0.14953667	1.8284948	-1.2238243	1.2410353	0.9601383	1.1044106	0.22743171	-1.0236824	-0.106510215	-0.5039503	1.9971969	-0.054313775	1.9593883	-0.1849557	-1.7153845	1.6389996	0.75888425	-0.71231174	-1.5951804	1.529977	0.4512386	-0.18983154	0.61678433	-1.3843362	0.8753591	1.5659025	-0.4650801	-0.24754019	-0.1876175	0.8093041	1.7509847
1.1984257	-0.7656683	-0.74987864	-0.21015309	-0.3151718	1.0677272	-0.025487645	2.0067492	0.3750056	0.08239681	0.14454503	-0.4645029	0.11550398	-0.7501097	1.0725237	0.7339652	-1.8032974	0.59509575	0.5189356	0.12348092	0.3220607	0.18731073	1.0871437	-0.33253172	1.6802151	-1.1447455	1.5695233	-0.3284744	-1.5752115	1.3135291	0.3869826	2.6911776	-1.6023507	-0.24358588	0.26361164	-0.2796364	0.12089547	-1.0999616	0.23201221	0.89631045	-0.4434117	0.7911913	-1.6283772	0.5225653	0.36137825	-0.1806287	0.10381303	-0.59704775	1.1327405	2.3916707
1.1770332	0.21520318	-1.3426468	-0.0024483155	0.09937251	0.1607285	-0.7404061	1.5587854	1.5653851	-0.10569357	0.86086726	-0.2975742	-0.19010045	-1.1068623	0.6934885	-0.03509604	-1.937532	0.181572	0.5055469	0.0030945833	0.8446431	0.14384389	0.61379236	0.23731758	2.1720424	-1.1205187	1.5873611	-0.036048047	-1.1438439	1.2730587	-0.82641095	2.6576033	-1.8938123	-0.2546104	1.301595	0.27081075	-1.2402952	-1.7724954	1.0926851	0.40270606	0.49801913	1.4510419	-1.5952078	1.6597456	0.95989853	-0.50132203	-1.036734	0.2688959	0.40090626	2.6197283
-0.6698666	1.0420312	-2.7331316	-0.46267483	-0.5263864	0.6908602	-0.8834635	0.61785334	3.0935035	-0.8523696	2.2302756	0.6432715	0.576077	0.31334397	0.08145949	1.7575803	-0.9675289	-0.9379658	-1.3278486	1.6796141	1.6324438	-1.7823575	1.1436388	1.1909405	0.986827	0.92894197	-1.4854765	-0.11803715	-0.7928608	1.2536169	0.041007552	1.9470993	-1.1194788	-2.3499064	1.949764	1.7706437	0.38130188	-1.9509977	1.3286347	-0.4526209	-0.2952293	0.310189	-1.3827105	1.169771	1.0239747	-0.08838555	-0.28432083	0.0024750237	0.31932676	1.6915914
0.9105558	-0.14683391	-0.9437988	0.26237252	0.18063022	0.55836636	-0.6521766	1.6627005	1.1502913	-0.43810427	0.99596757	-0.030635396	0.17251758	-0.74756396	0.6616144	0.24960084	-1.8888937	0.21570311	0.44353318	0.02970932	0.7135263	0.1849317	0.70507514	0.19351697	1.9886192	-1.19139	1.2641288	-0.0839567	-1.193263	1.6432567	-0.6647552	2.3330123	-1.4670757	-0.26365495	0.6208004	-0.2600553	-1.0749084	-1.6024829	0.95413077	0.4791975	-0.086671226	1.1698366	-1.6528032	1.4836303	0.7764407	-0.3360546	-0.6881975	-0.43192625	0.51417047	2.629303
-0.50467503	1.3931121	-2.5758026	-0.67093265	-0.3235462	0.69225657	-1.3479719	0.8804296	2.8521059	-1.3382204	2.576287	0.5766389	0.72520787	-0.16834012	0.36244747	1.8776683	-1.3618606	-0.7428709	-1.3108689	1.2108675	1.7105892	-1.7323015	1.5202671	0.6460524	0.870043	0.43310326	-1.2393278	-0.20373055	-1.0369627	1.6579629	-0.09318585	2.1321063	-1.0365267	-1.9927477	2.037292	0.99966675	0.23750094	-2.0734453	1.6774086	-0.2536631	-0.40950316	0.19879718	-1.3464892	0.85248286	0.8764335	0.313553	-0.65099317	0.07362928	0.25540853	1.6370878
-0.25421143	0.47104216	-1.6793507	0.07604276	-0.23251747	0.99149585	-1.2491001	0.40865204	2.9660726	-0.7201172	1.4892507	0.5973725	1.355855	-1.254437	0.8639056	0.5375698	-1.5570102	-1.1058348	-1.3359674	0.033612803	2.5981941	-1.0066588	0.7107427	0.6260445	1.4176298	0.41526023	-0.81163114	-0.95939285	-0.3239761	1.1861019	-0.48767346	2.5054681	-0.6593594	-1.6674292	1.2433311	1.1711122	-0.40303248	-1.4984567	1.0003201	-0.32787088	0.03286519	0.6254232	-1.3718863	1.3337258	2.1215246	-0.16684908	0.6971238	-0.13656563	0.18580331	1.3941748
1.1429559	-0.2749463	-1.009301	0.114921145	0.118815005	0.4616671	-0.14848012	1.7987576	1.1227305	-0.28542966	0.47302663	-0.48939434	0.040695865	-0.76405215	0.8538867	0.15093794	-1.7978371	0.1228661	0.68504596	0.0509247	0.69307274	0.13429973	0.77706546	0.1636409	1.8619896	-1.5847437	1.7078595	0.024478354	-1.646723	1.5054783	-0.36703953	2.62932	-1.5867388	-0.22903939	0.593999	-0.03309866	-0.74091077	-1.4624996	0.8269603	0.5209751	-0.1067592	1.1126572	-1.6493937	1.3304482	0.5505821	-0.5600292	-0.30596912	-0.3679473	0.8284686	2.9120543
0.90840304	-0.3467581	-1.1376809	-0.010548054	-0.03475147	0.5817206	-0.18272676	1.1854937	1.0863857	-0.43400615	0.362102	-0.33107588	0.20862933	-0.61962533	0.35983583	0.26611933	-1.4423616	0.0096297385	0.83999825	-0.1538695	0.31897983	0.27560258	0.7419749	-0.123453274	1.7580276	-1.4907265	1.6474286	0.11083102	-1.3969332	1.1479473	-0.33733097	2.3767636	-1.6346909	0.1896567	0.6841446	0.08863948	-0.54487026	-1.615462	0.93185234	0.7994405	-0.006493256	1.0172656	-1.6793085	1.221629	0.5841908	-0.61890554	-0.29237935	-0.3329247	0.59278023	2.618067
-0.24835084	0.98629117	-2.15305	-0.14050324	-0.45676646	1.0954586	-1.4183403	0.45414817	2.2887924	-0.66436553	1.4255248	0.8123746	0.07894844	-0.85197526	0.59789306	0.85379857	-1.4687985	-0.3750121	-1.3930455	0.43722397	2.083708	-1.5645428	0.49571717	0.43691626	1.2939758	0.29612207	-0.382336	-0.4807497	-0.8261596	1.5787085	-0.18854845	2.2410364	-0.9982478	-1.3965073	1.3066844	0.66569495	-0.15254506	-1.4879932	1.1185327	0.057871245	-0.4237834	0.9673512	-1.3558096	1.0124024	1.8081515	-0.12501109	-0.41678837	-0.39629945	0.42814538	1.3792151
0.77701133	-0.6779042	-1.247435	-0.31496412	0.025121303	1.1480026	-0.9850266	1.1198798	0.9662334	-0.10816191	-0.13828728	-0.6253297	0.5701744	-1.1750576	1.0193326	0.94559926	-1.7705373	0.81352913	0.15369694	-0.132457	0.8621918	-0.20185198	1.4564265	-0.37026063	1.5524606	-0.94111234	1.3888669	0.45983797	-0.7996509	2.0641325	-0.2527362	1.9767461	-1.2811043	-0.42059162	1.1160012	-0.52039486	0.38787723	-1.5434943	-0.021238647	1.3175308	1.0386949	0.13278082	-1.5201181	0.8710532	0.7060114	0.08591954	-0.06800699	-1.4487644	0.42693096	1.1735946
1.2499913	-0.5858947	-0.8606034	0.004560346	-0.26926276	0.6814519	-0.031972997	1.2399346	0.9826577	-0.36735082	0.18830945	-0.78699905	0.1604869	-0.90626603	0.7164708	0.53323233	-1.6029317	-0.17086922	0.9706795	-0.26762143	0.36620975	0.27377465	0.43253985	0.18530086	2.1039093	-1.339825	1.9923643	0.09699853	-1.0416973	1.1424825	0.2741526	2.9192967	-2.1021593	0.015632639	0.92941785	-0.105323695	-0.76125664	-1.4405191	1.3660008	0.45695743	0.29686317	1.2687246	-1.5557126	0.8029849	0.44401422	-0.22005858	-0.5139894	-0.11927519	0.8186419	3.0093794
0.88019943	-0.31112045	-0.84923625	0.030726252	0.15740196	0.94504523	-0.35055527	1.0544567	0.7692441	-0.115774035	0.59838593	-0.3760127	0.18457551	-0.80291784	0.12957852	0.41520488	-1.61022	-0.05222423	0.6035935	-0.6490691	0.44983682	0.29802796	0.57346135	-0.3372593	1.8430891	-1.0669723	1.5548723	0.16731197	-0.7678695	1.484345	-0.12639283	2.4022748	-1.8112283	-0.28206134	0.43638688	-0.23791704	-0.5383272	-1.6017221	1.0509071	0.6097404	-0.4993109	1.0789052	-1.650299	1.0103495	0.070731066	-0.513858	0.0029654794	-0.89156365	0.7740453	2.8169515
1.176945	-0.71168625	-0.6745128	0.0428029	-0.010821339	0.8289265	0.1788712	0.975056	0.5775363	-0.4189936	0.3059553	-0.48691633	0.41092256	-0.4835067	0.4095495	0.5196134	-1.1073878	-0.016190508	0.93398094	-0.2698588	0.07560423	0.28734493	0.6863026	-0.29045317	1.7327408	-1.175631	1.6014037	-0.050473332	-1.0501386	1.3354781	0.41320738	2.6114328	-1.8054689	-0.007563044	0.5679788	-0.2703719	-0.7209529	-1.2189622	1.0460099	0.5830596	-0.32162404	0.92184436	-1.5714945	0.4840371	0.19224325	-0.33277377	-0.23149239	-0.75032824	1.0410088	2.6610968
0.95092356	-0.07921802	-1.4776537	0.08659501	-0.14946108	0.71334213	-0.81930745	1.2871943	1.5008495	-0.57601494	1.0854424	-0.25788185	0.02222864	-1.2037599	0.618459	0.25941947	-2.2289016	0.04446122	0.845809	0.15335174	0.9695064	0.2240244	0.24385914	0.18129513	2.2020922	-0.788197	1.6659889	0.031268053	-1.0041066	1.7330015	-0.59508353	2.702009	-1.8735256	-0.17364956	1.0942098	-0.26486894	-1.5228357	-1.8813229	1.2950903	0.2102417	0.12466253	1.302076	-1.5636765	1.1430811	0.8841276	-0.12734199	-1.0575362	0.0472813	0.2974907	2.687738
0.33821505	-0.65375626	-1.147994	0.21357399	-0.26245514	0.935928	-0.24753983	1.1538538	0.8050567	-0.3235241	0.7934039	-0.43495506	0.5055028	-0.5640972	0.43537492	0.2744859	-1.5959237	0.20000975	0.55109394	-0.27476043	0.36241597	0.22403315	0.05488604	-0.37861544	1.5472318	-0.65205246	1.5952265	-0.23816921	-0.9473713	1.5952425	0.29573452	2.4459095	-1.4467219	-0.4061349	0.37442443	-0.63435394	-1.1621382	-1.5256717	1.022374	0.23814707	-0.22062105	1.3484033	-1.6395853	0.6301194	0.2578549	-0.16403094	-0.1244307	-0.70242727	0.9935886	2.937059
1.4150798	-0.49826235	-0.98482645	-0.019929301	-0.12439529	0.5649666	-0.43101585	1.0332378	1.3023694	-0.6337264	0.16102879	-0.9544056	0.10684744	-0.9180518	0.53055495	0.4501432	-1.8950727	-0.13728327	0.79694724	-0.50104105	0.42160815	0.3790452	0.60132176	0.17459571	1.9753774	-1.3088228	1.9394497	0.65743345	-1.0464975	1.3845814	-0.31506678	2.7224798	-2.147701	-0.09562295	0.7309614	-0.05485653	-0.45447263	-2.0358956	1.0461521	0.8171535	0.20251684	1.2774485	-1.5695969	1.2186778	0.62113243	-0.8701863	-0.37624872	-0.5846813	0.2515844	3.1990385
1.0643561	-0.8821205	-0.8153042	-0.23417166	0.08928168	0.65504277	0.2680622	1.6343435	0.62656975	-0.10304375	-0.20309268	-0.56432366	-0.16532032	-0.53323716	0.86489904	0.27577227	-1.3190639	0.049883198	0.70885676	-0.020570628	0.117430486	-0.01626443	1.0912507	-0.16093919	1.7199149	-1.6335006	1.5958722	-0.0031627743	-1.6036206	1.248814	0.0900383	2.8163435	-1.5666857	-0.2505704	0.61745757	-0.24149983	-0.045001328	-1.1128106	0.7673397	0.7458021	-0.56266516	0.73411196	-1.652546	0.8599655	0.014204876	-0.49174926	0.11577791	-0.90781254	1.4614352	2.8943033
0.28690952	0.5236821	-1.2673799	0.09747466	-0.76023185	0.9691076	-1.5421201	1.8402321	1.8564306	-0.2622666	1.302584	0.12545516	-0.2926343	-1.0861197	1.0436928	0.5160967	-1.5373187	-0.68364507	-0.06445085	0.16173282	1.1334012	0.23724009	-0.19125709	0.028279321	1.232631	-0.9966914	1.3260136	0.2277808	-0.44820732	1.6423013	-1.0168047	3.1104248	-2.0617905	-0.3184777	1.1978757	-0.17343493	-1.4841111	-1.7397391	2.0574539	-0.102416284	0.4492331	1.2309712	-1.5173968	0.7205041	0.5968849	-0.093081914	-1.9193671	0.12595867	0.036501065	2.552282
0.9666368	-0.9488788	-1.11617	-0.05685026	-0.106439814	0.5681654	0.20882572	1.2379398	0.3375937	-0.25745356	0.68912405	-0.100099504	0.5206236	-0.28863978	0.46304768	0.40472314	-1.2661645	0.26704502	0.5722835	0.1224554	0.34907165	0.25466287	0.91326904	-0.4990951	1.6231121	-0.7454949	0.8863228	-0.22557436	-1.0055901	1.2424728	-0.16500175	2.2999377	-1.5573312	-0.3199238	0.17131913	-0.67579687	-0.6741692	-1.4645301	0.86864656	0.40973675	-0.9703136	0.3141418	-1.5603534	0.5172919	0.13037848	-0.13466582	0.17254391	-0.85421485	1.406746	2.3914256
-0.31640634	0.9804191	-1.9917818	-0.14704713	-0.6180999	1.0622064	-1.4947046	0.42399928	2.6325605	-0.7827008	1.3661306	0.72089505	0.11923782	-0.9038153	0.64453125	0.6871052	-1.2715689	-0.29220447	-1.6980082	0.17255078	2.4650621	-1.4721124	0.80502754	0.2725142	1.4847271	0.16382867	-0.43877405	-0.5205878	-0.6627166	1.4700937	-0.099845126	2.3461812	-0.8645622	-1.4989241	1.4735926	0.75191575	-0.06557342	-1.4529204	1.0811028	-0.05747995	-0.20154716	0.7076836	-1.2863923	1.0982533	1.825001	-0.14139847	-0.38277093	-0.24091478	0.45324546	1.4262433
-0.52567697	1.164622	-2.5858004	-0.40427524	0.33381477	0.5128085	-0.711576	0.41903314	3.2116425	-1.1303873	1.7559397	0.7555787	1.4935359	-0.5812273	-0.49990693	1.372203	-1.630657	-1.74744	-0.7135007	1.2846812	1.3836074	-1.5587742	0.70855004	1.1244376	0.88329715	0.757525	-1.3598026	-0.7979595	-0.9110787	0.49850273	-0.9290797	3.2491333	-1.0656819	-1.8645618	3.073151	1.2390513	0.08161685	-2.1051452	1.4935403	0.30677748	0.28645033	0.6583199	-1.3451912	1.4428054	1.7065476	0.6053494	0.22184935	0.052501917	0.3459865	1.2303951
-0.52567697	1.164622	-2.5858004	-0.40427524	0.33381477	0.5128085	-0.711576	0.41903314	3.2116425	-1.1303873	1.7559397	0.7555787	1.4935359	-0.5812273	-0.49990693	1.372203	-1.630657	-1.74744	-0.7135007	1.2846812	1.3836074	-1.5587742	0.70855004	1.1244376	0.88329715	0.757525	-1.3598026	-0.7979595	-0.9110787	0.49850273	-0.9290797	3.2491333	-1.0656819	-1.8645618	3.073151	1.2390513	0.08161685	-2.1051452	1.4935403	0.30677748	0.28645033	0.6583199	-1.3451912	1.4428054	1.7065476	0.6053494	0.22184935	0.052501917	0.3459865	1.2303951
-0.52567697	1.164622	-2.5858004	-0.40427524	0.33381477	0.5128085	-0.711576	0.41903314	3.2116425	-1.1303873	1.7559397	0.7555787	1.4935359	-0.5812273	-0.49990693	1.372203	-1.630657	-1.74744	-0.7135007	1.2846812	1.3836074	-1.5587742	0.70855004	1.1244376	0.88329715	0.757525	-1.3598026	-0.7979595	-0.9110787	0.49850273	-0.9290797	3.2491333	-1.0656819	-1.8645618	3.073151	1.2390513	0.08161685	-2.1051452	1.4935403	0.30677748	0.28645033	0.6583199	-1.3451912	1.4428054	1.7065476	0.6053494	0.22184935	0.052501917	0.3459865	1.2303951
-0.3574002	0.36133385	-2.0445068	-0.09238825	0.031098735	0.62297904	0.19765757	0.658509	1.711813	-0.30353406	1.554661	0.8718954	0.6534738	-0.037408825	0.34870383	1.5324323	-0.8583477	-0.41576153	-0.66777754	0.65625924	0.44749928	-1.3078465	0.33539256	0.7741764	0.74647385	0.8184767	-1.3229828	-0.17493492	-0.97385216	0.5274242	-0.044106945	1.1965755	-0.7206138	-1.7567235	1.3105168	0.5732102	0.61154133	-1.9854101	1.042343	-0.37794268	0.18548487	0.84919554	-1.5119457	0.8370455	0.5501457	-0.14492401	-0.41076234	-0.32467663	0.6574083	1.7047449
-0.84576374	0.8094056	-2.8151064	-0.35460582	-0.46231437	0.45641184	-0.7617484	0.55514115	3.1631436	-0.64615303	2.0677803	1.1739106	0.86977667	0.03698773	-0.04094864	1.5635926	-1.140821	-1.1027259	-0.9997094	1.6265863	1.5565426	-1.9423856	1.0012273	1.2616373	1.1915548	0.6469095	-1.4906482	-0.35532802	-0.84879696	0.9922515	-0.41410223	2.646394	-1.3309215	-2.1784875	2.043358	1.8687807	0.35365832	-2.3939962	1.627642	-0.4259234	-0.13647056	0.3655463	-1.4137655	0.9205122	1.2150753	-0.04938589	-0.19303016	-0.1659257	0.33437565	1.5574688
0.50475264	0.34356117	-1.3368864	0.08504138	-0.29397672	1.145951	-1.5524982	1.2318196	1.5928886	-0.3896938	1.2379435	-0.37030378	-0.24672236	-1.4536268	0.904564	0.49157256	-1.8277311	-0.36180475	0.033906158	-0.053184483	0.9233297	0.31792656	0.036342375	-0.1288763	1.3093618	-0.9505202	1.5310376	0.52695596	-0.76956123	1.376489	-1.069313	2.7400196	-2.0843933	-0.064886115	1.7025449	-0.30021784	-1.1031395	-2.2272058	2.2096562	0.05045621	0.24372174	1.5130961	-1.514826	0.98018813	0.48508775	-0.27509806	-1.57841	-0.046860937	-0.23321572	2.9247496
1.2674253	-0.35174924	-1.1919798	0.61594856	0.1717917	0.85296106	-0.89862216	1.2175146	1.1969534	-0.29709694	0.7311583	-0.44786817	0.012988742	-1.0134026	0.2246033	0.49698356	-1.8567154	-0.043221563	0.26586872	-0.4033255	0.5135282	0.23255718	0.62284595	-0.13353136	2.135656	-1.3489457	1.860025	0.51792455	-1.1484369	1.3388883	-0.56928235	2.9885976	-1.6431473	-0.1449589	0.56922483	0.107169226	-0.43906412	-2.092631	1.0816243	0.40486333	0.11561879	1.5387281	-1.5396829	1.6602635	0.5661954	-0.53938895	-0.61132574	-0.3350488	0.36277705	2.7109928
-0.6956888	0.9872083	-2.8159366	-0.22421323	-0.6529652	0.69021297	-0.8480659	0.81386304	2.8644989	-0.67142	2.13294	1.0605488	0.8641552	0.1779147	-0.082455024	1.7582269	-1.2661805	-0.9657898	-1.0498126	1.6807843	1.0693469	-1.7476288	0.8207558	0.9357185	0.7605418	0.71026504	-1.5600424	-0.315592	-0.57513356	1.235702	-0.30055568	2.4673767	-1.0829335	-2.3111038	1.8557285	1.6682796	0.45727885	-2.0781474	1.4690443	-0.73257583	-0.13573311	0.30795443	-1.4050615	1.1723616	0.8672363	-0.15859038	-0.27356258	-0.27614486	0.635898	1.4848205
-0.102390826	1.0508839	-2.229449	-0.3577377	-0.38443714	1.0977834	-1.5194427	0.82209617	2.3315957	-1.0606493	1.3339697	0.74827516	0.50561935	-1.2709482	0.55494815	1.0075201	-1.5606825	-0.67687654	-0.82042575	0.31205043	1.6597484	-1.2515638	0.7677038	0.13165933	1.2597151	-0.047022033	-0.20183901	-0.80698884	-0.5039148	1.3327595	-0.45548907	2.1038616	-0.92297304	-1.3019426	1.4793367	0.4109229	-0.5722698	-1.6071259	1.1286234	0.10659634	-0.2764223	0.64871174	-1.295121	1.2004745	1.6458175	-0.09067003	-0.47062114	-0.22396538	0.58079106	1.3076578
-0.102390826	1.0508839	-2.229449	-0.3577377	-0.38443714	1.0977834	-1.5194427	0.82209617	2.3315957	-1.0606493	1.3339697	0.74827516	0.50561935	-1.2709482	0.55494815	1.0075201	-1.5606825	-0.67687654	-0.82042575	0.31205043	1.6597484	-1.2515638	0.7677038	0.13165933	1.2597151	-0.047022033	-0.20183901	-0.80698884	-0.5039148	1.3327595	-0.45548907	2.1038616	-0.92297304	-1.3019426	1.4793367	0.4109229	-0.5722698	-1.6071259	1.1286234	0.10659634	-0.2764223	0.64871174	-1.295121	1.2004745	1.6458175	-0.09067003	-0.47062114	-0.22396538	0.58079106	1.3076578
0.8250458	-0.5859432	-0.8447012	0.24845284	-0.27172637	1.2182894	-0.5591133	1.8462224	0.7018683	-0.33264473	0.7613094	-0.25597176	0.6006164	-1.1715142	0.76733655	0.7743138	-1.657364	0.34994397	-0.018773468	-0.012547499	0.36766604	0.30525738	0.7227945	-0.28580606	1.3752478	-1.221424	1.7418321	-0.26471785	-0.9894662	1.553347	-0.11874135	2.505812	-1.630426	-0.3003834	0.06014749	-0.6462054	-0.24477121	-1.8950796	0.6268904	0.1484833	0.21759409	0.88276744	-1.6433964	0.78467315	0.44159436	0.13816318	-0.6925919	-0.547304	0.68688375	1.9926734
1.2451013	-0.44366446	-1.2312762	0.0151283955	-0.12697296	0.57807493	-0.6951911	1.1924069	1.090064	-0.6413105	0.54264903	-0.49449638	0.17979501	-1.0379717	0.44192994	0.24832451	-1.5947132	0.09218362	0.54885626	-0.074898265	0.04389013	0.39097497	0.4077951	-0.095434256	1.7481154	-1.1628165	1.816188	0.27588135	-1.1160907	1.0262729	-0.5554717	2.7870953	-1.8381807	0.010573021	1.116156	-0.06639026	-0.77608615	-2.1749814	1.2338326	0.5795181	0.13371645	1.1590191	-1.5756527	0.9572693	0.69609904	-0.6315736	-0.8354316	-0.32088858	0.7473529	2.5447712
1.2343352	-0.7173095	-0.6268891	0.083303645	-0.53507054	1.5196936	-0.43141568	1.8901097	0.37025505	-0.1381479	0.16389878	-0.16466522	0.39536685	-0.6601636	0.50489604	0.70989245	-1.5374558	0.6743219	0.46570796	0.033985563	-0.050291684	0.33342284	0.95236254	-0.6090412	1.9105892	-1.243034	1.6653756	0.05987859	-0.61933243	1.1858457	0.27692813	2.7620673	-1.8123107	-0.36362192	0.37068036	-0.36237437	-0.11679717	-1.6732656	0.9165205	0.6760364	0.23279457	0.71434784	-1.5198488	0.59926015	0.24148254	0.20079425	-0.38472846	-0.52022284	1.4288929	2.0242865
0.8840231	0.35922846	-1.3573574	0.019570261	-0.027821884	0.17885739	-0.93713814	1.1355091	1.5735655	-0.31863546	0.9910386	-0.24096817	0.25452387	-0.8999009	0.6062204	0.14004621	-1.8708636	-0.085016266	0.6276088	0.14518179	0.46764183	0.18973581	1.1646119	-0.4501013	1.5533214	-1.5920337	1.4477689	0.31055638	-1.1488488	1.4614006	-0.73200643	2.5089965	-1.7058842	0.15436958	1.0572027	0.09689865	-0.6597284	-1.855986	0.99905497	0.7692123	0.054595854	0.8277553	-1.657126	1.6477935	0.6824135	-0.32779703	-0.7915276	-0.40174583	0.5837584	2.276159
1.5842892	0.22611387	-1.1865827	-0.14983143	0.032652415	1.0349534	-0.3165797	1.5369233	0.83655024	-0.3019173	0.83024997	-0.6870977	0.4253642	-0.7959669	0.61432064	0.9952455	-1.5397847	0.30707788	0.18777557	0.19933327	0.05685702	0.08588942	0.31643707	-0.30268583	1.7372156	-1.3421351	1.832005	-0.01531305	-1.0793324	1.298513	-0.16733147	2.6838222	-1.4410346	0.11958732	0.45934224	-0.3762926	-0.43057227	-1.7271789	0.75039864	0.3313448	0.2698519	0.59373903	-1.5641432	0.886702	0.44608575	-0.14159729	-0.56626004	-0.20966928	1.4686754	2.309007
1.5763282	-0.08340091	-1.4324617	0.2862355	-0.40844512	0.62826085	-1.0479153	1.0283196	1.4022678	-0.8807581	0.48991412	-0.097769536	0.5001514	-0.91172284	0.28202567	0.3574094	-2.11082	0.2718576	0.131728	0.12734279	-0.08870682	0.4220786	0.6964597	-0.03784559	1.8400158	-1.2581038	2.212749	0.4394484	-0.7916719	1.1717523	-0.6677223	2.613897	-1.4216574	0.009864029	0.8589845	-0.40083572	-0.9829068	-2.4964755	1.0114912	0.5374392	0.4010337	0.87337494	-1.5327817	1.1439233	0.64368594	-0.45267376	-1.1787221	-0.58488643	-0.06404734	2.390135
1.4705119	-0.3548609	-0.9459124	0.045895066	-0.15766428	0.5185433	-0.508229	1.0483344	1.1556635	-0.57354087	0.28154036	-0.7948251	0.3528053	-1.0060426	0.4696826	0.5217922	-2.1169205	-0.19469173	0.8103648	-0.39102155	0.16936442	0.43403116	0.6519639	-0.093085475	1.7737588	-1.3303121	2.0201182	0.4823673	-0.84447104	1.3700323	-0.29165375	2.7213938	-2.095924	-0.056968562	0.7020231	-0.06525311	-0.59493643	-2.1274853	1.0816958	0.6575131	0.15098396	1.2337998	-1.5764176	1.1812598	0.43222007	-0.85388434	-0.518061	-0.66032267	0.4696754	2.970934
0.6070559	-1.1117052	-1.2334374	-0.50219023	-0.5161535	1.1640118	-0.20135188	1.2851588	1.2092558	0.07137594	-0.0043699765	-0.42555892	0.33711419	-0.8297656	1.2567468	0.9598401	-1.6498656	-0.18343505	0.46858665	-0.71031654	0.1368888	0.16874447	1.143499	-0.011697708	1.7249777	-1.2442764	1.2284124	0.41797063	-1.1855271	1.0557487	0.15540493	2.6643553	-1.2680506	-0.13162076	1.2306601	0.22387393	0.3808684	-1.2572938	0.8060418	0.6202278	0.16752768	0.6926175	-1.553184	1.123965	-0.044066716	-0.08950649	0.056507375	-0.99518234	1.6442004	2.3246803
1.6550331	-0.444976	-0.74084634	0.20853077	-0.4170123	0.6260462	-0.2243382	1.1907623	1.2284865	-0.49484527	0.76555276	-0.7192758	0.2204664	-1.1425089	0.602425	0.47538695	-2.0976253	-0.22970864	0.69223106	0.017913021	-0.00464879	0.2345924	0.50192	-0.24774583	2.001214	-1.0807531	2.2996886	0.3439156	-1.1105863	1.384369	0.09173942	2.906535	-2.1852026	-0.14524892	1.016171	-0.22914438	-0.93624693	-1.84709	1.2345366	0.64395165	0.025735749	0.9860265	-1.5966156	1.1282098	0.37827873	-0.3528133	-0.744367	-0.059429124	1.0071523	2.9120314
1.2520248	0.6771087	-1.1576747	0.060909368	-0.23001024	0.16362073	-0.7536152	1.2880757	1.6336629	-0.86776704	0.818524	-0.11285783	0.38275054	-1.0017297	0.61832803	0.15605381	-1.8605928	0.20999141	0.30545807	0.53134143	0.22181238	-0.14299464	1.7153281	-0.4160068	1.4280859	-1.5218682	1.7385933	0.22280687	-1.2390093	1.4434344	-0.9450377	2.4565437	-1.3866804	0.42539793	1.1927221	-0.3614882	-0.48139906	-1.7181145	0.9919813	0.8176178	0.37915215	0.2651132	-1.5987395	1.4200013	0.5437528	-0.2059069	-1.0627053	-0.48265412	0.109032065	2.1915503
0.85717255	0.31430352	-1.4317828	0.1459691	-0.051400125	0.38899055	-0.63490677	1.0715585	1.5220096	-0.25835836	0.95151395	-0.2663231	0.30877855	-1.1281807	0.63311774	0.024606965	-1.6897578	-0.10952006	0.5978145	0.10649363	0.68477225	0.3364379	0.80486274	-0.35352305	1.683032	-1.2319186	1.5684931	0.25607502	-1.1924204	1.1133658	-0.63170815	2.460552	-1.6177835	0.09790882	1.130395	0.34792823	-0.73615193	-1.9546987	0.89619726	0.74708027	0.26535654	1.2806996	-1.6836516	1.4801095	0.84089035	-0.4530522	-0.7797388	-0.33624724	0.44631886	2.1340923
0.8569785	-0.2472271	-0.76697195	0.051100314	0.07384933	0.9983794	-0.39138326	1.0918175	0.5903439	-0.03915943	0.6386014	-0.28514168	0.34138137	-0.8581118	0.11490262	0.48654374	-1.6637264	-0.07944165	0.5924963	-0.6145483	0.2861371	0.36577126	0.6103303	-0.4942106	1.702362	-1.1172291	1.5958015	0.06702088	-0.5327468	1.3944657	-0.14154494	2.3726053	-1.7835474	-0.30122396	0.4328159	-0.20368028	-0.5491412	-1.6407168	1.0466433	0.53533775	-0.4755796	1.0486996	-1.6593158	0.96310836	-0.103391364	-0.5519494	-0.09847822	-0.94690436	0.9643545	2.57458
0.46943206	0.077874415	-1.5278881	0.40774456	-0.26297557	1.4179136	-1.5026699	1.1233994	1.438761	-0.31870207	1.2170835	-0.35905996	-0.053359654	-1.3671007	0.57958907	0.46441618	-1.9085339	-0.31047535	0.19981912	-0.33439946	0.5119217	0.43451092	0.012419799	-0.54595405	1.3261459	-1.0571449	1.7262787	0.4112787	-0.5309836	1.4621985	-0.602634	2.7643623	-2.0415363	-0.25294855	1.3520672	-0.39825866	-1.1513865	-2.321297	1.8974363	0.16380839	0.02259886	1.3898299	-1.5257528	0.9749163	0.3328964	-0.31986225	-1.4306322	-0.44853666	0.13809203	2.914238
1.5305964	-0.0058198716	-0.9854726	0.43149439	-0.09160233	0.83191526	-0.62004966	1.0069634	1.1980579	-0.45478866	0.50177455	-0.12385623	0.45880702	-1.0307945	0.43007547	0.5096079	-2.0414665	0.072444096	0.19147797	-0.026233226	0.1900635	0.27023816	0.57658106	-0.4625594	1.7920723	-1.1449382	2.543454	0.17891042	-1.0552464	1.1877397	0.19110394	2.7433743	-1.055791	-0.40204945	0.78531176	-0.08221602	-0.83027023	-2.1725504	0.91858053	0.917173	0.41238785	1.3211203	-1.5928168	1.192432	0.44461638	-0.38953808	-0.53873354	-1.1756052	-0.25511768	2.5333803
-0.9329908	1.7466704	-2.9209912	-0.4661412	-0.45147866	0.3199758	-1.1247168	0.7401817	3.0352643	-1.5174907	2.6776	0.3323461	1.010583	-0.109503284	0.123397544	2.0200412	-1.4278915	-0.9407627	-1.3757024	1.7013909	0.87950647	-1.7658774	1.6891168	0.6509746	0.59035814	0.7262845	-1.1053053	-0.0268584	-0.6782824	1.7566047	0.08010105	2.1512125	-0.9270559	-1.7276578	2.0338407	1.5906451	-0.08028237	-2.593359	1.7833153	-0.31680208	-0.76726145	0.013055681	-1.2739055	1.0466691	0.98299986	0.26347682	-0.60428923	-0.19952351	0.43500346	1.3649971
-0.41491833	1.1201769	-2.3400536	-0.19155557	-0.29008806	1.1023545	-2.2439675	1.0817688	2.6220458	-1.3588694	1.7499087	0.55540985	0.34602907	-0.78834	0.094603874	1.6608864	-1.0803353	-0.6891507	-1.4223315	0.6912959	1.0690187	-1.8251101	0.8768724	-0.14042279	0.37564197	-0.030253401	-0.54836404	0.09243009	-0.39889377	1.8766794	-0.04626188	2.1123	-0.74142027	-1.5946113	1.7877842	0.64843905	0.027203301	-1.9274279	1.4953398	0.15898313	-0.59658545	0.16006394	-1.3106356	0.98123467	0.94212544	-0.017729878	-0.57963866	-0.5421211	0.81257045	0.91149175
-0.41491833	1.1201769	-2.3400536	-0.19155557	-0.29008806	1.1023545	-2.2439675	1.0817688	2.6220458	-1.3588694	1.7499087	0.55540985	0.34602907	-0.78834	0.094603874	1.6608864	-1.0803353	-0.6891507	-1.4223315	0.6912959	1.0690187	-1.8251101	0.8768724	-0.14042279	0.37564197	-0.030253401	-0.54836404	0.09243009	-0.39889377	1.8766794	-0.04626188	2.1123	-0.74142027	-1.5946113	1.7877842	0.64843905	0.027203301	-1.9274279	1.4953398	0.15898313	-0.59658545	0.16006394	-1.3106356	0.98123467	0.94212544	-0.017729878	-0.57963866	-0.5421211	0.81257045	0.91149175
1.3170694	-0.25886345	-0.92915434	0.16488343	-0.3313079	0.70984966	-0.01803883	1.036667	1.3080349	-0.23467413	0.36242712	-1.0654861	0.6116331	-0.94590217	0.91859305	0.582441	-2.3016906	-0.44743657	1.0504004	-0.32199833	0.29155716	0.2468259	1.0517477	-0.35847014	1.8396413	-1.5699703	2.391117	0.16587336	-1.339295	1.5163456	0.34125105	2.9575434	-1.8644285	-0.15005764	1.1263155	0.022110121	-0.6669455	-1.502408	0.8254037	0.6052665	0.48098925	1.4197407	-1.596374	1.2348788	0.3390941	-0.75644463	-0.3895384	-0.7560741	0.660081	3.2077985
0.8416393	-0.20462503	-1.2138908	0.15886652	0.3214953	0.74001676	-0.6271686	1.110317	1.013223	-0.42630175	0.85973585	-0.07067509	0.38068098	-0.4684071	0.20570044	0.14764214	-1.2278414	0.62899023	0.047029983	0.18839896	0.17697646	0.26204184	1.1240941	-0.9193474	1.4043132	-1.1379853	1.2225196	0.33647507	-0.85403675	1.4540267	-0.5778496	1.682425	-1.154548	0.50201935	0.46312228	-0.5404827	-0.8894549	-1.7699677	0.88427293	0.4897221	-0.39703572	0.3983548	-1.6050962	0.52796906	0.061552353	0.22971542	-0.6525233	-0.9269939	0.8470212	1.8359336
1.0622046	-0.57611763	-0.7208104	0.16584948	-0.17032555	0.7044049	0.25150412	1.2160488	0.733442	-0.42357016	0.6357019	-0.5501876	0.5705445	-0.79536694	0.4581747	0.45726737	-1.6291418	-0.06509216	0.8605716	-0.13939874	0.074314736	0.20669433	0.4735072	-0.37467897	1.5972104	-1.045435	1.6431197	-0.12790033	-1.0947335	1.4884942	0.31417817	2.6418815	-1.7465999	-0.23400593	0.52884704	-0.37730023	-0.78535384	-1.2623603	1.0231991	0.42428705	-0.27620077	0.9963968	-1.6615679	0.7308113	0.2548534	-0.24791433	-0.29731694	-0.6445212	0.9412414	2.6093788
-0.33242112	0.42384917	-2.254245	0.14983708	-0.6340363	1.209087	-1.4150774	0.77856284	2.5804088	-0.9182288	1.7608886	0.14400095	1.3422168	-0.9844224	1.0363986	0.6724947	-2.0291665	-1.0732098	-1.2966893	0.1634483	1.7436826	-1.0353079	0.60760087	0.5170036	1.2453008	0.36785904	-1.0786119	-0.72958356	-0.24554236	1.9403716	-0.041356605	2.5714724	-0.6044232	-1.6459808	1.1050799	1.1953332	-0.3675843	-1.6902883	1.3812557	-0.17787677	-0.006758877	0.54975015	-1.3926952	1.119479	1.8083389	-0.38193738	0.23392545	-0.27962947	0.7690069	1.1729783
0.95029634	0.22744714	-1.2464515	0.029526262	-0.10820993	0.11554186	-0.5956427	1.1755546	1.4274737	-0.21579294	0.835708	-0.30026472	0.18222958	-0.97848624	0.6539238	0.10626015	-1.6382898	-0.09372329	0.50120044	0.043448634	0.44393748	0.17883234	0.951093	-0.4978691	1.5434984	-1.395825	1.6092471	0.19744164	-1.2227659	1.2617749	-0.58264786	2.5868285	-1.6024545	0.14578012	0.9968743	0.18575321	-0.51390797	-1.8882668	0.8842026	0.81436366	0.099818744	0.97714233	-1.6841538	1.4457587	0.73886484	-0.38193715	-0.69888926	-0.2852028	0.6070371	2.3149917
1.1189831	-0.5813758	-0.7539722	0.0039187795	-0.090381056	0.6157661	-0.12417372	1.1433146	1.0328627	-0.41566834	0.24170205	-0.7788465	0.4647461	-0.7865865	0.54562193	0.49690983	-1.7424959	-0.14481139	0.88557106	-0.42200238	-0.056908876	0.23600203	0.83753383	-0.2529344	1.6656547	-1.3186693	1.7215244	0.3050217	-0.94758433	1.435001	-0.050024666	2.6407778	-2.0497859	-0.13811466	0.65434986	-0.23402455	-0.3442762	-1.7023782	0.9788682	0.79156214	-0.05753224	1.0230486	-1.6253698	1.1490437	0.25861624	-0.63629365	-0.19715536	-0.79945725	0.95068187	2.9049363
-0.07248527	1.2705177	-2.3326073	-0.44110584	-0.28531823	1.2472883	-1.4501855	1.2369473	2.2302535	-1.2886816	1.4328653	0.6954935	0.34525687	-1.0919062	0.32098967	1.1722704	-1.4765059	-0.78490436	-0.7672366	0.560722	1.4255816	-1.3306499	0.62561655	0.30899712	0.9528644	-0.044455487	-0.37983388	-0.5501504	-0.506828	1.2212795	-0.5282711	2.1027186	-0.720858	-1.5446159	1.8581791	0.3007033	-0.43623206	-1.5547893	1.1461338	0.13381517	-0.3190762	0.69251406	-1.336348	1.1794764	1.3109016	0.21832208	-0.43278527	-0.42137143	0.87090325	1.2899623
0.69686836	0.19594878	-0.5596414	-0.00925679	-0.68900234	1.0881909	-0.9409215	1.6825743	0.9200382	-0.39090484	1.0718435	-0.20271298	0.8190265	-1.1482716	0.5112028	0.64523256	-2.1607773	-0.3616829	0.7196636	0.00453515	0.33862847	0.58762866	1.1237801	0.092159376	1.788559	-1.6288165	1.6582435	0.2393853	-0.92209333	1.2523032	-0.17353946	2.7948878	-2.068972	-0.051445186	0.6292482	-0.02362344	-0.37477913	-1.346519	1.0572454	0.18760012	0.25301808	0.5045781	-1.614831	1.5416305	0.71172076	0.15164812	-0.1958947	-0.3623029	1.4305888	2.3009486
-0.102390826	1.0508839	-2.229449	-0.3577377	-0.38443714	1.0977834	-1.5194427	0.82209617	2.3315957	-1.0606493	1.3339697	0.74827516	0.50561935	-1.2709482	0.55494815	1.0075201	-1.5606825	-0.67687654	-0.82042575	0.31205043	1.6597484	-1.2515638	0.7677038	0.13165933	1.2597151	-0.047022033	-0.20183901	-0.80698884	-0.5039148	1.3327595	-0.45548907	2.1038616	-0.92297304	-1.3019426	1.4793367	0.4109229	-0.5722698	-1.6071259	1.1286234	0.10659634	-0.2764223	0.64871174	-1.295121	1.2004745	1.6458175	-0.09067003	-0.47062114	-0.22396538	0.58079106	1.3076578
-0.102390826	1.0508839	-2.229449	-0.3577377	-0.38443714	1.0977834	-1.5194427	0.82209617	2.3315957	-1.0606493	1.3339697	0.74827516	0.50561935	-1.2709482	0.55494815	1.0075201	-1.5606825	-0.67687654	-0.82042575	0.31205043	1.6597484	-1.2515638	0.7677038	0.13165933	1.2597151	-0.047022033	-0.20183901	-0.80698884	-0.5039148	1.3327595	-0.45548907	2.1038616	-0.92297304	-1.3019426	1.4793367	0.4109229	-0.5722698	-1.6071259	1.1286234	0.10659634	-0.2764223	0.64871174	-1.295121	1.2004745	1.6458175	-0.09067003	-0.47062114	-0.22396538	0.58079106	1.3076578
0.8840231	0.35922846	-1.3573574	0.019570261	-0.027821884	0.17885739	-0.93713814	1.1355091	1.5735655	-0.31863546	0.9910386	-0.24096817	0.25452387	-0.8999009	0.6062204	0.14004621	-1.8708636	-0.085016266	0.6276088	0.14518179	0.46764183	0.18973581	1.1646119	-0.4501013	1.5533214	-1.5920337	1.4477689	0.31055638	-1.1488488	1.4614006	-0.73200643	2.5089965	-1.7058842	0.15436958	1.0572027	0.09689865	-0.6597284	-1.855986	0.99905497	0.7692123	0.054595854	0.8277553	-1.657126	1.6477935	0.6824135	-0.32779703	-0.7915276	-0.40174583	0.5837584	2.276159
1.1872951	0.6016881	-1.2595195	-0.11835358	-0.48686934	0.5734219	-0.6368256	1.256337	1.7112323	-0.526098	0.28425792	-0.93699795	0.26147553	-1.3856661	1.1867324	0.9455405	-2.5697954	-1.3073617	0.7664872	0.14293872	0.43444043	0.0019029059	1.6103815	0.22709456	1.8448223	-1.6687372	1.8143817	0.2557618	-1.2111682	1.5352854	-0.559873	3.0266223	-2.1645558	-0.30349767	1.1651481	0.17177546	0.107697666	-1.6590457	1.2327939	0.45492667	0.69373935	0.8716798	-1.5477479	1.4805547	0.71517134	-0.57958674	-0.78037214	-0.49451125	0.48044297	2.934589
0.4351453	0.35762203	-1.6675438	0.39975604	-0.18109898	1.1466696	-1.472301	1.3434765	1.7295232	-0.35801172	1.2627224	-0.40653184	0.027875382	-1.3896991	0.6094603	0.46790072	-1.9190103	-0.43522292	0.23105507	-0.26045436	0.43365145	0.36171824	0.1599924	-0.45984504	1.2697879	-1.3331802	1.6359233	0.46985692	-0.72804147	1.4106166	-0.60545707	2.8369186	-1.9557378	-0.20615713	1.1898098	-0.23821044	-1.0130311	-2.1336923	1.6329283	0.07707703	0.004215469	1.3593168	-1.5456107	1.2057337	0.45835963	-0.4095665	-1.4609728	-0.5506396	0.04435275	3.090812
0.2714218	0.5311725	-1.643301	0.32925588	-0.036815483	1.1292309	-1.6314391	1.5782503	1.7527263	-0.38380218	1.2596179	-0.43373716	-0.032430176	-1.4069438	0.618741	0.53835046	-1.9984632	-0.4869505	0.2142761	-0.33905458	0.45360327	0.3811243	0.36115646	-0.43593243	1.2768809	-1.4237094	1.3972894	0.5136629	-0.65119594	1.5419788	-0.6681547	2.676055	-1.9398707	-0.1790545	1.1107562	-0.1740929	-0.97975475	-2.0569005	1.5739301	0.084806524	-0.12157414	1.3098894	-1.5525422	1.1825794	0.46374965	-0.36719647	-1.3884668	-0.679541	0.038156465	3.1003933
0.48400772	0.07940041	-1.7484219	0.3625812	-0.2288993	0.7149523	-0.42599386	1.2282581	1.5169227	-0.2089577	1.3788954	-0.24089822	0.21241981	-1.0313718	0.7222366	0.1870621	-1.5563775	-0.23902734	0.411572	-0.15914433	0.4977159	0.17255521	0.26534373	-0.42496315	1.2330855	-0.8495821	1.461256	0.16432545	-1.173348	1.0507683	-0.29174733	2.8944817	-1.5214674	-0.079200335	1.1407089	-0.13499805	-1.094769	-2.005555	1.381765	0.16074693	-0.0025863852	1.0800925	-1.6364248	1.0980024	0.8150957	-0.087917075	-0.8234483	-0.48539266	0.8680915	2.8687458
-0.1523072	0.52800435	-1.4808588	0.339549	-0.0926139	1.4732633	-1.7444685	1.4817393	1.5166996	-0.4930668	1.5895023	-0.21047053	0.13668583	-1.4536747	0.31145632	0.46313772	-1.734649	-0.29269716	-0.12018554	-0.2789036	0.28577438	0.322319	0.26222503	-0.61503154	1.482147	-1.2100765	1.364094	0.32195988	-0.6004718	1.6774884	-0.6673724	2.3255866	-1.7131815	-0.28886217	1.0374652	-0.28994375	-1.0311929	-1.790033	1.5514847	0.55595714	-0.1618072	1.1826177	-1.5575967	1.0640137	0.46092492	-0.32351083	-1.3823683	-0.9169082	-0.0855577	2.8978026
0.2714218	0.5311725	-1.643301	0.32925588	-0.036815483	1.1292309	-1.6314391	1.5782503	1.7527263	-0.38380218	1.2596179	-0.43373716	-0.032430176	-1.4069438	0.618741	0.53835046	-1.9984632	-0.4869505	0.2142761	-0.33905458	0.45360327	0.3811243	0.36115646	-0.43593243	1.2768809	-1.4237094	1.3972894	0.5136629	-0.65119594	1.5419788	-0.6681547	2.676055	-1.9398707	-0.1790545	1.1107562	-0.1740929	-0.97975475	-2.0569005	1.5739301	0.084806524	-0.12157414	1.3098894	-1.5525422	1.1825794	0.46374965	-0.36719647	-1.3884668	-0.679541	0.038156465	3.1003933
0.18950924	0.34333768	-1.54889	0.36214507	0.092566416	1.2550327	-1.4634615	1.4436979	1.555901	-0.38029277	1.3605608	-0.38839477	0.0841689	-1.373255	0.49433154	0.5242304	-1.7871003	-0.36412823	0.10909471	-0.3658941	0.32032466	0.35939896	0.2923824	-0.5690521	1.3437178	-1.2383592	1.3945826	0.38409	-0.6597281	1.5026262	-0.63362604	2.5200632	-1.8083208	-0.23782092	0.9580372	-0.25377536	-1.0271385	-2.0062041	1.5564696	0.23759077	-0.26875886	1.3768736	-1.5659424	1.0718046	0.44870412	-0.37114206	-1.2663159	-0.79514366	0.11483676	3.0034657
0.2764605	0.17458242	-1.4860367	0.39545104	0.046487357	1.4859815	-1.5347255	1.2275267	1.3152738	-0.3836352	1.2502127	-0.37021592	-0.042393398	-1.3930819	0.49834615	0.4442558	-1.8417202	-0.34391743	0.14503184	-0.36683008	0.4356979	0.46061495	0.13369024	-0.58985907	1.4062176	-0.9761166	1.5735611	0.37087396	-0.5641386	1.5740838	-0.5986613	2.4983468	-1.8855275	-0.27213	1.1727519	-0.43530703	-1.1542736	-2.2092514	1.8225111	0.21851863	-0.15456858	1.3999411	-1.5404487	0.8350179	0.40947515	-0.2743893	-1.2326888	-0.7380728	0.15029015	2.8585372
-0.22791168	1.2069464	-2.6056855	-0.097894154	0.14515187	1.1007705	-1.3011827	0.6632575	2.5083294	-0.5422212	1.2066733	0.7951812	0.6611009	-1.0551577	0.21363181	0.56208533	-1.3539757	-0.56863415	-0.53339	0.6892543	1.9747604	-1.1950543	0.2319251	0.1787811	0.9604905	0.65526944	-0.5915058	-1.3164505	-1.1003387	0.97304636	-1.0932747	3.0147781	-0.9833399	-0.91964453	1.5264822	0.74759823	-0.3071483	-1.7050995	1.045111	-0.069581136	0.34285384	0.6031676	-1.3897284	1.2758416	1.6110064	0.08371685	0.3279321	-0.49486575	0.35426858	0.79540044
1.6826533	-0.10503021	-1.1518245	0.28171843	-0.4854432	0.7102759	-0.7183198	0.9403591	1.2539815	-0.9035793	0.21762855	-0.10412361	0.42208245	-0.88388616	0.33492494	0.35225645	-1.8814175	0.23409745	0.2404192	-0.00016382609	-0.2861148	0.4217638	0.7126806	-0.041979026	1.9059757	-1.3723453	2.3020737	0.50472593	-0.7740448	0.91758174	-0.38284945	2.588494	-1.3828348	-0.073945604	0.84187526	-0.27642578	-0.76226974	-2.1643414	1.0958142	0.6914096	0.46162584	0.89741886	-1.5430948	1.192959	0.5506177	-0.42151853	-1.0221894	-0.55758613	-0.14062537	2.5695012
1.3158671	-0.34860784	-1.0946139	0.13702978	-0.101762265	0.47948828	-0.6644142	1.0627089	1.2173343	-0.5679276	0.7349474	-0.5434439	0.14081833	-1.1398097	0.42614257	0.11605761	-1.7745742	0.01195517	0.5071167	0.1867447	0.05992515	0.25874904	0.444138	-0.2128666	1.6679925	-1.0660532	2.141383	0.33651403	-1.3134596	1.1169915	-0.38534713	2.8044455	-1.8730344	-0.033062506	1.0519693	-0.10708904	-0.787267	-2.2623742	1.2086029	0.6103112	0.13445646	1.2202923	-1.5977167	1.0516995	0.8114244	-0.57177657	-0.7775579	-0.37069267	0.63841534	2.6183393
0.51518774	0.2548913	-1.5503689	0.4509353	-0.1966043	1.4020543	-1.6064392	1.218239	1.4746099	-0.37346312	1.1900157	-0.39600092	-0.06310674	-1.431226	0.62953395	0.4592526	-1.9701812	-0.2540338	0.22099712	-0.39111418	0.5518658	0.4650089	0.12840216	-0.49068725	1.3705586	-1.1564537	1.6941684	0.4215725	-0.43476078	1.4736233	-0.6642498	2.7302446	-2.0497632	-0.20299596	1.2950817	-0.32183293	-1.039689	-2.3519113	1.877715	0.14474127	0.050175037	1.4656421	-1.530955	0.9547657	0.31813622	-0.35564858	-1.3753701	-0.5659474	0.031267263	2.9671197
0.14647275	0.67153436	-1.3859286	-0.015998313	-1.0141975	1.0637231	-1.5691429	1.8769543	1.7459081	-0.17107965	1.4922585	0.27919456	-0.07741122	-1.2710642	1.1461967	0.5656311	-1.7933284	-0.821089	-0.0656086	0.21711457	1.0511872	0.2598851	-0.19502105	-0.13274236	1.2044637	-1.172375	1.3035992	-0.01939358	-0.18997946	1.8715998	-1.1098644	3.1586907	-2.1718822	-0.3030161	1.3222294	-0.17014518	-1.6496779	-1.63489	2.148716	-0.34875157	0.34412566	1.246859	-1.5153502	0.9567787	0.4150242	-0.09167591	-2.1021652	0.21023335	0.21202587	2.2660875
0.52608955	0.10714743	-1.5419317	0.45242694	-0.19561608	1.4301136	-1.4784534	1.1084971	1.4041097	-0.35359955	1.2349248	-0.36422348	-0.03252254	-1.3618163	0.5681805	0.45912942	-1.8976161	-0.3291105	0.21138567	-0.28856492	0.4572755	0.47698608	0.007402737	-0.5396765	1.3018864	-1.0090067	1.7105744	0.41338032	-0.56718457	1.4300128	-0.65981805	2.724922	-1.9963559	-0.20728268	1.2954901	-0.42421496	-1.1665739	-2.3352466	1.8644972	0.08684025	0.0068626436	1.3823681	-1.5235411	0.94074845	0.34233522	-0.28464723	-1.389524	-0.47449183	0.15115234	2.8811345
-0.084326595	0.67162037	-1.4038543	0.33028892	-0.09312396	1.7034485	-2.040129	1.447086	1.4627776	-0.4071284	1.4559182	-0.3135185	0.033500366	-1.5559127	0.39829367	0.48632684	-1.9004827	-0.28869843	-0.024196701	-0.29745716	0.4584929	0.37658295	0.32485628	-0.6114853	1.5593393	-1.1366763	1.3700691	0.23306385	-0.32861492	1.7619509	-0.73441994	2.1361187	-1.9148855	-0.17715861	1.2185347	-0.29826015	-0.8975	-1.96667	1.7070771	0.6366057	0.008611983	1.269053	-1.5453064	0.9256683	0.34017858	-0.25742686	-1.3209852	-0.77822846	-0.0909055	2.8228924
1.1292007	-0.30705357	-1.2759116	0.055613443	0.085971236	0.55186415	-0.13199174	1.0349176	1.1010936	-0.6926347	0.25995252	-0.8139901	0.7230993	-1.0458112	0.39630553	0.30874863	-1.6148344	0.09987402	0.5879312	-0.37543452	-0.048394427	0.12599345	0.21075256	-0.050061956	1.922618	-1.1810384	1.4311876	-0.09766159	-1.0885825	1.3551364	-0.23835939	2.8443708	-1.8948364	0.21344115	0.5527583	-0.12952691	-0.9765657	-1.8447591	0.43033466	0.26834416	0.22967987	1.266025	-1.6191634	1.1005317	0.68673414	-0.91762173	-0.18917055	-0.767045	0.8105503	2.9650993
0.80206674	0.4327757	-0.40410307	0.19153789	0.0074822446	-0.8039917	-0.24977571	0.5087555	-0.101349674	1.2990459	1.0298876	-0.19223328	-0.99968684	-0.5407726	-0.18338847	0.37772623	-0.24834432	0.6466078	-0.023612995	0.4811721	0.6621417	0.06597131	0.31765705	-0.02443166	-0.4396393	-0.0037634477	0.61347413	0.58872384	0.6668134	-0.19731277	1.0533303	0.45581824	-0.27391717	-0.2496674	-0.77307487	-1.5449048	-0.7046662	-0.83626	2.3191268	-0.53155464	-1.3556805	0.42819896	-1.4939905	0.015359545	0.7885602	0.21130215	-0.10381805	-0.31450084	0.118036695	-0.17996202
0.80206674	0.4327757	-0.40410307	0.19153789	0.0074822446	-0.8039917	-0.24977571	0.5087555	-0.101349674	1.2990459	1.0298876	-0.19223328	-0.99968684	-0.5407726	-0.18338847	0.37772623	-0.24834432	0.6466078	-0.023612995	0.4811721	0.6621417	0.06597131	0.31765705	-0.02443166	-0.4396393	-0.0037634477	0.61347413	0.58872384	0.6668134	-0.19731277	1.0533303	0.45581824	-0.27391717	-0.2496674	-0.77307487	-1.5449048	-0.7046662	-0.83626	2.3191268	-0.53155464	-1.3556805	0.42819896	-1.4939905	0.015359545	0.7885602	0.21130215	-0.10381805	-0.31450084	0.118036695	-0.17996202
0.58000636	0.6734079	-0.31731084	0.46696383	-0.22475211	-0.8315074	-0.19936153	0.90770334	0.08483353	1.2515069	1.1234198	-0.13159223	-0.89512986	-0.46427062	-0.1459033	0.6143662	-0.45916787	0.15762858	0.058378	0.34210318	0.74141353	0.32243666	0.27072835	-0.17393203	-0.77092844	-0.22062188	0.19033548	0.330583	0.33599874	0.01207566	1.1372114	0.28795975	-0.22561814	-0.29261255	-0.6361409	-1.2363311	-0.6656123	-0.63026255	2.177668	-0.35038954	-1.386695	0.44653502	-1.4876366	-0.22644684	0.8086398	0.029894978	0.1481455	-0.63752925	0.095640816	-0.14499323
0.58000636	0.6734079	-0.31731084	0.46696383	-0.22475211	-0.8315074	-0.19936153	0.90770334	0.08483353	1.2515069	1.1234198	-0.13159223	-0.89512986	-0.46427062	-0.1459033	0.6143662	-0.45916787	0.15762858	0.058378	0.34210318	0.74141353	0.32243666	0.27072835	-0.17393203	-0.77092844	-0.22062188	0.19033548	0.330583	0.33599874	0.01207566	1.1372114	0.28795975	-0.22561814	-0.29261255	-0.6361409	-1.2363311	-0.6656123	-0.63026255	2.177668	-0.35038954	-1.386695	0.44653502	-1.4876366	-0.22644684	0.8086398	0.029894978	0.1481455	-0.63752925	0.095640816	-0.14499323
-0.07596187	-0.67559326	-2.6102293	-1.1068014	-1.2665106	0.7583705	1.0485994	0.034366038	0.7854314	0.02172993	0.59503335	0.50878805	0.15728873	-1.5189174	-1.0475143	3.0784316	-0.23790659	0.45757562	2.4918773	0.53437054	0.7979018	0.48222804	-0.27861258	-0.90102214	0.19211042	2.0907025	-0.53994834	-0.077986896	0.12179201	0.40590197	-1.0592941	1.8612988	-1.1004852	-1.3670628	0.8140623	-0.20630668	-2.09992	-0.33330414	1.0327909	-1.3518499	0.84085184	0.73203576	-1.3188092	0.51493174	1.3750446	1.5614754	0.4238839	0.6161324	1.4117126	-0.9694124
0.5872746	0.40989205	-1.3257622	0.88802385	-0.23912948	-0.4170881	0.33995143	-0.6791814	0.047915973	-0.60818374	0.7416085	0.25420123	-0.074217916	0.40562195	-0.6859569	-0.15102388	-0.5442814	-0.16732663	-0.43038353	-0.8255196	0.8561699	0.92166287	0.055826135	-0.5327625	-0.32605502	0.24871868	-0.0097784735	0.1911996	-1.8583273	0.80305964	-1.0006759	1.4614075	-0.43908006	-0.6914812	-1.2066882	-0.13473225	-1.1603018	1.0294211	0.76040524	-1.3336575	-0.3745027	-0.5877356	-1.4599109	-1.464185	1.1325978	1.0687181	1.1618867	-0.6404992	-0.58297056	-0.2686116
0.5049746	0.5103962	-0.24011394	0.24158926	-0.051299293	-0.664736	0.64258325	0.30170202	0.3598059	-0.7323589	1.0514611	0.18330081	0.35012496	-0.060734045	-0.68035716	-0.79414576	0.29436833	-1.2057024	-0.6027168	-0.05354779	1.7332673	0.7337953	-1.2630109	-0.46586856	-0.2861929	0.9165676	0.05042222	0.24038686	-1.7286338	0.5361884	0.7957152	1.7180531	0.10426147	-1.3324189	-1.0390869	-0.5441499	-0.03635363	1.8726362	-0.7598118	-1.8762645	-0.75598705	-1.038339	-1.5118238	-1.9923412	0.8300113	0.079519324	1.2562554	0.14790718	-0.45115036	-0.09147639
0.07003479	0.52654046	-0.93180996	0.6621997	0.07928161	0.14849484	0.75956386	-0.81072074	-0.22739877	0.31909204	0.3909636	-0.43522868	-0.29570916	-0.4862722	-0.65178216	0.11192925	-0.6249724	-0.06972464	0.06386573	0.43646398	0.8160785	1.1475618	-0.66005164	-0.66160583	0.3480541	0.19915856	1.1361322	-0.09820843	-0.42546093	0.6942999	0.9781668	1.2852015	-1.1507626	-0.37526998	0.28975365	-0.6791822	-0.29125056	-0.77016664	1.2233042	-0.5900009	-0.81815654	0.85013276	-1.3849133	-0.49687994	-0.056362595	0.04569113	-0.6230976	0.0110144885	0.78870636	0.8975901
-1.6644616	1.616739	-2.0019996	0.9716979	0.14711279	-1.9208295	0.9569295	-0.7426263	-0.86837244	-0.3720955	0.56612176	0.5384584	0.17145479	-0.5685825	-1.5173324	0.8296736	-0.82902175	1.6334046	1.3941408	0.00045254696	1.9414605	0.8759022	0.31999367	0.067088984	-0.80280465	-1.5278289	0.8403282	0.56511813	0.79905605	0.049637586	-1.4674637	2.473924	-1.10082	0.45013297	1.5319397	0.68352216	-1.213618	0.43683052	1.0017827	-0.7232537	-0.7340844	0.72250384	-1.5705094	-0.8144753	-1.1576815	1.1601472	0.99386996	-0.41325372	-0.270857	-0.20846394
-0.6027833	0.56496805	-0.31868207	0.094155796	-0.48930913	0.19903338	0.58271086	2.6437454	0.63437843	0.58312833	1.7110641	-0.12991613	-0.3718444	-1.3761386	0.33971334	0.9834951	1.2952843	1.3272282	0.9023406	0.39748076	0.3270717	-0.3778318	1.21609	0.079283446	-0.68018764	-0.53243595	0.12231286	-1.3548776	0.03616006	1.5426391	1.2583995	0.37021145	0.00079867995	-0.43561655	0.39197227	-0.60714185	-1.1703181	-0.68878585	1.3870065	-0.090329975	-1.0606195	0.33869037	-1.6494343	-0.29053995	1.5296429	-0.060862694	-0.1245276	-0.6832646	0.09906453	-1.5715688
0.71311724	0.028108487	-2.142036	-0.104515135	-2.612641	0.21524927	1.1988238	0.032345276	-0.47244093	-0.08069199	0.27103308	0.17028193	0.09758944	-0.23140764	-0.58821815	2.353141	-0.26249802	0.89466614	2.4897823	0.26793578	1.6612529	1.8831729	-0.08356694	-0.36988613	0.09285384	1.5612305	-0.17512558	0.26226982	0.2224227	0.5777463	-0.7260768	1.657222	-1.133337	-0.25662783	1.1613609	0.1676113	-2.1608388	-0.9570621	1.5555809	-1.7510309	0.8091912	0.98004097	-1.2441455	0.115946256	1.3916534	1.2969625	0.21488932	1.1664189	1.4703982	-1.2418845
-0.07021373	0.2812046	-1.3517411	-0.08099011	1.7544607	-2.1212888	-1.4247603	1.8903514	0.31191057	1.296473	0.29698473	0.3935551	0.24417922	-2.7693844	0.6266998	-0.9958962	0.6167399	0.8870552	1.4257658	0.08894655	1.423761	-0.58092034	-0.17156114	-0.02912119	0.2320846	1.1080892	-1.0612291	-0.94063884	2.5087647	-3.1269028	1.3207954	0.6722917	0.82480425	0.5781273	-1.081028	-0.51146215	0.95219815	0.2600681	1.1195883	1.4495382	0.61977726	0.3092044	-1.4493185	1.014306	2.2959294	0.96578074	0.66198355	-0.49320728	-0.62559265	-1.0368114
-0.7660868	0.3251107	0.4920937	-0.24572581	-1.0590917	-1.0387276	0.7945771	0.64692026	-0.97072375	-1.1742964	-0.025979996	0.55704695	-0.18828094	-0.73179483	-0.8233417	1.6639681	0.26950893	1.5378247	0.88490796	0.35865924	1.4344783	0.42842957	1.4463348	0.53547984	-0.72206426	-1.1717691	0.7026223	0.56181186	0.34352532	-0.91398656	-0.3711411	2.4015136	-1.6378993	-0.10201563	1.0754881	0.025937159	-1.7536281	0.9064417	0.8782112	0.7299269	-1.0752969	0.8271144	-1.5648437	-0.7956707	-0.58184093	0.7628228	1.2640703	-0.3438895	0.8476208	0.04788537
-1.2133418	1.5348325	0.4008951	0.058569696	-0.6405002	-1.1332234	0.7830126	-0.32373586	-1.7921413	0.4438271	-0.021133354	-0.4083827	0.1488863	0.6012368	-2.1681433	1.5311328	0.49265394	1.090109	0.15568753	-0.8388991	1.4186068	1.3497761	1.1228753	-0.6113261	-0.8061026	-1.701385	-0.5059617	-0.2464436	0.0992593	-0.7337512	-1.8339432	1.3694382	-2.3867316	0.25836614	0.82675195	1.4936732	-1.0636753	1.1054527	0.6223276	-0.2592076	-1.4002285	0.10080113	-1.4938056	-2.3381739	-1.173753	0.5290316	1.5025463	-0.9180139	0.20010702	-0.46657178
-0.9630618	1.3780516	0.74645096	-0.1389448	-0.86144084	-0.8592606	0.75734353	-0.20279941	-1.8948401	0.42239162	-0.04000302	-0.4966483	-0.33713394	0.6884278	-1.8290821	1.8320808	0.23430872	1.2499521	0.022715442	-0.9712931	1.130706	1.5462139	1.4232355	-0.7647134	-0.72107637	-1.5685067	-0.777374	-0.3815633	0.60387254	-0.6197103	-1.5948004	1.3826574	-2.3150659	0.2522601	0.9322199	1.1204653	-0.79688555	1.022981	0.73659915	-0.19688983	-1.3488395	0.23215109	-1.5063995	-2.1705134	-1.0231807	0.71395284	1.3161612	-0.6759017	0.61124516	-0.33050206
0.5609758	0.09864139	-0.36330855	-0.16403918	0.039768882	0.23530897	0.5402299	1.2556287	0.14270347	0.23564228	1.1820477	-0.5362469	-0.7224219	-0.6569936	0.35603267	0.7422322	0.7479091	1.2817873	0.5920795	0.6018036	0.57275045	0.3110921	0.35381204	0.115247644	-0.058625393	0.13663802	0.89897466	0.4984918	0.5217691	0.9242907	1.3146005	0.8602305	-0.38115755	-0.010231173	-0.68038934	-1.0113535	-1.2417672	-0.23427291	2.062558	0.11710566	-0.59276295	0.74595445	-1.5172046	-0.19985458	0.6345487	-0.43861192	-0.98009646	-0.62737477	0.53867894	-0.047741763
-1.4149626	1.322735	-1.0586914	-0.4841531	0.11743629	-0.8097686	0.18850225	1.1239651	-0.69964397	-0.14114292	2.6262403	-0.96175563	-1.6645983	-0.84776455	-1.4501381	1.9504492	1.0128312	1.6734626	-0.21859027	-0.24354962	1.0452373	0.46624178	1.416273	0.8824056	-1.804504	-1.2222869	0.7190175	-0.32389763	0.13225386	0.14727207	-0.4194623	0.8521796	0.016343825	-0.9321791	1.4408367	-0.29932794	-2.019397	0.41661137	2.9303405	0.47048643	-1.6797936	-0.5666616	-1.6061357	0.39691395	1.1153625	1.1411686	-0.11098606	-1.2659311	-0.025023649	-1.7114958
-1.1736326	1.1543212	-2.0020008	0.6943089	-0.89028	0.11626649	-0.24817918	2.3012104	0.6639815	1.0134581	1.9503734	0.2214376	-0.9851367	-2.281938	-0.96778226	0.317926	2.233185	1.3354851	1.0153743	0.40091392	0.37282178	-0.18573512	-0.12959369	-0.43622464	-1.4805027	-1.1826072	0.48113617	-0.99676263	0.69851583	1.2157276	1.262313	0.4745951	-0.52751625	-0.29520944	0.75602657	0.06099419	-2.2050009	-0.57430756	1.3340586	0.75903547	-2.0183725	-0.19440463	-1.4606447	-0.012620591	1.6808907	0.2708704	-0.90385735	-0.16789803	0.6010085	-2.231816
0.1969224	-0.3522745	-0.7905899	0.22312039	0.38148585	0.46594056	-0.08518031	0.27905732	-0.06827868	-0.3938624	1.3063846	-0.3723829	-0.46603918	-0.19704545	0.09129638	1.1806747	0.30649686	1.3665674	-0.0827599	-0.10468733	-0.25999507	0.46116155	1.0230894	-0.4206521	-0.042603046	-0.44542137	0.41129795	0.0070953565	-0.19131832	1.3782785	0.14579013	1.1719619	-0.6895704	-0.054461826	-0.77461314	-0.17695925	-1.0496433	-0.501362	2.3198404	0.2999995	-0.67398596	-0.17795314	-1.4819653	0.07409733	0.30030933	0.59296745	-0.39120755	-0.65198225	0.81472915	0.12617545
-0.006538268	-0.74179655	-0.4131558	-0.20860963	-0.12775433	0.54211545	0.67041385	0.47328022	0.31502658	-0.18613698	0.62754905	0.04220338	-0.52533084	-0.44147086	0.2684551	1.3961695	0.16006485	0.74368656	-0.18297346	-0.87759215	-0.23382333	0.29073286	1.8455971	0.82553166	0.5447231	-0.14737663	-0.29916292	-0.1976665	-0.7936571	-0.49172518	-0.64762884	0.8229679	-0.8773466	0.30656493	-0.7641861	0.066460915	-0.8371546	-0.4350667	1.5162945	0.70825654	0.094145894	-0.93416846	-1.6557722	-1.0405877	0.98141086	0.8541474	0.5567598	-1.0214067	1.1882995	-0.936664
-0.6496187	-0.16945335	-0.044930045	0.71838146	-1.0179635	-0.89591044	1.2249255	0.97167623	-0.9650094	-0.7112583	0.62384236	0.06344528	1.0041922	-0.717822	-1.6816078	1.5051681	0.1391387	1.8887954	0.20418735	-0.9441469	0.682636	0.6528559	1.5419658	-0.2327959	0.025031507	-0.9015655	-0.2455426	-0.35708594	-0.6456436	-1.0317091	-0.91092646	1.8110497	-1.547294	0.94562113	1.6734891	0.53651875	-1.7125758	0.19266377	0.84044623	-0.027314456	-1.3220813	0.9040371	-1.594914	-1.3118868	-0.06403657	1.3240125	1.0258582	-0.6491011	0.09319483	-0.6566811
-0.87882817	0.46153238	-0.6789029	0.5391948	1.6381997	-0.43376374	-0.7222658	1.5075867	-0.14334708	2.6736674	-0.087319	-1.5852289	0.3815008	-2.0840492	-0.7355074	-0.46150532	2.3697543	1.6047351	1.9890454	-0.040671557	-0.6023908	-0.10090977	0.16822372	0.50323504	1.4482014	0.9765423	0.97671586	-0.49035338	3.0743568	-1.7875692	-0.0032759642	-0.1250058	-0.014050987	-0.29368812	-1.6460716	-1.2607569	0.65318716	0.24926658	1.1698229	1.164713	0.10859059	0.7575699	-1.4501327	1.7555782	1.6347488	1.8333459	-0.42959768	-1.0698386	0.24004245	0.11561581
-0.9906912	0.52210337	-0.60006624	0.42683265	1.6006682	-0.55705714	-0.899076	1.4626434	-0.093264595	2.732757	-0.011969347	-1.5832311	0.31416512	-2.1770191	-0.67898506	-0.5719584	2.2827022	1.6078129	1.9879848	-0.015035552	-0.6480769	-0.13165212	0.091616504	0.45277438	1.4129478	1.0978571	1.0327231	-0.546644	2.979707	-1.8889507	-0.024693767	-0.13834548	-0.09945091	-0.40641618	-1.6763053	-1.2523388	0.5922299	0.06066628	1.1958964	1.1918155	0.027231202	0.6234175	-1.459391	1.6631098	1.5963328	1.7298633	-0.29493263	-1.0862596	0.19434436	0.20290738
-0.8807323	0.41499344	-0.8155804	0.48708165	1.5350924	-0.70653236	-1.1482565	1.3917643	0.059216805	2.5787911	0.079247385	-1.3558625	0.23758352	-2.0796394	-0.8440985	-0.8300172	2.0978067	1.5391239	1.8526797	0.24460715	-0.4741441	-0.0071874876	0.028600292	0.49793068	1.5839479	1.153095	0.96423125	-0.49678355	2.9559782	-1.9120688	-0.08636738	-0.27211136	-0.0492499	-0.40212616	-1.6680512	-1.1647445	0.68995005	0.21528968	1.307823	1.1114736	0.1982877	0.7423653	-1.4749004	1.5948718	1.4563184	1.7672274	-0.08301345	-1.2898936	0.2507926	-0.032586515
-1.3496668	0.77611095	-0.73914295	-0.03479711	0.15607186	-1.5777599	1.2209827	-1.088343	-1.5058378	0.35803446	0.45979825	0.91125536	-1.0758526	0.53945935	-1.1772029	1.2923405	-0.46898496	1.6756269	0.6959353	0.46821254	1.3977087	0.80764306	0.83332807	0.36512452	-1.2936344	-0.8370689	0.60943246	0.49676648	0.3217112	0.5721415	-0.4919089	2.1536882	-1.1767514	0.5234572	1.8652538	0.7689189	-1.0453662	0.89185125	0.977005	-0.14495285	-0.43824193	1.2617697	-1.5922377	-1.3667969	-1.1485903	1.1592741	1.8295606	-0.6021989	-0.18854	0.76232666
-1.3496668	0.77611095	-0.73914295	-0.03479711	0.15607186	-1.5777599	1.2209827	-1.088343	-1.5058378	0.35803446	0.45979825	0.91125536	-1.0758526	0.53945935	-1.1772029	1.2923405	-0.46898496	1.6756269	0.6959353	0.46821254	1.3977087	0.80764306	0.83332807	0.36512452	-1.2936344	-0.8370689	0.60943246	0.49676648	0.3217112	0.5721415	-0.4919089	2.1536882	-1.1767514	0.5234572	1.8652538	0.7689189	-1.0453662	0.89185125	0.977005	-0.14495285	-0.43824193	1.2617697	-1.5922377	-1.3667969	-1.1485903	1.1592741	1.8295606	-0.6021989	-0.18854	0.76232666
-0.16606249	-0.3389833	-0.7940085	-0.12173213	0.1972194	-0.47808585	-0.03522593	1.3173854	-0.63780093	-1.9423455	1.6799641	0.1669979	-0.7746157	-0.90513784	-0.53495365	1.2338114	0.36888692	-0.3457992	-0.124221236	-0.40117565	1.5320014	1.1036874	0.35275787	-0.2480665	0.13986415	0.7474841	-1.4806479	-0.11420619	-2.0758867	-0.1219863	-1.2268574	1.9838189	-1.0122187	-1.6873723	0.026626932	1.0190128	-0.7303081	2.3906693	-0.09350876	0.49289683	-1.9023666	-1.0865961	-1.442027	-1.1154354	1.7110502	1.1658674	2.2283475	-1.0699905	0.008388448	-1.8227236
-0.11190519	-0.40867406	-0.844155	-0.15974176	0.22186929	-0.5162096	-0.12615259	1.3495712	-0.6064235	-1.9345918	1.7460215	0.19910748	-0.8458792	-0.98840916	-0.44057384	1.2217859	0.3158919	-0.3626343	0.0024169278	-0.40196952	1.4807245	1.2195009	0.30256897	-0.29032847	0.11709255	0.756101	-1.5998037	-0.09029803	-2.0399625	-0.023641715	-1.2048117	1.9789867	-1.0042684	-1.7395519	0.005597148	0.93111277	-0.5568944	2.3794382	-0.10305104	0.4398696	-1.9888186	-1.160591	-1.4323857	-1.1284851	1.7721505	1.158515	2.2689795	-1.0261184	0.059600912	-1.8240533
0.020750351	-0.33673155	0.119744964	-0.6272663	-0.2545945	0.21904193	0.09260514	1.3841381	-0.4766424	-1.2061448	0.8662088	-0.23804973	-0.7238073	-0.89446574	-0.4077647	1.6822816	0.6515017	0.58744687	0.19478129	-0.3222034	0.49052814	0.5771383	1.939861	0.16001117	0.41701186	-0.24354883	-0.5291459	-0.35266945	-1.011786	-0.8083581	-0.8660093	1.1931064	-1.5771271	-0.615672	-0.023482984	1.0884507	-0.8149854	0.6888065	0.42321828	0.62827617	-0.3285501	-1.0357909	-1.5836982	-1.2696339	1.1993814	1.24326	1.6086899	-0.86039597	0.34613866	-1.6531624
-0.71896386	0.074154176	-0.010058527	-0.49273717	-0.07804273	-0.8194525	0.0034934364	1.169643	-0.56391525	-1.4202607	1.389275	-0.15213886	-0.08604588	-0.84312606	-0.9725288	2.0877476	0.68783724	0.7188466	0.30708492	-0.51569915	0.6426986	1.3587865	1.7330167	-0.26633146	-0.06751574	-0.60237104	-0.16560553	-0.3123577	-1.1370652	-0.8040992	-1.138571	1.8628813	-1.418588	-0.4847021	0.86302537	1.1724606	-1.1087546	0.6282011	-0.23834468	0.61144793	-1.6494633	-0.50220263	-1.5346786	-0.871184	0.18900129	1.4004705	1.8318074	-1.5069388	-0.52460736	-2.0161533
0.6108676	0.5053535	-0.03482827	-0.37237516	-2.1521473	1.8832452	1.5128285	0.6438545	2.2044234	-0.16912846	0.8588502	0.21100137	0.3459589	-1.0074902	0.10820062	2.8779893	0.39743865	-0.7728879	0.9361264	0.26443008	0.14534613	-1.2655876	0.5841225	-0.39725998	-0.738663	0.23823681	-0.22089754	-0.9619407	0.34428087	0.15160967	-0.20909406	1.0925837	-1.4740897	-0.22667463	1.2883128	-0.27124438	-2.1780012	-1.1465828	1.3186495	-1.47293	-0.6170911	0.69092894	-1.5013101	0.89694315	0.6550522	1.2063935	-0.574221	0.13899285	1.9310603	-0.13068187
0.6597507	1.2230906	-0.7877779	0.97110766	0.576223	-1.3659974	0.38057253	-1.8806117	-0.56754076	-0.5796342	-0.66322714	0.85380477	-0.46482846	-0.16629279	-1.5355792	0.53175545	0.33913663	0.51594955	-0.44925553	-0.61969554	-0.32006955	0.17223552	1.3091434	-1.060985	-0.20049824	-1.8947921	0.2682975	0.3946036	-1.1160083	-0.9706778	-1.0626258	0.8177746	-1.2584271	-0.34111783	-1.0215391	-0.025856229	-1.0437831	-0.8991019	0.3788103	0.037279688	0.58827734	1.2600297	-1.5812027	0.29021356	-0.56904274	0.95772237	0.8560049	-0.7053381	-0.08872303	0.5482693
0.634977	1.4782115	-0.776752	0.9637211	0.5679539	-1.610855	0.13392493	-2.221413	-0.8644059	-0.64251024	-0.84174323	0.9858512	-0.7671881	0.053729106	-1.3202382	0.552913	0.171911	0.5171887	-0.4570229	-0.68015647	0.07548549	0.24634233	1.5314575	-1.0845827	-0.47817364	-2.053186	0.11653287	0.33638924	-1.4732652	-0.8707821	-1.5787808	0.8183944	-1.1526114	-0.29491466	-0.82899255	0.098772466	-0.76156765	-0.8637481	0.31595582	-0.118978724	0.72568023	1.4773529	-1.6165574	0.36008897	-0.78109336	0.7788138	0.9006613	-0.48799366	0.094009824	0.35331956
0.288827	0.3447558	-2.4140344	0.017597271	0.407905	-0.3492323	1.0396118	-0.12070106	-0.56511104	-0.62819564	0.13642947	-0.36660084	0.29764226	-0.26357856	-0.60842705	0.80729806	0.2402248	0.32363996	0.30908862	-0.2533256	1.2293838	0.5240088	-0.94163173	-1.1213799	0.42802697	-0.2778242	0.25221622	0.5957159	-0.69191307	0.63091654	0.23897858	0.73867095	-1.0181677	-0.7266422	0.1550132	-1.2546285	-1.0200541	-1.1160861	-0.037752863	-0.34923312	-0.27767068	0.08238019	-1.4436439	-0.30758122	-0.136353	0.7468149	-0.44726965	0.24043187	1.022357	1.1112064
-0.44322658	0.6274215	-0.4411605	1.1260928	0.23176451	-0.8025632	0.46377873	0.35573623	-1.3076622	-0.96411514	1.0415379	0.5760504	1.3364451	-0.4319457	-1.7172196	0.9949108	0.42766836	1.46091	0.08272789	-1.0463814	2.0508955	0.17648263	0.8587252	0.3302696	-0.20664991	-1.07334	0.81079066	1.1493808	-0.9107902	-1.0853418	-1.5234586	1.0993462	-1.447056	0.76469004	1.0811752	1.7518358	-2.412685	1.0967672	0.7670133	-0.058273107	-1.4698454	0.7260734	-1.5498092	-0.74966514	-0.50894386	0.60850924	2.3342414	-0.2146221	-0.5439128	-0.4446314
-0.5479722	0.68462	0.010266639	1.3223286	0.020404045	-0.9763566	0.7962459	0.20365869	-1.2817488	-0.97088593	0.7107356	0.58860505	1.1328197	-0.505966	-1.7896447	1.0228311	0.3528632	1.7290224	0.0016833298	-1.1630923	1.8567827	0.3115544	0.79552007	0.21929571	-0.16548352	-1.1547362	0.8111817	1.1373017	-0.9570417	-0.7720885	-1.3617436	1.4025432	-1.6144888	0.8695419	1.3957342	1.7127017	-2.4874313	0.90970993	0.88118494	-0.24613465	-1.5920331	0.40863198	-1.5491792	-0.5705256	-0.29472458	0.64165294	1.9814403	0.12141824	-0.3234791	-0.3161868
-0.43409202	0.8312272	-0.13287416	1.0359801	0.053712703	-0.76129997	0.6013475	0.60613364	-1.1108514	-0.8101655	0.62943095	0.7002023	1.0492064	-0.41669723	-1.5189214	0.90228707	0.22264858	1.6956652	-0.07213955	-0.96215487	2.045573	0.16428633	0.84083873	0.20403966	-0.32638717	-1.0568208	0.8885003	1.0666459	-1.0195493	-1.1164039	-1.3677821	1.1899146	-1.3541089	0.7190189	1.0922076	1.5894711	-2.3702097	1.0857323	0.9757896	0.13269645	-1.4685042	0.43179685	-1.5779326	-0.7601593	-0.5342475	0.6479057	2.0154257	-0.11825773	-0.23530664	-0.37357202
-0.4984422	0.70525515	-0.08412691	0.9373194	-0.045580365	-0.8593026	0.6509248	0.49948242	-1.0576713	-0.7824096	0.6165984	0.6194063	1.1131953	-0.40863466	-1.5260279	0.936252	0.17729038	1.7143748	0.07284182	-1.0488943	2.0126085	0.11269508	0.8888556	0.24613951	-0.32484362	-1.0740452	0.8386096	1.0992749	-0.9466653	-0.98310035	-1.3016015	1.2194341	-1.4090613	0.73476547	1.1924078	1.5415974	-2.3756244	1.0055946	0.9078637	0.08875891	-1.4611865	0.5219311	-1.5659683	-0.8506208	-0.46288958	0.69645643	2.2055163	-0.1627176	-0.12415305	-0.31090268
-0.2426707	0.07730249	-2.400087	0.03797151	-0.37496623	-0.5694996	0.3814922	-0.5163328	0.2854317	-0.5023058	0.632827	-0.30644137	1.1950043	-0.25801593	-0.50547856	0.75461733	-0.053142954	0.4752596	0.72163266	-0.08862828	1.5167826	0.5171426	-1.1627611	-0.7435019	0.7192438	0.044911228	0.42846265	0.13194029	-0.55561197	0.25434372	0.3751787	1.0767322	-1.4977993	-0.42128927	-0.38492355	-1.0579122	-0.4900872	-0.8468189	0.01567319	-0.7646726	-0.6061151	-0.2808554	-1.4179261	-0.60510117	-0.12149297	0.08017704	-0.54386806	-0.16106217	0.3754837	0.57877755
-0.027514173	-1.2575052	1.9070694	0.50787216	-1.6033663	0.18530428	1.2452912	0.94853306	-1.3961686	-1.6204749	-1.0846426	0.56415087	0.7476802	-0.6961323	-0.988471	1.844652	-0.081527874	2.7547114	-0.58737594	-1.258939	-0.39484262	-0.50659883	1.8777936	0.8339309	-0.058510493	-0.5257962	-1.2816467	1.3416682	-1.0869706	-0.7740757	-1.1951703	1.0703387	-1.5218561	0.8944384	0.76765573	-0.58545077	-2.4028924	0.118473895	0.47559616	1.5340554	-1.959725	0.46455348	-1.403643	-0.95156866	0.0615932	1.2604325	1.8384429	-0.6849357	-0.08168085	-0.5527116
0.2646167	-0.8309949	1.9225816	0.59798056	-1.2741977	0.20129472	0.94088316	0.69112897	-1.3988099	-1.4729501	-0.37317383	0.49931735	0.5032761	-0.62376046	-1.2720097	1.750257	0.40517944	2.4615607	-0.036998004	-0.7931623	0.23185933	-0.22707608	2.120267	0.91249985	-0.2765005	-0.71332675	-0.97600776	1.205003	-0.92947906	-0.79713315	-0.8035268	1.1197531	-1.7646669	0.9126013	0.9819942	-0.15078238	-2.5220082	0.7046147	0.5719575	1.3191113	-1.7211546	0.34550783	-1.4066745	-1.2800891	-0.21514955	0.85871595	1.6731305	-0.67238027	-0.23098563	-1.0398209
-0.11419976	1.1307925	0.5209312	1.3292929	-0.6552827	-1.1724335	0.8208534	-0.59066826	-1.4982414	-1.5137324	-0.94316804	0.35567105	0.18917614	0.30039304	-2.3682837	0.5419884	-0.32365656	2.5562775	-0.27802035	-0.7253446	-0.48567787	-0.035154093	2.640536	-0.43908516	-0.012317009	-1.5283715	-0.8095707	0.40597323	-1.3249974	-1.5264671	-2.581724	0.56837374	-1.0403762	0.607864	-0.08112288	0.11023202	-2.4062757	-0.48242524	0.38686278	-0.14890909	-0.98037934	0.70514774	-1.6061163	-0.2365793	-0.67348623	0.7597116	1.4497066	-1.1520221	-0.24137753	-1.0907615
-0.11986737	0.16353181	1.0561323	0.74802953	-1.3789387	-0.5019159	0.8123079	0.19308084	-1.9983218	-1.5117786	-0.028959148	0.16772291	0.59908843	-0.42111135	-1.9505085	1.4889125	-0.34761137	2.325617	0.2025466	-0.49094814	0.73470306	0.67131144	2.5790105	0.2545454	-0.5903927	-0.9617629	-0.81983227	0.5068468	-0.46959445	-0.9192604	-1.5612773	0.8796002	-1.8266851	0.64222014	0.17401901	-0.574721	-2.3011193	0.39321083	0.679305	0.5319162	-1.8416235	0.50881684	-1.478912	-0.92511094	-0.7865852	0.60594225	1.5917802	-0.78453535	-0.12981445	-1.2068737
0.09017252	-0.74470574	-1.1112027	-0.40537423	0.41608047	0.92100674	1.3384764	1.4721314	0.55935115	0.41756335	0.6047516	-0.18759274	1.5586549	-0.33422798	1.0770046	-0.1299163	0.98002833	-0.07375466	0.89660513	-0.017057724	-0.54738414	0.6237312	0.7113871	0.24557146	0.5483985	0.19944233	-0.8185733	-0.25861302	-0.68470055	-0.8475426	0.9035625	-0.31824178	-0.21086733	0.89858216	-0.23831087	0.57150775	-0.9125581	-1.2836303	1.4635074	1.6414943	-0.073156916	0.65356845	-1.5745269	0.64283764	0.89600134	-0.18769939	0.5771022	-0.48729172	1.8324606	0.3178441
-0.8982911	0.88928956	-0.1106394	1.0325876	-0.28139	-0.6309233	0.71744525	0.2295707	-0.7063982	-1.374388	1.0889928	0.25316003	1.420543	0.12562689	-2.496404	0.39213452	0.42381075	1.2413025	0.32241127	-0.21946917	2.1835072	1.1719648	1.7986631	0.26200256	-0.055797182	0.06455729	0.14201914	-0.27374375	-0.7520097	-1.2174674	-1.8657763	1.1351893	-1.728462	0.22983487	1.0219498	1.2830721	-3.107509	0.29501507	0.7523141	0.65522826	-2.6143124	0.20121923	-1.4094392	-0.8460395	-1.8144094	0.26446512	1.6162845	-1.8264817	-0.045647107	-1.4964478
-1.4655915	1.1945089	-0.19501327	1.1761332	-0.546532	-0.7708701	0.8679051	-0.12762743	-0.8147863	-1.2046272	1.3683447	-0.11507509	1.7784648	0.18450694	-2.530463	0.357514	0.6119804	1.0060533	0.2832897	-0.26262143	2.451862	1.073417	1.2825831	0.06348152	-0.07018811	-0.0675298	0.13750806	-0.28675038	-0.9521304	-1.178704	-2.3723147	1.1950147	-1.7222964	0.26040152	0.7751811	1.686023	-3.299423	-0.15959935	0.6445855	0.6520033	-2.4314826	-0.09873974	-1.3933283	-0.8095607	-1.995744	0.023782024	1.8874472	-1.8126451	-0.30985633	-1.4929404
-1.4310688	1.364859	-0.18186013	1.4213327	-0.53997153	-0.7752474	1.3261951	-0.09215505	-0.9452233	-1.1341231	1.6323204	0.12338771	2.3317232	-0.13332038	-2.504353	0.548219	0.4449982	0.6543693	0.28566855	-0.31281507	2.4030075	0.9213612	1.0970353	-0.27102688	-0.5062246	-0.14569193	0.28817323	-0.325888	-0.84202564	-1.2255728	-2.3308365	1.2342963	-1.6940072	0.6691607	0.6902836	1.650278	-3.6230597	-0.29588336	0.86744857	0.40627813	-2.3716147	-0.16656692	-1.4017688	-0.42729086	-2.1190672	0.024187732	1.7350768	-1.7910978	0.013306437	-1.6500074
-1.4310688	1.364859	-0.18186013	1.4213327	-0.53997153	-0.7752474	1.3261951	-0.09215505	-0.9452233	-1.1341231	1.6323204	0.12338771	2.3317232	-0.13332038	-2.504353	0.548219	0.4449982	0.6543693	0.28566855	-0.31281507	2.4030075	0.9213612	1.0970353	-0.27102688	-0.5062246	-0.14569193	0.28817323	-0.325888	-0.84202564	-1.2255728	-2.3308365	1.2342963	-1.6940072	0.6691607	0.6902836	1.650278	-3.6230597	-0.29588336	0.86744857	0.40627813	-2.3716147	-0.16656692	-1.4017688	-0.42729086	-2.1190672	0.024187732	1.7350768	-1.7910978	0.013306437	-1.6500074
-0.3865382	0.7406962	-0.9242421	0.06679825	-0.09858997	-0.6259308	0.7936221	-0.22596946	0.40135306	0.1930017	0.2373302	0.5819039	-0.072965704	-0.35264242	-0.11622164	-0.4686981	-2.029944	-0.04287956	-0.8077308	0.29359984	0.24270523	0.5128914	-1.3083583	-1.1917518	-0.08635374	-0.12112775	0.60878825	1.1481299	0.8254984	1.0341252	0.6510615	0.714315	0.20658341	0.5514535	-0.0748959	0.41851312	0.10883488	0.08398754	0.28524527	-2.0115902	0.09289915	0.80996084	-1.4993342	-1.2158306	-1.4917381	0.15524548	-0.19028342	0.02285568	0.7528969	1.3749342
-0.042580776	0.2512526	-0.2869473	-0.3164491	-0.51103926	-0.16066349	1.0825902	-0.14985387	-0.25757653	0.2751627	0.22586726	-1.0483859	-0.8551964	-0.4772637	-0.24329957	1.1020557	0.41801533	0.74028176	0.023131242	-0.055080567	0.5465726	0.76613045	0.06255515	0.45712516	-0.04848983	0.069995016	-0.0069611096	0.750692	0.59084725	0.18896998	1.8163445	-0.26173207	-0.3585561	-0.20576829	0.15382072	-0.63212466	-0.45429772	-0.22064105	0.59229445	-0.549271	-0.31996506	-0.30231428	-1.4768635	-0.94846004	-0.029307516	0.21994846	-0.77804637	-0.69105315	0.6382882	0.5471444
-0.022675652	0.27691016	-0.29919475	-0.26201275	-0.4756968	-0.07834962	1.1162179	-0.14422625	-0.22507383	0.327664	0.21712297	-0.9772649	-0.8621648	-0.5190215	-0.20564838	1.0574527	0.39293894	0.728018	0.022542965	0.008617386	0.46592796	0.74177486	0.0426126	0.43921158	-0.0014635624	0.045445267	0.025642704	0.7034481	0.6265388	0.25515398	1.8432155	-0.27433288	-0.3348217	-0.16787274	0.23372081	-0.6458813	-0.46867046	-0.2479098	0.6126564	-0.5562808	-0.3626467	-0.27255917	-1.4758722	-0.94248873	-0.0004901316	0.3266477	-0.8229001	-0.63901126	0.6718412	0.6009492
-0.10393677	0.039184347	-0.23855954	-0.41061234	-0.45259967	0.11354388	1.0854821	-0.01392939	-0.18883881	0.25744766	0.36659873	-0.8715703	-0.8223998	-0.2804511	-0.013407032	1.3630903	0.3273759	0.75562537	0.048057538	-0.099906474	0.32257992	0.84802353	0.39230677	0.50300705	-0.1439485	-0.028886322	-0.03922894	0.83455366	0.60286105	-0.14056525	1.8372287	-0.29819432	-0.5001929	-0.39934167	0.0425382	-0.92092514	-0.55169994	-0.031044187	0.91171676	-0.21793851	-0.04847384	-0.46095148	-1.484577	-1.0981656	0.45603663	0.07856813	-0.6437265	-0.93580216	0.73673356	0.41531217
-0.22369201	-0.06872212	-0.2866609	-0.34395123	-0.2956034	0.27871636	1.0511104	-0.14960338	-0.13356777	0.40791503	0.37878376	-0.7905823	-0.92864907	-0.22581106	-0.12957984	1.4258386	0.35040706	0.939779	0.06476994	-0.18019134	0.019257365	0.673361	0.8141233	0.41380015	-0.12582888	-0.2387753	-0.0107097225	0.6985586	0.4587931	-0.119106025	1.413013	-0.32817873	-0.54257256	-0.29603043	-0.15459442	-1.020429	-0.7088893	-0.077766895	1.3602151	0.0028768117	-0.0043414966	-0.365352	-1.5036812	-0.9077691	0.70739824	0.06282521	-0.4920683	-1.2516403	0.7705667	0.31393957
0.2158551	-0.059685834	-1.0677907	0.57563716	1.014437	0.27717423	-0.33378664	-0.34869346	0.24440631	0.52527577	-0.27804077	-0.13561912	-0.1104997	-0.06801565	-0.4577512	0.8696603	0.13522235	0.67074734	-0.11120822	-0.20557077	-0.56598943	-0.014889604	0.7106334	-0.07767071	-0.42356572	-0.67935336	-0.01843113	0.18427622	-0.16638057	0.14761767	-0.22894336	-0.20422432	0.29126626	0.34322932	-1.0805397	-0.24020152	-0.8992706	-0.5814073	1.7749615	0.4378693	-0.8155244	0.3728451	-1.5245725	-0.2712875	0.74054873	0.26749003	0.75567776	-1.3965511	0.1756	-0.4629775
-0.10393677	0.039184347	-0.23855954	-0.41061234	-0.45259967	0.11354388	1.0854821	-0.01392939	-0.18883881	0.25744766	0.36659873	-0.8715703	-0.8223998	-0.2804511	-0.013407032	1.3630903	0.3273759	0.75562537	0.048057538	-0.099906474	0.32257992	0.84802353	0.39230677	0.50300705	-0.1439485	-0.028886322	-0.03922894	0.83455366	0.60286105	-0.14056525	1.8372287	-0.29819432	-0.5001929	-0.39934167	0.0425382	-0.92092514	-0.55169994	-0.031044187	0.91171676	-0.21793851	-0.04847384	-0.46095148	-1.484577	-1.0981656	0.45603663	0.07856813	-0.6437265	-0.93580216	0.73673356	0.41531217
-0.112456664	0.65659106	-0.9639098	0.8323276	0.61654854	-0.5251268	0.5804685	-0.4638955	-0.79096454	-0.68185484	0.45595568	0.27426296	0.9152145	0.053301953	-1.5360444	0.60348755	0.29041502	1.1706046	0.52291286	-0.5930937	0.20217122	-0.083926424	0.3529595	-0.58541983	0.43263954	-0.44278383	-0.093418784	0.48244208	-1.2266713	-0.5897064	-1.210042	0.7004201	-1.3540832	-0.056404475	-0.09973421	0.56579953	-1.5578895	-0.68936867	1.4908347	-0.23727988	-0.58676577	0.20558631	-1.5957066	-0.7140125	-0.5633702	0.72967386	1.1627758	-0.751667	-0.39961633	0.24188688
-1.2692456	0.9507307	-0.46547544	0.5627882	-0.1443736	-1.2855992	0.25336882	0.30805388	-1.4126527	-1.4883066	-0.3139587	0.8698314	0.14573364	-0.087859385	-2.2280328	1.1666477	-0.2714394	1.2726612	-0.21890022	-0.84504515	1.4626406	1.1018078	2.019978	-0.09877997	-0.49573937	-0.63313645	-0.10861334	0.64345056	-0.32023904	-1.6109712	-2.023624	2.12704	-2.0391827	-0.2660615	1.156548	1.2319665	-1.8095423	0.22264697	1.2334194	0.86251926	-1.2461754	0.20624763	-1.5243443	-0.99371856	-1.0335693	0.54033613	2.3366628	-0.6653094	-0.78350115	-0.78258127
-0.24241549	0.9848421	-1.3868895	0.29199976	0.5964685	-1.1354502	0.24729775	-0.5845057	-0.9202542	-0.44549766	-0.3201619	0.2966396	-0.002002055	1.0482553	-1.1322589	0.3107987	-0.2779888	0.7837828	0.09071498	-1.252888	0.026011528	0.74814504	1.6852381	-1.096355	-5.44652e-05	-0.7340245	-0.7407715	0.29052195	-0.95111054	-1.0573832	-2.538424	1.5580732	-2.1211874	-0.56233114	0.1725327	0.47034377	-1.1206771	-0.21871175	1.707733	-0.2424275	-0.34271735	0.23717842	-1.6785115	0.20259902	-0.8816333	0.21215677	1.3672577	-0.8343997	0.4362452	-0.30943576
-1.2584082	0.37794966	-0.56259334	1.1544958	0.6422891	-1.7509502	0.228958	-0.117631376	-1.4349873	-1.1306856	-0.21258315	0.4242016	0.5608152	0.01905434	-2.4794729	0.60858965	-0.07420085	1.3465265	0.11187385	-1.0003786	0.5334095	0.4387159	1.3828307	-0.27696773	-0.50330323	-0.7369706	-0.588976	1.0536098	-0.61133116	-1.0002748	-2.7693584	1.5926231	-1.974802	-0.06979961	0.29738435	1.2624905	-1.8461548	0.42682794	1.2338238	0.024322744	-1.0007716	0.62081957	-1.6164489	-0.29619467	-1.1743631	0.8368591	2.0771997	-0.70555425	-0.47663224	-0.4137406
0.109644495	0.5318238	-1.1199	0.8373629	0.39647257	-0.30386582	0.6110321	-0.3173609	-0.47653806	-0.5969869	0.26380453	0.29538614	1.029722	0.032335836	-1.1771113	0.62430024	0.11827813	0.86562055	0.5052834	-0.6307463	0.20469007	-0.04987552	0.04500342	-0.6533114	0.51617056	-0.28847	-0.06989429	0.29000384	-1.1773049	-0.31188744	-0.92148274	0.68798435	-1.1006455	-0.26188472	-0.36539587	0.32706434	-1.1357929	-0.74234873	1.4550427	-0.24243973	-0.6439853	0.3152335	-1.5926734	-0.36896557	-0.4793649	0.5483551	0.8603434	-0.6649515	-0.15335311	0.4473542
-0.112456664	0.65659106	-0.9639098	0.8323276	0.61654854	-0.5251268	0.5804685	-0.4638955	-0.79096454	-0.68185484	0.45595568	0.27426296	0.9152145	0.053301953	-1.5360444	0.60348755	0.29041502	1.1706046	0.52291286	-0.5930937	0.20217122	-0.083926424	0.3529595	-0.58541983	0.43263954	-0.44278383	-0.093418784	0.48244208	-1.2266713	-0.5897064	-1.210042	0.7004201	-1.3540832	-0.056404475	-0.09973421	0.56579953	-1.5578895	-0.68936867	1.4908347	-0.23727988	-0.58676577	0.20558631	-1.5957066	-0.7140125	-0.5633702	0.72967386	1.1627758	-0.751667	-0.39961633	0.24188688
-0.9446824	0.18942522	-0.71113086	1.0218415	0.69864744	-1.5468411	0.26916403	-0.41712525	-1.2549176	-1.0892179	-0.32610533	0.46446857	0.64582694	0.31478527	-2.2422488	0.38883895	-0.06846595	1.266011	0.28741968	-1.007762	0.047161724	0.2604304	1.2372028	-0.4137548	-0.13915586	-0.662942	-0.8292929	0.79923314	-0.6608763	-0.95336133	-2.5469093	1.4458967	-1.7041066	-0.18024077	-0.052053824	1.1085008	-1.6729922	0.10682142	1.4587867	-0.23264635	-0.58162415	0.49980503	-1.6701096	-0.14810163	-0.7531779	0.77054274	1.7155231	-0.75489193	-0.31754372	-0.37179843
-1.344481	0.39770907	-0.42651284	1.2219493	0.49748003	-1.7584635	0.1670277	0.01218648	-1.4506725	-1.0431411	-0.3308151	0.4294622	0.40260175	0.022434544	-2.443431	0.7160934	-0.06672363	1.3357013	0.0021646551	-0.9331964	0.5782888	0.5322186	1.4630927	-0.34241408	-0.6171452	-0.759966	-0.5000047	0.99541336	-0.6092785	-0.897956	-2.779439	1.5961406	-2.098237	-0.06349537	0.3948644	1.320744	-1.8595635	0.30933022	1.279309	0.017108148	-1.089298	0.6231496	-1.5730034	-0.4308353	-1.1455126	0.9718029	2.0352793	-0.8042013	-0.5748909	-0.44847143
-0.9446824	0.18942522	-0.71113086	1.0218415	0.69864744	-1.5468411	0.26916403	-0.41712525	-1.2549176	-1.0892179	-0.32610533	0.46446857	0.64582694	0.31478527	-2.2422488	0.38883895	-0.06846595	1.266011	0.28741968	-1.007762	0.047161724	0.2604304	1.2372028	-0.4137548	-0.13915586	-0.662942	-0.8292929	0.79923314	-0.6608763	-0.95336133	-2.5469093	1.4458967	-1.7041066	-0.18024077	-0.052053824	1.1085008	-1.6729922	0.10682142	1.4587867	-0.23264635	-0.58162415	0.49980503	-1.6701096	-0.14810163	-0.7531779	0.77054274	1.7155231	-0.75489193	-0.31754372	-0.37179843
-0.112456664	0.65659106	-0.9639098	0.8323276	0.61654854	-0.5251268	0.5804685	-0.4638955	-0.79096454	-0.68185484	0.45595568	0.27426296	0.9152145	0.053301953	-1.5360444	0.60348755	0.29041502	1.1706046	0.52291286	-0.5930937	0.20217122	-0.083926424	0.3529595	-0.58541983	0.43263954	-0.44278383	-0.093418784	0.48244208	-1.2266713	-0.5897064	-1.210042	0.7004201	-1.3540832	-0.056404475	-0.09973421	0.56579953	-1.5578895	-0.68936867	1.4908347	-0.23727988	-0.58676577	0.20558631	-1.5957066	-0.7140125	-0.5633702	0.72967386	1.1627758	-0.751667	-0.39961633	0.24188688
-0.112456664	0.65659106	-0.9639098	0.8323276	0.61654854	-0.5251268	0.5804685	-0.4638955	-0.79096454	-0.68185484	0.45595568	0.27426296	0.9152145	0.053301953	-1.5360444	0.60348755	0.29041502	1.1706046	0.52291286	-0.5930937	0.20217122	-0.083926424	0.3529595	-0.58541983	0.43263954	-0.44278383	-0.093418784	0.48244208	-1.2266713	-0.5897064	-1.210042	0.7004201	-1.3540832	-0.056404475	-0.09973421	0.56579953	-1.5578895	-0.68936867	1.4908347	-0.23727988	-0.58676577	0.20558631	-1.5957066	-0.7140125	-0.5633702	0.72967386	1.1627758	-0.751667	-0.39961633	0.24188688
-0.24241549	0.9848421	-1.3868895	0.29199976	0.5964685	-1.1354502	0.24729775	-0.5845057	-0.9202542	-0.44549766	-0.3201619	0.2966396	-0.002002055	1.0482553	-1.1322589	0.3107987	-0.2779888	0.7837828	0.09071498	-1.252888	0.026011528	0.74814504	1.6852381	-1.096355	-5.44652e-05	-0.7340245	-0.7407715	0.29052195	-0.95111054	-1.0573832	-2.538424	1.5580732	-2.1211874	-0.56233114	0.1725327	0.47034377	-1.1206771	-0.21871175	1.707733	-0.2424275	-0.34271735	0.23717842	-1.6785115	0.20259902	-0.8816333	0.21215677	1.3672577	-0.8343997	0.4362452	-0.30943576
-0.112456664	0.65659106	-0.9639098	0.8323276	0.61654854	-0.5251268	0.5804685	-0.4638955	-0.79096454	-0.68185484	0.45595568	0.27426296	0.9152145	0.053301953	-1.5360444	0.60348755	0.29041502	1.1706046	0.52291286	-0.5930937	0.20217122	-0.083926424	0.3529595	-0.58541983	0.43263954	-0.44278383	-0.093418784	0.48244208	-1.2266713	-0.5897064	-1.210042	0.7004201	-1.3540832	-0.056404475	-0.09973421	0.56579953	-1.5578895	-0.68936867	1.4908347	-0.23727988	-0.58676577	0.20558631	-1.5957066	-0.7140125	-0.5633702	0.72967386	1.1627758	-0.751667	-0.39961633	0.24188688
-1.2692456	0.9507307	-0.46547544	0.5627882	-0.1443736	-1.2855992	0.25336882	0.30805388	-1.4126527	-1.4883066	-0.3139587	0.8698314	0.14573364	-0.087859385	-2.2280328	1.1666477	-0.2714394	1.2726612	-0.21890022	-0.84504515	1.4626406	1.1018078	2.019978	-0.09877997	-0.49573937	-0.63313645	-0.10861334	0.64345056	-0.32023904	-1.6109712	-2.023624	2.12704	-2.0391827	-0.2660615	1.156548	1.2319665	-1.8095423	0.22264697	1.2334194	0.86251926	-1.2461754	0.20624763	-1.5243443	-0.99371856	-1.0335693	0.54033613	2.3366628	-0.6653094	-0.78350115	-0.78258127
-0.24241549	0.9848421	-1.3868895	0.29199976	0.5964685	-1.1354502	0.24729775	-0.5845057	-0.9202542	-0.44549766	-0.3201619	0.2966396	-0.002002055	1.0482553	-1.1322589	0.3107987	-0.2779888	0.7837828	0.09071498	-1.252888	0.026011528	0.74814504	1.6852381	-1.096355	-5.44652e-05	-0.7340245	-0.7407715	0.29052195	-0.95111054	-1.0573832	-2.538424	1.5580732	-2.1211874	-0.56233114	0.1725327	0.47034377	-1.1206771	-0.21871175	1.707733	-0.2424275	-0.34271735	0.23717842	-1.6785115	0.20259902	-0.8816333	0.21215677	1.3672577	-0.8343997	0.4362452	-0.30943576
-0.9446824	0.18942522	-0.71113086	1.0218415	0.69864744	-1.5468411	0.26916403	-0.41712525	-1.2549176	-1.0892179	-0.32610533	0.46446857	0.64582694	0.31478527	-2.2422488	0.38883895	-0.06846595	1.266011	0.28741968	-1.007762	0.047161724	0.2604304	1.2372028	-0.4137548	-0.13915586	-0.662942	-0.8292929	0.79923314	-0.6608763	-0.95336133	-2.5469093	1.4458967	-1.7041066	-0.18024077	-0.052053824	1.1085008	-1.6729922	0.10682142	1.4587867	-0.23264635	-0.58162415	0.49980503	-1.6701096	-0.14810163	-0.7531779	0.77054274	1.7155231	-0.75489193	-0.31754372	-0.37179843
-0.9446824	0.18942522	-0.71113086	1.0218415	0.69864744	-1.5468411	0.26916403	-0.41712525	-1.2549176	-1.0892179	-0.32610533	0.46446857	0.64582694	0.31478527	-2.2422488	0.38883895	-0.06846595	1.266011	0.28741968	-1.007762	0.047161724	0.2604304	1.2372028	-0.4137548	-0.13915586	-0.662942	-0.8292929	0.79923314	-0.6608763	-0.95336133	-2.5469093	1.4458967	-1.7041066	-0.18024077	-0.052053824	1.1085008	-1.6729922	0.10682142	1.4587867	-0.23264635	-0.58162415	0.49980503	-1.6701096	-0.14810163	-0.7531779	0.77054274	1.7155231	-0.75489193	-0.31754372	-0.37179843
-0.9446824	0.18942522	-0.71113086	1.0218415	0.69864744	-1.5468411	0.26916403	-0.41712525	-1.2549176	-1.0892179	-0.32610533	0.46446857	0.64582694	0.31478527	-2.2422488	0.38883895	-0.06846595	1.266011	0.28741968	-1.007762	0.047161724	0.2604304	1.2372028	-0.4137548	-0.13915586	-0.662942	-0.8292929	0.79923314	-0.6608763	-0.95336133	-2.5469093	1.4458967	-1.7041066	-0.18024077	-0.052053824	1.1085008	-1.6729922	0.10682142	1.4587867	-0.23264635	-0.58162415	0.49980503	-1.6701096	-0.14810163	-0.7531779	0.77054274	1.7155231	-0.75489193	-0.31754372	-0.37179843
-1.2692456	0.9507307	-0.46547544	0.5627882	-0.1443736	-1.2855992	0.25336882	0.30805388	-1.4126527	-1.4883066	-0.3139587	0.8698314	0.14573364	-0.087859385	-2.2280328	1.1666477	-0.2714394	1.2726612	-0.21890022	-0.84504515	1.4626406	1.1018078	2.019978	-0.09877997	-0.49573937	-0.63313645	-0.10861334	0.64345056	-0.32023904	-1.6109712	-2.023624	2.12704	-2.0391827	-0.2660615	1.156548	1.2319665	-1.8095423	0.22264697	1.2334194	0.86251926	-1.2461754	0.20624763	-1.5243443	-0.99371856	-1.0335693	0.54033613	2.3366628	-0.6653094	-0.78350115	-0.78258127
-1.2692456	0.9507307	-0.46547544	0.5627882	-0.1443736	-1.2855992	0.25336882	0.30805388	-1.4126527	-1.4883066	-0.3139587	0.8698314	0.14573364	-0.087859385	-2.2280328	1.1666477	-0.2714394	1.2726612	-0.21890022	-0.84504515	1.4626406	1.1018078	2.019978	-0.09877997	-0.49573937	-0.63313645	-0.10861334	0.64345056	-0.32023904	-1.6109712	-2.023624	2.12704	-2.0391827	-0.2660615	1.156548	1.2319665	-1.8095423	0.22264697	1.2334194	0.86251926	-1.2461754	0.20624763	-1.5243443	-0.99371856	-1.0335693	0.54033613	2.3366628	-0.6653094	-0.78350115	-0.78258127
-1.0116252	0.53108704	-0.2633794	0.96794325	0.563792	-1.3776034	0.17462774	0.052577123	-1.6060858	-0.57262015	0.67633474	0.19593765	0.7990788	-0.13313392	-2.3999863	0.518654	0.548093	1.5204883	0.36309624	-0.69200176	1.2037967	0.24159946	1.0456886	0.2707217	-0.20209186	-1.104516	0.294489	1.1776843	-0.8499653	-1.2739983	-2.068835	1.053632	-2.0875213	0.56599945	0.48137152	1.960675	-2.336541	0.48381594	0.687568	0.1864196	-1.540027	0.20223166	-1.5669101	-1.2522143	-1.2027487	0.3044533	2.249241	-0.79918	-0.49524018	-0.5460145
-0.8238843	0.78961617	-0.5775794	0.8064456	0.51045275	-0.9967654	0.60210913	-0.5244452	-1.1072426	-0.74775	0.93079054	0.42978975	1.0102336	0.008900946	-1.9612402	0.48268196	0.2872746	1.0483464	0.520963	-0.70065385	0.40280208	0.07867569	0.4528077	-0.37307078	-0.06707074	-0.76275665	0.2278425	0.8435387	-1.1727686	-1.2177192	-1.6688861	0.94475776	-1.8851291	0.0309841	0.48688886	1.088582	-2.0837724	-0.35370082	1.4826422	-0.100112066	-0.56535137	0.3536576	-1.6267803	-0.72546995	-0.9333517	0.6983361	1.1996508	-0.4790062	-0.08621785	-0.25452903
-1.411921	0.8616052	-0.24275713	1.2146255	0.10496199	-1.6188499	0.24851975	0.23464528	-1.467405	-1.147216	-0.5270345	0.68185264	0.37012666	-0.1496019	-2.6815817	1.272908	-0.26562017	1.0866034	-0.12423299	-0.887376	1.1783277	1.0354486	1.5802335	-0.4678313	-1.0090262	-0.7785556	-0.14555469	0.659957	-0.3078821	-1.3465289	-2.486362	1.963068	-2.1991005	-0.23103042	0.937744	1.4288747	-2.1037962	0.36522385	1.4592081	0.3179157	-1.2245303	0.2666414	-1.4802964	-0.97208023	-1.1100603	0.80620843	2.0051649	-1.2361867	-0.54026777	-0.76115215
-0.9329528	0.15112405	-0.28182122	1.1874101	0.370295	-1.2682811	0.18065591	-0.43527606	-0.8937634	-0.8967503	-0.695072	0.6241492	0.3791461	0.22241016	-2.484261	0.7470927	0.36721617	1.1460817	-0.0686057	-0.8835881	-0.45768556	0.20911369	1.5760447	-0.34135967	-0.044430505	-0.46344087	-0.7422215	0.7270139	-0.41328505	-1.1472697	-2.734565	1.4999514	-1.8902724	-0.020982422	-0.23168607	1.2095612	-1.6199497	-0.11674906	0.91525495	0.05442758	-1.1478405	0.55354387	-1.5986735	-0.15359686	-1.4428102	1.2137151	1.9689806	-0.79373515	-0.58679396	-0.59236443
-1.7050971	1.2592691	-0.42969328	1.1833541	0.06439976	-1.4312552	0.22444323	0.19767801	-1.5874639	-1.2950206	-0.27172875	0.87334234	0.5550157	-0.20831962	-2.8015106	1.128793	-0.22197175	0.68963164	-0.1567659	-0.7599455	1.2026553	1.2471511	1.7864364	-0.30468646	-1.0500095	-0.5640322	-0.1764613	0.72246915	-0.21978328	-1.410366	-2.2884176	2.3506699	-2.3064473	-0.39328876	0.97045314	1.526478	-1.9512001	0.43013224	1.3007864	0.8065152	-1.5799326	-0.0270055	-1.4804913	-0.80220395	-1.5202394	0.57880324	2.2316859	-0.80173606	-0.8566901	-0.70601815
-1.1235403	1.42811	-1.090113	0.74265873	0.51663995	-1.4177618	0.19850895	-0.04844782	-1.7563446	-1.0244824	-0.013349669	0.67662585	0.44329798	0.062373094	-2.5124147	0.95485896	-0.5158753	1.1558433	-0.29688287	-1.1352189	0.856524	1.1813275	2.17615	-0.59443665	-0.64742607	-0.7851524	-0.2345182	0.5056845	-0.08234611	-1.6619695	-2.3913138	1.7767776	-2.1029038	0.07093699	0.7871006	1.1554921	-1.4973067	-0.09115197	1.352123	0.5855094	-0.629869	0.25294113	-1.569062	-0.49400273	-1.5428473	0.4307659	2.2860522	-1.2296823	-0.19724701	-1.1066644
-1.7050971	1.2592691	-0.42969328	1.1833541	0.06439976	-1.4312552	0.22444323	0.19767801	-1.5874639	-1.2950206	-0.27172875	0.87334234	0.5550157	-0.20831962	-2.8015106	1.128793	-0.22197175	0.68963164	-0.1567659	-0.7599455	1.2026553	1.2471511	1.7864364	-0.30468646	-1.0500095	-0.5640322	-0.1764613	0.72246915	-0.21978328	-1.410366	-2.2884176	2.3506699	-2.3064473	-0.39328876	0.97045314	1.526478	-1.9512001	0.43013224	1.3007864	0.8065152	-1.5799326	-0.0270055	-1.4804913	-0.80220395	-1.5202394	0.57880324	2.2316859	-0.80173606	-0.8566901	-0.70601815
-1.2402053	1.6535813	-1.034647	0.9013685	0.513413	-1.4440931	0.18377654	-0.27267537	-1.8833652	-0.73878336	0.061779253	0.73613185	0.56575227	0.2940937	-2.4161234	0.9345932	-0.49058735	0.90904206	-0.19243228	-1.2818916	0.9487455	1.1192424	2.0941203	-0.650242	-0.9858617	-0.7566457	-0.310799	0.14582016	-0.31964755	-1.5299865	-2.3582246	2.2121098	-2.213379	-0.2893691	0.7850194	1.2768185	-1.5531449	-0.085331544	1.3382136	0.37659305	-0.6431101	-0.062375296	-1.5989839	-0.24165857	-1.5890352	0.15742667	2.2036715	-1.0564775	-0.19132628	-1.0267172
-1.2402053	1.6535813	-1.034647	0.9013685	0.513413	-1.4440931	0.18377654	-0.27267537	-1.8833652	-0.73878336	0.061779253	0.73613185	0.56575227	0.2940937	-2.4161234	0.9345932	-0.49058735	0.90904206	-0.19243228	-1.2818916	0.9487455	1.1192424	2.0941203	-0.650242	-0.9858617	-0.7566457	-0.310799	0.14582016	-0.31964755	-1.5299865	-2.3582246	2.2121098	-2.213379	-0.2893691	0.7850194	1.2768185	-1.5531449	-0.085331544	1.3382136	0.37659305	-0.6431101	-0.062375296	-1.5989839	-0.24165857	-1.5890352	0.15742667	2.2036715	-1.0564775	-0.19132628	-1.0267172
-1.7050971	1.2592691	-0.42969328	1.1833541	0.06439976	-1.4312552	0.22444323	0.19767801	-1.5874639	-1.2950206	-0.27172875	0.87334234	0.5550157	-0.20831962	-2.8015106	1.128793	-0.22197175	0.68963164	-0.1567659	-0.7599455	1.2026553	1.2471511	1.7864364	-0.30468646	-1.0500095	-0.5640322	-0.1764613	0.72246915	-0.21978328	-1.410366	-2.2884176	2.3506699	-2.3064473	-0.39328876	0.97045314	1.526478	-1.9512001	0.43013224	1.3007864	0.8065152	-1.5799326	-0.0270055	-1.4804913	-0.80220395	-1.5202394	0.57880324	2.2316859	-0.80173606	-0.8566901	-0.70601815
-0.6377663	0.9571776	-0.110635065	0.42688915	-0.06564083	-0.313258	0.30494258	0.06413788	-1.0215129	-0.68309987	0.28733858	0.51252973	0.29114616	0.114636816	-1.4407477	1.2447613	0.06278455	1.3924007	0.17166017	-0.35067686	0.44498932	-0.06878703	1.0915412	-0.35698792	-0.08508214	-1.625844	0.70479333	-0.639705	-0.7309359	-0.89090353	-2.0922298	0.83446133	-1.8749925	-0.098392814	0.3044122	1.0039387	-0.7409886	-0.06086894	1.0981352	-0.966091	-1.5270697	0.21706668	-1.5987011	-0.7663851	-1.1366466	0.9053506	1.1167237	-1.4132327	-0.5576303	-0.30166107
-0.6377663	0.9571776	-0.110635065	0.42688915	-0.06564083	-0.313258	0.30494258	0.06413788	-1.0215129	-0.68309987	0.28733858	0.51252973	0.29114616	0.114636816	-1.4407477	1.2447613	0.06278455	1.3924007	0.17166017	-0.35067686	0.44498932	-0.06878703	1.0915412	-0.35698792	-0.08508214	-1.625844	0.70479333	-0.639705	-0.7309359	-0.89090353	-2.0922298	0.83446133	-1.8749925	-0.098392814	0.3044122	1.0039387	-0.7409886	-0.06086894	1.0981352	-0.966091	-1.5270697	0.21706668	-1.5987011	-0.7663851	-1.1366466	0.9053506	1.1167237	-1.4132327	-0.5576303	-0.30166107
-0.6377663	0.9571776	-0.110635065	0.42688915	-0.06564083	-0.313258	0.30494258	0.06413788	-1.0215129	-0.68309987	0.28733858	0.51252973	0.29114616	0.114636816	-1.4407477	1.2447613	0.06278455	1.3924007	0.17166017	-0.35067686	0.44498932	-0.06878703	1.0915412	-0.35698792	-0.08508214	-1.625844	0.70479333	-0.639705	-0.7309359	-0.89090353	-2.0922298	0.83446133	-1.8749925	-0.098392814	0.3044122	1.0039387	-0.7409886	-0.06086894	1.0981352	-0.966091	-1.5270697	0.21706668	-1.5987011	-0.7663851	-1.1366466	0.9053506	1.1167237	-1.4132327	-0.5576303	-0.30166107
-0.8236373	1.1720668	-0.022523696	0.12601204	-0.2899706	-0.5373868	0.28530252	0.86799556	-1.0404782	-0.6817325	0.36947653	0.98663837	0.3798455	-0.4547288	-1.070223	1.1482222	-0.28815535	1.2971538	0.04660615	-0.65593064	0.17136467	-0.05009829	0.70661825	-0.15348499	-0.0819313	-1.6548243	0.5833308	0.20243137	-0.3961045	-1.4732621	-2.1963925	0.852999	-1.8917049	0.7716971	0.9143461	1.1396148	-1.6990092	1.2098871	0.79183406	-0.38968748	-1.7732148	0.378315	-1.5866467	-1.1556215	-0.8027964	0.9226845	1.6425707	-0.9644537	-0.701205	-0.36879137
-0.736168	0.9174654	-0.0028131271	0.27483627	-0.2556476	-0.30136278	0.27085337	0.8400616	-1.3113521	-0.6725054	0.22205721	1.0365788	0.641175	-0.3109856	-1.3483958	1.1704614	-0.10720575	1.2625226	0.5096991	-0.062246643	-0.16664079	-0.03981935	0.34240228	-0.33676955	0.11480783	-1.508417	0.7381406	-0.12288092	-0.41716486	-1.2199749	-1.9208455	0.70665294	-1.9622724	0.7057464	1.2000103	1.4188849	-2.0509088	0.63445836	0.84609926	-0.6499989	-2.1453955	0.011350014	-1.5910627	-1.359232	-1.1659517	1.1156787	0.9401618	-0.8683504	-0.52070755	-0.25817695
-0.736168	0.9174654	-0.0028131271	0.27483627	-0.2556476	-0.30136278	0.27085337	0.8400616	-1.3113521	-0.6725054	0.22205721	1.0365788	0.641175	-0.3109856	-1.3483958	1.1704614	-0.10720575	1.2625226	0.5096991	-0.062246643	-0.16664079	-0.03981935	0.34240228	-0.33676955	0.11480783	-1.508417	0.7381406	-0.12288092	-0.41716486	-1.2199749	-1.9208455	0.70665294	-1.9622724	0.7057464	1.2000103	1.4188849	-2.0509088	0.63445836	0.84609926	-0.6499989	-2.1453955	0.011350014	-1.5910627	-1.359232	-1.1659517	1.1156787	0.9401618	-0.8683504	-0.52070755	-0.25817695
-0.09906462	0.5701399	-2.156248	0.14142336	-0.52553314	-0.4466747	1.0042715	-0.64915085	0.13625361	-0.74213773	-0.001965236	0.3179275	0.647847	-0.4814432	-1.1189466	0.9301724	-0.07765498	0.92600316	1.507463	-0.29319915	1.0190606	0.4560094	-0.9458046	-0.4863545	0.928673	-0.19214252	0.46328387	0.29685724	-0.7241649	0.4124513	0.15980314	0.98025745	-0.9189245	-0.40931764	-0.09862153	-0.72240216	-0.9342091	-1.0071797	0.4302734	-0.7938032	-0.36739117	0.19104904	-1.5508513	0.18876098	-0.2626546	0.9652237	-0.91780233	0.10036274	0.040693272	0.6662238
-1.2309436	1.6222634	-1.4888864	0.6447939	-0.17191426	-1.1373711	0.48416412	-0.9438802	-0.2599068	-1.1299825	-0.20682268	0.8669241	-0.6121447	-0.22582015	-2.0912728	0.9080993	-0.16174348	1.2396888	1.6571949	-0.078685135	0.5444112	0.5393328	-0.053426538	0.067123376	-0.5049849	-0.99445707	0.4411254	0.13202547	-1.2054697	-0.11019892	-1.3984287	1.9863342	-1.2454259	-0.10323498	0.93409216	0.307561	-1.4636567	-0.17226881	0.78694135	-1.0839928	-0.9277987	0.13062634	-1.7083368	0.47022402	-0.47551283	1.2845458	-0.4784511	-0.3151527	-0.0944919	0.28072095
-0.09906462	0.5701399	-2.156248	0.14142336	-0.52553314	-0.4466747	1.0042715	-0.64915085	0.13625361	-0.74213773	-0.001965236	0.3179275	0.647847	-0.4814432	-1.1189466	0.9301724	-0.07765498	0.92600316	1.507463	-0.29319915	1.0190606	0.4560094	-0.9458046	-0.4863545	0.928673	-0.19214252	0.46328387	0.29685724	-0.7241649	0.4124513	0.15980314	0.98025745	-0.9189245	-0.40931764	-0.09862153	-0.72240216	-0.9342091	-1.0071797	0.4302734	-0.7938032	-0.36739117	0.19104904	-1.5508513	0.18876098	-0.2626546	0.9652237	-0.91780233	0.10036274	0.040693272	0.6662238
0.6669568	-0.65258527	-2.0082211	-0.32350272	-0.33637288	-0.74966353	0.50259256	0.22698288	0.91804534	-0.86133206	0.19705512	0.36527532	0.020355811	-0.87513286	-1.4201401	0.38650218	-0.466693	0.10487385	0.26618284	0.58799535	0.23583661	0.0021512995	-0.85408545	-0.094444245	1.0920987	0.50990117	0.22894895	0.68342	0.7243859	0.91509104	0.2985456	0.7824426	-0.9404632	-0.56525505	0.37276638	-1.3536879	0.01676449	-0.99388826	0.5039761	-1.3062077	-1.031269	0.5605098	-1.3891218	0.36495352	-0.17156318	0.5250421	-1.0334892	0.8417719	0.9935445	0.3599996
0.66226757	-0.5590167	-1.9565915	-0.30353278	-0.3349369	-0.73607564	0.5316855	0.2467899	0.88597864	-0.81132156	0.19033544	0.3570345	0.03266512	-0.87843263	-1.393668	0.39572197	-0.46351677	0.13479418	0.24264269	0.54695547	0.30993107	0.0126710795	-0.83934116	-0.100470446	1.057452	0.5091041	0.23408903	0.67229915	0.69084126	0.90493363	0.3285579	0.77559006	-0.9235443	-0.5714134	0.32553858	-1.2794504	-0.040386382	-0.9833287	0.51010746	-1.2584782	-1.061649	0.5579275	-1.3776792	0.38324642	-0.1873396	0.5063139	-1.04415	0.8093491	0.92327696	0.39972252
0.5677923	-0.2820132	-1.9798553	-0.06380525	-0.38079622	-0.85039294	0.53246844	0.1977134	0.9584708	-0.6018324	0.3061178	0.29125762	0.022347346	-0.9064861	-1.3537924	0.5117771	-0.49984756	0.22281483	0.22515664	0.6478226	0.4258441	0.29261163	-0.9060439	0.022493483	1.1099416	0.430112	0.33653212	0.6553124	0.6797005	0.94448954	0.39427558	0.6738695	-0.7735939	-0.59219843	0.33042958	-1.2786665	0.012615193	-0.962511	0.42227724	-1.0933572	-0.951065	0.5261764	-1.3604674	0.37531775	-0.14593966	0.4032637	-1.1014436	0.767761	0.75455517	0.39354867
-0.3235081	1.444539	-0.8347976	0.16142493	-0.3068526	-1.2386799	0.7585937	0.033096004	-1.0802065	0.014056429	0.21471228	0.6104101	0.16688493	-0.6383117	-1.7799159	1.4365057	-0.15314676	1.5402944	0.76783127	-0.14811264	0.746817	0.59164065	-0.45903236	-0.20049623	-0.60288996	-1.3060507	0.70056576	-0.18268396	-0.49800545	-0.31088066	-1.1590663	1.6684422	-1.4580212	-0.056559168	1.2937238	0.9042712	-0.9453795	0.66461766	0.6543067	-0.6907243	-1.3977584	0.6235601	-1.670521	-0.913094	-0.75919354	1.0971162	0.59232306	-0.23364015	-0.20291328	-0.074051864
1.5439922	0.2820563	-1.0369146	0.8062421	-2.161886	0.67773575	0.9940909	-0.17423904	-0.13454375	0.11505801	0.6088083	-0.22557649	0.4304026	-0.6162448	-0.13165574	1.2080626	0.55907065	0.878294	1.2681884	0.38525295	1.6826534	1.9273825	1.1411709	-0.25447184	-0.14117524	1.2045779	0.63207215	-0.027991349	0.12029418	-0.18646696	-0.03966249	1.5921212	-1.1329125	0.22541177	0.7579479	-0.2612084	-1.6281993	-1.1082004	1.3299009	-1.5325749	-0.8531183	1.3083956	-1.4019109	0.6171434	0.76543885	0.944209	0.01614427	1.2951659	1.7624679	-1.9412932
1.4816821	0.5285759	-0.46863732	0.88503927	-2.12423	0.9326322	0.96361595	0.24021232	0.08047012	0.2140391	0.79758626	0.18129256	0.28164145	-0.89924055	-0.30329385	2.0648887	0.46427453	0.43552426	1.015463	0.2703364	1.3501573	1.7116886	1.4171706	-0.13652436	-0.58621335	1.0270244	0.9730663	-0.25477394	0.4074152	-0.20072411	0.008377027	1.2540241	-0.7551268	-0.024392478	0.76081514	-0.5934913	-1.9623535	-0.9623088	1.1986613	-1.5334489	-1.0174015	1.609229	-1.4045583	0.41892114	0.39767545	0.99642867	-0.61532074	1.0516032	2.174279	-2.2405376
0.29586303	0.09272229	-1.2334298	-0.83539927	-1.4553382	1.3224305	2.1560605	0.71099854	2.3302083	-0.54881823	-0.36756617	-0.33973038	1.4719808	-1.3080171	-0.4561117	0.8082816	0.52709615	-0.7270375	2.244214	0.5824102	-0.40043458	-1.663121	-0.8050622	-0.21556358	0.07999991	1.1828164	-1.1641688	-0.5597073	-1.5729157	0.6797506	0.12811309	0.8189491	0.57541794	-0.84713525	0.73645544	0.09659288	-0.03333862	-0.244344	0.8154869	0.18320909	0.3784818	-0.24549377	-1.6440243	1.3486573	0.4387601	1.1126913	0.32178378	-0.8639922	1.2547696	0.4118272
0.46842897	0.51182175	-1.2614607	-0.08423535	-1.381724	0.6861545	1.2049654	0.9966472	1.6594821	-0.5747972	-0.23131381	-0.49975088	2.08312	-0.88540584	-0.92645437	0.94191796	0.07201321	-0.5537223	1.6500489	0.44891697	-0.23514423	-0.5520863	-1.2344263	-0.54916394	0.3389202	0.5709865	-0.33644485	-0.48547977	-1.274967	0.5170945	-0.38049367	0.9863389	0.117221214	-0.6541455	0.4606089	0.22598718	-0.16237222	-0.8981385	0.5524029	-0.09406297	0.16828825	-0.081052296	-1.6229839	0.6167133	0.16106345	0.6342905	-0.03899232	-0.9181099	0.97403455	0.5767267
0.22778226	0.22116955	-1.2522123	-0.678478	-1.4725844	1.1946748	2.0347848	0.7471516	2.0779889	-0.41623765	-0.22037731	-0.30721417	1.6522753	-1.2805334	-0.57194054	0.8456823	0.2753433	-0.8648446	2.1260111	0.6790832	-0.63812125	-1.4270022	-0.8413687	-0.47828215	0.039114106	0.9787156	-0.94626796	-0.73166865	-1.4019064	0.6199614	-0.06186329	0.8734113	0.49040902	-0.75853676	0.7153187	0.08443492	-0.053063042	-0.4724154	0.80578053	0.05421076	0.31483942	-0.32258883	-1.6634665	1.2275484	0.15404777	1.0776778	0.04819006	-1.0443339	1.5025376	0.25028276
-0.9052185	1.1668895	-0.8134062	1.1262054	0.21200359	-1.5797223	-0.020374274	0.36589697	-1.5661838	-0.16906695	0.54500175	-0.018387834	0.0875799	-0.85378754	-1.8048242	0.6822799	-0.16802053	1.4927609	0.28756985	-0.67414594	1.5492553	0.4981457	0.37907234	-0.3575627	-1.27912	-1.6304872	1.1556445	0.42288607	0.5942233	-1.7341506	-1.4032166	1.7032504	-1.3295795	0.66432	1.2055535	1.4335266	-1.7402711	0.86763334	1.2910596	0.12904975	-1.0068885	1.0351721	-1.5853283	-1.2563041	-0.6532433	0.3515743	1.4076732	-0.37337366	-0.20425344	-0.2995271
-0.88171023	1.1729958	-0.9111467	1.1093379	0.29143983	-1.6073786	-0.035640292	0.28997904	-1.5707337	-0.19944437	0.5568433	-0.010415378	0.18583122	-0.867436	-1.8412831	0.6105282	-0.17413038	1.4324158	0.28748077	-0.66573626	1.5548737	0.51738626	0.3944795	-0.3690286	-1.2959383	-1.5456417	1.1594291	0.48123544	0.61039823	-1.7324109	-1.4406632	1.7154057	-1.3666788	0.62945354	1.1753794	1.4257697	-1.754711	0.8848149	1.2667358	0.11724934	-0.99418926	1.0330553	-1.5849425	-1.2260133	-0.7059158	0.37099722	1.4275758	-0.36022663	-0.22910577	-0.2465339
-0.9652913	1.2227496	-0.8541175	1.118856	0.12903255	-1.5824229	-0.02448569	0.35412526	-1.5183548	-0.20462893	0.5295163	-0.0038415329	0.14768963	-0.8770427	-1.8560926	0.718139	-0.15519471	1.5005136	0.33134848	-0.6940919	1.6607571	0.5262239	0.38394105	-0.4011165	-1.3268293	-1.596086	1.2271518	0.56539863	0.7000124	-1.6993011	-1.4467129	1.8214076	-1.3367745	0.6190269	1.2573278	1.407907	-1.7395676	0.9845669	1.1714233	0.11553067	-1.0965774	1.0068529	-1.5675892	-1.2576901	-0.63649654	0.32242116	1.5152334	-0.43040034	-0.24078675	-0.28440106
-1.0003638	1.155198	-0.70050734	0.92755663	0.10082783	-1.4656402	-0.012961146	0.22085288	-1.3791379	-0.47335184	0.33301905	0.016778948	0.091342434	-0.9756168	-2.0094488	0.7660238	-0.22050542	1.6841328	0.28151175	-0.6508363	1.3978674	0.5791998	0.7929314	-0.39089	-1.1647503	-1.5680518	1.147593	0.11475603	0.5471121	-1.7414491	-1.7617242	1.7340128	-1.4868444	0.4016041	1.2750894	1.1800445	-1.9247673	0.66728705	1.638763	-0.036950912	-0.81181043	0.9501468	-1.5930291	-1.1557829	-0.8894178	0.22018081	1.522444	-0.4369534	0.031742077	-0.44087946
-0.9052185	1.1668895	-0.8134062	1.1262054	0.21200359	-1.5797223	-0.020374274	0.36589697	-1.5661838	-0.16906695	0.54500175	-0.018387834	0.0875799	-0.85378754	-1.8048242	0.6822799	-0.16802053	1.4927609	0.28756985	-0.67414594	1.5492553	0.4981457	0.37907234	-0.3575627	-1.27912	-1.6304872	1.1556445	0.42288607	0.5942233	-1.7341506	-1.4032166	1.7032504	-1.3295795	0.66432	1.2055535	1.4335266	-1.7402711	0.86763334	1.2910596	0.12904975	-1.0068885	1.0351721	-1.5853283	-1.2563041	-0.6532433	0.3515743	1.4076732	-0.37337366	-0.20425344	-0.2995271
-0.9082813	1.1166852	-0.73826194	1.0857743	0.23250148	-1.638928	0.017733064	0.31123972	-1.6928588	-0.16600175	0.5294894	-0.056115966	0.13850644	-0.82221013	-1.7201964	0.65730065	-0.12276549	1.430144	0.22278447	-0.73731863	1.5176172	0.5371507	0.39902815	-0.28567228	-1.3451936	-1.6302584	1.2497877	0.5342472	0.6311121	-1.6824882	-1.361227	1.7025156	-1.2236801	0.77853703	1.1235099	1.4428333	-1.776426	0.9198187	1.1937507	0.17759676	-0.9717138	1.1017059	-1.5800716	-1.2581239	-0.5997002	0.45199904	1.4417813	-0.31207696	-0.23089474	-0.30277726
-0.87268364	1.1725849	-0.76829755	1.1411194	0.25988844	-1.6475515	0.0203891	0.27755165	-1.717181	-0.18537554	0.5380818	-0.023333276	0.17476483	-0.85521835	-1.8174447	0.5606327	-0.13132805	1.3509318	0.2833657	-0.73839855	1.5740676	0.55666876	0.36597905	-0.24314728	-1.3703974	-1.5604832	1.3268787	0.6099786	0.6163738	-1.6258478	-1.4181584	1.7617648	-1.1894361	0.743616	1.0360942	1.4772351	-1.7861128	0.93630934	1.1575174	0.11691911	-0.9636764	1.0937994	-1.5834943	-1.1860424	-0.6079436	0.47009537	1.4361469	-0.26146933	-0.19897255	-0.2585955
1.040163	0.59099144	-1.3161446	0.6890217	0.6873759	-1.2937301	0.5609129	1.0568801	-0.1310759	0.29405665	0.29702404	-0.014964184	-0.47034764	-0.7370228	0.16374236	-0.33779785	-0.56250113	0.47947976	0.1124918	0.6083646	0.13623874	0.54992473	0.5785639	-0.94021195	-0.10504666	0.7716686	-0.2732547	1.2083615	0.30936167	0.5393042	-0.0982344	0.047483135	-0.8165522	-0.61790717	-0.55034304	-0.97567433	-0.73786616	-0.25284636	1.0402068	-0.32200912	-0.5560335	-0.53898436	-1.4344366	-0.14637667	-0.33398953	0.48869562	0.94839257	-0.5816266	0.8183495	1.2062751
0.9998587	0.60366106	-1.4006412	0.6545044	0.7298959	-1.188431	0.6149289	1.0234618	-0.19149858	0.2731856	0.30624157	-0.0015890248	-0.35110363	-0.7391569	0.12534533	-0.22404347	-0.38904193	0.4423945	0.048872452	0.50193185	0.21563984	0.53586185	0.41343367	-1.0021782	-0.14571577	0.6805076	-0.28028244	1.179428	0.2104347	0.5444162	-0.019894842	0.062678665	-0.781099	-0.63533694	-0.45848483	-0.9549743	-0.6564439	-0.25901923	1.0706145	-0.27201682	-0.55991423	-0.5316037	-1.4423769	-0.1614969	-0.32708716	0.53795177	0.90000254	-0.66848415	0.8220208	1.2647647
0.36576787	0.33342516	-2.1080852	-1.2855438	-0.8923074	1.81997	1.795434	0.025133483	2.3344433	-0.5292155	-0.33577582	0.3616678	0.8066743	-1.3268017	-0.5983353	1.3910853	-0.45232376	-0.71426547	3.171464	0.56673443	0.032352455	-1.6142894	-1.5268307	-0.37511995	0.10565873	2.5738409	-2.4599054	-0.16722643	-1.0359107	1.0941284	-0.3541606	1.3182731	0.7097392	-1.2239227	1.1901249	-0.44047374	-0.49340832	0.40497854	1.201406	-0.5395651	1.0569333	-0.7033433	-1.4944384	1.6352488	1.0051192	1.5467887	0.4994154	-0.43534756	1.3325615	0.46520302
0.578043	-0.2891816	-0.7913528	-1.7433082	-1.5042531	1.6869736	1.7679216	-0.15921591	2.5981164	-0.6832628	-0.41852713	0.65122163	0.4440298	-1.2206348	-0.6963984	1.215863	-0.84212583	-0.13567013	2.536805	0.48703706	0.13395777	-1.9518961	-0.8478571	-0.40768895	-0.2746422	1.614151	-1.7168206	-0.26598397	0.029558707	1.6721075	0.115355864	1.5197752	-1.1663505	-0.30914348	0.9952042	-1.0204111	-0.21427748	0.61017215	1.5334257	-0.19052114	0.9565383	-0.9274784	-1.5748432	2.065515	0.289492	1.1626413	0.26797244	0.10041996	1.5295929	0.35189942
0.53150344	0.43970785	-1.8468193	-1.2254579	-0.71458113	2.063845	1.9217262	0.26765084	2.5593274	-0.551836	-0.19581468	0.29186156	1.1284425	-1.4431291	-0.61529917	1.3291514	-0.40588087	-1.0962092	3.048477	0.6755278	-0.2063166	-1.8427234	-1.5223782	-0.45604187	-0.054159828	2.747799	-2.52321	0.0893014	-1.0404543	0.89969206	-0.5068481	1.2590337	0.79623276	-1.1487736	1.4159039	-0.6781638	-0.6242978	0.37994725	1.2105094	-0.495437	1.2380035	-0.6069772	-1.4619856	1.7537453	1.0661482	1.438867	0.5583296	-0.59755313	1.2372867	0.5833911
0.42766416	0.34396306	-1.8370484	-0.7357339	-1.1513861	1.665799	1.5667462	0.24632023	2.1673675	-0.6345776	-0.2269199	0.1389169	1.4075774	-1.2982019	-0.8125123	1.1626456	-0.46573523	-0.9857941	3.0965466	0.8294371	-0.67396635	-1.280979	-1.8065583	-0.6026643	0.08863376	2.3115816	-2.0295658	-0.29723775	-0.82292145	1.0088791	-0.48068866	1.2773755	0.84176475	-0.8871768	1.0778726	-0.18095054	-0.34294474	0.18244392	1.0773195	-0.5810583	0.842425	-0.75946754	-1.5259306	1.3069227	0.7843138	1.4975716	0.3683447	-0.8295575	1.3930187	0.32695496
-0.29877818	-0.37854636	0.1252565	0.26506087	-1.0442415	-0.4569617	0.54189837	2.1199412	-1.1041485	-0.019120071	1.2542692	-0.089180425	0.32764015	-0.5403056	-1.2041306	1.8133249	0.47205985	1.0679955	-0.01846329	-0.4723734	0.9756737	0.3754418	2.183956	-0.28905442	-0.86063886	-0.7773175	-0.024632117	0.052803233	-0.29504725	-0.30825216	-0.2173702	1.1472287	-2.0762293	0.8092771	0.73805225	0.7233071	-2.2410104	1.0080178	0.7065572	0.47433227	-2.1357062	0.35187802	-1.442979	-1.7086192	0.22815037	0.7437686	1.827144	-0.81851727	-0.5076009	-0.6945078
-0.38356608	-1.1428772	0.45005274	0.3227736	-1.2218031	0.0027567134	0.675367	1.9345858	-0.81965744	-0.31051657	0.17478192	-0.047703873	0.33778673	-0.6499161	-0.5945415	2.4064264	0.51613086	1.5971866	-0.52299094	-0.632767	0.5761878	0.6552576	2.5674431	-0.09108126	-0.46392828	-0.31005022	-0.82621175	0.20757112	-0.2621363	-0.21121716	-0.23913835	1.247672	-2.1546512	0.9001082	0.6340825	0.18872453	-2.6136727	0.7292039	1.038144	0.9057409	-1.6069592	0.41627228	-1.4667407	-1.7968427	0.17094311	0.79858094	1.1682965	-0.8377345	-0.2766052	-0.7892141
-0.6176938	-0.13510124	0.07756747	0.71071976	-0.55209255	-0.5635775	0.101351246	1.3982418	-0.23107709	-0.41852653	0.02034963	0.35440212	-0.67798126	-0.13829185	-0.77234244	0.99726546	0.018396938	1.3606371	-0.06628533	-0.6414274	-1.0854225	-0.30973545	1.2539107	-0.4071979	-0.28149837	-1.7836901	-0.39434975	0.60042703	-0.35015526	-0.920406	-1.7833571	1.6794399	-1.1909679	0.16677272	0.63518804	0.8929145	-1.831539	-0.21371713	1.3815192	-0.57108086	-1.4320922	-0.5977635	-1.621029	-0.77220106	-0.17514491	0.9373242	0.8396636	-0.62292945	-0.03628219	-0.42134795
-1.2218106	1.0201049	-1.2296345	0.8797171	-0.0027041396	-1.671314	0.3557342	0.5104078	-0.37975508	-1.3783888	-0.18283206	-0.29680526	0.33654448	-0.9202829	-2.2927673	0.74313056	-0.08266274	0.6522651	0.06988857	-1.2572906	1.7910813	1.3183411	-0.56110543	-0.14723983	-0.22290984	-0.9339074	1.3488418	0.541919	-0.5625263	-1.9749486	-0.68475485	2.8377311	-1.7038805	0.50341636	1.3607315	1.0733044	-2.4764686	-0.25739044	1.1157007	-0.8940362	0.10498389	0.8811709	-1.4914392	-0.4703762	-0.2453303	1.2631959	0.07230453	-0.061917357	0.2610611	-0.53827494
-1.7933762	1.4990802	-1.3107178	0.6530566	-0.13901947	-2.0116193	0.6258602	-0.022324847	-0.9610489	-1.2609926	0.07359681	0.023416648	0.4047992	-0.62643814	-2.9017215	0.6395285	-0.009278929	0.7034382	0.3095601	-1.0932299	2.4408882	1.4804602	-0.19705877	-0.13812625	-0.13759036	-0.94857526	1.614581	0.2510862	-0.92301744	-2.1938677	-1.2320381	2.7344675	-2.0742817	0.14775318	1.391397	1.0578675	-3.16596	-0.34412566	1.4195825	-0.8318251	-0.13142395	0.7108302	-1.4813073	-0.52758515	-0.37547132	1.1715201	0.049938645	-0.361242	0.18375763	-0.8529391
-1.5842367	1.4712398	-1.1965667	0.6929065	0.063612916	-2.0347795	0.6082773	-0.041409556	-0.83772224	-1.2339394	0.018111931	-0.03408992	0.35401928	-0.636395	-2.657884	0.5607247	-0.060034204	0.68598515	0.1588574	-1.2260089	2.4399166	1.4185203	-0.24544127	-0.0017906507	-0.102303915	-0.977431	1.65386	0.43975326	-0.83401966	-2.1310768	-0.9679084	2.832386	-1.9593184	0.3392796	1.4276638	1.0537081	-3.0638547	-0.35781598	1.4906517	-0.965594	0.064782314	0.9550745	-1.4516088	-0.59538287	-0.27086484	1.1678066	0.13447908	-0.16569608	0.1572675	-0.6899528
-0.86621404	1.3795463	0.048897997	0.28503826	-0.6175494	-1.2346765	0.79889184	-0.14176421	-0.4160329	0.2057491	0.76591176	0.98444253	-0.45872754	-0.16099362	-0.9917562	1.389186	-0.2702507	1.3826386	0.77194124	-0.026495438	0.27941337	0.17589125	0.46151093	0.28133014	-0.6057919	-1.8119885	0.31832665	0.0056497864	0.2674614	-0.5572408	-0.85558057	2.1883757	-1.053489	0.25003964	1.8088744	0.72726166	-1.435922	0.79216033	0.86585736	-0.4797001	-1.5443243	-0.062236704	-1.7122654	-0.8859809	-0.8093616	0.70827353	0.6912129	0.076264605	-0.2696457	-0.09806536
0.39248532	-0.8917556	-0.29662648	-0.4844536	0.6686092	0.16610125	0.71719795	-0.15363279	0.34761927	0.11646271	1.1008494	0.13427494	-1.3119686	-0.0068931016	-0.59306586	0.6522704	0.22776315	0.83183396	0.46946043	0.2642511	0.9300985	-0.1364016	1.1818666	0.871167	-0.29330897	0.10962307	0.45165417	0.7669836	-0.024768028	-0.3719234	0.6783036	0.39028445	-0.5400935	-0.10168061	-0.4194604	-1.2544364	-1.1318595	-0.29342306	2.9285505	-0.40734357	-0.59464914	0.37151802	-1.5204082	0.026375758	0.70007557	0.18026602	-0.49540195	-0.4403264	1.1236097	-0.5846018
0.765738	0.79478216	-1.8539659	0.81449753	0.4467324	0.53161776	0.007744725	0.84583443	-0.2837665	-0.10491353	0.13390385	-0.2742853	-0.17728071	-0.47038168	0.09688447	0.9732363	0.05321316	0.26508978	-0.044864193	0.06679911	0.65484065	0.52734506	-0.7771888	-1.1173424	-0.23769593	-0.06930185	0.25675267	0.7395055	0.29462636	0.5781651	0.24211043	0.1967578	-0.83404404	-0.6567797	-0.3318837	-0.82360536	-0.32561344	-0.99100274	0.4754305	0.02207231	-0.8115135	-0.15503734	-1.3153538	-0.624779	-0.18849672	1.1872237	-0.1171112	-1.0297333	0.55533564	0.8919371
0.7276225	0.7895103	-1.8671904	0.8109052	0.4663979	0.5441088	0.03609487	0.8130545	-0.23364955	-0.12031507	0.11329305	-0.29356286	-0.16762666	-0.4678981	0.1257309	0.9698419	0.035927694	0.2662409	-0.06010207	0.042052716	0.6686139	0.58225626	-0.7971487	-1.1024965	-0.24725865	-0.07243358	0.21491541	0.7620668	0.25852096	0.61157763	0.2274496	0.15444416	-0.8774365	-0.6464697	-0.37242568	-0.85618365	-0.3469866	-0.97227395	0.5123054	0.054310627	-0.8020882	-0.13604443	-1.3149546	-0.6410106	-0.17974035	1.21685	-0.087556995	-1.0041406	0.5871934	0.8976434
-0.19852112	0.8813797	-1.4306885	1.4189602	-0.14223829	-0.33678165	1.0733541	0.37906313	-0.03702999	-0.16351809	0.90640897	0.1570551	-1.1463162	-0.24119969	-1.1591889	1.3814489	0.1916099	1.069684	0.41570437	-0.6204177	1.7831998	1.4647412	0.19323462	-0.68878794	-1.2750072	-0.2027829	0.49785528	0.31000704	-0.9041531	0.50271803	-0.2607052	0.23844515	-0.3939937	0.8393627	0.04665031	0.17437904	-1.1678724	-1.0315412	1.580062	0.29887757	-1.2967248	1.1432518	-1.6328206	-1.5005043	-0.04473746	1.3877555	1.0601201	-1.3253798	0.7066772	0.5278449
0.44600874	-1.4247726	-1.9286468	-0.08301036	0.34846753	1.6416428	0.17533033	1.1325165	0.20533744	-0.088030994	1.0355104	-0.23280464	-0.26135236	-0.34832188	-0.86830753	1.2604412	-0.48795038	0.41545972	-0.036202304	0.18141781	0.41858226	0.51038706	0.4110748	-0.7334559	0.47548714	0.21178292	0.5292202	-0.053271726	-0.74468684	0.8827486	0.35029376	1.4693428	-0.45524013	0.74544597	-0.9539592	-0.73374397	-1.2323331	-0.6122797	1.196873	0.37221837	-2.0921993	0.047821518	-1.5162648	-0.07567601	0.44107077	0.48896936	-0.0412967	-1.2208595	1.2890854	0.28264484
-0.64703757	-1.225462	-2.1255813	2.687235	-0.26714304	0.3808912	-0.23998772	1.3724841	0.12780552	-0.38562304	1.4969432	-0.017045345	-1.2032315	-0.8782446	-0.95150304	0.012269435	0.33925152	0.80528635	0.46577787	-0.72075427	1.4882064	1.0462059	0.1005695	-0.23479086	-1.0728527	-0.7419291	1.0983349	2.0919335	-0.90637994	-0.64470583	-0.48694086	-0.027738698	0.47828242	1.7656946	0.40686342	-0.19592568	-0.93069154	0.1743976	2.45057	0.82527614	-3.02339	1.1606935	-1.4214946	-0.908227	0.47461635	1.9603847	1.6515701	-0.7949408	-0.3190181	0.12325407
0.3766123	-1.8989835	-2.5542827	-0.063793056	-0.37733534	1.2679057	-0.24806422	0.884066	0.8757169	-0.73868644	1.048297	1.0609462	-0.3488512	-0.7537664	0.025381256	2.094719	0.11148146	1.2481188	0.6561459	-0.030233547	-0.39228895	-0.43659288	1.0930117	-0.8348268	0.17823021	0.2223402	-0.43066353	-0.54025906	-1.0791324	0.7594577	-0.052380167	1.504129	0.59633946	0.31203556	-1.3138254	-0.56007504	-1.3018918	-0.62552214	2.621494	0.33480474	-0.5978379	-0.37359053	-1.6436934	-0.682725	0.18175966	0.24288806	0.43015355	-0.55311793	2.2702322	0.022344356
-0.3229505	-1.8601524	-2.883775	2.3463755	0.04782288	0.44094482	-0.084012285	1.9116464	0.8038182	-0.4544873	1.026743	-0.3232072	-2.4801118	0.0198449	-0.5897771	0.80740404	-0.73450965	1.4584811	-0.4977176	0.059098683	1.5929455	0.45289657	0.056731664	-0.2854413	-1.1525246	-1.7171899	0.9069697	0.9336342	-1.7429321	-0.84535944	-0.5866764	0.75506693	-0.30273747	0.9725494	1.028044	0.5499971	-0.26686788	0.028853979	0.99615157	1.5916412	-2.2666347	0.64499694	-1.4629985	-0.25053227	-0.5141692	1.579976	2.8063095	-0.812747	1.1382481	0.017445063
-0.81421405	1.5265716	-1.019483	1.3792762	-0.60122806	-0.9149548	0.5480426	-0.72762716	-1.333592	-0.09631221	-0.56039155	1.0062369	-0.2134734	0.08392125	-1.9487638	-0.41336077	0.584854	1.4358498	0.13604993	-1.4864308	3.2325873	0.9751699	-0.22036256	-0.5119806	-0.6227306	-0.76989245	0.5741949	0.7304371	-0.30737677	-0.98371655	-1.3119249	1.196811	-1.8264828	1.0007168	0.76548654	1.66951	-1.8792939	0.10658382	0.5781493	0.12836002	-0.58991885	1.6430616	-1.43448	-2.5170808	-1.0517071	0.92952114	1.7367433	-1.3035696	-0.2843394	0.13167766
-1.1092161	1.8122596	-0.85740286	1.782243	-0.70026565	-1.1797671	-0.05671486	-0.78406817	-2.2085054	-0.107096	0.4678118	0.4818592	0.10486754	0.03636376	-2.7299578	-0.24924551	-0.15576075	0.80801183	0.39138523	-1.5047364	2.4012892	1.3625306	1.1538664	-1.1866778	-1.3049537	-0.32417282	-0.03829353	-0.21222174	-1.1277667	-1.1695142	-2.23184	0.896073	-1.6861573	0.33161512	1.4487064	1.7612771	-3.0266438	-0.3463539	0.9980482	0.5737208	-1.2846116	0.5070212	-1.6042389	-1.3237835	-1.0193799	0.47910884	0.53720826	-1.4587448	-0.15707463	-0.8365336
-0.61908317	1.7680675	-1.0305961	2.231444	-0.5140415	-1.5127853	0.45973605	-1.1687403	-1.5262728	-0.5477939	-0.119960204	0.84748954	0.2546187	0.158655	-2.5693858	-0.93142736	0.13037296	0.81308943	0.82666093	-1.2771499	3.0849862	1.6672744	0.8538529	-1.0708994	-1.9866965	-0.61400336	0.6824399	0.79281306	-0.6577566	-0.61493915	-1.318661	1.1256013	-1.3374667	0.5553551	0.6661293	1.1320703	-2.6885903	0.30741784	0.3522217	0.6301008	-0.7682742	1.2750252	-1.4777347	-1.9453777	-1.116422	0.33313468	1.50187	-1.533667	0.3563262	-0.7373337
-0.61908317	1.7680675	-1.0305961	2.231444	-0.5140415	-1.5127853	0.45973605	-1.1687403	-1.5262728	-0.5477939	-0.119960204	0.84748954	0.2546187	0.158655	-2.5693858	-0.93142736	0.13037296	0.81308943	0.82666093	-1.2771499	3.0849862	1.6672744	0.8538529	-1.0708994	-1.9866965	-0.61400336	0.6824399	0.79281306	-0.6577566	-0.61493915	-1.318661	1.1256013	-1.3374667	0.5553551	0.6661293	1.1320703	-2.6885903	0.30741784	0.3522217	0.6301008	-0.7682742	1.2750252	-1.4777347	-1.9453777	-1.116422	0.33313468	1.50187	-1.533667	0.3563262	-0.7373337
0.22985256	-1.3143923	-1.080089	0.078331955	0.46638286	1.2819906	0.57715154	0.31991935	0.48010254	-0.3310666	0.7636059	0.4287919	-0.22343938	-0.09723195	-0.03320895	1.1306057	-0.08795606	0.6803423	0.086080365	0.6485761	0.29405844	0.015342959	1.1267186	-0.4334739	0.4104623	-0.39683864	0.49084938	0.03598142	-0.2980892	0.44148195	0.40992707	1.0486888	-0.49591175	0.65420467	-1.320031	-0.6708128	-0.39446133	-0.52872795	0.96462345	0.15946814	-0.9628519	-0.3804758	-1.5055213	-0.31101707	0.2937391	0.83431643	0.119375214	-0.8929671	1.2373947	0.20895709
0.10370013	2.0300395	-1.0576861	1.7757045	-0.44561446	-1.0286402	0.9702309	-0.47914833	-0.5898909	-0.62357783	-0.24808738	0.74233884	0.9261006	0.15112364	-2.848985	-0.36351392	0.30482778	1.3595454	0.8019217	-0.8350978	2.1620224	1.0151762	0.4742782	-0.41619894	-1.0043356	-0.6563533	0.053634424	1.0538853	-1.1265173	-0.65275216	-1.5329918	1.1668978	-1.4681578	0.074898444	1.4137349	1.0110946	-2.5362885	0.7800915	0.49237764	0.69012195	-1.4989889	0.6231821	-1.5282654	-0.85813755	-1.220405	0.23969494	1.8085226	-0.8838155	0.124750555	-0.06396914
0.6800347	1.3219225	-0.02833196	1.839157	-1.5177081	-0.31608224	1.0435236	-0.48741958	-0.6082755	-1.0490819	-0.45006508	0.5455276	0.46529335	0.6946189	-2.7166836	-0.78994304	0.3128696	1.8454684	0.57760984	-0.58828825	1.3497492	1.2411642	1.7285407	-0.48469028	-0.5405866	0.1010571	-0.8268047	0.0024208913	-0.92871207	-1.615842	-1.2992318	1.7758311	-1.9044663	0.2744505	2.0403051	0.6809915	-3.3815458	0.41461363	0.78412175	0.782585	-1.4318267	0.22311403	-1.5302198	-0.7321088	-1.610148	-0.3180746	1.8518142	-0.9927213	0.25189438	-0.1923183
-1.244457	0.43905315	-2.4856062	1.533958	0.09136107	0.105740584	-0.5703031	0.9543826	-0.77551645	-0.46600163	1.2579235	0.06713818	-0.5017432	0.25982863	-0.6712326	0.87647265	0.5949458	1.2298336	-0.3992924	0.045211382	1.0321949	1.2389485	0.9389678	-0.4855981	-0.888346	-0.2266611	0.9211729	1.3627193	-0.7321386	-0.9552422	-0.12369308	0.8986932	-0.8617944	1.0287693	0.5104047	0.9569896	-1.6306716	0.5957348	0.68677354	1.9272927	-1.2353998	1.4457321	-1.5302062	-0.71604383	-1.093647	1.2438129	3.0096376	-1.7197835	-0.35597292	1.3178674
-0.887648	0.537623	-2.157395	1.3382366	-0.018825185	-0.07420308	-0.27839622	1.390632	-0.6881866	-0.48441622	1.0408161	0.77212936	-0.37796962	0.15205443	-0.7094156	0.96466595	0.3305929	1.118163	-0.30887416	0.2734226	0.78913164	0.9664581	1.1196791	-0.86724204	-0.8549411	-0.4039395	1.0335685	1.0202829	-1.0773965	-1.1016917	-0.2515221	0.8056071	-0.7966256	1.4136953	0.4583523	1.0200008	-1.7419671	0.7666659	0.5523088	1.6618717	-1.3541914	0.91260344	-1.5604252	-0.81286496	-1.0264484	1.2153397	2.715241	-1.6882505	0.002675356	0.8176041
-1.0333803	0.3241297	-2.5278049	1.561079	0.017487874	0.0083597535	-0.49174857	1.2328713	-0.741188	-0.37753847	1.2802691	0.41977742	-0.33490047	0.2865024	-0.63058865	1.0402045	0.3204641	1.1651024	-0.3469	0.22160542	0.64631885	0.8658407	0.9051174	-0.740108	-0.9873608	-0.48764563	1.1525172	1.1575545	-0.65859866	-1.2312955	-0.07150772	0.79011226	-0.71338654	1.1508492	0.4499099	1.0051782	-1.5883245	0.47365037	0.7385878	1.6705567	-1.2677886	1.1024644	-1.5133153	-0.6355795	-0.9612122	1.145482	2.8925548	-1.7120622	0.090551816	0.9018547
-1.3167391	0.8049006	-2.1574032	1.4762237	0.1246464	-0.1079453	-0.60432494	1.0438246	-0.5884125	-0.44609633	1.1137495	0.54386383	-0.26092717	-0.35116214	-0.582296	0.81994563	0.2614334	1.1354754	-0.3895192	0.4292598	0.44499213	1.1328187	1.1095225	-0.9445739	-1.2751986	-0.07059892	0.80902636	1.1621165	-0.75308466	-0.8685626	-0.2712354	0.95505375	-0.9719694	1.2227157	0.40807346	1.0001881	-1.6651796	0.6355669	0.7648946	1.6880727	-1.0097198	1.1811769	-1.5976915	-0.6504118	-1.3973901	1.2653747	2.6885421	-1.7259251	0.21483955	1.0385196
0.29595476	-1.3436304	-0.85570365	0.2883937	0.28837627	1.2409004	0.507704	0.12178574	0.59115916	-0.58389974	1.1213483	0.14072879	-0.07123752	-0.33089888	0.16116361	1.0128561	-0.46842083	0.10162115	-0.17131488	0.75576824	0.6925724	0.28241295	0.76697725	-0.81490433	0.59229916	0.1462325	0.38669825	0.11251321	-0.40115166	0.7479766	0.43110955	1.2619617	-0.81595963	1.0206952	-1.4464266	-0.89510584	-0.050831072	-0.1670116	0.49149513	-0.13506275	-1.3814961	-0.30786535	-1.4955585	-0.23563798	0.008777634	1.0260631	0.20528215	-0.8664705	0.94951206	0.5218559
1.2461671	-0.79736495	-0.19874096	0.3713018	0.82692456	0.15798417	0.69020385	0.25702086	-0.15985112	0.35723546	0.34055537	-0.25855154	-0.2612353	0.41729242	-0.3640998	-0.17298287	-0.85049736	0.96710074	0.6726184	-0.5563516	-0.31428146	0.8637149	1.6564056	-0.71531636	0.46853846	0.1751736	-0.35210508	0.020738475	0.35356075	0.5759604	-0.7506989	1.1148765	-1.5410213	0.15345037	-1.1073606	-1.2223954	-0.592746	-0.5694179	1.9063357	0.085691355	-0.6787705	-0.11446159	-1.6695514	0.21664181	0.100334324	-0.11870662	0.8325507	-1.2633561	1.7432861	0.22606671
0.41893822	-1.5295154	-0.29235283	0.3990542	0.1654906	0.7753707	0.7068171	0.29472566	0.2732991	-0.8507373	1.5168914	0.4260495	0.029563092	-0.25845733	0.19150314	0.8416096	-0.48411036	-0.31395125	-0.30153945	0.9917345	0.8284133	0.151221	0.8652808	-0.9664972	0.38364762	-0.32180688	0.19486105	0.45935628	-0.06365047	0.42638206	0.6917668	1.1587172	-1.0456525	1.325918	-1.6536345	-0.9676146	0.06941727	-0.16865486	0.19128674	-0.09072773	-1.5233325	-0.5313757	-1.4590429	-0.13614203	0.16342124	0.82138693	0.304002	-0.70407295	0.9737396	0.1645953
0.47698742	-1.4839572	-0.6836754	0.016197518	0.12946416	1.030441	0.5535886	0.44844815	0.42920715	-0.6300973	1.313754	0.42188516	-0.07007209	-0.21429676	0.3597868	1.1054373	-0.10650998	0.01663019	-0.114161566	1.1552842	0.87103504	0.11790479	0.77157724	-0.5673979	0.42075557	-0.13184147	0.23243967	0.36840913	-0.3262063	0.5347291	0.96017575	1.1927357	-0.95108175	0.7451604	-1.3394817	-0.97363895	-0.0739899	-0.31978324	0.5970742	0.07282612	-1.2322271	-0.48807883	-1.4451809	-0.3268242	0.38733593	0.7573593	0.2167754	-0.6621203	1.1024317	0.28032386
0.25060365	0.9493737	-1.5739205	2.3399525	-0.48548242	-1.0563942	0.9277355	0.49297708	-1.2336748	-0.4789712	0.4309862	1.1706036	-0.7861848	0.93293166	-1.865794	0.521624	0.506565	1.0070449	-0.014824022	-0.26138398	1.840481	1.1433237	0.70739067	0.11723373	-1.2253108	-0.51562405	2.1566918	1.6573738	0.49893284	-1.6662309	0.29334044	1.6374638	0.089609206	0.8854294	-0.1872232	0.957917	-2.3460042	-1.343611	1.3131835	0.88598603	-2.0229292	2.3924	-1.458084	-1.746909	0.45673054	1.1506692	1.0808135	-0.6223098	0.5742271	-1.0764425
1.2543578	-0.33478144	-0.30144733	0.47543278	0.6064171	-0.27920932	0.71893895	0.4207984	-0.051304586	0.53509194	0.56535155	-0.32001165	-0.3897246	-0.37615287	-0.12241304	-0.3131754	-1.0623093	0.7835734	0.2569746	0.10448227	-0.081379965	1.134803	1.1566108	-0.78234476	0.3820801	0.86898416	-0.29808906	0.29929072	0.5660171	0.8992441	0.2557659	1.010808	-1.7664502	0.028542863	-1.1032431	-1.5014766	-0.7919742	-0.39969835	1.1834201	-0.11293011	-0.97050464	-0.64724475	-1.5446882	0.2585884	-0.0725526	-0.10693755	0.5247082	-0.5664046	1.4899182	0.33137235
0.9419282	-1.0099221	0.4482658	-0.22290748	0.7530769	-0.39991003	0.3237851	0.11388841	0.21401751	-0.028867455	1.1707821	0.32484627	-0.26476565	-0.21983595	-0.7326003	-0.48672676	-0.5995505	-0.5175566	0.18689202	0.7181974	0.5875556	-0.43944106	0.1684998	0.4935813	-0.11681083	0.03870511	1.0472932	0.72667617	1.0077797	-0.74581206	1.4537644	0.088211484	-0.20624827	0.36272207	-0.7944129	-1.0227181	-0.8689947	-0.12521902	1.730647	-1.452029	-1.2966629	0.50835645	-1.4583935	0.17539477	-0.4076072	0.38195622	-0.19064058	0.36328003	0.93015784	-0.25817865
0.9419282	-1.0099221	0.4482658	-0.22290748	0.7530769	-0.39991003	0.3237851	0.11388841	0.21401751	-0.028867455	1.1707821	0.32484627	-0.26476565	-0.21983595	-0.7326003	-0.48672676	-0.5995505	-0.5175566	0.18689202	0.7181974	0.5875556	-0.43944106	0.1684998	0.4935813	-0.11681083	0.03870511	1.0472932	0.72667617	1.0077797	-0.74581206	1.4537644	0.088211484	-0.20624827	0.36272207	-0.7944129	-1.0227181	-0.8689947	-0.12521902	1.730647	-1.452029	-1.2966629	0.50835645	-1.4583935	0.17539477	-0.4076072	0.38195622	-0.19064058	0.36328003	0.93015784	-0.25817865
0.9419282	-1.0099221	0.4482658	-0.22290748	0.7530769	-0.39991003	0.3237851	0.11388841	0.21401751	-0.028867455	1.1707821	0.32484627	-0.26476565	-0.21983595	-0.7326003	-0.48672676	-0.5995505	-0.5175566	0.18689202	0.7181974	0.5875556	-0.43944106	0.1684998	0.4935813	-0.11681083	0.03870511	1.0472932	0.72667617	1.0077797	-0.74581206	1.4537644	0.088211484	-0.20624827	0.36272207	-0.7944129	-1.0227181	-0.8689947	-0.12521902	1.730647	-1.452029	-1.2966629	0.50835645	-1.4583935	0.17539477	-0.4076072	0.38195622	-0.19064058	0.36328003	0.93015784	-0.25817865
0.53696287	0.4186406	-1.4833014	0.9687045	0.4092303	0.4408051	0.55250436	-0.110409275	0.26716396	-0.13095093	0.25941458	-0.099181116	0.18340975	-0.4205781	-0.08031446	0.42331427	-0.54102457	0.48792905	-0.37954107	0.15831847	0.05195446	0.03010738	-0.05096842	-0.9161025	0.4634773	0.18132612	0.3451344	0.553322	-0.36806116	0.4317796	0.13981165	0.8488038	-0.85487694	-0.11125454	-0.6315525	-0.45381275	-0.7100563	-1.0797087	1.2862742	-0.2816387	-0.79306114	0.17378864	-1.3961785	-0.044785485	0.15253232	0.41835055	0.24745807	-0.87561697	0.3159463	0.73848724
-0.1651013	1.3963246	-0.57821447	1.1329064	0.711081	-0.29355547	0.98416454	-0.3114304	-1.0042855	-1.1945844	0.32570457	1.1554471	-0.3984503	-0.68696314	-1.7541274	0.023542374	0.23501152	2.672471	0.09050657	-1.4004976	1.04006	0.016343286	0.9355256	-0.37366465	0.06598243	-0.57482517	0.76109296	0.5538037	-1.1681085	-0.24978814	-1.880196	0.12467855	-1.3153743	0.6950061	0.15999292	1.0842695	-2.8785088	0.30731156	0.6948656	0.5437193	-1.4489459	0.9193382	-1.6713282	-0.71488476	-0.78540254	0.3257525	1.4648781	-1.6999459	0.18669133	-0.2140595
-0.1651013	1.3963246	-0.57821447	1.1329064	0.711081	-0.29355547	0.98416454	-0.3114304	-1.0042855	-1.1945844	0.32570457	1.1554471	-0.3984503	-0.68696314	-1.7541274	0.023542374	0.23501152	2.672471	0.09050657	-1.4004976	1.04006	0.016343286	0.9355256	-0.37366465	0.06598243	-0.57482517	0.76109296	0.5538037	-1.1681085	-0.24978814	-1.880196	0.12467855	-1.3153743	0.6950061	0.15999292	1.0842695	-2.8785088	0.30731156	0.6948656	0.5437193	-1.4489459	0.9193382	-1.6713282	-0.71488476	-0.78540254	0.3257525	1.4648781	-1.6999459	0.18669133	-0.2140595
0.5317472	-0.63909453	-0.5368469	1.220856	0.87736326	-0.56821305	-0.052595012	-0.28029045	-0.6199254	-1.509215	-0.039193947	-0.07931549	-0.8605491	-0.4200956	-1.3289692	0.9368596	0.28481552	3.2117052	0.5080896	-1.1885598	-0.52405226	0.42221075	2.321028	0.16948982	0.3878668	-0.6451313	0.23121762	0.55132157	-0.6060262	-1.0781902	-1.3526039	1.1005671	-0.2558936	0.6202549	0.25244203	0.045452688	-1.3744766	0.004921267	0.47843033	1.0620131	1.3224226	0.28259423	-1.6349353	-0.067053735	0.58524776	-0.11057553	2.1850326	-1.6252792	1.2442623	0.17522281
0.6664563	-0.3315739	-1.1487557	1.1390173	0.80951923	-0.18995713	0.25435933	-0.55432636	-0.6325682	-1.3218251	0.3341873	0.66263366	-0.028591087	-0.22501701	-1.1950831	0.09822159	-0.077970356	2.5617948	0.49215004	-1.1704651	-0.5696624	0.43047422	2.0213242	-0.011164947	0.12835212	-0.051042996	0.56891006	0.13408275	-0.656578	-0.46082613	-1.2907927	1.2788222	-0.020374114	0.37834692	-0.54472464	-0.25588602	-1.4083017	-0.25072291	0.2906439	1.0685426	0.8771975	0.66189796	-1.6952573	-0.03359991	0.48264515	0.19640379	2.0166838	-1.449293	0.6973401	0.5885961
0.5879167	0.10732578	-1.4142283	0.7275547	0.5322952	0.5863688	0.38177842	-0.013890508	0.33187073	-0.16221665	0.23747747	-0.12608506	0.111126125	-0.53500277	-0.20843402	0.43337157	-0.48107433	0.5888859	-0.4877514	0.19342117	0.03249847	0.0059913592	0.013181714	-0.8148371	0.7974982	0.22073355	0.22085263	0.46251664	-0.31941754	0.6552667	0.20799214	0.91962785	-0.8575001	0.007941993	-0.6837055	-0.65932214	-0.66862386	-1.279995	1.3374618	-0.22334489	-0.91214895	0.23260912	-1.4350538	0.07938552	0.2612823	0.5965853	0.08577358	-0.9358064	0.40907574	0.6641289
1.2009225	-0.3211121	-0.41854176	0.1970324	0.28669766	0.22650795	0.07414281	-0.051125977	-0.114272945	-0.9898932	0.3366765	0.19560134	-0.23088199	-0.29870522	-0.8670766	1.0329084	0.10914353	1.7851686	-0.4341995	-0.6190696	-0.5697129	-0.2853622	1.0100232	-0.81328005	0.92504585	-0.5805967	0.28733122	0.29840845	-0.24879771	0.006696592	-0.6305354	0.94266576	-1.196275	0.68163383	-0.34455273	-0.32386625	-0.71564436	-0.7131718	1.7776105	-0.06822695	-0.85537696	-0.34296888	-1.5773921	-0.2195524	-0.08934128	0.40619892	0.762057	-1.5931184	1.3028991	-0.30995274
1.3406234	-0.5763579	-0.08861566	0.17026278	0.014133771	-0.07328304	-0.16017017	-0.019844413	-0.19366443	-1.2719991	0.07276786	0.16709214	-0.4812567	-0.31638876	-0.95719445	1.2328221	0.21339092	2.2169101	-0.22545893	-0.6958	-0.67540634	-0.0770085	1.3233972	-0.5765869	0.87869895	-0.7692084	0.09473197	0.5125455	-0.16488267	-0.14616647	-0.68008053	0.8151549	-1.1101657	0.5872323	-0.06531093	-0.09146754	-0.8424948	-0.05705518	1.8357624	0.267463	-0.6943949	-0.35117	-1.7615571	-0.2240241	-0.24882917	-0.04612241	1.18477	-1.5049689	1.42167	-0.30766645
0.52994925	0.45552894	-1.3873622	0.9493582	0.423145	0.4084575	0.5465115	-0.111096956	0.25506422	-0.08213259	0.17980616	-0.062937595	0.17849796	-0.42306808	-0.09232175	0.3361613	-0.52796	0.42908397	-0.44376612	0.08756004	0.22185995	0.077496596	-0.042667657	-0.9159498	0.42191488	0.14908539	0.29306072	0.5774012	-0.37000224	0.47041392	0.2544955	0.8138707	-0.7087928	-0.1747921	-0.64631325	-0.4548239	-0.73896986	-1.0819204	1.2535211	-0.30314982	-0.7662006	0.14706084	-1.3753129	-0.06127337	0.12736176	0.46146357	0.33623984	-0.76109314	0.20410134	0.87483495
0.7811312	0.62232095	-1.3491174	0.76807356	0.24968274	-0.19958197	0.36234614	0.81832296	0.049861513	-0.18966009	0.5378452	0.44462994	0.028513044	-0.36279294	-0.41244507	0.5811328	0.17823823	0.5028216	0.27404764	0.38209492	0.19049475	-0.15083325	0.08064175	-0.7482562	-0.14319268	0.2117982	-0.01786749	0.37141892	-0.29354164	0.22559617	0.41184425	0.14620566	-0.3518949	-0.3253169	-0.740232	-0.16137865	-0.6000505	-1.1710577	1.2147664	0.008334241	-0.7334393	-0.012330268	-1.542254	-0.1178722	0.20921019	0.5335615	0.9617376	-0.8179962	0.37690708	0.66753775
0.5575615	0.57587576	-1.4323952	1.0002918	0.38948864	0.05055715	0.65965354	0.08795676	0.13533399	0.08191922	0.33116108	0.043763876	0.12142405	-0.45369855	0.055149715	0.3751319	-0.25394493	0.435736	-0.3972407	0.10678165	0.6312536	0.19265452	-0.30111146	-0.8927149	0.22199687	0.29045108	0.2361097	0.58708113	-0.23524798	0.64271915	0.36615074	0.5124192	-0.5631443	-0.40949658	-0.5523044	-0.5307038	-0.6498801	-0.9313833	0.97446424	-0.3610341	-0.80671936	-0.067081906	-1.3525165	-0.23523143	-0.20822296	0.63719434	0.28895643	-0.45351666	0.2900936	1.1590649
0.7563641	0.035177883	-1.2507536	0.7792828	0.60521024	0.6558416	0.43157625	-0.043817695	0.37743157	-0.05719986	0.27603227	-0.08489106	-0.062733896	-0.5210727	-0.28342488	0.2720942	-0.4074566	0.5341647	-0.49543425	0.20992832	-0.028908363	-0.05609419	0.40715	-0.88514256	0.80087674	0.21869393	0.1426459	0.47379303	-0.20512892	0.5912265	0.14028436	0.96866846	-0.73720837	0.0885045	-0.7387835	-0.8134437	-0.65720415	-1.1361032	1.4218507	-0.19890673	-1.00915	0.22388573	-1.4492699	0.053573646	0.1770138	0.6629731	0.09411284	-0.9364118	0.46600682	0.6931241
0.50086814	0.47159496	-1.4000356	0.9106442	0.42415586	0.46863878	0.52583987	-0.08837609	0.17092048	-0.08027284	0.1896285	-0.03552068	0.16160223	-0.41641748	-0.1329853	0.35023326	-0.57289946	0.4360525	-0.43726805	0.06775432	0.23914045	0.12609035	-0.05512487	-0.9049873	0.4045206	0.17795327	0.26284492	0.56414086	-0.34329963	0.4437028	0.23156832	0.8174786	-0.7423547	-0.17114632	-0.61509955	-0.40467578	-0.71145374	-1.0688518	1.2372677	-0.32953638	-0.7788426	0.16232017	-1.3832353	-0.06312212	0.1557206	0.43829855	0.283385	-0.77306074	0.2014234	0.8981236
0.13993807	-1.7920626	-1.1717478	-0.6401431	-0.17436646	1.4162657	-0.1480034	1.6420352	1.1463107	-0.24344158	0.8229441	-0.27245674	-1.6353728	-0.66159767	-0.97449684	2.0898175	0.24057265	2.018727	0.07150781	0.042978086	0.26850706	-1.0818418	2.1285276	0.7490672	0.04204197	0.27206892	-0.04186819	-0.0193728	-0.61774045	0.22930752	-0.36743155	1.0192201	0.16348386	0.28410012	-1.0843065	-0.5803374	-1.5492281	0.34541148	1.976396	0.72511727	-0.33516526	-0.24605317	-1.7402583	-0.95333207	0.5967255	0.77805775	0.036651947	-0.35628057	1.682782	-0.50638425
0.11202304	-1.6552743	-1.2342447	-0.62145406	-0.2672566	1.2833114	-0.27253515	1.6347162	1.0215214	-0.19994812	0.87835336	-0.17272656	-1.4911954	-0.72765976	-0.9952258	2.2304704	0.14724275	1.887773	0.18042684	-0.018606227	-0.00872107	-1.0366695	2.2734854	0.640367	-0.17762503	0.28016528	-0.19344974	-0.20702091	-0.44130442	0.35132042	-0.31603634	0.9909372	0.1641089	0.34569183	-0.96156293	-0.5824117	-1.5104018	0.4033224	2.0334494	0.5463635	-0.37508404	-0.3560253	-1.7413667	-0.92786354	0.5117548	0.74404305	-0.08664744	-0.4212521	1.8820496	-0.5643316
0.011908546	1.0632377	-0.30332035	0.92315847	-0.85368615	-0.49660796	0.995484	-0.545397	-2.057952	-0.8992397	0.34653062	0.040505964	-0.3477145	0.30995652	-2.3468833	0.29518116	0.3746948	1.2583113	1.0709478	-1.2338288	2.3868203	1.1130208	1.8809656	-0.7571182	-1.0871973	-0.52686065	0.34036303	-0.1714466	-0.021860741	-0.5415385	-1.055113	1.6925092	-1.9692684	0.6993001	0.607699	0.9446339	-3.0289743	0.15596803	-0.11286716	0.550826	-1.0064031	1.6610152	-1.4581697	-2.3135343	-0.76754206	0.27256447	1.6310655	-1.8787974	0.031037655	-0.071979664
0.3830962	1.5079032	-0.15368597	1.248972	-0.8368608	-0.77646416	0.7055469	-0.47593856	-2.155837	-0.39942306	0.139923	0.027028495	-0.017829739	0.16685048	-2.6623194	0.42621937	-0.10734663	1.1801455	0.7986366	-1.1481358	1.9618824	1.4678056	1.7247592	-0.8040372	-1.2863315	-0.71130186	0.30031317	-0.10247446	0.33488834	-0.66824526	-0.9865084	1.4720825	-1.9068981	0.88324225	0.24182862	1.1649752	-2.5100863	0.09688376	0.32106882	0.4802149	-0.9418259	1.4509364	-1.504095	-1.8780581	-1.3509011	0.38926193	1.0879474	-1.7830915	0.49673712	-0.34480157
0.24346693	-0.670445	-1.1794192	0.93862975	0.56810385	0.3797683	0.5267153	0.053062472	0.31924257	-0.6561999	0.86218137	0.54841125	-0.04055052	-0.25000143	0.29854724	0.9087363	-0.2647937	0.20137216	-0.028368944	0.18750997	0.8741476	0.5636341	0.48323783	-0.7468814	0.09074052	-0.79093057	0.57682943	0.36530307	-0.465929	0.50582075	0.18205756	0.44994432	-0.20909773	0.80530393	-1.1619967	-0.67222166	-0.07982282	-0.48975337	0.24652335	-0.29519013	-1.1890318	-0.4649367	-1.4684703	-0.54277337	-0.40666342	1.2590613	0.024536092	-0.72256815	0.8161471	0.5540518
0.3559193	-1.4573083	-0.67609954	0.19229347	0.27508643	1.0894185	0.6629775	0.4002096	0.53685045	-0.5064432	1.2136563	0.32839775	0.046588767	-0.18915115	0.33820295	1.029671	-0.32968688	0.13395402	-0.14373337	0.8728736	0.7369076	0.31233016	0.7918839	-0.56768507	0.4392064	0.01646885	0.31698728	0.3721877	-0.4380988	0.67879367	0.84935987	1.228227	-0.84851867	0.8321103	-1.4155607	-0.93189293	-0.042941876	-0.19374773	0.47575682	0.06755995	-1.2640122	-0.433617	-1.4746428	-0.1807295	0.36304286	0.72402036	0.28642547	-0.78758633	1.0572611	0.44479623
0.6153374	-0.25333074	-1.5204309	-0.17551498	0.32165757	0.7445165	0.48201352	-0.1301949	-0.56032866	-0.51490015	0.47858462	0.054269303	-0.05751554	-0.098118536	-0.5966425	0.24618343	0.06414259	0.65488136	-0.60129225	-0.5045275	0.6265625	-0.24329235	0.059009314	-1.3698734	1.1258757	0.0059950827	0.62047344	0.3240832	-0.099315934	0.44109455	0.6344877	1.706604	-1.4396417	0.4799402	-0.686405	-0.7721203	-0.18144515	-1.3706384	1.3049198	-0.3050959	-0.98877746	-0.04893325	-1.3466711	-0.29382026	0.038948063	0.6879022	-0.41460398	-0.79228824	0.77456397	0.49256817
0.6016967	-0.17599584	-1.190382	-0.08316778	0.2748421	0.5491268	0.3667305	-0.066426344	-0.588965	-0.4284359	0.5276222	0.07929636	-0.14707476	-0.0006364889	-0.74153703	0.44077292	0.1908763	0.65471995	-0.5254675	-0.5008171	0.59059656	-0.34584403	0.25775704	-1.2665951	1.1619108	-0.05864875	0.5378964	0.32975373	-0.057138313	0.3552372	0.5631712	1.4695811	-1.4685968	0.6173268	-0.6499921	-0.6775235	-0.21473482	-1.358092	1.2504036	-0.20795743	-1.0087582	-0.18367848	-1.384059	-0.26918727	0.10059257	0.5240042	-0.32719347	-0.77724135	0.80139434	0.5740884
0.0244506	-0.6295179	-1.0449309	0.28401625	0.48019755	1.1935855	0.31850952	0.04679722	0.45053104	0.059721947	0.6220869	0.16802838	0.088495664	-0.05274713	-0.26612735	0.8219204	-0.7070419	0.57481843	0.3293159	-0.26490578	0.29324567	0.58781886	0.123177305	-0.9451648	0.40124726	-0.005537771	0.24935485	-0.21643332	-0.54962677	0.7271544	0.33062625	1.1689218	-0.5040389	0.3709257	-1.2123183	-0.6334724	-0.39147046	-0.38120666	0.657818	0.20852424	-1.2079704	0.21190217	-1.5380306	0.23630682	-0.084016785	0.7348377	0.47277102	-0.93594587	1.3067733	0.72030956
-1.0425631	-0.07254806	-2.5704386	1.3245225	0.53551847	1.389224	-0.079462774	-0.97499245	-0.6944986	-0.58168465	0.6631702	-0.17627919	-0.8582043	-0.9025614	-0.96034455	2.3563228	-1.0359085	1.7168928	-0.2864985	-0.2843893	0.39143437	1.9361771	0.9089936	0.57615423	-0.08094887	-0.88577634	0.63176835	0.85557264	-0.998664	0.012089287	-2.3049266	0.3835778	-0.30239555	1.3269897	0.3076486	0.59995383	-0.97376454	0.3848149	-0.57009804	0.23526996	-0.38945594	2.2893455	-1.7197583	-0.61065525	0.023457725	1.9573151	1.6567835	-1.892958	0.7895342	0.15102588
-1.2713472	-0.4877573	-2.7941096	1.3727742	0.4580833	0.19612736	0.20241155	0.0735233	-1.1618077	-0.2469644	0.88353175	0.30104905	0.21400717	0.28593096	-0.4123534	2.785615	-0.78280985	1.7004304	-0.002793959	0.2543563	0.54839814	2.0713933	1.3053513	-0.27607563	-0.41635364	-0.80329937	0.7753654	0.49592683	-1.3673633	-0.7211199	-1.8015758	0.91034335	-1.0178126	1.1114742	0.87051195	0.5374642	-1.1316786	-0.1708396	0.26325488	0.40558365	-1.3958049	1.9916791	-1.7022052	-1.0131054	-0.91973037	1.6543506	1.038473	-1.8673066	1.4153892	0.30257976
-0.88424903	-0.3458619	-2.670175	1.4783902	0.5831342	0.2173804	0.25760826	0.40451437	-0.8333395	-0.14735517	0.6389757	0.29564184	-0.060976356	0.0063947686	-0.23036547	2.3262165	-0.7816344	1.7855626	-0.1403575	0.039197236	0.27068815	1.5504206	1.3254961	-0.4404691	-0.35245568	-1.1255307	0.8004535	0.5243949	-1.279332	-0.88312644	-1.4849747	0.93426937	-1.11675	1.1998167	0.4426931	0.54003596	-0.87364465	-0.13271269	0.2232551	0.4281358	-1.2552207	1.7440647	-1.7175156	-0.7627949	-0.9229676	1.7863464	1.0214925	-1.9063746	1.325712	0.18445656
-0.058759846	-1.5389423	-1.1542447	0.082322896	0.3627413	1.5926096	0.6931032	0.85856164	0.64104456	-0.45013657	0.76276845	0.22136119	-0.57294244	-0.49902678	-0.07259613	1.6305524	-0.15548141	0.9765123	0.091604896	0.5122374	0.29575983	0.09549467	1.2748688	-0.24508613	0.18437648	-0.22295678	0.2590154	0.05866742	-0.22263226	0.26332074	0.4944822	1.1914407	-0.5567341	0.41698337	-1.2609296	-0.6700055	-0.7391455	-0.27500838	1.3438445	0.50100243	-0.6183875	-0.24109426	-1.534136	-0.5260952	0.30661047	0.86920094	-0.034417838	-0.72446394	1.3918827	0.14701165
-0.7134097	2.1017551	-1.0612105	1.3133751	0.02892839	-1.3682383	0.5305438	-0.4006576	-1.5016664	-0.31782335	-0.33982623	0.6568492	-0.21461459	0.0006024728	-2.321911	-0.43116933	0.6067096	1.3799262	0.9843937	-1.0537834	2.6625884	1.2171334	0.20062068	-0.70467126	-1.4333658	-0.9768812	0.62103504	0.70851934	-0.17233224	-0.7166264	-1.4222342	1.1983927	-1.5232025	0.67747456	0.5808288	1.5197642	-2.2181292	0.1708267	0.53745455	0.20213263	-0.6888025	0.9743789	-1.4948214	-2.0028787	-1.4673849	0.837542	0.8574365	-1.5946097	0.2591371	0.016218564
0.2811049	0.04682554	-0.82253426	1.2296047	-0.58212	-0.77047575	0.4002753	0.81062055	0.06467757	-0.9323771	0.39294487	0.73585606	0.18211608	0.009408802	-0.53698695	0.032051336	0.020001872	0.63683987	0.23423946	-0.40197706	-0.18163912	0.39366513	0.8576251	-1.0998946	-0.013611943	0.21200801	-0.8925	-0.0015568561	-1.4617682	0.8794766	-0.74178237	0.47054976	-0.60880375	0.41841125	-0.34590024	-0.0004971758	-1.1211606	-0.5789956	2.006766	-0.12561506	-0.8248022	-0.1093097	-1.7322178	-0.17654109	-0.01486207	0.5049109	1.2731379	-1.3968079	0.13237105	0.48142076
0.62726307	-0.33114207	-1.7086782	0.8580088	0.9143683	0.8822964	-0.1328913	-0.2815665	-0.038311534	-0.21706946	-0.22103554	-0.19914386	-0.170649	-0.2983196	-0.5525308	0.38194266	-0.4419885	0.5525082	-0.0763839	-0.40043855	-0.68722945	-0.017570427	0.4898056	-0.60298187	1.0185772	0.0975646	0.31143853	0.3137696	-0.11533193	0.58637327	-0.8524306	1.2596693	-0.62965024	-0.030686924	-0.58379793	-0.6239937	-1.250157	-1.1121397	1.3450464	-0.09255306	-0.95366925	0.5936363	-1.5123117	0.04032847	0.78076655	0.49303383	-0.2762783	-1.5270298	0.998813	0.6000934
0.75429267	0.14737593	-0.79489607	-0.7483825	0.041546855	0.21884857	0.36938214	0.46366322	0.46385854	0.69346714	1.5940778	2.086554	-0.27468684	-0.95816845	0.25918558	0.30644488	-0.38050982	-0.29285526	-0.13314334	-0.45190293	1.6987607	-0.85659736	0.28934985	-1.0774442	1.7049819	-0.6952485	0.24487992	0.5199678	1.6294415	0.22076526	1.2185507	-0.6787507	-0.90838665	1.5920137	0.22415175	-0.43781605	0.8829294	-0.7297814	0.28620464	-1.2445085	-1.6641243	-2.1867006	-1.5280166	0.26863116	-0.4763041	0.4684637	-1.1239759	0.6490619	1.0784764	0.4880096
0.22363372	-1.01074	-0.34155896	0.24374974	0.30114773	0.39032832	0.82031256	-0.07130305	0.40679204	-0.3470327	0.9945471	0.67020196	-0.17362979	-0.066656694	0.49154004	0.19947857	-0.47578287	0.11591906	0.17123488	1.0854574	0.62998605	0.7956749	0.119401895	-0.4921183	0.40732914	0.009695155	0.31314236	0.9442836	0.32978266	0.13823757	1.0807118	0.16743188	-0.3636789	0.38065666	-0.5483802	-0.751866	-0.21785015	-0.6871194	0.34046358	-0.36401126	-0.23310924	-0.15868425	-1.4637123	-0.9065429	-0.3149848	0.7841714	-0.24532188	-0.5979281	0.7291626	0.31712136
-0.9374148	0.5755467	-2.2565577	-0.10292411	0.79890877	0.73181856	-0.5382197	-0.05615888	-0.8707983	-0.6784963	0.28999403	0.37678203	-0.24689765	0.47088045	-0.45820317	1.5904346	-0.048670795	1.6331676	0.10280991	-0.43771484	0.13332164	0.46360615	0.23592983	-0.6757125	0.9768951	0.368555	0.6320461	-0.24365754	-0.84631544	0.6671365	-1.2340759	1.0646286	-0.09914221	0.61819476	-0.6925097	0.15157457	-0.9833807	-0.108665235	1.4022053	0.862774	-0.4180504	-0.38448006	-1.544058	-0.08940678	0.985703	0.91371053	0.33453315	-0.7509492	0.20679362	0.2275178
-0.20029896	0.15421346	-1.8120168	0.8690379	0.307361	0.90118617	-0.5541152	0.7145191	-1.2933538	-0.33548898	0.8324745	0.5732533	-0.5123834	0.4536244	-0.27860856	0.42961732	0.062815234	1.6150584	0.36516497	0.54713047	0.41521522	0.44545126	-0.18482034	-0.48390964	1.0662572	-0.23014717	1.1317616	-0.3929338	-1.112335	0.75623876	-0.21096644	0.9080688	-0.018116329	0.44935578	-0.6923225	0.09448191	-1.3009065	-0.2822785	0.9392213	0.88389367	-0.93640774	-0.7441533	-1.6760406	-0.395187	0.6530233	0.3309487	-0.42409918	-1.4240733	0.68497515	0.69924045
-0.57309306	0.3379675	0.37155527	0.18083872	-0.4442556	-0.088685535	0.8635662	-0.80538017	-0.004971646	-0.115138516	-0.45637497	1.0844865	0.06816638	-0.61903864	-0.47596428	-0.4373449	0.08636473	0.67417425	-0.75168496	-0.19528499	2.1805093	1.8784075	-0.827641	-0.8040934	0.5940161	1.4687796	1.4943168	-0.3784297	-0.39216954	-0.2881292	2.208046	0.5544465	-0.29659495	-0.3723724	1.0957859	-0.9801507	-0.2702761	-0.14359982	-0.3706147	0.94851154	-0.47752586	-0.040589444	-1.679665	-1.571373	0.5795	0.72913456	-1.0224123	-0.881924	0.24647334	-0.33330488
0.26759142	-0.757327	-0.6725142	-0.43918684	-0.16072522	0.2999213	-0.17478912	0.24966717	0.5529064	-0.7975944	1.5444602	0.8185999	-0.60290605	-0.6765848	-0.7322568	-0.017213374	-0.57682145	-0.51721114	0.9103618	1.5205151	0.6346349	-0.5452161	0.47879118	-0.781121	0.85677737	-0.20724928	0.75243443	1.1464461	1.0749638	-0.5700824	0.37803712	1.4032767	-1.6089664	1.8135021	-1.5438191	-0.72255456	-0.6831156	-0.022491192	0.43247163	-0.06387585	-0.49449277	-1.2260096	-1.5811882	0.4316782	-1.4445188	-0.11258163	0.4125212	-0.10251454	0.86178976	0.5491095
0.3365568	-0.67741007	-0.68487924	-0.37956738	-0.07226872	0.32630125	-0.15740113	0.2043288	0.6297054	-0.80873287	1.485029	0.8116635	-0.655728	-0.6675052	-0.6180519	-0.039432924	-0.5250943	-0.43116298	0.81495047	1.5814916	0.85352117	-0.43207443	0.429744	-0.86845917	0.7740882	-0.37571153	0.928518	1.153628	1.051101	-0.47959343	0.4523686	1.3298111	-1.6623217	1.8303083	-1.5726646	-0.7984184	-0.64376897	-0.19729511	0.34116524	-0.108293205	-0.48564374	-1.1605902	-1.5565789	0.4948084	-1.4419019	0.04280268	0.31878558	-0.124570034	1.0199791	0.54500544
0.38191763	-0.7234576	-0.48588482	-0.35400847	-0.17587073	0.48599398	-0.4181239	0.024340812	0.11895727	-0.8713277	1.180724	0.77695984	-0.354086	-0.3635335	-1.0077999	-0.11708196	-0.37683025	-0.35806173	0.5939823	1.108875	0.6990298	-0.6350947	0.2542031	-0.8958509	0.6181702	-0.118065216	0.77714646	0.89963377	0.6008212	-0.14808385	0.55537266	1.4660939	-1.3635	1.5900025	-1.6360813	-0.7802583	-0.6457588	-0.45163822	0.6395346	-0.23621479	-0.7318688	-0.7560485	-1.535255	0.31689718	-1.0569524	0.007583192	-0.23854712	-0.19679765	0.8000909	0.70006853
0.37420136	-0.80625415	-0.5771164	-0.56130356	-0.25856686	0.30569622	-0.23357847	0.29273546	0.4919645	-0.8861301	1.2686336	0.8283928	-0.4499603	-0.53784794	-0.74810004	-0.098392375	-0.48741743	-0.37595233	0.7453975	1.4952496	0.7340466	-0.65723616	0.4688874	-0.88885677	0.73443204	-0.20700122	0.8588537	1.1480296	0.9294338	-0.4004728	0.52839655	1.4573146	-1.559897	1.7404923	-1.5866734	-0.77802616	-0.7015343	-0.2843161	0.5207912	-0.06738197	-0.41547838	-0.9310985	-1.566532	0.48227733	-1.4570452	-0.11828779	0.09629325	-0.071793236	0.78513294	0.5082753
0.33202127	-0.8262942	-0.5743046	-0.5730887	-0.1795454	0.23168062	-0.16824591	0.2678024	0.6048881	-0.9022114	1.3071641	0.8569846	-0.5668698	-0.5902326	-0.6608787	-0.053200077	-0.45753697	-0.39648998	0.8015881	1.5846752	0.8425291	-0.6177428	0.58606464	-0.81883895	0.768023	-0.2523139	0.8638692	1.2708302	0.9615861	-0.42430133	0.4825141	1.4020334	-1.6008304	1.8421463	-1.5668236	-0.76759166	-0.71640426	-0.1525803	0.4614068	-0.0056637973	-0.38264906	-0.98739386	-1.5871783	0.5100904	-1.4735364	-0.13107127	0.23109974	-0.02104686	0.74837255	0.49635604
0.34752706	-0.15724742	-1.7905573	0.4497436	0.31566048	0.029189825	-0.24440262	0.005023287	0.007470686	-0.98297215	1.1911898	0.7402213	-0.2393967	-0.4879475	-0.076465644	0.8190018	-0.18317604	-0.1451874	0.8480544	0.37690854	1.0153263	-0.04925873	-0.30074733	-1.090444	0.56161195	-0.39283922	0.76870984	0.97168255	0.52431655	0.14029296	0.30288965	0.6863161	-0.5703353	1.6333383	-1.4380907	-0.9280628	-0.7214634	-0.43231058	-0.077448994	0.73598945	-0.59986687	-1.4578787	-1.6106225	0.24545844	-1.5054784	0.23811778	0.09567094	-0.64743406	0.6975473	0.9940291
0.36454	-0.82574975	-0.5669928	-0.57370114	-0.24128978	0.26604018	-0.19205901	0.24891351	0.5592144	-0.9045159	1.2928962	0.78769153	-0.5411697	-0.56909484	-0.6799827	-0.07401495	-0.4655253	-0.3935642	0.71511865	1.504781	0.8006174	-0.6178787	0.46809632	-0.8052402	0.793261	-0.20999864	0.8708886	1.2300558	0.8749724	-0.41344517	0.527429	1.443401	-1.5463123	1.8008707	-1.5960002	-0.74959856	-0.7277336	-0.2040611	0.45305398	-0.0387476	-0.3967065	-0.91894764	-1.5829766	0.4622566	-1.426939	-0.14517832	0.16988698	-0.043769173	0.7100659	0.5646941
0.421238	-0.7570828	-0.5121647	-0.39071715	-0.15918171	0.35325378	-0.047056362	0.2686749	0.5582691	-0.7842904	1.486534	0.7910854	-0.55610955	-0.63110095	-0.5853391	0.00438461	-0.625631	-0.46390015	0.674671	1.3422718	0.8974052	-0.44503558	0.29980406	-0.750936	0.74665546	-0.33688158	0.80476844	1.1995939	0.9430293	-0.41602424	0.4895828	1.6178418	-1.5253733	1.7378145	-1.733756	-0.80549425	-0.73499215	-0.13431269	0.4924015	-0.03102962	-0.41811472	-0.9296979	-1.5752835	0.40663975	-1.1825047	-0.059803315	0.22416772	-0.047663134	0.8406344	0.55588675
0.36363453	-0.8204763	-0.5792399	-0.5809548	-0.2423124	0.3063947	-0.247452	0.27485558	0.5357521	-0.9045688	1.2708305	0.80297923	-0.4938909	-0.53467834	-0.73507047	-0.120414004	-0.4490211	-0.36020678	0.7378637	1.5001519	0.793492	-0.6624096	0.47030035	-0.8445555	0.7850986	-0.18496181	0.8660548	1.1930057	0.89785606	-0.39885718	0.5154792	1.4461995	-1.5734719	1.751924	-1.564037	-0.7631139	-0.70150745	-0.26744124	0.5017948	-0.03936695	-0.40772814	-0.9159558	-1.5701226	0.4766482	-1.443615	-0.121145956	0.14115573	-0.052709166	0.72693473	0.5598166
1.4056213	-0.9343946	-0.383578	-0.05129826	-0.47591737	1.6179471	0.24693623	-0.8943281	0.989011	-0.34249896	-1.0418403	1.0886722	-1.8275367	-0.93036354	0.5070522	0.143564	-0.39962056	-0.36895195	1.7590003	1.6270682	-2.9985964	-0.70459104	-0.14240609	1.1302775	0.952594	-0.85821337	-0.1554485	0.4283045	-0.7294443	-0.32053235	1.3158365	1.1643299	0.41405573	-0.628007	-0.87415427	0.010596611	-0.9535515	0.9989801	1.3397822	1.5282916	0.8868161	-0.27388865	-1.7176962	-1.1995184	2.8038476	-0.13673022	0.5734575	-1.3123558	-1.9512405	-0.8085076
0.32284826	-0.40796632	-0.54240716	-0.019111268	-0.24473199	0.5904967	-0.11370891	-0.47162157	-0.44816512	-0.52305007	1.2490697	0.9911061	-0.035015177	0.23665129	-0.28098077	-0.19631831	0.048413586	-0.18793623	0.16079117	1.2766694	0.73161286	-0.20086719	0.31221905	-0.9450613	0.8665241	0.029150208	0.21890312	0.2905488	0.281914	0.26257792	0.42899877	1.5595247	-1.008607	0.8228753	-0.93674505	-0.3867091	-0.46293432	-0.7981791	0.3989857	-0.5501089	-0.9126733	-0.9349605	-1.4582096	-0.09698874	0.0098857805	0.7930444	-0.20227528	-0.641472	0.32298422	1.1138089
-2.4783628	0.9374607	-1.3019964	0.2506634	0.83037686	0.010802438	0.29483452	0.4300176	-0.99758625	0.34704924	0.3452825	0.5634241	-0.4215585	-0.04638543	-1.2168953	2.1888633	0.03798583	2.4257545	-0.4638508	-0.63791466	0.28951517	0.9085154	-1.3761755	-0.76275235	1.8888472	1.0854449	0.77747834	0.022139365	-1.237122	0.6903376	-1.6422986	0.72699976	0.9996744	1.449644	0.434841	0.9474216	-0.433573	0.67860794	0.44063506	0.5892106	-0.667081	-0.506417	-1.7141542	-0.32095066	0.5120852	1.099243	-0.07136404	0.15063168	-0.6450923	0.1674879
0.19418344	-0.30086747	-0.68793535	-0.044405833	-0.13204448	0.6512872	-0.07322551	-0.4926769	-0.32283348	-0.49927694	1.2233063	1.0558445	-0.077029005	0.12397567	-0.23820953	-0.14001381	-0.08610371	-0.251447	0.07634605	1.2425178	0.88421726	-0.102249496	0.052782457	-1.2513763	0.84986985	0.014920153	0.016578091	0.4609513	0.4392086	0.3276639	0.5011395	1.5594826	-1.1518598	0.78790677	-0.755953	-0.8177418	-0.3698925	-0.6209047	0.4683107	-0.5539812	-0.8194505	-0.8565907	-1.4184822	-0.16375248	-0.16649368	0.97564054	-0.17307602	-0.69398725	0.30236676	1.106444
-0.72221893	-0.39088276	-1.492377	0.279376	0.9520002	0.2808933	-0.2662942	-0.42338398	-0.5050402	-0.5124095	0.4008202	0.6521247	-0.6899281	0.022623423	-0.23281547	1.879832	0.4307625	2.2922022	0.13302514	-0.655005	0.15268007	0.6034633	0.29170933	-0.71517384	0.4333526	-0.34474143	0.8496499	-0.49260283	-0.05717378	0.63819045	-0.7984416	0.67087454	0.3341144	0.5245147	-1.3347735	0.023094686	0.14428818	-0.44202664	0.9267019	1.0775656	-0.7942303	0.1543411	-1.6684635	-0.5501479	-0.17438845	0.74174005	-0.3160469	-0.8576426	-0.022070454	0.31956336
0.12670858	-0.51873714	-0.67961574	-0.083087884	0.0050426656	0.8756067	-0.1417365	-0.38039777	-0.3557339	-0.43737096	1.1559452	1.0157636	-0.06999595	0.2241393	-0.041886695	-0.042139918	-0.069235854	-0.08132171	-0.0068555977	1.1737546	0.82009906	0.062178053	0.10968064	-1.1285064	0.79972297	-0.019981688	-0.017414749	0.34515986	0.13161357	0.25930855	0.44295925	1.3980935	-1.055607	0.5955967	-0.75794065	-0.7989588	-0.38106278	-0.56649864	0.574	-0.40383577	-0.6357897	-0.7491087	-1.4378283	-0.5075814	-0.006755214	0.9617509	-0.14743675	-0.70902544	0.35645023	1.0198195
-0.5637334	0.22430596	-1.65751	0.48600346	0.107695475	0.7325758	0.02737759	0.02570502	-0.60109603	-0.11873067	0.6397892	0.5988821	0.083074436	0.23312987	-0.26265162	1.2184526	0.3725377	1.3668593	0.20841707	-0.19452995	1.0372801	0.39023346	-0.51383096	-0.5079171	0.92906076	-0.20453043	0.7741561	0.021424234	-0.6305943	0.62805676	-0.34401977	0.85721475	-0.11200152	0.4632767	-0.7974033	-0.16056006	-0.86568934	-0.43847233	0.53168476	0.25428978	-0.8710204	-0.292242	-1.6362025	-0.48021287	0.08645146	0.89260066	-0.44507888	-0.89663285	-0.20464717	0.90703297
-0.7626861	-0.038542543	-1.9626287	0.43230408	1.0173007	0.5844451	-0.39184064	-0.16291362	-0.78397936	-0.62168056	0.51819474	0.353768	-0.57048094	0.050113745	-0.33397228	1.2632326	0.25605676	1.732172	0.1268942	-0.044624582	0.6355307	0.46892944	0.7277471	-0.8056073	0.7800065	-0.41930726	0.6030292	-0.44134068	-0.3850696	0.77948797	-0.73692447	0.7469462	0.15781258	0.67715764	-1.0316427	-0.5915899	-0.44473338	-0.43998674	1.2926842	1.1232622	-0.76256835	0.053536136	-1.6020977	-0.19761041	0.22659108	0.765046	-0.2836574	-1.1499983	0.2045038	0.38928598
-0.28425348	-1.1283576	-0.5008337	-0.13523535	1.9001753	0.27724746	-0.07992678	0.83515584	2.9645078	1.600611	0.3462819	-0.02124437	1.1030998	-1.602894	1.8012291	-0.07037222	1.0363629	-1.133389	0.98233825	-0.26965907	0.24944448	1.9437063	-0.18037766	-1.6213484	1.3709904	-0.06647744	-1.3516037	1.5817758	1.7580928	-0.37336177	-0.025748054	-0.32511175	0.124110684	-1.2903203	-0.09598982	-1.1255296	0.699763	0.07994624	0.63159645	1.6760688	-0.29207164	-0.43145135	-1.3742874	0.21865638	1.195566	2.5007753	0.3117571	-1.4596405	1.6511321	1.7778547
0.059755217	-1.1860433	0.11157795	0.0018050977	0.8010849	-0.20118514	0.18911922	1.2714672	1.9292244	2.1208124	-0.69430745	0.31078362	1.0801915	-0.29104874	0.48580483	0.068935044	1.4483719	-0.03466607	0.73184144	-0.40662062	0.3102692	1.1959671	-0.6750153	-1.0999516	1.0900683	0.12071796	-1.7093838	1.0833787	1.29353	-1.2175452	-0.017551452	0.19335619	0.19000885	-0.2521542	-0.30429864	-0.28057933	0.18427567	-0.24378042	0.43529037	1.2092211	-0.58565223	-0.71837574	-1.5565529	-0.28160957	1.0320834	0.7346914	0.1779744	-0.9171164	1.6319455	1.9794148
0.48746565	0.30785927	-0.6689872	0.20691025	0.05351988	1.040367	-0.50810224	0.6166274	-0.76194924	-0.42878413	0.6370785	-0.019462895	0.11030225	0.64971507	-0.9523858	-0.37563217	-0.17922181	0.40931174	0.33386317	1.0456047	0.49248248	0.4166407	0.029457849	-0.9501934	0.72430265	0.87281847	0.62153673	0.36028382	-0.7763571	0.7408761	0.7379325	0.89232856	-1.0694909	0.5283606	-0.44415113	-0.6481076	-1.3272727	-0.46434522	1.2119517	0.25360036	-0.8214264	-0.5834475	-1.4942596	0.36217523	0.2537605	1.0489478	-0.6209729	-0.97737634	0.5022714	1.1817895
0.22985339	-1.0221002	-0.46622393	-0.23006923	-0.068188794	1.0126443	0.051656943	-0.18988189	-0.25636438	-0.40345815	1.4267961	0.99852675	-0.069410294	0.15022282	0.5658625	0.36093432	0.07828454	0.40012318	0.36578894	1.3312553	0.62293124	0.42924505	0.6044183	-0.7195543	0.8935457	0.07604626	-0.031191552	0.11728974	0.031964894	0.016880874	0.54049486	1.0988271	-0.78091866	0.514693	-0.81688327	-0.95266557	-0.45332825	-0.69895077	0.6495138	0.05549379	-0.35007805	-0.7923043	-1.4629893	-0.77385116	0.21085057	1.0250978	0.13543838	-0.85484743	0.5003556	0.67076623
0.2420297	-1.0080614	-0.44471857	-0.2351754	-0.089416824	1.0313959	0.11723477	-0.17266123	-0.19498692	-0.38617918	1.4424084	0.9793554	-0.100304686	0.14059512	0.5755634	0.43598318	0.07454066	0.442696	0.36405557	1.3547964	0.6145119	0.47004032	0.62826353	-0.68497765	0.8936905	0.06360134	-0.033118945	0.13278377	0.069897465	0.018518636	0.5225667	1.0633981	-0.760342	0.511752	-0.8136982	-0.9984464	-0.43158457	-0.67660785	0.662143	0.10057724	-0.32965553	-0.7813734	-1.4665054	-0.8059694	0.19264837	1.0365446	0.13155302	-0.85780853	0.48622262	0.6573456
0.22736828	-1.2007387	-0.378916	-0.2441216	-0.10269626	0.9685828	0.056672517	-0.37380642	-0.42158517	-0.41788268	1.3539602	0.9825898	-0.110507295	0.3135229	0.70823514	0.2794336	-0.04385118	0.2371544	0.34045842	1.3864993	0.62905264	0.485035	0.61946714	-0.7820368	0.7684092	0.055470273	-0.095611565	0.212081	-0.12433483	-0.031457547	0.52644026	0.9592381	-0.85739946	0.52074397	-0.7647044	-0.944957	-0.42751032	-0.8484394	0.45546457	-0.2809794	-0.29551992	-0.7372022	-1.448203	-0.92157525	0.12177938	1.1108118	0.2333409	-0.83813924	0.47525397	0.78729457
-0.121413216	-0.013446017	-2.2832832	0.21548162	0.6511359	1.4450612	-1.2708513	0.91472584	-1.630471	-0.68587834	1.086735	0.30890578	-0.6250056	0.12524085	-0.7175379	0.29025787	-0.079079635	1.3439152	0.26461828	0.9874322	-0.13971634	0.33640954	0.44684497	-0.5836066	1.18291	0.346187	0.53515506	0.17957295	-1.3179723	1.0484629	-0.13700129	1.2469572	-0.07047599	0.48511177	-0.8191284	-0.28228918	-0.68612057	-0.42313856	1.4326366	1.1965277	-0.30210668	-0.4977457	-1.5762998	0.38664868	0.4503424	0.848973	-0.17790718	-1.2650628	2.000244	0.65587234
-0.22265956	0.1001599	-1.3060939	0.23932844	0.36648083	0.39548153	-0.27413675	-0.3763595	-1.0578632	0.018909195	0.77058893	0.90672356	-0.26217675	0.78984356	-0.35584038	0.5000755	0.15089573	0.5841675	0.28611627	0.21163528	1.1783999	-0.1497585	-0.2833991	-0.90758437	0.8167094	-0.24693704	0.81414217	-0.17486136	0.25827387	0.35916567	0.2138871	1.1627557	-0.7480016	0.5111703	-0.42962596	-0.27733052	-1.0207032	-0.7318049	0.23699185	-0.4056905	-0.8165328	-0.64273155	-1.4893608	-0.25487137	0.03929767	1.0229489	-0.8427545	-1.0253215	-0.3914365	0.9277047
0.097148255	0.31838083	-2.0890203	0.24104297	0.29617184	0.7994112	0.43879825	-0.027711406	-0.80448425	-0.25625885	0.76270074	0.6186327	-0.05366288	0.4548606	-0.32220483	0.8842374	-0.39769945	0.3409299	0.24024923	0.09544561	0.9936314	0.20501512	-0.41906607	-0.8098273	0.52620804	-0.11112939	0.83003604	-0.070969105	-0.16708653	0.121928126	-0.03960528	0.735565	-0.9470344	0.36037198	-0.52103066	-0.47802788	-0.96425855	-1.2994442	0.50822544	-0.48912346	-1.0144893	-0.4450454	-1.3847216	-0.2712865	0.06625457	0.96863705	-0.47709143	-0.7265869	0.18699701	0.57423353
1.0197452	0.55695605	-1.1596127	0.16487671	0.52786106	0.2506988	0.28406665	-1.341291	0.51496345	1.0288242	0.78266335	-0.3431127	-0.6178814	-0.9034987	-0.052500032	-0.7175265	0.2997222	-0.14987358	-1.0359831	1.5049807	-0.43551952	-0.110338636	-0.7725883	-0.6578664	0.19817305	0.7930847	0.7522034	0.1575712	-0.8952248	0.49677008	0.70523125	1.7574699	-1.2606751	-0.74228746	-0.24699849	0.4076263	-0.6856514	-0.9688039	-0.20996062	-0.075324446	-0.32302013	-0.9254693	-1.4620892	-1.5011632	-0.9036568	-0.5317917	0.49205643	-0.63576365	0.08287437	0.80220056
-0.084043525	0.56111854	-1.7751393	0.51355046	0.111261204	0.9216829	-0.39837632	0.6096759	-1.4264272	-0.5505889	0.4489641	-0.119490996	-0.052753203	0.73738045	-0.86660826	0.3160975	0.30815825	1.0828849	0.40166214	0.05828247	0.47943527	0.0781586	0.13245702	-0.34455502	0.7974782	0.5132152	0.9777265	-0.12651427	-0.79191965	0.3665569	0.03481535	0.8885208	-0.43432668	0.43206695	-0.79844123	0.15858378	-1.4049755	-0.33123428	1.0692532	0.5432391	-0.7817433	-0.8824399	-1.6734173	0.08849106	0.34937337	0.8186863	-0.39079463	-1.0347726	0.28932214	0.8254216
0.11361086	0.030830001	-1.5570526	0.11077105	0.63807213	1.4250362	-0.6055717	0.2922696	-1.1099733	-0.19702639	0.87621087	0.37816963	-0.1151175	0.08910689	-0.8031912	0.25718063	-0.011585893	0.8929343	0.20741294	0.6002684	0.38133007	0.321221	0.6539948	-0.7626936	0.8884078	0.29862657	0.52297974	-0.116552606	-0.4909111	0.56879705	-0.2518931	1.2297322	-0.51416636	0.5014129	-0.9574631	-0.38314053	-1.1129045	-0.5685101	1.2601248	0.64097923	-0.9652645	-0.6620914	-1.5251299	0.17653486	0.4565954	0.7996495	-0.09001175	-1.0671226	0.932334	0.8183449
1.0638739	-0.40680295	2.7423654	1.0275297	0.91193223	0.52176315	1.2887439	-1.5343665	1.0987474	2.113208	-0.789675	0.07771071	2.4550366	2.0963926	-0.30032346	-0.32838023	2.5869462	0.5535971	2.1307573	0.45214903	1.237443	-0.18687879	-0.30994558	1.0707269	0.0026917395	1.0149524	-1.0771894	1.6023486	2.141733	0.9810805	2.4189591	-0.32487935	-1.4168848	2.1515303	-1.3540531	-0.31894714	-0.5580292	-0.107077055	0.65606487	-0.9585407	-1.2542484	1.1924776	-1.4497405	-0.30942073	-0.8853775	-0.7089642	-0.5731087	-0.04255343	-0.19704947	-2.926549
1.1978072	-0.44782162	2.7036397	0.8499997	1.3016208	0.6143448	1.3028206	-1.7132876	1.0667146	2.2255294	-0.87290215	0.16368003	2.4684265	2.3206058	-0.20162764	-0.2321041	2.664233	0.5757926	2.4724298	0.36271313	1.50015	-0.13808425	-0.43780708	1.0379946	-0.0708817	0.84389853	-1.050421	1.5023693	1.9166839	1.1183473	2.2618086	-0.5475233	-1.4975208	2.1302726	-1.3264956	-0.31840688	-0.52924603	-0.0484077	0.59668213	-1.0624822	-1.105892	1.1877477	-1.4282318	-0.20099597	-0.97296816	-0.8199961	-0.5319553	0.13524067	-0.25281492	-2.955693
1.2057831	-0.46994767	2.9973392	0.85259104	1.0238984	0.72463745	1.3107147	-1.7784361	1.1532432	2.5191307	-1.0949446	-0.11387497	2.6831212	2.4146996	-0.07552102	-0.073311195	2.4954574	0.7160411	2.221605	0.39603722	1.4019158	-0.009860081	-0.35902599	0.9302145	-0.31720504	0.80265695	-1.2600081	1.6786029	2.1855688	1.0125735	2.4163866	-0.404051	-1.6614158	2.346212	-1.468597	-0.40842035	-0.6180179	-0.31771976	0.68665063	-0.6645397	-0.96452445	0.99646163	-1.4282415	-0.09340056	-1.0848906	-1.111399	-0.36867964	0.18153022	-0.31449896	-2.8491611
0.16846178	-0.14523257	-0.37815505	0.43152592	-0.3559097	0.4380942	0.5742455	-0.1819911	0.6285306	0.51690555	0.03518112	-0.63794476	0.87143147	0.2652973	-0.48043337	-0.26300204	-0.03617518	0.32425192	-0.47074378	1.2563725	0.45260608	0.121163614	-1.4419587	-0.1650713	-0.07265717	0.116485156	-0.04478984	1.0014625	1.305901	0.16084635	1.4082339	0.9071552	-1.1700785	0.6045683	-0.37275445	-0.15234524	-0.84104073	-0.5583806	1.7723007	-1.294943	-1.5023459	1.1386954	-1.5511183	-0.77081424	0.37930018	0.74391186	-0.92269045	-1.1757935	1.7121687	0.10366349
0.75509953	-0.3844387	2.7980294	1.2735444	0.8178313	0.37628257	1.08843	-1.066282	1.0908564	1.9126452	-0.51430595	-0.19873145	2.5733156	1.8064855	-0.48360428	-0.52476865	2.4461315	0.55763614	1.5916764	0.55394113	1.1957318	-0.15364033	-0.5712339	1.1443863	-0.15345906	1.147862	-0.9455074	1.3783289	2.2901323	0.8327396	2.6498904	0.09063262	-1.2974097	2.2184684	-1.4033558	-0.17138678	-0.9251766	-0.16744429	0.82516426	-1.0493639	-1.5151188	1.1375992	-1.514558	-0.32544786	-0.53539985	-0.44628397	-0.78643304	-0.27177593	0.20761247	-2.358963
1.2739962	-0.7423021	2.2463086	0.09168674	2.5736578	0.48700157	1.2407922	-2.2283099	0.39936456	2.5126743	-1.0431448	0.56711894	2.3360155	2.452724	0.33263794	0.15664648	2.6865442	0.38093382	3.3402112	0.44347632	1.9029512	0.32746288	-0.39626643	0.62754464	-0.19003247	0.5189224	-1.1048087	1.6044968	1.3110178	1.2219257	2.1015518	-1.2278154	-1.4099725	2.1363776	-0.90294653	-0.7672592	-0.61291516	0.11046696	0.8153394	-1.2212679	-0.83849263	1.5438957	-1.35964	-0.15453446	-1.4053054	-0.78590566	-0.5280385	0.01880889	-0.45535734	-3.0722485
1.0799079	-0.8728786	2.5596445	0.58992624	2.2771006	0.46144623	1.2548866	-1.5580909	0.50034547	1.8033321	-0.44180018	0.57776093	2.6050475	2.1656175	-0.046067607	-0.25229457	2.7891676	0.08676293	2.4082327	0.8219244	1.3141947	0.29512477	-0.59108746	0.97691774	-0.2825268	0.7092222	-1.0028256	1.6290704	1.5813118	1.0907326	2.2939713	-0.48814663	-1.2962863	2.0780406	-0.96130824	-0.7277026	-0.88834697	0.23988986	0.6170259	-1.5918313	-1.2501919	1.7926936	-1.4451312	-0.06226517	-1.2236649	-0.32000026	-0.85059947	-0.19879697	-0.099505804	-2.7680597
-0.3108128	-0.547879	1.0670508	1.0716593	0.15118341	0.3685872	0.47362596	-1.0721658	1.5052143	1.1154004	0.41359612	-0.008878751	1.0097687	0.59025896	-0.59723234	-0.6158655	1.4997902	0.7607308	-0.5102564	1.4281013	0.89168286	0.52460396	-0.99837583	1.3322814	-0.10893574	0.17598528	-0.5741883	1.1855791	1.9028057	0.5933125	1.6006132	-0.030598134	-0.3887504	0.53180856	-0.53726494	-0.45930505	-0.91632146	-0.069716595	0.5451221	-0.14797936	-1.336985	0.8347757	-1.7571234	-0.26885173	-0.00096077984	0.8491111	-0.75401	-0.64591485	0.6007374	-0.52631456
-0.2470257	0.43412617	1.117917	0.9288298	0.42768234	0.63373005	1.0745336	-0.48472205	0.78843534	0.5382483	-0.06477012	0.6598704	0.7638101	0.11109475	-0.51708287	-0.6796607	1.7376081	0.5586947	-0.1989539	1.1039609	1.1169157	0.87270105	-0.93872267	0.79017276	-1.0664396	0.29411632	-0.2868294	2.072418	1.3086758	0.723961	1.3994366	-0.3633998	-0.7034372	0.35614258	-0.16984628	-0.5221721	-0.29668933	-0.50573796	0.8078498	-0.0058723516	-1.2978133	0.60059524	-1.7240268	-0.106451295	-0.31861818	1.4918867	-0.28556475	-1.1484444	1.0896562	-0.77219665
0.965035	-0.73817253	2.1718767	0.6898046	2.413305	0.2734132	0.7817157	-1.9505818	0.8235321	1.9158177	-0.6475743	0.6246187	2.2850099	2.5424113	0.103363626	0.13080418	2.9004853	0.46034727	2.1377897	1.2210366	1.2718978	0.49847043	-0.950363	0.5075689	-0.2842676	0.963668	-1.1238105	1.5548067	1.6496819	0.8594605	2.0594268	-0.79379195	-1.3452994	1.8073893	-1.1263384	-0.5148106	-1.0149322	0.5328694	0.97256744	-1.3687754	-1.4504311	1.8853335	-1.4072138	0.24410631	-1.0509313	-0.58954126	-0.49897948	0.20438275	0.114886135	-2.4604654
0.4259082	-0.33247864	2.2897182	1.6547102	0.50262475	0.42060128	0.38977307	-1.2716323	1.8934224	1.2040813	0.047928724	0.4565675	2.5306256	0.95955956	-0.5169753	-0.37485844	2.7282972	1.3167802	0.9266094	1.088215	0.5036298	0.01616343	-0.65224993	1.0268273	0.5677412	1.3470702	-1.6467087	1.7328706	2.6600807	0.49645334	2.0287871	-0.20842071	-1.1426971	1.8331137	-0.95110613	0.05337485	-1.1404307	0.46196055	0.3446508	-0.2591571	-1.803897	1.1084398	-1.558321	-0.085028045	-0.45988226	-0.04049214	-0.7551182	-0.14256722	0.29426408	-1.9219257
0.31330517	-0.21322924	2.15908	1.460801	0.70779324	0.395875	0.5768886	-1.1719477	1.6685388	1.4055195	-0.18002266	0.38422164	2.1102047	1.5199381	-0.6029245	-0.31352508	2.464854	1.0937078	1.11478	0.9655846	0.94680715	0.16048926	-0.5041385	1.0286704	0.29723993	1.1155828	-1.1867168	1.8437059	2.6346633	0.4146624	2.0878048	-0.002459519	-1.1797475	1.663514	-0.9911806	0.10088676	-1.0237222	0.29251727	0.75843745	-0.3786771	-1.8143938	1.2368419	-1.5515001	-0.21719465	-0.6630868	-0.21432263	-0.6779274	-0.09584235	0.45549992	-2.1144004
0.64106166	-0.22746027	2.3339345	1.0119997	1.5906229	0.3835354	0.96108127	-1.831386	1.2688375	1.7866017	-0.47416195	0.5457391	2.0709262	2.3090935	-0.08322824	-0.06522756	2.7501714	0.6109467	1.407136	1.1890987	1.0705106	0.4060418	-0.60558516	1.1929319	-0.43326673	0.8187729	-0.56524324	1.5949024	2.3373764	0.6272137	2.2870693	-0.7129826	-1.3433628	1.4917959	-0.95624423	-0.35268572	-0.94194776	0.3102411	0.5369181	-0.7404183	-1.6613033	1.3554977	-1.5246587	0.14132008	-0.77533495	-0.36401883	-0.65258384	0.03043838	0.39816475	-2.1676993
0.22612008	-0.10324434	2.2960079	1.1160933	1.2178321	0.16664799	0.9413249	-1.3469718	1.3511643	1.7519699	-0.34491074	0.51385164	1.9603438	1.8139167	-0.35835367	-0.34022537	2.7067807	0.76758766	1.0994895	1.1281948	0.94522566	0.27802467	-0.6203755	1.2222137	-0.29561424	0.95504725	-0.67970186	1.7670966	2.5218837	0.62980044	2.3486478	-0.41623056	-1.2106405	1.5222852	-0.83254033	-0.20537269	-1.0917659	0.35811543	0.6348225	-0.6013353	-1.699184	1.2139478	-1.5606302	-0.05596215	-0.6338976	-0.018667923	-0.74487317	-0.09818444	0.65555507	-2.022114
0.56658125	-0.42879972	2.4289498	1.0925311	1.0517757	0.25660747	0.8380812	-1.4020725	1.4178312	1.871099	-0.3030676	0.309597	2.10833	2.0951781	-0.5874975	-0.15888739	2.697629	0.7691179	1.724442	0.8296008	1.0194122	0.1691488	-0.75039154	0.9098949	0.09079694	1.0152735	-1.2317152	1.9439896	2.4628224	0.69447166	1.9466801	-0.2959884	-1.5134041	1.7626133	-1.1500442	0.12320614	-0.9886508	0.29082635	0.86192244	-0.6250935	-1.60385	1.2695221	-1.5012765	-0.29218054	-0.93028504	-0.63850856	-0.3153167	0.24066167	0.19107509	-2.4312882
0.56658125	-0.42879972	2.4289498	1.0925311	1.0517757	0.25660747	0.8380812	-1.4020725	1.4178312	1.871099	-0.3030676	0.309597	2.10833	2.0951781	-0.5874975	-0.15888739	2.697629	0.7691179	1.724442	0.8296008	1.0194122	0.1691488	-0.75039154	0.9098949	0.09079694	1.0152735	-1.2317152	1.9439896	2.4628224	0.69447166	1.9466801	-0.2959884	-1.5134041	1.7626133	-1.1500442	0.12320614	-0.9886508	0.29082635	0.86192244	-0.6250935	-1.60385	1.2695221	-1.5012765	-0.29218054	-0.93028504	-0.63850856	-0.3153167	0.24066167	0.19107509	-2.4312882
0.41660163	-0.35918126	2.2950115	1.3073741	1.0057836	0.31086105	0.46056142	-1.3844376	1.8406115	1.7249581	-0.44069156	0.50820535	2.3031635	1.7414052	-0.6793405	-0.3532827	2.6346033	1.2503014	1.3634478	1.0566756	1.088007	-0.0858818	-0.59335095	0.8424216	0.0038360395	0.8756555	-1.2739867	1.7363371	2.3724608	0.48555318	1.9779778	-0.22867903	-1.1354691	1.8900207	-0.9464464	0.14066762	-1.0916556	0.25605226	0.63329744	-0.31608823	-1.5365843	1.3246028	-1.5160443	-0.09740743	-0.86595726	-0.49669027	-0.4866146	0.10437831	0.1617296	-2.2141488
2.259763	-0.06316557	-1.3824147	-0.5977892	0.32104746	0.4310237	-0.3358699	1.058391	0.5876795	0.3796092	0.42139518	-0.28935874	-0.17861968	-0.07680203	0.063410096	-0.27883253	0.33991462	-0.12177623	0.2683561	1.2726302	0.0032154312	0.21415015	-0.6505461	-0.92431414	-0.42043224	-0.0807875	0.918234	1.1227589	0.49781886	-0.75037754	1.7673233	0.3648389	-1.1677591	0.36682603	-0.55565053	-0.00954217	-0.52981734	-0.9390311	0.78524035	-0.95264417	-0.27042213	-0.19574305	-1.5388392	-0.4811598	-1.5594625	-0.57513803	-0.5030291	0.27840883	1.0931599	0.4711065
-1.8726584	1.0709423	4.284047	1.6720871	-1.673232	-2.9967139	1.0707651	-0.09438822	2.2569299	0.78710896	-0.85097575	-0.83580923	0.18343423	1.7976333	1.5377369	-0.032119423	-0.10739378	-0.9757259	-1.3119798	1.3358335	-0.3330536	0.36602497	0.62985903	-0.4555367	-2.916133	-2.0862074	-0.3332006	-0.55242324	0.9939422	-0.6284524	-3.3353126	1.3368857	0.033298798	1.1937217	0.16140418	-0.047577117	-2.4331634	0.95753455	0.8152924	-0.5222705	-2.716758	-0.0036047895	-1.21586	-2.0746176	-3.3373508	-1.2373645	0.32032427	-0.8488445	-0.56069034	0.8883737
-1.8726584	1.0709423	4.284047	1.6720871	-1.673232	-2.9967139	1.0707651	-0.09438822	2.2569299	0.78710896	-0.85097575	-0.83580923	0.18343423	1.7976333	1.5377369	-0.032119423	-0.10739378	-0.9757259	-1.3119798	1.3358335	-0.3330536	0.36602497	0.62985903	-0.4555367	-2.916133	-2.0862074	-0.3332006	-0.55242324	0.9939422	-0.6284524	-3.3353126	1.3368857	0.033298798	1.1937217	0.16140418	-0.047577117	-2.4331634	0.95753455	0.8152924	-0.5222705	-2.716758	-0.0036047895	-1.21586	-2.0746176	-3.3373508	-1.2373645	0.32032427	-0.8488445	-0.56069034	0.8883737
-1.8726584	1.0709423	4.284047	1.6720871	-1.673232	-2.9967139	1.0707651	-0.09438822	2.2569299	0.78710896	-0.85097575	-0.83580923	0.18343423	1.7976333	1.5377369	-0.032119423	-0.10739378	-0.9757259	-1.3119798	1.3358335	-0.3330536	0.36602497	0.62985903	-0.4555367	-2.916133	-2.0862074	-0.3332006	-0.55242324	0.9939422	-0.6284524	-3.3353126	1.3368857	0.033298798	1.1937217	0.16140418	-0.047577117	-2.4331634	0.95753455	0.8152924	-0.5222705	-2.716758	-0.0036047895	-1.21586	-2.0746176	-3.3373508	-1.2373645	0.32032427	-0.8488445	-0.56069034	0.8883737
-0.78501225	1.2707336	-0.2798865	0.52546465	-0.07806052	-1.3308756	0.85806465	-0.032520033	0.7445981	0.17638211	-0.16177642	-0.88655347	-0.87906414	0.08158686	0.46306562	-0.4862627	-1.6836491	-0.6376158	-0.61068946	0.19313282	0.49028918	0.5256299	-0.79552114	-1.5410982	-0.19242395	-0.51706773	0.2944071	0.2067951	1.9449095	0.9105185	-0.31987455	1.355083	-0.44560975	0.46053857	0.62424177	-0.008395016	-0.03158878	0.42104033	0.7805148	-1.3974633	-0.48854578	0.29645476	-1.4866784	-1.7472867	-2.4868217	0.33077136	-0.057948314	-0.17751	1.0981352	0.47304717
-0.79333943	1.3371857	-0.78953755	0.40031818	0.2554545	-1.4223758	0.678699	0.11589399	0.5046534	0.19804816	-0.16144273	-0.7673806	-1.2864227	0.059191693	-0.009111031	-0.58830875	-1.640268	-0.5278849	-0.7229024	0.36715066	0.2308713	0.62597567	-0.91598994	-1.4971118	-0.16913025	-0.3127587	0.16421254	0.24897958	1.9202983	0.9875737	-0.1867753	0.9409604	-0.3585676	0.33155355	0.7071635	0.34093007	-0.0010188773	0.2852954	0.7377479	-1.738922	-0.21615784	0.18827458	-1.5020181	-1.6142	-2.2392757	0.42185408	0.0035484359	0.06942683	1.2984537	0.61910576
0.951999	-0.20920876	-0.8866469	0.370947	0.069052435	-0.35201764	0.84979844	-0.27396765	-0.0014913025	-0.4775051	0.38632494	-0.023179902	-0.9608223	-0.7034198	-0.4886584	-0.5307925	-0.38359493	-0.2877809	-0.89516383	1.553978	-0.28166255	0.5718186	0.006114677	-0.6997318	-0.0651142	0.643428	0.83149904	-0.16029368	0.3665725	0.10488341	0.65749645	1.2231351	-0.5553971	0.13975346	0.3330583	-0.37362278	-0.18286842	-0.4588836	0.6784413	-0.5201991	-0.4778946	0.33079794	-1.4075321	-0.37819636	-0.618525	0.21151747	-0.15930298	0.4362919	0.6172674	1.2816917
0.9497153	0.08052351	-1.1808213	0.2878112	0.08472184	-0.5100721	1.022384	-0.22483596	0.07029238	-0.62498003	0.27746445	-0.03250193	-1.2156131	-0.8873943	-0.9487676	-0.26868138	-0.37275925	-0.24825084	-0.6111054	1.6190763	-0.28666624	0.43550113	-0.031844996	-0.7670301	-0.069943056	0.58009976	0.9851366	-0.17966376	0.267847	0.00079379213	0.59512615	1.2016346	-0.54336256	0.08193248	0.60158086	-0.3453487	-0.29877767	-0.39749345	0.5715228	-0.64463395	-0.40941805	0.30563152	-1.4148649	-0.34480226	-0.60340273	0.120068006	-0.23515105	0.70265454	0.86980176	1.3443664
-0.19066797	0.24640867	1.133362	0.4824143	-1.9121091	-0.5456726	0.8634682	-0.5059949	0.82994866	-0.93606067	-1.740058	-1.6163887	0.3632024	-0.69896543	-0.10259367	-0.18474354	0.19182001	0.5329834	-1.2535436	1.4196955	0.7641491	-0.80767584	0.7057517	-1.3716353	-2.3930647	-0.37112227	0.95492595	0.5042607	-0.8850866	-0.74307853	-0.7189677	2.8648148	-0.9728691	0.34295437	1.133595	-0.29211167	-0.6241908	-0.73449236	0.03428066	0.23076494	-0.6960731	0.90096724	-1.4384955	-1.0494926	-1.9382937	-0.72248816	-0.48780304	0.29154953	-1.0969312	1.7583096
1.0239607	-0.004781019	-1.0253056	0.42626274	0.11658811	-0.5336317	1.0523086	-0.25331968	-0.008994375	-0.41179228	0.31583756	0.008640449	-1.0626894	-0.7875206	-0.73633933	-0.29031444	-0.37909332	-0.14514525	-0.68203855	1.5853397	-0.344881	0.4145367	-0.0028151975	-0.71313053	-0.09462606	0.40395597	0.7514831	-0.24738115	0.34277606	0.056434743	0.72099257	1.2493422	-0.44234106	0.005363508	0.45797592	-0.19830775	-0.19807914	-0.39459857	0.68420076	-0.62066853	-0.541005	0.43885812	-1.4039822	-0.28823566	-0.52182996	0.153445	-0.296083	0.72615224	0.7942769	1.2720098
0.11554309	0.19188122	0.7006336	0.34939927	-1.5692053	-0.3082727	0.96213603	-0.39253515	0.8706393	-0.6252946	-1.2609102	-1.4936522	-0.046649203	-0.60293734	-0.12959884	-0.29984677	0.04355612	0.52021366	-1.1352434	1.2885051	0.8998106	-0.54820853	0.7348483	-1.1504064	-1.8754863	-0.2618888	1.0273595	0.43321532	-0.77578264	-0.5736475	-0.36240244	2.729388	-0.92069846	0.18725896	0.955287	-0.32157448	-0.40881673	-0.831529	0.045686245	0.42501375	-0.83581746	0.87617266	-1.442239	-0.9032735	-1.685639	-0.3310919	-0.4714847	0.40996715	-0.9752504	1.8790188
0.11554309	0.19188122	0.7006336	0.34939927	-1.5692053	-0.3082727	0.96213603	-0.39253515	0.8706393	-0.6252946	-1.2609102	-1.4936522	-0.046649203	-0.60293734	-0.12959884	-0.29984677	0.04355612	0.52021366	-1.1352434	1.2885051	0.8998106	-0.54820853	0.7348483	-1.1504064	-1.8754863	-0.2618888	1.0273595	0.43321532	-0.77578264	-0.5736475	-0.36240244	2.729388	-0.92069846	0.18725896	0.955287	-0.32157448	-0.40881673	-0.831529	0.045686245	0.42501375	-0.83581746	0.87617266	-1.442239	-0.9032735	-1.685639	-0.3310919	-0.4714847	0.40996715	-0.9752504	1.8790188
0.429262	-0.47319263	-1.6773182	0.6663676	-0.80449426	0.31128508	0.45498893	0.21327794	0.4872304	-0.6262699	-0.25231612	-0.52737355	0.740212	-0.5801482	0.6265953	-0.31086692	0.3741442	0.060631003	-0.13233335	-0.27894998	-0.11208882	-0.023804802	0.10919066	-1.190531	-0.2839779	0.6806455	0.69952726	0.33210677	-0.419251	0.3806773	1.0560068	1.7035408	-1.1873562	-0.18335038	0.10791291	-0.80393034	-0.952785	-1.0538357	1.6491133	-0.11278775	-1.3917432	0.58587426	-1.4683151	0.13158132	-0.05608886	0.24836835	-1.025593	-0.7822342	-0.19663477	0.88441354
0.512455	0.3028133	-1.607309	0.9795742	0.47392523	-0.10142906	0.7858608	0.079329506	0.07886187	0.046138857	0.21347219	-0.3855133	0.26763877	-0.70385534	0.10687124	0.48195803	0.028669106	0.49072555	-0.2765846	-0.054726187	0.6243668	0.002785285	-0.3981524	-0.89139456	0.16950205	0.18512292	0.35545295	0.4345698	-0.2445477	0.7044848	0.36249006	0.43143156	-0.6227956	-0.580811	-0.28860745	-0.6767855	-0.658704	-1.0756972	0.8787959	-0.26827154	-0.808322	-0.16322732	-1.375969	-0.27112094	-0.22890447	0.8059696	0.01550309	-0.42040232	0.37612534	1.2359872
-1.9524295	-0.31912225	1.8356205	0.49620527	-2.5544605	-1.2179393	-0.018211095	-1.1027285	1.9041394	-2.2370894	-3.2715242	-1.4598715	2.8556476	-1.4711598	1.5843945	-0.98463935	1.9062021	1.3405926	-1.3356786	0.011678592	-0.04171941	-1.397693	2.012212	-2.6507578	-3.404788	-0.16604905	-0.04580048	-0.76499367	-1.3706503	-0.7751168	-0.9930305	0.71353215	-1.460914	-0.5605876	0.98119557	1.1138161	-3.7249186	-2.270453	2.8097305	-1.5905547	0.3294893	0.070653036	-1.2003549	0.11311533	-2.6714356	-2.4420538	-0.17660305	-1.5308628	-2.1341202	3.5772161
0.89013827	-0.01630762	-1.0421948	0.6034495	0.4252658	0.53346884	0.423644	0.46889165	0.33143282	-0.35894206	0.3667914	-0.18730612	-0.060875237	-0.8243451	-0.17204945	-0.0031066686	-0.20183496	0.3895061	-0.40454262	0.4958845	0.10743188	0.06728863	-0.08035917	-1.1384774	0.5333749	0.48773858	0.15120098	0.36998567	-0.03545597	0.5700565	0.50011736	1.001823	-0.67504376	0.24469025	-0.6529376	-0.7388451	-0.6612742	-1.2027076	1.1443067	-0.3791953	-1.2310381	0.25762862	-1.4026586	-0.049222976	0.07242721	0.69658667	-0.3088916	-0.44539252	0.72966856	0.8492606
0.67696935	-0.15152955	-1.3527484	0.7718744	0.3781687	0.3855737	0.48553073	0.105982885	0.21538307	-0.16191733	0.42884457	-0.30458617	0.21647924	-0.79630476	0.0406926	0.032795735	-0.16854735	0.17793429	-0.32143286	0.25140965	0.3395782	0.10937665	-0.270914	-0.9938503	0.4778113	0.45739254	0.27484807	0.4143259	-0.14597158	0.7307502	0.49989057	0.87964696	-0.8781985	-0.11755198	-0.29430258	-0.90377545	-0.6262593	-1.044349	1.1497649	-0.44878572	-1.1885706	0.20456265	-1.3576795	-0.12188014	-0.010494316	0.6763647	-0.3681225	-0.3755888	0.5766457	1.114486
0.8087125	-0.17917487	-1.2760499	0.7509083	0.354659	0.39871258	0.4488327	0.19717777	0.30401492	-0.07889759	0.3262262	-0.4017599	0.08185842	-0.8399031	-0.038280655	0.10562276	-0.17699857	0.22265199	-0.44060242	0.20669092	0.23467289	-0.059162825	-0.38742402	-0.9255448	0.43826568	0.33002883	0.19713564	0.51306105	-0.07191229	0.6549911	0.6103581	0.87038064	-0.82107383	-0.13184682	-0.39426333	-0.875206	-0.505493	-1.1293033	1.2347393	-0.44018734	-1.2187743	0.1968094	-1.3710737	-0.08602709	-0.09502041	0.7559362	-0.37522614	-0.30214974	0.49436605	1.0248615
0.75306594	-0.23694393	-1.2622737	0.7966971	0.42094034	0.4217008	0.47012526	0.06250727	0.26044086	-0.18744262	0.5303467	-0.2952199	0.1281947	-0.9165721	0.028409902	-0.056532275	-0.25742137	0.15159407	-0.28770173	0.39963013	0.43915418	0.071038604	-0.114313826	-0.98511773	0.48386008	0.5185278	0.18576638	0.3831491	-0.048986517	0.7525404	0.46614537	0.89132994	-0.8070437	0.031106936	-0.34770012	-0.9661016	-0.7011136	-1.0353241	1.1286529	-0.4796752	-1.1966327	0.24089736	-1.3503189	0.01852674	0.031976096	0.65958035	-0.30824924	-0.28409293	0.615208	1.080984
0.8237264	-0.16345097	-1.2521182	0.7776201	0.37190646	0.40709347	0.44956383	0.19958517	0.30343997	-0.10737954	0.37710583	-0.37528878	0.11623627	-0.87740654	-0.0043603135	0.0822921	-0.21618071	0.21519084	-0.37542588	0.2739502	0.24406734	-0.05678212	-0.29438636	-0.8990171	0.43272313	0.35016614	0.17734349	0.44413203	-0.081502885	0.70596284	0.60137755	0.8565716	-0.80024624	-0.14477678	-0.3756509	-0.8926328	-0.5058179	-1.130782	1.2122693	-0.44093126	-1.2284354	0.20338796	-1.3674662	-0.019236388	-0.06275151	0.75062656	-0.35537124	-0.27911344	0.50104475	0.9967022
0.7938924	-0.21412344	-1.2250915	0.7912058	0.38006794	0.34547228	0.46166867	0.10271537	0.24334294	-0.07608463	0.42548352	-0.3153509	0.16431463	-0.7335599	0.011679408	-0.009309718	-0.25257328	0.1593722	-0.37147182	0.28402212	0.24504967	0.06254199	-0.23359346	-0.9319783	0.45697758	0.42105335	0.2102799	0.41312	-0.10164305	0.7151816	0.5300103	0.84821266	-0.8239791	-0.15920879	-0.38694182	-0.87402576	-0.5004116	-1.1029795	1.1809399	-0.42542514	-1.1890844	0.14005682	-1.3559458	-0.04602348	-0.08581167	0.7100494	-0.29524952	-0.30838588	0.5685624	1.0291445
0.7938924	-0.21412344	-1.2250915	0.7912058	0.38006794	0.34547228	0.46166867	0.10271537	0.24334294	-0.07608463	0.42548352	-0.3153509	0.16431463	-0.7335599	0.011679408	-0.009309718	-0.25257328	0.1593722	-0.37147182	0.28402212	0.24504967	0.06254199	-0.23359346	-0.9319783	0.45697758	0.42105335	0.2102799	0.41312	-0.10164305	0.7151816	0.5300103	0.84821266	-0.8239791	-0.15920879	-0.38694182	-0.87402576	-0.5004116	-1.1029795	1.1809399	-0.42542514	-1.1890844	0.14005682	-1.3559458	-0.04602348	-0.08581167	0.7100494	-0.29524952	-0.30838588	0.5685624	1.0291445
-1.9465908	-0.32929888	2.0653641	0.50143296	-2.869021	-1.3191442	-0.06459156	-1.0545094	1.9742159	-2.2022204	-3.4158125	-1.4133828	2.785954	-1.4132599	1.527079	-0.81873244	1.8864164	1.483892	-1.2042491	0.09789823	0.017130656	-1.4851692	2.1602013	-2.749411	-3.5626512	-0.19750398	-0.09133871	-0.75696	-1.3640865	-0.65061396	-0.94433403	0.61220753	-1.4711239	-0.38513762	1.0302739	1.1277906	-3.6116111	-2.181718	2.756693	-1.4926443	0.10287948	0.1215712	-1.1944134	-0.07410395	-2.8805118	-2.510637	-0.18991965	-1.5791602	-2.0419674	3.5368745
0.223192	-1.032854	-1.2764478	0.85138893	-0.3847334	-0.8099911	0.6226176	0.08018274	0.9039636	-1.6652281	-2.6549683	-2.8071792	1.63044	-1.0230025	0.78300273	-0.7808142	1.1551398	1.2603889	-1.1970841	-0.6290095	-0.5851904	-0.5853416	1.2155659	-1.8928323	-1.4346639	0.5875554	0.15296036	-0.32910782	-0.9855113	-0.17702429	-0.22776243	1.2783265	-1.5517756	-0.740044	0.23070689	-0.31325927	-1.9399594	-1.5052353	1.4369475	0.044087484	-0.8993631	0.79420996	-1.5933888	0.94984525	-0.4396362	-0.4371954	-1.4920791	-1.2617013	-1.3307834	0.7929134
0.48965704	0.30277264	-1.564005	0.9369269	0.41326436	-0.044902388	0.7077797	0.077479884	0.15204136	0.064826965	0.23400791	-0.36055693	0.25890198	-0.65483683	0.07522149	0.42058867	-0.095691286	0.43903157	-0.2862442	-0.04071827	0.5661362	0.03786515	-0.37984535	-0.8928025	0.2327644	0.15652369	0.37991586	0.4180798	-0.22479627	0.6529508	0.41427544	0.5007783	-0.6594455	-0.46774954	-0.33736473	-0.67587835	-0.6387457	-1.0852759	0.97727513	-0.34994388	-0.87279373	-0.11918209	-1.3712137	-0.23317717	-0.20112076	0.7351579	-0.06452457	-0.40532815	0.36872858	1.1915638
0.8116265	-0.16844952	-1.2810773	0.7478385	0.37686312	0.45541227	0.41844368	0.23148778	0.3011405	-0.11919446	0.35969532	-0.4216792	0.11472033	-0.86702484	-0.007710576	0.10419517	-0.170777	0.20321786	-0.37009096	0.24094243	0.23478608	-0.06447725	-0.30447447	-0.91483307	0.3998864	0.35717198	0.20661558	0.45828307	-0.1059666	0.7188216	0.6089984	0.8865378	-0.8424953	-0.15725894	-0.33848527	-0.8978184	-0.54325	-1.156436	1.2133647	-0.41526812	-1.2596129	0.23535535	-1.3709239	-0.030076314	-0.0427352	0.7473713	-0.39651918	-0.33412093	0.51222855	0.98916644
0.9962534	-0.32814977	-0.92499197	0.76292604	0.31779477	0.40211815	0.3976173	0.20232692	0.51019955	-0.03709635	0.5356577	-0.21286428	-0.07609263	-0.90413123	-0.15719901	-0.011953835	-0.37371966	0.050042618	-0.4270784	0.44500265	0.28797996	-0.20598635	-0.02146926	-0.89682764	0.41966295	0.42410275	0.024533814	0.401656	0.10719411	0.66722405	0.58550483	0.8318539	-0.5544834	0.063599795	-0.6449803	-0.7880915	-0.46581423	-1.1333846	1.1839384	-0.5019598	-1.3240207	0.17443754	-1.3867444	0.17821927	-0.07894542	0.6667883	-0.18322743	-0.2742845	0.48599046	1.0452838
0.8638014	-0.20411393	-1.1747402	0.7688679	0.37988684	0.49753842	0.43602058	0.1699082	0.3788843	-0.12140975	0.4315462	-0.33274963	0.022350593	-0.9429436	-0.02705991	0.021047834	-0.27386233	0.17260176	-0.3473437	0.3514915	0.28717405	-0.12124211	-0.13489307	-0.8947719	0.3834437	0.4017028	0.14937036	0.43576205	-0.05564045	0.72497356	0.58961	0.89959514	-0.7781032	-0.06271594	-0.4109796	-0.91916984	-0.5615305	-1.12557	1.2235234	-0.44482148	-1.2450584	0.20892632	-1.3569283	0.117489345	-0.026840204	0.7189971	-0.29347962	-0.3233977	0.51804817	0.95635414
0.93306893	-0.25324374	-1.1320833	0.74180526	0.35630298	0.47151917	0.46564576	0.2255141	0.3683551	-0.07531058	0.4932219	-0.26891854	-0.13756213	-0.9136552	-0.13163784	0.13073593	-0.29293418	0.14052725	-0.44447178	0.40187982	0.36580056	-0.07629804	-0.17570275	-0.92007035	0.44119567	0.37469155	0.09684767	0.4626454	0.028184455	0.7076862	0.61028165	0.819431	-0.7143529	0.019794134	-0.52543014	-0.85340387	-0.5373434	-1.1856967	1.1508558	-0.47671476	-1.304914	0.19052358	-1.3615317	0.11082267	-0.070522234	0.70414835	-0.3100283	-0.3263656	0.5008269	1.0141271
0.8087125	-0.17917487	-1.2760499	0.7509083	0.354659	0.39871258	0.4488327	0.19717777	0.30401492	-0.07889759	0.3262262	-0.4017599	0.08185842	-0.8399031	-0.038280655	0.10562276	-0.17699857	0.22265199	-0.44060242	0.20669092	0.23467289	-0.059162825	-0.38742402	-0.9255448	0.43826568	0.33002883	0.19713564	0.51306105	-0.07191229	0.6549911	0.6103581	0.87038064	-0.82107383	-0.13184682	-0.39426333	-0.875206	-0.505493	-1.1293033	1.2347393	-0.44018734	-1.2187743	0.1968094	-1.3710737	-0.08602709	-0.09502041	0.7559362	-0.37522614	-0.30214974	0.49436605	1.0248615
0.8237264	-0.16345097	-1.2521182	0.7776201	0.37190646	0.40709347	0.44956383	0.19958517	0.30343997	-0.10737954	0.37710583	-0.37528878	0.11623627	-0.87740654	-0.0043603135	0.0822921	-0.21618071	0.21519084	-0.37542588	0.2739502	0.24406734	-0.05678212	-0.29438636	-0.8990171	0.43272313	0.35016614	0.17734349	0.44413203	-0.081502885	0.70596284	0.60137755	0.8565716	-0.80024624	-0.14477678	-0.3756509	-0.8926328	-0.5058179	-1.130782	1.2122693	-0.44093126	-1.2284354	0.20338796	-1.3674662	-0.019236388	-0.06275151	0.75062656	-0.35537124	-0.27911344	0.50104475	0.9967022
0.7938924	-0.21412344	-1.2250915	0.7912058	0.38006794	0.34547228	0.46166867	0.10271537	0.24334294	-0.07608463	0.42548352	-0.3153509	0.16431463	-0.7335599	0.011679408	-0.009309718	-0.25257328	0.1593722	-0.37147182	0.28402212	0.24504967	0.06254199	-0.23359346	-0.9319783	0.45697758	0.42105335	0.2102799	0.41312	-0.10164305	0.7151816	0.5300103	0.84821266	-0.8239791	-0.15920879	-0.38694182	-0.87402576	-0.5004116	-1.1029795	1.1809399	-0.42542514	-1.1890844	0.14005682	-1.3559458	-0.04602348	-0.08581167	0.7100494	-0.29524952	-0.30838588	0.5685624	1.0291445
0.75830925	-0.11678823	-1.2915807	0.8205742	0.356955	0.30467194	0.46898016	0.07763352	0.3010441	-0.021615796	0.38078466	-0.27072936	0.19548969	-0.81776714	0.08388722	0.113216504	-0.3147495	0.1953404	-0.35471508	0.21951774	0.3016199	-0.009087038	-0.22667034	-0.95992106	0.40162426	0.31873164	0.22441502	0.3898272	-0.13683324	0.67532736	0.5850309	0.8194655	-0.80297685	-0.18316221	-0.45709723	-0.83370996	-0.5171288	-1.0856372	1.1955947	-0.43816572	-1.1738727	0.12938169	-1.344772	0.04141713	-0.09879739	0.72566706	-0.26316366	-0.31116578	0.49296957	0.9918098
0.8730561	0.13570197	-1.2694637	0.6942692	0.36121914	0.3717998	0.44471574	0.14412273	0.27568567	-0.21152732	0.40104803	-0.200835	-0.10631283	-0.87411946	-0.27965117	0.11861576	-0.20473863	0.3791893	-0.4167685	0.52302575	0.2860123	-0.025616145	0.04524987	-0.9168712	0.37275878	0.48155066	0.07167732	0.56100726	-0.09517048	0.38532567	0.25773793	0.7809997	-0.7660273	-0.017056724	-0.30758154	-0.7601914	-0.60508484	-1.0953313	1.0835942	-0.5483125	-1.0908529	0.124416396	-1.4164678	-0.03771254	0.1876885	0.6477547	-0.43435293	-0.3850435	0.51717407	0.9332573
0.9509445	-0.2746261	-1.085015	0.6984608	0.317738	0.57782215	0.3979065	0.33578414	0.4519917	-0.14763686	0.500516	-0.27331576	-0.122507304	-0.9003653	-0.12335877	0.115831	-0.34657067	0.12710807	-0.41939166	0.3929524	0.3813683	-0.038523767	-0.15868466	-0.9226762	0.42915514	0.45546612	0.073411	0.50404495	0.060233932	0.6804729	0.56786823	0.86792934	-0.7302613	0.09825548	-0.5314948	-0.82668144	-0.5607136	-1.248891	1.1892185	-0.47158694	-1.3304483	0.24752745	-1.3625944	0.12442405	-0.048118852	0.6612262	-0.30836916	-0.37398806	0.54606247	1.0505912
0.67696935	-0.15152955	-1.3527484	0.7718744	0.3781687	0.3855737	0.48553073	0.105982885	0.21538307	-0.16191733	0.42884457	-0.30458617	0.21647924	-0.79630476	0.0406926	0.032795735	-0.16854735	0.17793429	-0.32143286	0.25140965	0.3395782	0.10937665	-0.270914	-0.9938503	0.4778113	0.45739254	0.27484807	0.4143259	-0.14597158	0.7307502	0.49989057	0.87964696	-0.8781985	-0.11755198	-0.29430258	-0.90377545	-0.6262593	-1.044349	1.1497649	-0.44878572	-1.1885706	0.20456265	-1.3576795	-0.12188014	-0.010494316	0.6763647	-0.3681225	-0.3755888	0.5766457	1.114486
0.58493376	0.39016116	-1.4431005	0.9273943	0.5262114	-0.1558772	0.72217035	0.13774964	0.1552729	-0.079554565	0.31935138	-0.24959047	0.2080663	-0.60800314	0.07141885	0.2650624	-0.10847607	0.47058502	-0.16183598	0.08666716	0.610649	0.0929063	-0.2965023	-0.82231843	0.23141223	0.28583863	0.43186584	0.29527372	-0.1197639	0.59624195	0.31044057	0.57805425	-0.65068173	-0.28524822	-0.47107077	-0.64989233	-0.59479284	-0.94098073	0.94424844	-0.4043678	-0.7735459	-0.05444452	-1.3546566	-0.1986467	-0.16395794	0.6017843	-0.033944085	-0.39710104	0.3901814	1.0448767
0.534892	0.3030915	-1.5466295	0.9961907	0.46555728	-0.10481953	0.7978519	0.10296227	0.07725089	0.031412363	0.23183131	-0.39499363	0.24325381	-0.69579154	0.056869205	0.42851672	0.05645574	0.5296604	-0.2810087	-0.024290323	0.5934244	-0.024907619	-0.3876592	-0.85531825	0.20518774	0.19794214	0.32694578	0.4658465	-0.20687446	0.69206583	0.3563008	0.42182243	-0.6015985	-0.55906934	-0.28683135	-0.6838563	-0.63355553	-1.0889081	0.8765809	-0.26990372	-0.80817235	-0.14190587	-1.3902147	-0.2837676	-0.21333407	0.7907381	-0.009161718	-0.38100076	0.35293913	1.220733
0.80982417	-0.16610919	-1.2803731	0.75263506	0.3758024	0.44493237	0.422467	0.22686262	0.29896224	-0.111599326	0.3589153	-0.41641253	0.113352954	-0.86557686	-0.005671116	0.103333406	-0.17421049	0.20615898	-0.37125236	0.23975804	0.23963726	-0.063817054	-0.30299255	-0.91393566	0.3997795	0.35284117	0.20679495	0.45429465	-0.10582655	0.71995544	0.6094516	0.8823126	-0.84048533	-0.16202341	-0.3446043	-0.89674497	-0.53868765	-1.1515677	1.2102664	-0.4121477	-1.2567294	0.22920187	-1.3703009	-0.030860972	-0.048462506	0.7469977	-0.3939732	-0.33096385	0.5106054	0.98992276
-1.9524295	-0.31912225	1.8356205	0.49620527	-2.5544605	-1.2179393	-0.018211095	-1.1027285	1.9041394	-2.2370894	-3.2715242	-1.4598715	2.8556476	-1.4711598	1.5843945	-0.98463935	1.9062021	1.3405926	-1.3356786	0.011678592	-0.04171941	-1.397693	2.012212	-2.6507578	-3.404788	-0.16604905	-0.04580048	-0.76499367	-1.3706503	-0.7751168	-0.9930305	0.71353215	-1.460914	-0.5605876	0.98119557	1.1138161	-3.7249186	-2.270453	2.8097305	-1.5905547	0.3294893	0.070653036	-1.2003549	0.11311533	-2.6714356	-2.4420538	-0.17660305	-1.5308628	-2.1341202	3.5772161
0.91629887	-0.24945217	-1.1396561	0.71248215	0.37585336	0.6801171	0.40368816	0.31187642	0.41983294	-0.18396053	0.50193274	-0.33894733	-0.15432651	-0.9782025	-0.15086292	0.12164644	-0.32639498	0.10089619	-0.4398829	0.34927812	0.3773785	-0.07094636	-0.14588927	-0.93451244	0.41144067	0.47638443	0.07217512	0.49699235	0.023377301	0.6896172	0.56026596	0.9174358	-0.73098135	0.095456585	-0.468606	-0.8541416	-0.64214784	-1.2172755	1.2286844	-0.49332055	-1.3198255	0.262157	-1.3631763	0.15051074	-0.0068331747	0.65436584	-0.31884968	-0.42196518	0.52493006	1.0376741
0.7966674	-0.34631103	-1.2750146	0.831378	0.19654255	0.44593924	0.48558518	0.025518041	0.2500669	-0.25252718	0.55689603	-0.16960898	0.14699942	-0.9619414	0.06922843	-0.07400187	-0.24519612	0.16650975	-0.22051117	0.38376507	0.4709578	0.16451158	-0.11515924	-1.0718551	0.50891906	0.53759384	0.12811942	0.31977624	-0.03469928	0.8080414	0.50165683	1.0386599	-0.86916614	0.25359303	-0.43417835	-1.0418192	-0.704768	-1.0213464	1.1344724	-0.52726394	-1.252438	0.27737725	-1.3287137	0.011360173	-0.028318945	0.6391548	-0.4794037	-0.27556375	0.68426615	1.0492836
0.7748942	-0.1794332	-1.2844191	0.75260496	0.46673054	0.3820321	0.39016375	0.094253086	0.25297725	-0.10917418	0.43464765	-0.35545892	0.20168917	-0.76385146	0.020111483	0.008821573	-0.2916491	0.1441235	-0.35064706	0.28383732	0.23162107	0.04531397	-0.26307487	-0.9484188	0.4401297	0.4244804	0.20855956	0.39609715	-0.15826328	0.69464004	0.51575214	0.8367242	-0.84369385	-0.1930247	-0.31870598	-0.8691505	-0.5473441	-1.1062264	1.2050502	-0.4336105	-1.2030553	0.15737945	-1.3628904	-0.014936171	-0.03411528	0.72735417	-0.3116307	-0.3204458	0.5600862	0.9923068
0.7748942	-0.1794332	-1.2844191	0.75260496	0.46673054	0.3820321	0.39016375	0.094253086	0.25297725	-0.10917418	0.43464765	-0.35545892	0.20168917	-0.76385146	0.020111483	0.008821573	-0.2916491	0.1441235	-0.35064706	0.28383732	0.23162107	0.04531397	-0.26307487	-0.9484188	0.4401297	0.4244804	0.20855956	0.39609715	-0.15826328	0.69464004	0.51575214	0.8367242	-0.84369385	-0.1930247	-0.31870598	-0.8691505	-0.5473441	-1.1062264	1.2050502	-0.4336105	-1.2030553	0.15737945	-1.3628904	-0.014936171	-0.03411528	0.72735417	-0.3116307	-0.3204458	0.5600862	0.9923068
0.7748942	-0.1794332	-1.2844191	0.75260496	0.46673054	0.3820321	0.39016375	0.094253086	0.25297725	-0.10917418	0.43464765	-0.35545892	0.20168917	-0.76385146	0.020111483	0.008821573	-0.2916491	0.1441235	-0.35064706	0.28383732	0.23162107	0.04531397	-0.26307487	-0.9484188	0.4401297	0.4244804	0.20855956	0.39609715	-0.15826328	0.69464004	0.51575214	0.8367242	-0.84369385	-0.1930247	-0.31870598	-0.8691505	-0.5473441	-1.1062264	1.2050502	-0.4336105	-1.2030553	0.15737945	-1.3628904	-0.014936171	-0.03411528	0.72735417	-0.3116307	-0.3204458	0.5600862	0.9923068
0.7748942	-0.1794332	-1.2844191	0.75260496	0.46673054	0.3820321	0.39016375	0.094253086	0.25297725	-0.10917418	0.43464765	-0.35545892	0.20168917	-0.76385146	0.020111483	0.008821573	-0.2916491	0.1441235	-0.35064706	0.28383732	0.23162107	0.04531397	-0.26307487	-0.9484188	0.4401297	0.4244804	0.20855956	0.39609715	-0.15826328	0.69464004	0.51575214	0.8367242	-0.84369385	-0.1930247	-0.31870598	-0.8691505	-0.5473441	-1.1062264	1.2050502	-0.4336105	-1.2030553	0.15737945	-1.3628904	-0.014936171	-0.03411528	0.72735417	-0.3116307	-0.3204458	0.5600862	0.9923068
0.79889673	-0.20086077	-1.2456967	0.79201126	0.40759873	0.31355968	0.42303616	0.07191691	0.2906285	-0.060508426	0.42933133	-0.29837915	0.19127995	-0.7755798	0.06879893	0.024836589	-0.33904815	0.16564767	-0.33800668	0.2898959	0.27107233	0.03074724	-0.21640348	-0.951922	0.47731712	0.38691688	0.18525366	0.38259766	-0.13950431	0.68270653	0.5450027	0.83202994	-0.7848291	-0.16058208	-0.42088395	-0.84473616	-0.51113456	-1.1070777	1.1755489	-0.44951323	-1.1961987	0.13072924	-1.3577094	0.040450815	-0.07239246	0.7478235	-0.2689763	-0.28655314	0.5463703	0.97289604
0.7748942	-0.1794332	-1.2844191	0.75260496	0.46673054	0.3820321	0.39016375	0.094253086	0.25297725	-0.10917418	0.43464765	-0.35545892	0.20168917	-0.76385146	0.020111483	0.008821573	-0.2916491	0.1441235	-0.35064706	0.28383732	0.23162107	0.04531397	-0.26307487	-0.9484188	0.4401297	0.4244804	0.20855956	0.39609715	-0.15826328	0.69464004	0.51575214	0.8367242	-0.84369385	-0.1930247	-0.31870598	-0.8691505	-0.5473441	-1.1062264	1.2050502	-0.4336105	-1.2030553	0.15737945	-1.3628904	-0.014936171	-0.03411528	0.72735417	-0.3116307	-0.3204458	0.5600862	0.9923068
0.7748942	-0.1794332	-1.2844191	0.75260496	0.46673054	0.3820321	0.39016375	0.094253086	0.25297725	-0.10917418	0.43464765	-0.35545892	0.20168917	-0.76385146	0.020111483	0.008821573	-0.2916491	0.1441235	-0.35064706	0.28383732	0.23162107	0.04531397	-0.26307487	-0.9484188	0.4401297	0.4244804	0.20855956	0.39609715	-0.15826328	0.69464004	0.51575214	0.8367242	-0.84369385	-0.1930247	-0.31870598	-0.8691505	-0.5473441	-1.1062264	1.2050502	-0.4336105	-1.2030553	0.15737945	-1.3628904	-0.014936171	-0.03411528	0.72735417	-0.3116307	-0.3204458	0.5600862	0.9923068
0.7748942	-0.1794332	-1.2844191	0.75260496	0.46673054	0.3820321	0.39016375	0.094253086	0.25297725	-0.10917418	0.43464765	-0.35545892	0.20168917	-0.76385146	0.020111483	0.008821573	-0.2916491	0.1441235	-0.35064706	0.28383732	0.23162107	0.04531397	-0.26307487	-0.9484188	0.4401297	0.4244804	0.20855956	0.39609715	-0.15826328	0.69464004	0.51575214	0.8367242	-0.84369385	-0.1930247	-0.31870598	-0.8691505	-0.5473441	-1.1062264	1.2050502	-0.4336105	-1.2030553	0.15737945	-1.3628904	-0.014936171	-0.03411528	0.72735417	-0.3116307	-0.3204458	0.5600862	0.9923068
[truncated: 2,511 more columns]
