# Supplementary material for: Genomic language model predicts protein co-regulation and function
Source: Nat Commun. 2024 Apr 3;15:2880. doi: 10.1038/s41467-024-46947-9 (PMC10991518; doi:10.1038/s41467-024-46947-9)
Supplement: Supplementary file 4 — Source Data [file 41467_2024_46947_MOESM4_ESM.zip › Source_data/Supplementary_figure_source_data/supplementary_figure_7b_source_data.tsv]

UMAP1	UMAP2	label
7.2144203	7.994287	TnsC-like AAA+ (manually inspected)
9.032736	4.6271715	Other AAA+ (Structural homologs of TnsC, functionally unrelated)
15.016446	12.983486	Other AAA+ (Structural homologs of TnsC, functionally unrelated)
1.2947859	8.040975	TnsC-like AAA+ (manually inspected)
1.2651857	8.03157	TnsC-like AAA+ (manually inspected)
0.7433239	8.15542	TnsC-like AAA+ (manually inspected)
0.7745121	8.144331	TnsC-like AAA+ (manually inspected)
8.480905	6.575804	Other AAA+ (Structural homologs of TnsC, functionally unrelated)
8.760024	9.131755	TnsC-like AAA+ (manually inspected)
8.670217	9.07799	TnsC-like AAA+ (manually inspected)
9.031652	8.802025	Other AAA+ (Structural homologs of TnsC, functionally unrelated)
-0.27753338	8.309009	TnsC-like AAA+ (manually inspected)
0.008658627	8.415906	TnsC-like AAA+ (manually inspected)
-0.22933933	8.199092	TnsC-like AAA+ (manually inspected)
-0.3037653	8.272898	TnsC-like AAA+ (manually inspected)
6.8868685	7.953838	TnsC-like AAA+ (manually inspected)
-0.013561602	8.458255	TnsC-like AAA+ (manually inspected)
-0.3411284	8.24035	TnsC-like AAA+ (manually inspected)
0.02360311	8.407434	TnsC-like AAA+ (manually inspected)
-0.24979392	8.325636	TnsC-like AAA+ (manually inspected)
-0.09432846	8.515659	TnsC-like AAA+ (manually inspected)
-0.33124515	8.239812	TnsC-like AAA+ (manually inspected)
-0.22188239	8.13427	TnsC-like AAA+ (manually inspected)
-0.10738538	8.514484	TnsC-like AAA+ (manually inspected)
0.028631296	8.427666	TnsC-like AAA+ (manually inspected)
-0.1848712	8.32809	TnsC-like AAA+ (manually inspected)
-0.34262156	8.27709	TnsC-like AAA+ (manually inspected)
-0.22213323	8.245751	TnsC-like AAA+ (manually inspected)
0.0057980577	8.476151	TnsC-like AAA+ (manually inspected)
-0.31452176	8.190338	TnsC-like AAA+ (manually inspected)
-0.39665532	8.140385	TnsC-like AAA+ (manually inspected)
6.9167852	7.815849	TnsC-like AAA+ (manually inspected)
-0.40550262	8.121041	TnsC-like AAA+ (manually inspected)
10.68941	6.765764	TnsC-like AAA+ (manually inspected)
11.172392	6.9028707	TnsC-like AAA+ (manually inspected)
11.08099	6.8297753	TnsC-like AAA+ (manually inspected)
11.139576	6.873849	TnsC-like AAA+ (manually inspected)
11.119159	6.860524	TnsC-like AAA+ (manually inspected)
6.980426	6.1145267	TnsC-like AAA+ (manually inspected)
11.061615	6.794056	TnsC-like AAA+ (manually inspected)
11.084173	6.8227773	TnsC-like AAA+ (manually inspected)
11.124092	6.8651214	TnsC-like AAA+ (manually inspected)
10.674474	6.7957788	TnsC-like AAA+ (manually inspected)
11.039065	6.792113	TnsC-like AAA+ (manually inspected)
11.107119	6.8493485	TnsC-like AAA+ (manually inspected)
10.69932	6.71885	TnsC-like AAA+ (manually inspected)
11.086776	6.806887	TnsC-like AAA+ (manually inspected)
7.0536995	7.1570377	Other AAA+ (Structural homologs of TnsC, functionally unrelated)
8.192797	7.037485	TnsC-like AAA+ (manually inspected)
8.81689	11.412293	TnsC-like AAA+ (manually inspected)
6.4470754	14.673206	TnsC-like AAA+ (manually inspected)
8.00355	13.012058	TnsC-like AAA+ (manually inspected)
5.785216	15.258324	TnsC-like AAA+ (manually inspected)
5.817064	15.225015	TnsC-like AAA+ (manually inspected)
5.8047256	15.2389	TnsC-like AAA+ (manually inspected)
5.812778	15.233974	TnsC-like AAA+ (manually inspected)
5.7627554	15.291031	TnsC-like AAA+ (manually inspected)
5.7512918	15.301614	TnsC-like AAA+ (manually inspected)
5.735701	15.309695	TnsC-like AAA+ (manually inspected)
5.7768106	15.270724	TnsC-like AAA+ (manually inspected)
5.7583246	15.275596	TnsC-like AAA+ (manually inspected)
5.743022	15.317813	TnsC-like AAA+ (manually inspected)
9.445701	4.6382713	Other AAA+ (Structural homologs of TnsC, functionally unrelated)
7.3330603	8.036901	TnsC-like AAA+ (manually inspected)
7.7687593	8.479594	TnsC-like AAA+ (manually inspected)
7.6326356	8.066613	TnsC-like AAA+ (manually inspected)
9.892915	7.2267056	TnsC-like AAA+ (manually inspected)
10.489721	9.395628	TnsC-like AAA+ (manually inspected)
10.529268	9.437539	TnsC-like AAA+ (manually inspected)
10.50212	9.411375	TnsC-like AAA+ (manually inspected)
10.526185	9.432963	TnsC-like AAA+ (manually inspected)
10.564416	9.472398	TnsC-like AAA+ (manually inspected)
9.606512	8.576806	TnsC-like AAA+ (manually inspected)
9.682651	8.661294	TnsC-like AAA+ (manually inspected)
9.637025	8.577592	TnsC-like AAA+ (manually inspected)
9.636191	8.602728	TnsC-like AAA+ (manually inspected)
9.798142	7.244177	TnsC-like AAA+ (manually inspected)
10.352925	9.254755	TnsC-like AAA+ (manually inspected)
10.123828	9.032785	TnsC-like AAA+ (manually inspected)
10.386016	9.288076	TnsC-like AAA+ (manually inspected)
9.638931	8.1767	TnsC-like AAA+ (manually inspected)
10.510248	9.440451	TnsC-like AAA+ (manually inspected)
9.678507	7.1376023	TnsC-like AAA+ (manually inspected)
5.1365895	12.72207	TnsC-like AAA+ (manually inspected)
7.172469	13.574287	TnsC-like AAA+ (manually inspected)
8.31041	9.084095	TnsC-like AAA+ (manually inspected)
9.1954	8.738034	TnsC-like AAA+ (manually inspected)
8.825317	13.329313	TnsC-like AAA+ (manually inspected)
8.887472	9.093594	TnsC-like AAA+ (manually inspected)
8.896853	9.089847	TnsC-like AAA+ (manually inspected)
10.279076	4.112725	Other AAA+ (Structural homologs of TnsC, functionally unrelated)
10.287357	4.06545	Other AAA+ (Structural homologs of TnsC, functionally unrelated)
10.395134	4.0448256	Other AAA+ (Structural homologs of TnsC, functionally unrelated)
10.450441	4.115007	Other AAA+ (Structural homologs of TnsC, functionally unrelated)
10.452662	4.116716	Other AAA+ (Structural homologs of TnsC, functionally unrelated)
10.517305	4.1923594	Other AAA+ (Structural homologs of TnsC, functionally unrelated)
6.971406	7.146861	Other AAA+ (Structural homologs of TnsC, functionally unrelated)
6.776374	5.8964252	TnsC-like AAA+ (manually inspected)
6.8326445	6.0261364	TnsC-like AAA+ (manually inspected)
6.9048743	6.042622	TnsC-like AAA+ (manually inspected)
6.8289742	5.9977403	TnsC-like AAA+ (manually inspected)
6.7946086	6.070706	TnsC-like AAA+ (manually inspected)
6.8037696	5.978832	TnsC-like AAA+ (manually inspected)
6.817982	5.9656076	TnsC-like AAA+ (manually inspected)
8.935429	7.6301665	TnsC-like AAA+ (manually inspected)
8.948643	7.492493	TnsC-like AAA+ (manually inspected)
5.2039614	12.694131	TnsC-like AAA+ (manually inspected)
5.078393	12.52886	TnsC-like AAA+ (manually inspected)
5.368369	12.60999	TnsC-like AAA+ (manually inspected)
5.3180494	12.613451	TnsC-like AAA+ (manually inspected)
5.269701	12.580611	TnsC-like AAA+ (manually inspected)
5.204424	12.732855	TnsC-like AAA+ (manually inspected)
5.2103024	12.313922	TnsC-like AAA+ (manually inspected)
5.1941524	12.442805	TnsC-like AAA+ (manually inspected)
5.165095	12.324034	TnsC-like AAA+ (manually inspected)
5.1570883	12.347628	TnsC-like AAA+ (manually inspected)
5.2365775	12.476571	TnsC-like AAA+ (manually inspected)
5.3636804	12.735449	TnsC-like AAA+ (manually inspected)
5.209546	12.402669	TnsC-like AAA+ (manually inspected)
5.4369097	12.431408	TnsC-like AAA+ (manually inspected)
5.105569	12.446008	TnsC-like AAA+ (manually inspected)
5.05679	12.441579	TnsC-like AAA+ (manually inspected)
6.7066636	7.354555	Other AAA+ (Structural homologs of TnsC, functionally unrelated)
8.410065	9.644025	TnsC-like AAA+ (manually inspected)
10.683723	4.402824	Other AAA+ (Structural homologs of TnsC, functionally unrelated)
7.16445	7.988362	TnsC-like AAA+ (manually inspected)
7.9482737	8.922945	TnsC-like AAA+ (manually inspected)
9.17563	7.7679152	TnsC-like AAA+ (manually inspected)
9.268823	7.8506637	TnsC-like AAA+ (manually inspected)
9.245393	7.664389	TnsC-like AAA+ (manually inspected)
8.265973	9.424836	TnsC-like AAA+ (manually inspected)
9.001959	7.626903	TnsC-like AAA+ (manually inspected)
9.064236	7.645238	TnsC-like AAA+ (manually inspected)
9.007705	13.132508	TnsC-like AAA+ (manually inspected)
5.7263126	12.603027	TnsC-like AAA+ (manually inspected)
8.794393	11.5288315	TnsC-like AAA+ (manually inspected)
7.47916	13.151563	TnsC-like AAA+ (manually inspected)
14.9934225	12.973472	Other AAA+ (Structural homologs of TnsC, functionally unrelated)
15.097194	13.076742	Other AAA+ (Structural homologs of TnsC, functionally unrelated)
15.058517	13.037168	Other AAA+ (Structural homologs of TnsC, functionally unrelated)
15.069789	13.0489435	Other AAA+ (Structural homologs of TnsC, functionally unrelated)
14.984313	12.985287	Other AAA+ (Structural homologs of TnsC, functionally unrelated)
15.033061	13.012968	Other AAA+ (Structural homologs of TnsC, functionally unrelated)
15.082717	13.062017	Other AAA+ (Structural homologs of TnsC, functionally unrelated)
5.8496833	12.544542	TnsC-like AAA+ (manually inspected)
8.259094	9.25039	TnsC-like AAA+ (manually inspected)
10.760817	5.9099894	Other AAA+ (Structural homologs of TnsC, functionally unrelated)
10.753106	5.8482676	Other AAA+ (Structural homologs of TnsC, functionally unrelated)
10.759011	5.9332314	Other AAA+ (Structural homologs of TnsC, functionally unrelated)
26.576809	10.765277	Other AAA+ (Structural homologs of TnsC, functionally unrelated)
26.618984	10.716577	Other AAA+ (Structural homologs of TnsC, functionally unrelated)
26.69683	10.633179	Other AAA+ (Structural homologs of TnsC, functionally unrelated)
26.622616	10.715084	Other AAA+ (Structural homologs of TnsC, functionally unrelated)
26.68628	10.641368	Other AAA+ (Structural homologs of TnsC, functionally unrelated)
26.712553	10.614642	Other AAA+ (Structural homologs of TnsC, functionally unrelated)
26.710623	10.618866	Other AAA+ (Structural homologs of TnsC, functionally unrelated)
26.733145	10.601217	Other AAA+ (Structural homologs of TnsC, functionally unrelated)
26.727327	10.605067	Other AAA+ (Structural homologs of TnsC, functionally unrelated)
26.697002	10.630873	Other AAA+ (Structural homologs of TnsC, functionally unrelated)
6.8271785	7.5915146	TnsC-like AAA+ (manually inspected)
9.895268	5.872885	Other AAA+ (Structural homologs of TnsC, functionally unrelated)
9.913295	5.812823	Other AAA+ (Structural homologs of TnsC, functionally unrelated)
8.312554	9.356664	TnsC-like AAA+ (manually inspected)
8.289796	9.402038	TnsC-like AAA+ (manually inspected)
8.487425	8.938207	TnsC-like AAA+ (manually inspected)
8.318867	9.319606	TnsC-like AAA+ (manually inspected)
1.4668045	7.9217086	TnsC-like AAA+ (manually inspected)
11.399068	-2.4406633	TnsC-like AAA+ (manually inspected)
11.40858	-2.4312031	TnsC-like AAA+ (manually inspected)
11.400116	-2.4391646	TnsC-like AAA+ (manually inspected)
11.407078	-2.4337673	TnsC-like AAA+ (manually inspected)
11.381704	-2.4567244	TnsC-like AAA+ (manually inspected)
11.419118	-2.4217486	TnsC-like AAA+ (manually inspected)
11.402513	-2.4381025	TnsC-like AAA+ (manually inspected)
5.0106072	12.386572	TnsC-like AAA+ (manually inspected)
2.0991426	8.024515	TnsC-like AAA+ (manually inspected)
2.082414	8.058112	TnsC-like AAA+ (manually inspected)
2.1058645	8.024333	TnsC-like AAA+ (manually inspected)
2.1103666	8.022783	TnsC-like AAA+ (manually inspected)
2.0647452	8.038293	TnsC-like AAA+ (manually inspected)
2.3480163	7.9284744	TnsC-like AAA+ (manually inspected)
2.3877127	7.946033	TnsC-like AAA+ (manually inspected)
2.382597	7.9313173	TnsC-like AAA+ (manually inspected)
2.348827	7.9539137	TnsC-like AAA+ (manually inspected)
6.850133	7.780139	TnsC-like AAA+ (manually inspected)
5.0549765	12.495532	TnsC-like AAA+ (manually inspected)
5.050864	12.411837	TnsC-like AAA+ (manually inspected)
10.065398	4.295965	Other AAA+ (Structural homologs of TnsC, functionally unrelated)
10.077989	4.205926	Other AAA+ (Structural homologs of TnsC, functionally unrelated)
5.656532	12.410933	TnsC-like AAA+ (manually inspected)
5.61911	7.1357937	TnsC-like AAA+ (manually inspected)
5.6431913	7.1535053	TnsC-like AAA+ (manually inspected)
5.5914736	7.165379	TnsC-like AAA+ (manually inspected)
5.646914	7.202655	TnsC-like AAA+ (manually inspected)
5.642929	7.2064133	TnsC-like AAA+ (manually inspected)
5.611343	7.2191668	TnsC-like AAA+ (manually inspected)
5.6564775	7.2232428	TnsC-like AAA+ (manually inspected)
5.6460757	7.1444907	TnsC-like AAA+ (manually inspected)
8.2253475	9.322147	TnsC-like AAA+ (manually inspected)
9.840461	7.1164722	TnsC-like AAA+ (manually inspected)
9.958261	7.1050243	TnsC-like AAA+ (manually inspected)
9.90517	7.065953	TnsC-like AAA+ (manually inspected)
5.9336348	6.8456845	TnsC-like AAA+ (manually inspected)
5.842321	6.933262	TnsC-like AAA+ (manually inspected)
7.7579803	13.787626	TnsC-like AAA+ (manually inspected)
9.782031	7.0393066	Other AAA+ (Structural homologs of TnsC, functionally unrelated)
7.9854903	12.442866	TnsC-like AAA+ (manually inspected)
11.117032	5.3581676	Other AAA+ (Structural homologs of TnsC, functionally unrelated)
11.151578	5.3469553	Other AAA+ (Structural homologs of TnsC, functionally unrelated)
11.121756	5.335279	Other AAA+ (Structural homologs of TnsC, functionally unrelated)
11.120574	5.369335	Other AAA+ (Structural homologs of TnsC, functionally unrelated)
1.3395001	7.939349	TnsC-like AAA+ (manually inspected)
7.2663407	13.308416	TnsC-like AAA+ (manually inspected)
7.339806	13.291895	TnsC-like AAA+ (manually inspected)
7.353707	13.196038	TnsC-like AAA+ (manually inspected)
7.337951	13.171305	TnsC-like AAA+ (manually inspected)
8.057303	13.18406	TnsC-like AAA+ (manually inspected)
8.705519	12.625081	TnsC-like AAA+ (manually inspected)
10.797028	6.0136733	Other AAA+ (Structural homologs of TnsC, functionally unrelated)
10.786224	5.9923105	Other AAA+ (Structural homologs of TnsC, functionally unrelated)
10.773621	5.982646	Other AAA+ (Structural homologs of TnsC, functionally unrelated)
6.8373847	7.748833	TnsC-like AAA+ (manually inspected)
6.9395027	7.730455	TnsC-like AAA+ (manually inspected)
10.22889	4.1287127	Other AAA+ (Structural homologs of TnsC, functionally unrelated)
1.651422	7.7226396	TnsC-like AAA+ (manually inspected)
2.3385644	7.925248	TnsC-like AAA+ (manually inspected)
8.576752	12.237191	TnsC-like AAA+ (manually inspected)
7.1520867	7.7777934	TnsC-like AAA+ (manually inspected)
11.649653	4.7269063	Other AAA+ (Structural homologs of TnsC, functionally unrelated)
11.595498	4.801201	Other AAA+ (Structural homologs of TnsC, functionally unrelated)
11.666341	4.7273855	Other AAA+ (Structural homologs of TnsC, functionally unrelated)
11.640598	4.752477	Other AAA+ (Structural homologs of TnsC, functionally unrelated)
11.681759	4.712059	Other AAA+ (Structural homologs of TnsC, functionally unrelated)
11.676576	4.694914	Other AAA+ (Structural homologs of TnsC, functionally unrelated)
0.36474535	8.29271	TnsC-like AAA+ (manually inspected)
-5.6954727	-2.1064935	TnsC-like AAA+ (manually inspected)
14.927081	-7.171558	Other AAA+ (Structural homologs of TnsC, functionally unrelated)
14.179178	-6.9301205	Other AAA+ (Structural homologs of TnsC, functionally unrelated)
15.272705	-7.3235826	Other AAA+ (Structural homologs of TnsC, functionally unrelated)
14.275259	-7.0444617	Other AAA+ (Structural homologs of TnsC, functionally unrelated)
15.000094	-6.9821186	Other AAA+ (Structural homologs of TnsC, functionally unrelated)
15.226305	-7.3971486	Other AAA+ (Structural homologs of TnsC, functionally unrelated)
-5.6799555	-2.0910754	Other AAA+ (Structural homologs of TnsC, functionally unrelated)
15.3075485	-7.3492846	Other AAA+ (Structural homologs of TnsC, functionally unrelated)
14.072506	-6.9820123	Other AAA+ (Structural homologs of TnsC, functionally unrelated)
-6.066962	-2.4900215	Other AAA+ (Structural homologs of TnsC, functionally unrelated)
14.153076	-6.942969	Other AAA+ (Structural homologs of TnsC, functionally unrelated)
-5.9969635	-2.422237	Other AAA+ (Structural homologs of TnsC, functionally unrelated)
-5.6322765	-1.9662344	Other AAA+ (Structural homologs of TnsC, functionally unrelated)
14.575929	-7.157794	Other AAA+ (Structural homologs of TnsC, functionally unrelated)
14.623964	-7.141615	Other AAA+ (Structural homologs of TnsC, functionally unrelated)
-5.7196217	-2.136554	TnsC-like AAA+ (manually inspected)
15.186939	-7.438732	Other AAA+ (Structural homologs of TnsC, functionally unrelated)
14.874436	-7.2215643	Other AAA+ (Structural homologs of TnsC, functionally unrelated)
14.828414	-7.2199497	Other AAA+ (Structural homologs of TnsC, functionally unrelated)
15.05999	-7.1335826	Other AAA+ (Structural homologs of TnsC, functionally unrelated)
14.11657	-6.9091387	Other AAA+ (Structural homologs of TnsC, functionally unrelated)
14.865812	-6.9274187	Other AAA+ (Structural homologs of TnsC, functionally unrelated)
14.624326	-7.394407	Other AAA+ (Structural homologs of TnsC, functionally unrelated)
15.206492	-7.316328	Other AAA+ (Structural homologs of TnsC, functionally unrelated)
13.476196	-5.5267	Other AAA+ (Structural homologs of TnsC, functionally unrelated)
15.0998335	-6.9863844	Other AAA+ (Structural homologs of TnsC, functionally unrelated)
-5.7414646	-2.1540103	TnsC-like AAA+ (manually inspected)
-6.1177306	-2.5463495	TnsC-like AAA+ (manually inspected)
-6.1301637	-2.5567653	TnsC-like AAA+ (manually inspected)
-6.155024	-2.5815282	TnsC-like AAA+ (manually inspected)
-6.0597687	-2.4836276	TnsC-like AAA+ (manually inspected)
-6.0725727	-2.4976633	TnsC-like AAA+ (manually inspected)
13.463093	-5.470374	Other AAA+ (Structural homologs of TnsC, functionally unrelated)
14.390962	-7.228208	Other AAA+ (Structural homologs of TnsC, functionally unrelated)
-6.065621	-2.4916918	TnsC-like AAA+ (manually inspected)
-5.651777	-1.9990785	TnsC-like AAA+ (manually inspected)
-5.6791615	-1.9606951	TnsC-like AAA+ (manually inspected)
14.95042	-7.4548974	Other AAA+ (Structural homologs of TnsC, functionally unrelated)
14.552583	-7.0755463	Other AAA+ (Structural homologs of TnsC, functionally unrelated)
15.164227	-7.429934	Other AAA+ (Structural homologs of TnsC, functionally unrelated)
14.064372	-7.022377	Other AAA+ (Structural homologs of TnsC, functionally unrelated)
15.0757	-7.266005	Other AAA+ (Structural homologs of TnsC, functionally unrelated)
14.287804	-7.152466	Other AAA+ (Structural homologs of TnsC, functionally unrelated)
14.640883	-7.3785214	Other AAA+ (Structural homologs of TnsC, functionally unrelated)
15.275432	-7.390878	Other AAA+ (Structural homologs of TnsC, functionally unrelated)
14.673955	-7.364363	Other AAA+ (Structural homologs of TnsC, functionally unrelated)
14.118742	-7.082209	Other AAA+ (Structural homologs of TnsC, functionally unrelated)
14.052965	-6.97918	Other AAA+ (Structural homologs of TnsC, functionally unrelated)
14.835407	-7.1223927	Other AAA+ (Structural homologs of TnsC, functionally unrelated)
13.437138	-5.5405493	Other AAA+ (Structural homologs of TnsC, functionally unrelated)
14.3603325	-7.2062807	Other AAA+ (Structural homologs of TnsC, functionally unrelated)
-6.062423	-2.4894743	TnsC-like AAA+ (manually inspected)
-5.6675706	-2.0845294	TnsC-like AAA+ (manually inspected)
-5.665581	-2.0989237	TnsC-like AAA+ (manually inspected)
14.589683	-7.4215784	Other AAA+ (Structural homologs of TnsC, functionally unrelated)
14.856169	-7.06932	Other AAA+ (Structural homologs of TnsC, functionally unrelated)
14.98425	-7.1376753	Other AAA+ (Structural homologs of TnsC, functionally unrelated)
-5.661854	-1.9965554	TnsC-like AAA+ (manually inspected)
14.0743475	-7.042556	Other AAA+ (Structural homologs of TnsC, functionally unrelated)
14.744226	-7.469918	Other AAA+ (Structural homologs of TnsC, functionally unrelated)
-5.591526	-2.0613394	TnsC-like AAA+ (manually inspected)
14.699781	-7.4802775	Other AAA+ (Structural homologs of TnsC, functionally unrelated)
-5.6594634	-1.9828984	TnsC-like AAA+ (manually inspected)
-5.603858	-1.9914405	Other AAA+ (Structural homologs of TnsC, functionally unrelated)
14.018911	-7.041793	Other AAA+ (Structural homologs of TnsC, functionally unrelated)
14.51414	-7.466495	Other AAA+ (Structural homologs of TnsC, functionally unrelated)
13.397137	-5.4113884	Other AAA+ (Structural homologs of TnsC, functionally unrelated)
13.418746	-5.4388366	Other AAA+ (Structural homologs of TnsC, functionally unrelated)
13.608942	-5.8296113	Other AAA+ (Structural homologs of TnsC, functionally unrelated)
13.462155	-5.464526	Other AAA+ (Structural homologs of TnsC, functionally unrelated)
13.458267	-5.454985	Other AAA+ (Structural homologs of TnsC, functionally unrelated)
13.492589	-5.47456	Other AAA+ (Structural homologs of TnsC, functionally unrelated)
13.498575	-5.535744	Other AAA+ (Structural homologs of TnsC, functionally unrelated)
-5.7177877	-1.8957299	TnsC-like AAA+ (manually inspected)
14.439132	-7.232793	Other AAA+ (Structural homologs of TnsC, functionally unrelated)
14.399874	-7.1144204	Other AAA+ (Structural homologs of TnsC, functionally unrelated)
13.460363	-5.4896336	Other AAA+ (Structural homologs of TnsC, functionally unrelated)
13.471386	-5.512443	Other AAA+ (Structural homologs of TnsC, functionally unrelated)
13.420569	-5.5635486	Other AAA+ (Structural homologs of TnsC, functionally unrelated)
13.52892	-5.4274163	Other AAA+ (Structural homologs of TnsC, functionally unrelated)
14.863102	-7.1406136	Other AAA+ (Structural homologs of TnsC, functionally unrelated)
6.193046	7.3388214	TnsC-like AAA+ (manually inspected)
6.1686826	7.301834	TnsC-like AAA+ (manually inspected)
6.1514053	7.326191	TnsC-like AAA+ (manually inspected)
6.1118336	7.3046794	TnsC-like AAA+ (manually inspected)
0.4204615	8.259557	TnsC-like AAA+ (manually inspected)
9.577184	8.27141	TnsC-like AAA+ (manually inspected)
9.797454	7.0186443	Other AAA+ (Structural homologs of TnsC, functionally unrelated)
9.149786	4.2408442	TnsC-like AAA+ (manually inspected)
7.9162707	12.897387	TnsC-like AAA+ (manually inspected)
6.8458414	7.7583737	TnsC-like AAA+ (manually inspected)
0.32660058	8.307288	TnsC-like AAA+ (manually inspected)
26.488935	10.792312	Other AAA+ (Structural homologs of TnsC, functionally unrelated)
5.291301	12.780719	TnsC-like AAA+ (manually inspected)
7.6860237	13.409693	TnsC-like AAA+ (manually inspected)
5.818619	12.82564	TnsC-like AAA+ (manually inspected)
6.779416	7.666081	TnsC-like AAA+ (manually inspected)
6.827469	7.760564	TnsC-like AAA+ (manually inspected)
6.8901873	7.811822	TnsC-like AAA+ (manually inspected)
7.048747	7.796813	TnsC-like AAA+ (manually inspected)
7.974197	9.033616	TnsC-like AAA+ (manually inspected)
7.0498514	13.214021	TnsC-like AAA+ (manually inspected)
26.567322	10.707831	Other AAA+ (Structural homologs of TnsC, functionally unrelated)
26.480936	10.796872	Other AAA+ (Structural homologs of TnsC, functionally unrelated)
26.538502	10.730514	Other AAA+ (Structural homologs of TnsC, functionally unrelated)
7.5659766	12.558121	TnsC-like AAA+ (manually inspected)
7.584398	12.528008	TnsC-like AAA+ (manually inspected)
7.887497	9.507439	Other AAA+ (Structural homologs of TnsC, functionally unrelated)
7.848039	9.541456	Other AAA+ (Structural homologs of TnsC, functionally unrelated)
7.876656	9.471804	TnsC-like AAA+ (manually inspected)
7.8096023	9.6536	TnsC-like AAA+ (manually inspected)
0.8844171	8.02182	TnsC-like AAA+ (manually inspected)
9.080192	11.886388	TnsC-like AAA+ (manually inspected)
9.096297	12.089131	TnsC-like AAA+ (manually inspected)
9.848139	6.606044	TnsC-like AAA+ (manually inspected)
7.408574	13.239265	TnsC-like AAA+ (manually inspected)
7.4004593	13.21685	TnsC-like AAA+ (manually inspected)
7.343197	13.199221	TnsC-like AAA+ (manually inspected)
7.384476	13.233803	TnsC-like AAA+ (manually inspected)
9.756142	7.243306	TnsC-like AAA+ (manually inspected)
5.4168625	12.6166935	TnsC-like AAA+ (manually inspected)
5.466487	12.616165	TnsC-like AAA+ (manually inspected)
9.065019	12.826974	TnsC-like AAA+ (manually inspected)
5.6163216	12.562695	TnsC-like AAA+ (manually inspected)
7.44076	7.5752835	TnsC-like AAA+ (manually inspected)
8.486949	13.949735	TnsC-like AAA+ (manually inspected)
8.503256	13.919889	TnsC-like AAA+ (manually inspected)
8.468788	13.910899	TnsC-like AAA+ (manually inspected)
8.48632	13.900484	TnsC-like AAA+ (manually inspected)
9.306114	4.5396156	Other AAA+ (Structural homologs of TnsC, functionally unrelated)
6.9883137	5.50313	TnsC-like AAA+ (manually inspected)
6.9866314	5.511819	TnsC-like AAA+ (manually inspected)
7.026145	5.4177847	TnsC-like AAA+ (manually inspected)
7.052821	5.443205	TnsC-like AAA+ (manually inspected)
10.406638	6.8863606	TnsC-like AAA+ (manually inspected)
7.045883	5.398468	TnsC-like AAA+ (manually inspected)
8.7546425	11.577401	TnsC-like AAA+ (manually inspected)
9.181763	14.041314	TnsC-like AAA+ (manually inspected)
9.29087	12.614992	TnsC-like AAA+ (manually inspected)
9.112233	12.731718	TnsC-like AAA+ (manually inspected)
8.838625	11.498778	TnsC-like AAA+ (manually inspected)
8.802667	11.591197	TnsC-like AAA+ (manually inspected)
9.277476	12.632111	TnsC-like AAA+ (manually inspected)
8.926571	12.74775	TnsC-like AAA+ (manually inspected)
9.22448	12.66654	TnsC-like AAA+ (manually inspected)
8.774544	11.597028	TnsC-like AAA+ (manually inspected)
8.806509	11.62479	TnsC-like AAA+ (manually inspected)
9.269196	12.653084	TnsC-like AAA+ (manually inspected)
8.78794	11.597292	TnsC-like AAA+ (manually inspected)
9.169392	14.057222	TnsC-like AAA+ (manually inspected)
9.290733	12.625869	TnsC-like AAA+ (manually inspected)
9.256039	12.654501	TnsC-like AAA+ (manually inspected)
9.302128	12.654606	TnsC-like AAA+ (manually inspected)
9.262422	12.659112	TnsC-like AAA+ (manually inspected)
9.127398	14.046421	TnsC-like AAA+ (manually inspected)
9.154059	14.037092	TnsC-like AAA+ (manually inspected)
8.591488	12.714081	TnsC-like AAA+ (manually inspected)
8.645783	11.941071	TnsC-like AAA+ (manually inspected)
9.120571	13.974233	TnsC-like AAA+ (manually inspected)
9.197931	12.717716	TnsC-like AAA+ (manually inspected)
9.182968	14.039112	TnsC-like AAA+ (manually inspected)
9.191439	13.864037	TnsC-like AAA+ (manually inspected)
9.15689	14.10009	TnsC-like AAA+ (manually inspected)
9.157469	13.860113	TnsC-like AAA+ (manually inspected)
9.14665	13.825113	TnsC-like AAA+ (manually inspected)
9.142729	14.0754595	TnsC-like AAA+ (manually inspected)
8.108363	12.239643	TnsC-like AAA+ (manually inspected)
8.09012	12.260529	TnsC-like AAA+ (manually inspected)
8.109003	12.203402	TnsC-like AAA+ (manually inspected)
8.034548	12.340994	TnsC-like AAA+ (manually inspected)
8.009335	12.413505	TnsC-like AAA+ (manually inspected)
7.9890037	12.3761215	TnsC-like AAA+ (manually inspected)
9.759999	7.429966	TnsC-like AAA+ (manually inspected)
8.299722	12.50907	TnsC-like AAA+ (manually inspected)
9.860105	7.3819256	TnsC-like AAA+ (manually inspected)
9.775782	4.4052696	Other AAA+ (Structural homologs of TnsC, functionally unrelated)
9.835792	4.3908443	Other AAA+ (Structural homologs of TnsC, functionally unrelated)
9.781365	4.422352	Other AAA+ (Structural homologs of TnsC, functionally unrelated)
7.9085155	12.581626	TnsC-like AAA+ (manually inspected)
0.106156096	8.312306	TnsC-like AAA+ (manually inspected)
0.107355565	8.344611	TnsC-like AAA+ (manually inspected)
1.4117339	7.868828	TnsC-like AAA+ (manually inspected)
1.517923	7.800131	TnsC-like AAA+ (manually inspected)
1.4198399	7.859726	TnsC-like AAA+ (manually inspected)
7.7589703	13.758348	TnsC-like AAA+ (manually inspected)
7.7632294	13.738816	TnsC-like AAA+ (manually inspected)
7.712288	13.772169	TnsC-like AAA+ (manually inspected)
7.832338	13.659466	TnsC-like AAA+ (manually inspected)
7.8010087	13.719735	TnsC-like AAA+ (manually inspected)
7.7360845	13.760777	TnsC-like AAA+ (manually inspected)
7.7532372	13.739391	TnsC-like AAA+ (manually inspected)
10.250022	6.6391997	TnsC-like AAA+ (manually inspected)
10.213211	6.657733	TnsC-like AAA+ (manually inspected)
1.2747025	7.982224	TnsC-like AAA+ (manually inspected)
1.2758814	8.024258	TnsC-like AAA+ (manually inspected)
1.2548646	7.9959164	TnsC-like AAA+ (manually inspected)
1.2973561	7.9645314	TnsC-like AAA+ (manually inspected)
5.956962	14.9487705	TnsC-like AAA+ (manually inspected)
5.7051606	12.926016	TnsC-like AAA+ (manually inspected)
8.163304	12.157635	TnsC-like AAA+ (manually inspected)
7.691173	13.598322	TnsC-like AAA+ (manually inspected)
7.6423645	13.574965	TnsC-like AAA+ (manually inspected)
7.6729407	13.611988	TnsC-like AAA+ (manually inspected)
7.837541	12.655446	TnsC-like AAA+ (manually inspected)
6.6502285	7.512295	TnsC (previously identified, pos. ctrl)
9.984522	6.597392	TnsC (previously identified, pos. ctrl)
10.139243	6.543951	TnsC (previously identified, pos. ctrl)
8.787717	11.331497	TnsC (previously identified, pos. ctrl)
8.041081	7.00399	TnsC (previously identified, pos. ctrl)
7.074808	15.094167	TnsC (previously identified, pos. ctrl)
7.808229	7.1652308	TnsC (previously identified, pos. ctrl)
7.0700397	15.113797	TnsC (previously identified, pos. ctrl)
7.1251864	14.142731	TnsC (previously identified, pos. ctrl)
7.0238667	14.219437	TnsC (previously identified, pos. ctrl)
7.1297092	14.135911	TnsC (previously identified, pos. ctrl)
7.0375214	14.240194	TnsC (previously identified, pos. ctrl)
8.005983	6.9368596	TnsC (previously identified, pos. ctrl)
7.1435723	13.63465	TnsC (previously identified, pos. ctrl)
7.127401	13.669647	TnsC (previously identified, pos. ctrl)
7.0980954	15.08752	TnsC (previously identified, pos. ctrl)
6.994391	15.02679	TnsC (previously identified, pos. ctrl)
7.084083	15.103874	TnsC (previously identified, pos. ctrl)
7.0506396	15.054885	TnsC (previously identified, pos. ctrl)
8.07206	6.834006	TnsC (previously identified, pos. ctrl)
7.8102717	8.222481	TnsC (previously identified, pos. ctrl)
8.101864	6.751726	TnsC (previously identified, pos. ctrl)
8.009597	6.7605	TnsC (previously identified, pos. ctrl)
7.1541343	14.149033	TnsC (previously identified, pos. ctrl)
7.667286	8.009914	TnsC (previously identified, pos. ctrl)
6.525949	7.3906717	TnsC (previously identified, pos. ctrl)
6.526561	7.392109	TnsC (previously identified, pos. ctrl)
6.529617	7.39201	TnsC (previously identified, pos. ctrl)
9.643995	6.770606	TnsC (previously identified, pos. ctrl)
8.673076	12.209154	TnsC (previously identified, pos. ctrl)
8.702594	12.173676	TnsC (previously identified, pos. ctrl)
8.255579	9.340427	TnsC (previously identified, pos. ctrl)
8.262507	9.283732	TnsC (previously identified, pos. ctrl)
9.06593	7.0274215	TnsC (previously identified, pos. ctrl)
8.305043	8.772847	TnsC (previously identified, pos. ctrl)
8.215635	9.082146	TnsC (previously identified, pos. ctrl)
9.679552	6.7001967	TnsC (previously identified, pos. ctrl)
10.286732	6.725501	TnsC (previously identified, pos. ctrl)
9.860605	6.5513697	TnsC (previously identified, pos. ctrl)
8.814815	7.2618656	TnsC (previously identified, pos. ctrl)
9.711938	6.689737	TnsC (previously identified, pos. ctrl)
7.7377596	7.2265134	TnsC (previously identified, pos. ctrl)
7.7094326	7.237959	TnsC (previously identified, pos. ctrl)
6.969482	14.249543	TnsC (previously identified, pos. ctrl)
6.9868035	14.269765	TnsC (previously identified, pos. ctrl)
8.564142	6.794223	TnsC (previously identified, pos. ctrl)
8.008332	6.903094	TnsC (previously identified, pos. ctrl)
7.491487	6.1260266	TnsC (previously identified, pos. ctrl)
7.5879397	6.2190485	TnsC (previously identified, pos. ctrl)
8.195185	6.956661	TnsC (previously identified, pos. ctrl)
7.1257186	14.994339	TnsC (previously identified, pos. ctrl)
7.1395903	14.991813	TnsC (previously identified, pos. ctrl)
7.1737814	15.027185	TnsC (previously identified, pos. ctrl)
7.853949	7.074203	TnsC (previously identified, pos. ctrl)
7.053115	14.211393	TnsC (previously identified, pos. ctrl)
8.863952	11.440203	TnsC (previously identified, pos. ctrl)
8.928987	7.560985	TnsC (previously identified, pos. ctrl)
7.7994156	6.2359705	TnsC (previously identified, pos. ctrl)
8.034138	6.4770284	DnaB helicase (functional neg. ctrl)
8.946513	6.7043457	DnaB helicase (functional neg. ctrl)
8.910492	6.633194	DnaB helicase (functional neg. ctrl)
8.1731	6.3906374	DnaB helicase (functional neg. ctrl)
15.755889	4.9483004	DnaB helicase (functional neg. ctrl)
15.735898	4.932669	DnaB helicase (functional neg. ctrl)
15.731558	4.9625907	DnaB helicase (functional neg. ctrl)
15.73804	4.937182	DnaB helicase (functional neg. ctrl)
15.748034	4.9429736	DnaB helicase (functional neg. ctrl)
15.771402	4.933825	DnaB helicase (functional neg. ctrl)
15.762148	4.9569836	DnaB helicase (functional neg. ctrl)
15.747	4.943224	DnaB helicase (functional neg. ctrl)
15.727467	4.9251447	DnaB helicase (functional neg. ctrl)
9.678449	6.5723743	DnaB helicase (functional neg. ctrl)
8.266996	6.498945	DnaB helicase (functional neg. ctrl)
8.974655	6.751659	DnaB helicase (functional neg. ctrl)
8.20213	6.4862795	DnaB helicase (functional neg. ctrl)
8.98348	6.747956	DnaB helicase (functional neg. ctrl)
8.27821	6.5160823	DnaB helicase (functional neg. ctrl)
9.096282	6.6819453	DnaB helicase (functional neg. ctrl)
8.991367	6.7282205	DnaB helicase (functional neg. ctrl)
8.973113	4.1779313	DnaB helicase (functional neg. ctrl)
8.732722	4.4567842	DnaB helicase (functional neg. ctrl)
8.604752	6.475905	DnaB helicase (functional neg. ctrl)
8.162509	6.5871596	DnaB helicase (functional neg. ctrl)
8.095484	6.5378428	DnaB helicase (functional neg. ctrl)
8.121622	6.549557	DnaB helicase (functional neg. ctrl)
8.737983	6.6427836	DnaB helicase (functional neg. ctrl)
9.266017	6.601919	DnaB helicase (functional neg. ctrl)
9.396677	6.6497445	DnaB helicase (functional neg. ctrl)
9.390888	4.3349333	DnaB helicase (functional neg. ctrl)
8.954154	6.6061783	DnaB helicase (functional neg. ctrl)
8.580349	6.6403146	DnaB helicase (functional neg. ctrl)
14.53514	10.150874	DnaB helicase (functional neg. ctrl)
14.60635	10.221656	DnaB helicase (functional neg. ctrl)
14.547209	10.163033	DnaB helicase (functional neg. ctrl)
6.9295235	5.861204	DnaB helicase (functional neg. ctrl)
14.477445	10.094379	DnaB helicase (functional neg. ctrl)
14.617675	10.229129	DnaB helicase (functional neg. ctrl)
14.577811	10.190819	DnaB helicase (functional neg. ctrl)
14.340747	9.979286	DnaB helicase (functional neg. ctrl)
14.18962	9.840632	DnaB helicase (functional neg. ctrl)
14.561844	10.177059	DnaB helicase (functional neg. ctrl)
14.451614	10.070975	DnaB helicase (functional neg. ctrl)
14.418223	10.035576	DnaB helicase (functional neg. ctrl)
14.526347	10.143712	DnaB helicase (functional neg. ctrl)
14.394315	10.012913	DnaB helicase (functional neg. ctrl)
14.528354	10.1453905	DnaB helicase (functional neg. ctrl)
14.458305	10.075625	DnaB helicase (functional neg. ctrl)
14.431108	10.048704	DnaB helicase (functional neg. ctrl)
8.73248	5.2545557	NuoA (structural and functional neg. ctrl)
9.509381	3.3341768	NuoA (structural and functional neg. ctrl)
9.536685	3.290306	NuoA (structural and functional neg. ctrl)
9.485065	3.309739	NuoA (structural and functional neg. ctrl)
9.325269	4.6008053	NuoA (structural and functional neg. ctrl)
9.280447	4.585001	NuoA (structural and functional neg. ctrl)
10.010203	4.033888	NuoA (structural and functional neg. ctrl)
10.00974	4.0802913	NuoA (structural and functional neg. ctrl)
9.501193	3.3834443	NuoA (structural and functional neg. ctrl)
9.970318	4.010437	NuoA (structural and functional neg. ctrl)
9.424571	3.5266771	NuoA (structural and functional neg. ctrl)
9.4744425	3.4480033	NuoA (structural and functional neg. ctrl)
9.292299	3.9116592	NuoA (structural and functional neg. ctrl)
9.893882	6.4279566	NuoA (structural and functional neg. ctrl)
9.394921	3.4286728	NuoA (structural and functional neg. ctrl)
8.685415	5.345547	NuoA (structural and functional neg. ctrl)
9.349096	4.0138283	NuoA (structural and functional neg. ctrl)
8.93934	5.00016	NuoA (structural and functional neg. ctrl)
9.3912	4.0957522	NuoA (structural and functional neg. ctrl)
8.962779	5.019984	NuoA (structural and functional neg. ctrl)
9.231814	4.077654	NuoA (structural and functional neg. ctrl)
9.202184	3.9909723	NuoA (structural and functional neg. ctrl)
9.416998	3.4153585	NuoA (structural and functional neg. ctrl)
9.222255	3.90496	NuoA (structural and functional neg. ctrl)
9.845877	6.5032005	NuoA (structural and functional neg. ctrl)
9.023813	4.8427806	NuoA (structural and functional neg. ctrl)
8.827352	5.1934013	NuoA (structural and functional neg. ctrl)
8.807285	5.1105995	NuoA (structural and functional neg. ctrl)
8.836436	5.185542	NuoA (structural and functional neg. ctrl)
8.93922	5.066699	NuoA (structural and functional neg. ctrl)
9.036749	4.9378686	NuoA (structural and functional neg. ctrl)
9.1782255	4.1026897	NuoA (structural and functional neg. ctrl)
9.315623	4.4117208	NuoA (structural and functional neg. ctrl)
8.88124	5.131955	NuoA (structural and functional neg. ctrl)
8.7775	5.2289033	NuoA (structural and functional neg. ctrl)
9.343688	4.0301366	NuoA (structural and functional neg. ctrl)
9.843775	6.363516	NuoA (structural and functional neg. ctrl)
9.789002	6.4802094	NuoA (structural and functional neg. ctrl)
8.973782	4.9645357	NuoA (structural and functional neg. ctrl)
9.366409	3.4508264	NuoA (structural and functional neg. ctrl)
8.857086	5.1392536	NuoA (structural and functional neg. ctrl)
9.508739	4.135975	NuoA (structural and functional neg. ctrl)
9.197641	3.8829024	NuoA (structural and functional neg. ctrl)
9.12861	3.9472466	NuoA (structural and functional neg. ctrl)
9.190859	3.930592	NuoA (structural and functional neg. ctrl)
9.209992	3.9515078	NuoA (structural and functional neg. ctrl)
9.385039	4.2915187	NuoA (structural and functional neg. ctrl)
9.064186	3.969567	NuoA (structural and functional neg. ctrl)
9.167528	3.9455352	NuoA (structural and functional neg. ctrl)
9.046874	3.8212748	NuoA (structural and functional neg. ctrl)
