# Supplementary material for: Genomic language model predicts protein co-regulation and function
Source: Nat Commun. 2024 Apr 3;15:2880. doi: 10.1038/s41467-024-46947-9 (PMC10991518; doi:10.1038/s41467-024-46947-9)
Supplement: Supplementary file 4 — Source Data [file 41467_2024_46947_MOESM4_ESM.zip › Source_data/Figure5_source_data/5b_source_data.tsv]

UMAP_1	UMAP_2	label/prediction/correct/prediction
14.94401	0.43423042	label
14.9521885	0.43956912	label
8.37442	5.462577	label
8.383495	5.4636045	label
4.941554	6.313812	label
4.937161	6.3200555	label
17.372845	-11.38654	label
17.372517	-11.380372	label
4.2569194	-13.080105	label
4.230107	-13.061831	label
10.460814	13.141477	label
10.48135	13.139811	label
1.8636552	-3.9825308	label
1.8977041	-3.9674816	label
13.08382	-4.043586	label
13.085333	-4.062124	label
13.571532	-12.005272	label
13.591215	-11.986556	label
7.380587	9.408036	label
7.400521	9.388213	label
17.29858	0.73043805	label
17.340643	0.7625557	label
0.20445947	8.403979	label
0.20619933	8.403654	label
14.951349	0.44004136	label
14.947734	0.43908095	label
17.79167	-4.141298	label
17.815273	-4.119144	label
10.496161	4.7087655	label
10.515753	4.714227	label
11.074511	3.928572	label
11.065437	3.9109066	label
8.50051	6.161568	label
8.4903965	6.1397476	label
12.016052	-0.31894207	label
12.014536	-0.31858402	label
10.977562	12.826608	label
10.9828	12.824483	label
7.8870387	6.338683	label
7.890128	6.3685255	label
2.1622477	-5.375818	label
2.1606884	-5.386317	label
-0.0061306707	8.343857	label
0.0025339385	8.340214	label
7.728144	-9.545139	label
7.718016	-9.536076	label
-0.5315283	11.927204	label
-0.5315826	11.92707	label
11.181389	2.7945104	label
11.163127	2.7897828	label
13.862916	-3.5361888	label
13.869172	-3.53159	label
0.67322034	-12.366877	label
0.6731444	-12.366909	label
6.6492825	1.5120816	label
6.658237	1.5130755	label
7.9272594	-3.9898217	label
7.9361396	-3.984053	label
7.270704	-12.714248	label
7.2939816	-12.73283	label
6.909133	-2.883097	label
6.9098344	-2.8937342	label
7.3214283	-12.733498	label
7.3370075	-12.748935	label
16.296564	15.032042	label
16.296656	15.032037	label
11.374293	2.8671918	label
11.37012	2.8650131	label
7.5493126	-7.308764	label
7.57026	-7.2810817	label
3.913704	11.218282	label
3.910072	11.22172	label
14.871691	-0.17450312	label
14.899809	-0.18380661	label
11.455905	2.92925	label
11.424748	2.895966	label
8.000194	-9.691935	label
8.044226	-9.732574	label
11.473836	2.9284325	label
11.494319	2.9379938	label
6.822445	-2.9230611	label
6.822476	-2.9362676	label
8.483444	7.7542343	label
8.492296	7.787856	label
8.62111	-0.18248591	label
8.600486	-0.15356785	label
17.376726	-10.978412	label
17.367893	-10.943337	label
-0.5341907	-0.6536559	label
-0.53321403	-0.68768233	label
5.4205275	-4.293738	label
5.3780966	-4.249413	label
6.1221633	-0.5156537	label
6.1153536	-0.5028556	label
5.7494874	0.65187365	label
5.748759	0.6613072	label
7.940763	-3.9724534	label
7.952734	-3.9779682	label
11.628051	-13.384644	label
11.6863	-13.444635	label
13.522503	6.864621	label
13.522347	6.8649864	label
17.228285	0.5134245	label
17.22546	0.51287216	label
5.90335	-12.710949	label
5.9311733	-12.707352	label
11.210424	4.0001507	label
11.213908	4.004857	label
7.8469086	-3.9444494	label
7.842465	-3.9323363	label
11.476412	2.9223092	label
11.477369	2.9222946	label
13.591695	-0.20178929	label
13.581991	-0.19593255	label
8.231352	2.947487	label
8.233386	2.957335	label
12.6872	4.1912675	label
12.68472	4.191037	label
7.5988684	-9.410667	label
7.5839453	-9.39655	label
6.5020504	5.835337	label
6.496696	5.836181	label
19.264067	12.70018	label
19.243797	12.705237	label
3.7186735	-12.51	label
3.6989067	-12.5079565	label
3.8624034	-4.996935	label
3.846649	-4.992482	label
7.7634945	-0.31721446	label
7.779882	-0.31032702	label
6.1321993	14.142565	label
6.1620455	14.11205	label
8.657864	7.866671	label
8.677659	7.8580112	label
11.024431	3.9323072	label
10.99669	3.9175167	label
5.5955534	-12.730144	label
5.6012235	-12.72816	label
4.798763	-12.906203	label
4.7743855	-12.920274	label
10.681858	4.499552	label
10.654094	4.539503	label
8.268003	3.0120764	label
8.282121	2.9977078	label
10.766967	4.330856	label
10.761654	4.343413	label
11.017933	3.9354653	label
11.033538	3.9141958	label
-1.7191298	-5.631059	label
-1.7195721	-5.631085	label
6.110159	2.311916	label
6.1708326	2.3170707	label
7.365287	9.42174	label
7.3650274	9.422374	label
3.1304219	-0.15063325	label
3.1407366	-0.1612394	label
6.831741	-2.9353747	label
6.825627	-2.935723	label
7.3234234	-0.8517236	label
7.332794	-0.88806474	label
6.975537	2.0516193	label
6.9463906	2.0746233	label
5.9737473	2.4382167	label
5.971673	2.4342396	label
5.5585823	2.6711006	label
5.5889297	2.6499603	label
8.330144	2.5708342	label
8.323708	2.593415	label
5.2068176	2.059711	label
5.2056	2.063369	label
5.661448	1.9430095	label
5.6200128	1.9725827	label
6.3065877	2.515003	label
6.31125	2.5332487	label
6.640176	2.2580013	label
6.6483526	2.2749522	label
4.443027	-5.0301595	label
4.406126	-5.044555	label
9.768436	2.3257012	label
9.776217	2.308986	label
20.363775	4.1377687	label
20.363504	4.137466	label
18.820375	12.831772	label
18.835217	12.818128	label
-0.10565048	8.432066	label
-0.071396954	8.407447	label
13.567262	6.9358206	label
13.562143	6.9304376	label
13.517697	-0.66742986	label
13.504263	-0.6812322	label
6.723592	1.543497	label
6.7180524	1.5373696	label
5.61716	2.6212902	label
5.576897	2.644366	label
2.9103377	4.4622774	label
2.9151838	4.457573	label
8.50232	2.3974528	label
8.497523	2.4259467	label
6.400482	3.3336732	label
6.4054027	3.32699	label
8.238508	2.513589	label
8.275456	2.5052927	label
10.580917	13.015597	label
10.605141	12.983545	label
2.9142256	4.4582977	label
2.9144254	4.458483	label
13.961034	-2.9638374	label
13.881456	-3.0305731	label
3.9394147	-15.582154	label
3.9393752	-15.582126	label
-1.2156999	4.328832	label
-1.2155895	4.329028	label
-0.8344312	12.263844	label
-0.8347037	12.263899	label
11.171066	5.1821623	label
11.169908	5.171886	label
12.823093	-3.1134815	label
12.817065	-3.112587	label
6.6864552	3.0795267	label
6.67973	3.0930464	label
10.495508	13.040689	label
10.497931	13.037829	label
-0.47023404	-0.56651676	label
-0.44388083	-0.5690248	label
15.754335	1.3717415	label
15.742152	1.360781	label
9.721255	2.5338144	label
9.728112	2.5177228	label
13.333744	-0.66901153	label
13.331914	-0.6775367	label
10.047909	4.542515	label
10.059151	4.5429893	label
9.251744	1.6282566	label
9.2349415	1.638162	label
1.8547884	-3.6855688	label
1.8571874	-3.6913989	label
7.4135303	-12.777402	label
7.415014	-12.777893	label
-0.17065075	8.433927	label
-0.16792017	8.411299	label
8.066457	-1.2502557	label
8.067341	-1.2478232	label
6.2663674	-1.1134759	label
6.263452	-1.1136229	label
17.12838	3.3838642	label
17.142704	3.3867471	label
-1.7045455	-5.661455	label
-1.6915239	-5.674238	label
10.847745	4.1861625	label
10.888556	4.149371	label
3.8702214	-12.479885	label
3.8327413	-12.488235	label
17.308628	-10.496337	label
17.30828	-10.496557	label
8.764369	5.810674	label
8.771564	5.8177214	label
-0.5176876	-0.46399996	label
-0.5374076	-0.4446296	label
15.600377	1.4295969	label
15.586133	1.4388646	label
11.777127	-8.078011	label
11.781238	-8.0800705	label
8.16371	-1.136786	label
8.110003	-1.1337886	label
17.131683	0.78249675	label
17.147314	0.77621835	label
2.3795686	-4.9897223	label
2.2982485	-4.9809775	label
-6.2211165	6.237645	label
-6.255256	6.2705374	label
7.339374	9.448157	label
7.339372	9.448391	label
10.62795	4.7924633	label
10.630528	4.8704667	label
8.271055	2.4104304	label
8.278106	2.4282281	label
1.8491107	-3.7616336	label
1.8564595	-3.776742	label
7.8664985	-1.3055085	label
7.827139	-1.3137786	label
19.686583	6.6245565	label
19.684477	6.6265817	label
6.0196605	1.8343041	label
6.0132174	1.832458	label
7.6621513	-3.4799573	label
7.6541696	-3.486668	label
17.29059	-10.45366	label
17.275312	-10.432187	label
-0.61199	-0.3246966	label
-0.6244913	-0.31214356	label
21.048803	-5.044002	label
21.048815	-5.044955	label
8.4678335	7.6997213	label
8.4642105	7.6983905	label
1.6366074	-3.882233	label
1.600471	-3.8847127	label
14.935823	0.43159112	label
14.939362	0.43510127	label
9.197961	7.3051805	label
9.202129	7.301081	label
8.808414	7.812982	label
8.804978	7.8169894	label
8.387741	-0.6943934	label
8.357287	-0.600926	label
14.40928	0.107118845	label
14.433589	0.15905187	label
5.929522	2.4065342	label
5.9070606	2.4262998	label
18.196692	-1.5045991	label
18.196371	-1.5059165	label
2.3153157	-4.1492124	label
2.3250258	-4.14102	label
15.545957	1.4086853	label
15.526864	1.4240899	label
9.157509	7.182435	label
9.181379	7.2443337	label
16.311275	15.01731	label
16.299204	15.029475	label
8.505847	5.1322217	label
8.491803	5.1502595	label
10.127763	2.6600955	label
10.148152	2.644141	label
8.878494	7.863961	label
8.864566	7.862487	label
0.34344944	8.460032	label
0.37875274	8.49114	label
14.649219	1.4362429	label
14.649607	1.4370773	label
4.499913	-12.857136	label
4.5316668	-12.832491	label
2.339111	-4.643191	label
2.3615034	-4.630552	label
18.691206	12.873632	label
18.704395	12.861619	label
7.808327	-1.3361412	label
7.82274	-1.3285725	label
-6.13833	6.1533	label
-6.120399	6.137132	label
9.202011	7.4054832	label
9.207368	7.392223	label
14.849066	0.4042043	label
14.831138	0.38686723	label
10.428785	2.3515475	label
10.424287	2.3522906	label
7.817727	0.7986524	label
7.829777	0.80661863	label
10.4768305	13.278886	label
10.448283	13.296785	label
8.933541	-3.4028687	label
8.935939	-3.383368	label
3.8916104	-12.882019	label
3.8729513	-12.9038725	label
10.991073	12.821745	label
10.997209	12.818752	label
8.952656	7.4591365	label
8.953233	7.465638	label
10.643931	12.941114	label
10.649018	12.935482	label
13.337913	-0.65548795	label
13.33524	-0.6428371	label
2.995615	4.3977246	label
2.9682353	4.423636	label
8.393576	2.4152722	label
8.420522	2.4045656	label
6.0088434	2.4163854	label
6.0083466	2.4148686	label
7.558627	-9.370042	label
7.545357	-9.357943	label
10.432192	2.308521	label
10.410596	2.3088713	label
9.23538	1.6551886	label
9.23321	1.6469207	label
12.809816	-3.1230254	label
12.8203335	-3.112686	label
10.828443	4.8732657	label
10.8350935	4.8809404	label
6.1102424	3.7470655	label
6.103868	3.7498436	label
8.432791	6.082597	label
8.432944	6.1050124	label
5.549847	2.6935656	label
5.5404453	2.70935	label
4.2522864	-13.056879	label
4.219712	-13.0705385	label
16.170994	1.2217005	label
16.180437	1.2181706	label
18.189058	-1.4980334	label
18.190817	-1.4991492	label
-3.303127	-4.128232	label
-3.3030322	-4.1283703	label
13.555559	6.9065795	label
13.556526	6.9062147	label
0.50898194	8.582211	label
0.49334878	8.564767	label
2.1565034	-4.8140006	label
2.1460443	-4.8000283	label
10.482595	13.070412	label
10.482317	13.069626	label
3.972364	-3.3809428	label
3.9717307	-3.3810408	label
16.927727	0.8076897	label
16.88924	0.82207054	label
3.9689343	-4.0208235	label
4.0056376	-4.0239377	label
4.8518314	6.4210696	label
4.8519554	6.4209657	label
4.7063975	7.094808	label
4.706903	7.093726	label
6.4666576	5.867635	label
6.493162	5.8390446	label
8.062677	-9.7675295	label
8.045101	-9.753178	label
2.3597312	13.8522415	label
2.3603766	13.851847	label
13.68467	-3.4036443	label
13.691674	-3.380787	label
13.53266	-12.028756	label
13.543643	-12.018217	label
4.3190155	-13.021164	label
4.312503	-13.022827	label
9.801215	2.7446678	label
9.755151	2.7283366	label
9.19357	3.2256742	label
9.178042	3.2266197	label
13.560791	-0.26297036	label
13.566134	-0.2536752	label
8.189304	-1.2202089	label
8.198924	-1.2256913	label
15.6083	1.4226654	label
15.601569	1.4315153	label
10.4191265	13.348808	label
10.428082	13.35547	label
11.48474	1.5185597	label
11.482014	1.5169147	label
11.223436	1.5587318	label
11.232728	1.5627266	label
17.681116	-4.3116903	label
17.692827	-4.2993464	label
10.540431	4.4150147	label
10.501877	4.3707104	label
5.065917	-4.3068953	label
5.0209255	-4.3067784	label
17.930914	1.2619108	label
17.9349	1.2678475	label
-7.409131	6.257276	label
-7.4095006	6.2574625	label
0.06260435	8.247091	label
0.06338249	8.246171	label
-6.230819	6.084173	label
-6.232244	6.082182	label
3.0230062	4.376391	label
3.0228856	4.3770947	label
19.684935	6.631165	label
19.685028	6.631078	label
2.010453	-4.2244782	label
2.0214508	-4.1934943	label
2.7896385	-4.7487817	label
2.7710009	-4.758111	label
16.979063	0.8283887	label
16.944878	0.8048353	label
10.9952545	12.818754	label
10.975709	12.828709	label
10.746808	2.1091747	label
10.757755	2.1218033	label
4.860319	6.4279466	label
4.8609543	6.4270926	label
18.131975	-1.4421	label
18.100552	-1.4105657	label
19.025162	-0.63208985	label
19.025116	-0.63222134	label
8.279186	2.4431348	label
8.260728	2.4376104	label
10.615135	4.856776	label
10.605189	4.821069	label
-0.23360568	8.50912	label
-0.22830755	8.5086	label
2.1868062	-4.684315	label
2.2046127	-4.7127447	label
7.911728	-1.2314674	label
7.929068	-1.2480834	label
-6.1081767	6.137558	label
-6.116298	6.140125	label
4.2432137	-12.550218	label
4.3128138	-12.593889	label
8.775769	7.75055	label
8.763716	7.7430024	label
1.7508502	-3.6939073	label
1.7558484	-3.68357	label
2.8616405	-4.6552825	label
2.8431802	-4.673127	label
7.6764493	-7.2558336	label
7.6562805	-7.2754536	label
7.4941607	-7.3541975	label
7.4913507	-7.3690915	label
13.895238	-3.5504391	label
13.885849	-3.5440395	label
17.325912	-8.019212	label
17.313314	-8.006288	label
17.383812	-7.966621	label
17.38335	-7.966795	label
8.544937	-7.2911305	label
8.54792	-7.290459	label
7.3901343	-7.3755407	label
7.3980303	-7.371236	label
11.256968	-12.875752	label
11.255866	-12.874657	label
10.026764	4.4950013	label
9.992626	4.4841394	label
10.935422	3.9016318	label
10.904584	3.9424179	label
-6.204417	6.1949806	label
-6.231035	6.220305	label
16.210567	1.2104601	label
16.22163	1.1933011	label
17.369703	-11.461561	label
17.399725	-11.4491	label
3.8349812	-12.50464	label
3.8214176	-12.490957	label
7.4408455	-2.1691134	label
7.4433956	-2.186696	label
13.58509	-11.994154	label
13.570502	-12.004712	label
16.066965	-6.6070876	label
16.066946	-6.6069136	label
4.7735486	1.1650561	label
4.7713294	1.1671584	label
11.22511	-12.867218	label
11.225886	-12.866145	label
7.7029147	-9.519735	label
7.734412	-9.55176	label
6.528023	5.8028865	label
6.574488	5.837419	label
13.230832	-0.29837397	label
13.226019	-0.29825	label
-1.6345567	-5.7371235	label
-1.6517583	-5.7195783	label
11.240761	4.061002	label
11.236034	4.058733	label
7.45476	-0.5542606	label
7.415766	-0.65369695	label
7.6133585	-0.8108078	label
7.567094	-0.829189	label
17.124462	3.7078528	label
17.140995	3.7068005	label
10.51231	13.074052	label
10.503952	13.084943	label
11.281759	4.0121922	label
11.293488	4.021958	label
13.061216	-4.1160913	label
13.070842	-4.1085362	label
20.36368	4.136011	label
20.33405	4.106364	label
6.551521	5.749115	label
6.5746474	5.766581	label
2.337854	13.875212	label
2.3001218	13.916532	label
-6.21184	6.2538743	label
-6.2278094	6.2502146	label
7.633415	-12.87255	label
7.597994	-12.847208	label
6.2330184	-1.125242	label
6.2466655	-1.1086174	label
7.251384	-15.186112	label
7.2695026	-15.20445	label
11.516213	-13.249096	label
11.548539	-13.279457	label
6.6412625	-1.5759054	label
6.6353526	-1.5820258	label
7.988539	-1.2707102	label
8.034415	-1.2251384	label
4.03377	-5.1464205	label
4.037574	-5.148071	label
7.3485875	-0.88264287	label
7.336098	-0.8805979	label
17.306705	3.5709548	label
17.300611	3.5837164	label
19.269197	12.725656	label
19.22232	12.77733	label
17.315592	0.47867683	label
17.314308	0.4883864	label
19.023132	-0.63885653	label
19.027233	-0.62922	label
0.29203936	8.439633	label
0.2953063	8.444451	label
2.0191348	-5.314523	label
1.9926575	-5.3269067	label
6.178071	14.094443	label
6.1646895	14.107744	label
15.579632	1.4195178	label
15.572033	1.4316273	label
10.418446	13.372165	label
10.410986	13.386148	label
13.773346	-0.23992878	label
13.787432	-0.22517799	label
5.570505	11.4677725	label
5.5706697	11.468075	label
5.365375	-4.569922	label
5.4036045	-4.6064253	label
7.5480914	4.879467	label
7.541841	4.8735843	label
-6.1588864	6.1251664	label
-6.173199	6.1020603	label
13.303931	2.8667517	label
13.233093	2.8530245	label
6.1786175	14.094175	label
6.1788116	14.093702	label
9.093174	2.0706294	label
9.089156	2.0434737	label
17.015566	3.814863	label
16.994087	3.8405957	label
3.823648	-12.5581875	label
3.828453	-12.550505	label
7.559595	-3.5086093	label
7.5629387	-3.5039039	label
5.6071706	-3.2833774	label
5.6034036	-3.2805889	label
7.9258823	6.696489	label
7.9293118	6.6959505	label
16.917578	0.8088817	label
16.883366	0.8066112	label
13.5827265	6.8926015	label
13.580278	6.897895	label
6.8787527	-12.724442	label
6.8851156	-12.725535	label
7.32844	-12.743234	label
7.304657	-12.732509	label
8.762566	-3.3052857	label
8.700079	-3.3066373	label
16.315918	15.011926	label
16.317047	15.010878	label
6.899673	2.337695	label
6.9389358	2.3970356	label
7.6284056	-9.422961	label
7.6889877	-9.484744	label
11.4522	-13.166366	label
11.461587	-13.177192	label
-1.2084445	4.333355	label
-1.1992733	4.339599	label
8.188737	-9.885274	label
8.170853	-9.866358	label
11.168747	-12.813585	label
11.176683	-12.819928	label
13.677732	-0.14235672	label
13.680731	-0.22684078	label
8.567649	6.1909995	label
8.575958	6.193256	label
7.5748253	2.7331038	label
7.5758743	2.73517	label
13.017367	-0.2693445	label
13.0207815	-0.24791826	label
13.536664	-0.7142461	label
13.535073	-0.7147733	label
10.502659	4.6849113	label
10.507774	4.675389	label
8.581868	6.1929584	label
8.579806	6.195225	label
6.269532	2.617463	label
6.2681174	2.6207807	label
11.216927	-0.30413285	label
11.192348	-0.3050197	label
14.859779	0.41590962	label
14.873431	0.4156681	label
6.627874	1.584765	label
6.618547	1.6025103	label
10.49103	2.274958	label
10.469767	2.2975075	label
5.3524256	2.9321487	label
5.357725	2.9286287	label
14.938446	-0.20899767	label
14.925605	-0.19955218	label
13.323057	-4.0285163	label
13.320054	-4.0252013	label
7.551005	4.898368	label
7.5361977	4.8967757	label
11.174349	5.1791024	label
11.15154	5.15932	label
17.634312	-4.332584	label
17.661486	-4.31149	label
8.836806	7.948195	label
8.861986	7.9534297	label
6.1887045	0.8678542	label
6.230757	0.87488496	label
1.9553902	-5.210305	label
1.9473912	-5.2004843	label
3.7705686	-12.4430485	label
3.7718458	-12.46941	label
17.015564	3.817103	label
17.014837	3.8163047	label
3.7146943	-4.908109	label
3.7196937	-4.9013596	label
2.3496084	-4.692539	label
2.3478494	-4.6504855	label
-0.1563247	8.443779	label
-0.16587287	8.470548	label
4.313169	-13.093741	label
4.305048	-13.12894	label
9.117256	2.8114777	label
9.100209	2.8455138	label
10.817512	2.1328895	label
10.822075	2.1351337	label
10.944833	12.846303	label
10.984115	12.821033	label
13.871012	-3.535074	label
13.87835	-3.5386832	label
8.909629	7.763991	label
8.907249	7.753103	label
0.6711183	-12.366277	label
0.67153096	-12.366669	label
5.6249404	0.64627707	label
5.672611	0.6586757	label
12.623257	-0.081888035	label
12.624041	-0.07502104	label
19.710217	6.5954356	label
19.709663	6.595874	label
-0.16975693	8.431594	label
-0.16212003	8.430816	label
10.099376	4.4497766	label
10.112604	4.4538465	label
10.419222	13.369518	label
10.41709	13.377967	label
11.6350565	-13.390946	label
11.63725	-13.393732	label
-7.3957057	6.244961	label
-7.403746	6.250785	label
13.313372	-3.9898372	label
13.333426	-3.9914558	label
13.307428	-3.9890194	label
13.3076105	-3.9939785	label
5.5728846	11.471138	label
5.572847	11.471117	label
14.37819	0.23815206	label
14.354676	0.23611453	label
1.9039631	-4.042526	label
1.8995275	-4.056041	label
9.726531	3.9070172	label
9.725178	3.9020555	label
12.620661	-0.052959513	label
12.60553	-0.0442898	label
5.302283	2.968362	label
5.3214192	2.9455059	label
8.314432	3.0099406	label
8.326016	3.0159738	label
7.3489604	2.445489	label
7.3947806	2.435348	label
10.932032	12.849063	label
10.927729	12.852346	label
8.195101	2.8509984	label
8.191839	2.8463502	label
17.777723	-4.2537317	label
17.774517	-4.2502246	label
17.271942	0.7705697	label
17.236681	0.71742105	label
7.0242043	-1.4280695	label
7.022451	-1.4304867	label
7.989671	-2.172083	label
7.9867268	-2.164254	label
12.27224	-8.072271	label
12.270341	-8.072815	label
-0.5316135	-0.72992986	label
-0.52135026	-0.7262874	label
8.950614	8.247043	label
8.987342	8.275724	label
5.2787256	-12.826771	label
5.292035	-12.823951	label
9.132009	6.9620433	label
9.128726	6.968054	label
13.010807	-0.2612991	label
13.051761	-0.3114877	label
10.78243	4.362765	label
10.807013	4.3052807	label
13.400436	-0.062097803	label
13.3957	-0.061871804	label
4.946365	7.5515575	label
4.9461107	7.5516257	label
2.7498436	-4.8989544	label
2.7455516	-4.903118	label
7.287606	9.501296	label
7.3204174	9.468766	label
10.682038	4.754007	label
10.684379	4.7302804	label
11.169813	-12.809782	label
11.179518	-12.820813	label
18.154669	-1.4760072	label
18.146305	-1.4667019	label
-1.7539852	-5.5970106	label
-1.756784	-5.5963063	label
3.2943983	-0.3007832	label
3.2982326	-0.30411035	label
6.2468133	-4.6340537	label
6.2637677	-4.6261215	label
6.6591053	5.712258	label
6.6594105	5.7088566	label
3.1336682	-0.15116014	label
3.1206553	-0.14225173	label
3.2957528	-0.3079274	label
3.2848692	-0.29641914	label
6.261834	-4.6308074	label
6.243345	-4.617871	label
13.092528	-3.7510238	label
13.098686	-3.7256782	label
10.680223	1.9221064	label
10.682594	1.9230585	label
5.011059	-12.877918	label
5.0144563	-12.877307	label
9.12413	6.9446	label
9.125445	6.9430733	label
11.287593	5.387353	label
11.274725	5.3743477	label
13.358128	-0.594913	label
13.303862	-0.6287171	label
13.000977	-3.4330502	label
13.020441	-3.4430704	label
6.3021507	2.5297875	label
6.292668	2.511633	label
10.69889	4.7514257	label
10.70738	4.7667823	label
8.797911	3.0043986	label
8.8105955	3.0122561	label
7.3178816	9.469335	label
7.333968	9.453557	label
19.561018	6.767808	label
19.5617	6.7675757	label
8.748442	7.7251253	label
8.748089	7.7451468	label
17.88988	1.3012276	label
17.911537	1.2944592	label
8.516615	7.3653703	label
8.523843	7.358629	label
6.8823705	0.098441094	label
6.861912	0.12048255	label
6.5587482	0.57561344	label
6.5662165	0.5805957	label
9.1581955	2.7988558	label
9.165553	2.797538	label
7.801974	-1.3643982	label
7.863216	-1.3326069	label
6.1782312	14.095385	label
6.17629	14.097393	label
17.78866	1.0634516	label
17.80065	1.0662735	label
19.2948	12.644701	label
19.317156	12.632185	label
-6.2680845	6.272539	label
-6.289176	6.28299	label
7.2739587	-1.6081958	label
7.2700863	-1.5679147	label
-0.065085344	8.372884	label
-0.07322755	8.360562	label
7.5106897	-3.3915093	label
7.494053	-3.3687017	label
6.237482	0.859938	label
6.226193	0.8700076	label
7.6521626	-12.862693	label
7.652138	-12.862649	label
5.133576	-4.256	label
5.138574	-4.248617	label
19.646555	6.672735	label
19.626049	6.692967	label
19.574736	6.7528596	label
19.558748	6.7693315	label
7.4880805	9.298194	label
7.471165	9.315725	label
11.202913	5.1923294	label
11.190779	5.180057	label
17.572601	-11.281248	label
17.573202	-11.282322	label
7.4325457	-12.772362	label
7.448106	-12.78196	label
7.8786397	-7.3359704	label
7.878255	-7.338049	label
-7.411178	6.2721214	label
-7.4096923	6.256497	label
7.5644555	-12.815412	label
7.557456	-12.832021	label
13.098968	-4.08884	label
13.083604	-4.096128	label
18.08062	1.1637261	label
18.083845	1.1668655	label
8.023057	-1.3325489	label
8.024748	-1.3194461	label
3.4072218	-0.31044418	label
3.410569	-0.31888634	label
8.914628	2.6037526	label
8.926783	2.6211553	label
19.074986	-0.5969088	label
19.072157	-0.60053605	label
19.706291	6.593605	label
19.737478	6.5666294	label
3.9702125	-3.365937	label
3.968671	-3.3620563	label
10.4808235	13.048617	label
10.471247	13.058206	label
5.2152762	-12.865535	label
5.2269387	-12.862216	label
6.1533012	14.125287	label
6.153085	14.125724	label
23.337471	-1.7470767	label
23.337471	-1.7470949	label
8.931274	8.270223	label
8.931265	8.271194	label
8.209246	-9.921461	label
8.198693	-9.912478	label
20.290686	4.0691657	label
20.29063	4.068693	label
4.062048	-3.9839103	label
4.05704	-3.98596	label
8.652213	-0.103583336	label
8.634098	-0.13065632	label
0.01075062	8.356058	label
-0.021779265	8.32577	label
9.15829	7.659892	label
9.188929	7.6228046	label
13.478477	7.0076513	label
13.490512	6.9955907	label
7.4289966	-12.780335	label
7.428866	-12.78044	label
7.2349753	-15.168035	label
7.234586	-15.167355	label
17.369318	-11.4442835	label
17.39673	-11.454076	label
18.14806	-1.4598362	label
18.158302	-1.4697227	label
-0.5304112	-0.730451	label
-0.53436416	-0.70083475	label
12.551836	-0.008419896	label
12.54939	-0.044454753	label
16.609152	0.5548106	label
16.604885	0.553491	label
-0.42281628	-0.65979356	label
-0.4002548	-0.63724494	label
9.549632	2.6933634	label
9.560917	2.6722982	label
9.209096	2.8066645	label
9.164331	2.8500137	label
14.606963	1.4059927	label
14.605188	1.401732	label
19.155325	12.772437	label
19.161694	12.770376	label
17.34951	-8.027696	label
17.368738	-8.047171	label
4.9003873	7.5183654	label
4.909185	7.524208	label
4.947039	7.5578203	label
4.9474907	7.5577602	label
7.6696677	-7.283742	label
7.688183	-7.2962027	label
-7.2610073	6.213256	label
-7.2410507	6.210346	label
17.440023	-7.9408765	label
17.414026	-7.9653797	label
7.4037766	-7.3948956	label
7.4088955	-7.4017115	label
3.9111722	11.219915	label
3.909532	11.2198715	label
10.764382	4.258886	label
10.786036	4.234724	label
2.9158099	4.457686	label
2.9002979	4.472764	label
17.348066	-4.4575953	label
17.34824	-4.4568157	label
5.2670426	2.0282938	label
5.2854433	2.0204515	label
5.419872	2.008231	label
5.409708	2.0007353	label
8.421807	2.4060757	label
8.426135	2.4001021	label
8.467772	6.0787954	label
8.486391	6.074621	label
6.603586	2.4151042	label
6.6291094	2.4146268	label
5.8178916	2.4698746	label
5.779426	2.5088751	label
5.6902604	2.6187727	label
5.686691	2.65234	label
6.483072	2.987503	label
6.4784718	3.01982	label
3.9390507	-15.58036	label
3.937503	-15.577344	label
17.31524	-10.484922	label
17.287813	-10.458755	label
15.801364	1.3226751	label
15.80215	1.3212721	label
13.318093	-0.2859232	label
13.338539	-0.29031813	label
9.04993	8.13308	label
9.003223	8.150735	label
4.0882015	-3.5853412	label
4.0979156	-3.5725467	label
4.133477	-12.565829	label
4.1365666	-12.553789	label
-1.661327	-5.7090435	label
-1.6579717	-5.713163	label
1.7667137	-3.7474782	label
1.7810059	-3.7297904	label
3.9389334	-15.581173	label
3.9390097	-15.581699	label
13.938926	-2.9867115	label
13.958444	-2.970281	label
5.5871644	0.71543735	label
5.5819683	0.7151266	label
6.3149357	0.64245546	label
6.3327823	0.65842205	label
13.273691	2.8300152	label
13.27088	2.8319912	label
7.392643	-0.36535412	label
7.3952866	-0.37153018	label
7.6813593	5.873252	label
7.646303	5.831252	label
5.5861855	0.6904664	label
5.597972	0.69505984	label
12.375258	-7.987828	label
12.3510065	-8.012994	label
7.6524725	-1.557305	label
7.668942	-1.5280473	label
5.4104176	-12.764171	label
5.4295826	-12.752925	label
3.768466	-4.8350496	label
3.806427	-4.862756	label
6.797926	-1.4976628	label
6.812384	-1.4611275	label
2.3690655	-4.962672	label
2.3657677	-4.9892144	label
-0.84007925	12.270145	label
-0.835918	12.265602	label
9.767178	2.308515	label
9.767387	2.3348398	label
9.659776	2.5977309	label
9.666683	2.585631	label
-1.7290272	-5.620266	label
-1.731416	-5.617522	label
5.0262303	-12.87657	label
5.0258365	-12.873005	label
8.740378	7.960511	label
8.761248	7.9491296	label
13.539124	6.9241786	label
13.539198	6.924306	label
0.40949884	8.503226	label
0.40592235	8.499937	label
17.25711	-10.413833	label
17.271414	-10.427175	label
13.7433195	-3.446595	label
13.750314	-3.4775822	label
11.751176	-8.049765	label
11.759963	-8.050211	label
12.234922	-8.036596	label
12.228357	-8.021454	label
7.7077556	-0.2805811	label
7.729513	-0.23081286	label
17.206963	0.49346095	label
17.184507	0.5419888	label
11.734837	-8.042095	label
11.74567	-8.047934	label
8.004012	-1.2740638	label
7.9759827	-1.293367	label
17.307169	0.46368164	label
17.285334	0.48747382	label
11.497739	-13.229543	label
11.514373	-13.245845	label
6.8643975	2.895204	label
6.898354	2.8649693	label
18.997679	-0.66117984	label
19.024136	-0.63380694	label
9.229525	3.1881719	label
9.219353	3.1949377	label
3.0331602	4.3663397	label
3.033357	4.36623	label
2.316191	-4.612807	label
2.3296819	-4.612978	label
-6.218615	6.242085	label
-6.209195	6.241103	label
6.182958	14.088921	label
6.180212	14.092751	label
7.87883	-1.2870048	label
7.848369	-1.2989178	label
11.231766	4.0002303	label
11.232187	4.004159	label
4.988018	7.574007	label
4.9891167	7.575493	label
6.427754	0.88091016	label
6.4208694	0.8882098	label
8.966143	8.259702	label
8.967328	8.2721195	label
9.246035	1.5940336	label
9.248195	1.6039976	label
3.978019	-3.3910708	label
3.9761417	-3.3922489	label
19.24658	12.702607	label
19.259157	12.693909	label
8.404051	-1.0036474	label
8.406236	-1.02764	label
11.636903	-13.392222	label
11.629316	-13.383984	label
17.105534	3.3339384	label
17.11023	3.3631263	label
7.248864	-15.184925	label
7.2695622	-15.205437	label
7.4375386	-0.3489836	label
7.4188414	-0.37562817	label
12.28745	-8.040762	label
12.29675	-8.040026	label
8.835133	7.8506618	label
8.834323	7.8487506	label
1.8087208	-5.122507	label
1.843619	-5.082721	label
0.13502292	8.433969	label
0.20484981	8.454131	label
10.705939	4.4503818	label
10.647398	4.4150195	label
9.151818	7.086626	label
9.154841	7.086705	label
10.131337	2.6539316	label
10.1841955	2.6636665	label
6.2513394	-4.2494473	label
6.2742734	-4.2602286	label
7.3301234	2.1000597	label
7.3114257	2.1340327	label
-1.6888636	-5.672135	label
-1.6936262	-5.666745	label
7.304408	2.1301255	label
7.313537	2.1447296	label
8.764391	19.05402	label
8.733492	19.083752	label
14.920687	0.41387254	label
14.918758	0.42238614	label
5.893444	2.436237	label
5.891079	2.436077	label
6.6728144	3.0882826	label
6.708762	3.0817626	label
20.373362	4.1450706	label
20.372286	4.142897	label
2.3423288	13.869031	label
2.342344	13.8688135	label
7.605137	-9.422385	label
7.6238656	-9.440036	label
3.970197	-3.3742838	label
3.9711583	-3.3786895	label
10.49168	13.070753	label
10.48236	13.079425	label
9.127974	7.699063	label
9.146172	7.689145	label
6.123238	3.7241504	label
6.1349926	3.7137747	label
19.626564	6.6904607	label
19.616442	6.700793	label
10.054708	4.5491743	label
10.041868	4.5519304	label
17.795553	-4.2310715	label
17.788153	-4.2133555	label
9.989437	4.479297	label
10.012416	4.4894643	label
1.8372371	-3.5533223	label
1.8336058	-3.561624	label
7.642323	2.5218704	label
7.6419787	2.4417164	label
10.863111	2.1687422	label
10.890336	2.1823485	label
7.672092	-3.5119958	label
7.66063	-3.5064034	label
7.258631	-3.5369115	label
7.247872	-3.5499423	label
14.925147	-0.19198148	label
14.923584	-0.19186166	label
14.783809	-0.10171023	label
14.792317	-0.10140057	label
10.755287	2.115355	label
10.762853	2.0938585	label
6.4764686	5.85536	label
6.484227	5.846811	label
7.527767	4.8614316	label
7.5499825	4.864602	label
7.517086	-9.316941	label
7.5199842	-9.322614	label
17.665514	-4.323689	label
17.66622	-4.3056	label
12.134542	-0.32501975	label
12.104076	-0.3198236	label
1.6029251	-3.8914585	label
1.6193191	-3.896835	label
-6.1980276	6.2401714	label
-6.1820364	6.2019267	label
23.337456	-1.7470853	label
23.337471	-1.7470809	label
5.2089753	-12.874163	label
5.21112	-12.870607	label
-0.42576978	-0.5326223	label
-0.42894474	-0.52875125	label
4.718859	-12.897687	label
4.714429	-12.898627	label
17.327778	-4.47009	label
17.31054	-4.480522	label
7.3643727	9.426108	label
7.3457828	9.443989	label
11.304998	5.416971	label
11.302803	5.4167666	label
8.331022	2.9873393	label
8.311835	2.97519	label
7.5797176	-9.398541	label
7.569703	-9.388531	label
20.367355	4.1393714	label
20.367342	4.1386585	label
-0.834816	12.264059	label
-0.84041196	12.269925	label
14.664906	1.4470782	label
14.657117	1.4387972	label
7.329785	-1.5129385	label
7.339102	-1.5277202	label
5.300353	3.0252724	label
5.3038163	3.0181596	label
5.29513	2.9853559	label
5.3108797	2.972254	label
7.0579658	2.454924	label
7.044807	2.4469974	label
13.458824	-0.50145805	label
13.459383	-0.4670152	label
5.5463285	11.436835	label
5.5570574	11.447216	label
6.0644665	3.7841494	label
6.0531187	3.8152897	label
19.073133	-0.59607714	label
19.088545	-0.5798681	label
6.1923256	2.4411805	label
6.155599	2.4400933	label
8.550005	-0.76735115	label
8.544253	-0.7301957	label
7.5577297	4.995926	label
7.5658603	4.9899206	label
17.386637	0.25852692	label
17.45793	0.18344924	label
17.408613	0.90810645	label
17.397696	0.8862139	label
17.499464	0.9547894	label
17.52058	0.96555936	label
17.230825	0.5130669	label
17.237465	0.5003084	label
17.294958	3.5979457	label
17.320044	3.5894651	label
-6.7886157	6.153786	label
-6.8124404	6.139914	label
2.7780187	-4.58491	label
2.77114	-4.5897202	label
11.513047	-13.2408695	label
11.487737	-13.208383	label
8.48638	7.731881	label
8.474741	7.726128	label
17.792305	-4.206557	label
17.811028	-4.2263184	label
17.703186	-4.149417	label
17.718493	-4.164264	label
16.383217	1.1279935	label
16.389671	1.1253103	label
2.3559852	-4.537107	label
2.3286307	-4.564908	label
6.327528	-0.5218044	label
6.3251357	-0.5434479	label
6.5986795	1.839714	label
6.616923	1.8598768	label
3.9504282	-5.033048	label
3.9471595	-5.0433593	label
7.4684124	-0.6014232	label
7.484227	-0.59052163	label
13.699762	-3.3668184	label
13.706412	-3.4154012	label
-6.115142	6.134294	label
-6.1160707	6.1316414	label
17.022324	3.8077939	label
17.02366	3.8063195	label
1.8294324	-3.5647595	label
1.8428833	-3.5565145	label
8.198037	-9.908994	label
8.197568	-9.90956	label
4.013304	-5.100441	label
4.02161	-5.1083684	label
13.614614	-11.967377	label
13.616795	-11.965024	label
-0.50629145	11.898809	label
-0.50615764	11.898657	label
2.3565717	13.855402	label
2.373807	13.838129	label
9.97939	4.584543	label
9.970822	4.60056	label
12.983492	0.2567487	label
12.971287	0.26004484	label
17.25554	-10.413335	label
17.243654	-10.401478	label
13.184364	7.1849217	label
13.184735	7.1846895	label
15.738704	1.3419098	label
15.741855	1.3426486	label
9.245448	1.6009885	label
9.248007	1.6059861	label
6.1971965	-4.2241755	label
6.1746635	-4.2287893	label
6.34702	-0.5288428	label
6.3460116	-0.5320541	label
7.615895	-0.21696447	label
7.6377954	-0.2547819	label
3.2079358	-0.2249673	label
3.1979134	-0.21575685	label
8.930017	5.552121	label
8.928398	5.5520806	label
8.732529	5.8324075	label
8.750238	5.8106823	label
16.066067	-6.6059604	label
16.06582	-6.6062512	label
7.726821	-9.545385	label
7.718526	-9.536978	label
10.498582	13.056165	label
10.471022	13.078474	label
3.9439235	-12.999695	label
3.9609458	-12.998218	label
8.038096	0.89709055	label
8.037466	0.8905509	label
-6.117861	6.14196	label
-6.118776	6.1405034	label
7.7662168	2.0460305	label
7.770031	2.0501313	label
9.768054	3.396903	label
9.763257	3.4420724	label
10.592141	1.0893662	label
10.573772	1.1185571	label
4.854195	6.4216533	label
4.8551784	6.417103	label
4.710348	7.1541696	label
4.7108674	7.1153994	label
3.873066	-12.53882	label
3.8386204	-12.5590515	label
19.242092	12.667468	label
19.25553	12.679816	label
17.11666	3.3354058	label
17.098341	3.3193572	label
2.6470008	-4.6009007	label
2.6045537	-4.583445	label
5.547161	2.6648257	label
5.5608363	2.6602478	label
14.371427	0.15624194	label
14.367071	0.17311952	label
16.956503	0.80160755	label
16.972307	0.7973411	label
10.916456	12.837085	label
10.897562	12.84986	label
17.808992	1.0528246	label
17.789293	1.037158	label
5.7263813	0.62516046	label
5.7148743	0.62981254	label
3.6585035	-12.481907	label
3.6652133	-12.497065	label
6.51984	-0.26291957	label
6.50862	-0.24260466	label
3.9894094	-5.0600038	label
3.992094	-5.0609546	label
12.277456	-8.042022	label
12.275261	-8.042213	label
17.30239	0.80062544	label
17.292095	0.7809779	label
19.223316	12.766047	label
19.215588	12.767191	label
17.311983	3.5775344	label
17.304472	3.5628486	label
17.77591	-4.249253	label
17.780005	-4.2403007	label
13.542389	-0.7315652	label
13.564511	-0.743358	label
19.02429	-0.6278096	label
19.024996	-0.6260931	label
-0.13382085	8.427982	label
-0.13487712	8.42867	label
4.2576423	-3.863696	label
4.2341785	-3.8763888	label
10.566598	-4.3185754	label
10.570888	-4.3223906	label
18.96762	12.762019	label
18.986984	12.753288	label
8.359249	7.5545807	label
8.373305	7.563236	label
17.269472	0.44351068	label
17.251516	0.46607754	label
5.119161	-4.6879287	label
5.0969024	-4.7024674	label
14.321541	-2.7639477	label
14.329175	-2.7637491	label
8.096183	-1.166758	label
8.078018	-1.2134527	label
3.826163	-12.534468	label
3.826428	-12.51077	label
-6.1127977	6.130874	label
-6.08818	6.1217065	label
17.092363	0.82415277	label
17.114796	0.81865364	label
6.183939	14.08984	label
6.1843524	14.089572	label
5.9716535	0.7622676	label
6.004122	0.7658209	label
0.6693283	-12.3656	label
0.66897875	-12.365433	label
17.149866	3.4080243	label
17.123049	3.3762374	label
8.985795	8.168971	label
8.985068	8.175099	label
4.044086	-5.1521945	label
4.0828795	-5.202609	label
3.387004	-0.30419546	label
3.404996	-0.31566253	label
11.757529	-8.077026	label
11.771968	-8.07625	label
11.178038	5.1851416	label
11.208069	5.218556	label
6.6416864	5.75167	label
6.6149673	5.7759404	label
13.810788	-0.06823566	label
13.823525	-0.050154343	label
13.422338	0.07613686	label
13.438007	0.08507394	label
6.8501077	3.0723014	label
6.846097	3.047632	label
10.845815	3.9181128	label
10.838141	3.9330986	label
17.924866	1.289956	label
17.91534	1.2920033	label
17.100431	0.76409084	label
17.093182	0.7701423	label
18.7207	12.857667	label
18.714895	12.86134	label
12.260266	-8.052	label
12.279553	-8.051303	label
10.046882	3.0313854	label
9.976527	3.0228531	label
9.201566	7.2682877	label
9.202536	7.288938	label
13.908165	-3.561913	label
13.886887	-3.5895412	label
6.6220393	-1.5754778	label
6.60318	-1.5648421	label
17.333353	-4.464736	label
17.337156	-4.4627757	label
7.3706546	-0.85228145	label
7.3733077	-0.83140445	label
7.884052	-0.6994139	label
7.9024115	-0.6294583	label
6.013832	-0.128533	label
5.9972706	-0.1115968	label
17.129086	3.347773	label
17.149147	3.333979	label
7.8587494	-0.3356007	label
7.850214	-0.3597755	label
3.2868998	-0.30200332	label
3.2961562	-0.3119277	label
11.2781315	2.8221345	label
11.283457	2.8250859	label
6.5088873	5.827784	label
6.5183396	5.8194947	label
1.8935572	-4.371119	label
1.9141737	-4.3904276	label
3.9957168	-13.035924	label
4.0106587	-13.036436	label
8.142393	-7.230852	label
8.128251	-7.232747	label
7.5467114	-7.301384	label
7.5495377	-7.2996225	label
7.41947	-7.360345	label
7.422048	-7.3610134	label
-7.420185	6.2617993	label
-7.4238243	6.27261	label
10.839765	4.2368393	label
10.837099	4.256785	label
-1.6610953	-5.7086754	label
-1.6722264	-5.6974792	label
10.066391	2.66781	label
10.106834	2.6875792	label
13.307487	-2.8110619	label
13.298478	-2.825402	label
6.065011	3.8113668	label
6.0670805	3.813327	label
4.9891167	6.258725	label
4.999722	6.2513304	label
5.2497396	2.0361822	label
5.2550116	2.034257	label
5.6162386	2.6642752	label
5.6268334	2.6579745	label
6.725781	2.2696261	label
6.6904984	2.3170547	label
9.5417595	0.026833177	label
9.546891	0.028669257	label
5.602859	2.6650305	label
5.6259108	2.641633	label
10.951081	4.557432	label
10.922222	4.57927	label
8.424962	2.3969939	label
8.377269	2.4203997	label
5.2279887	2.045269	label
5.2020826	2.055153	label
6.5364256	0.5364741	label
6.523767	0.54399914	label
7.0196676	-1.4350581	label
7.0061135	-1.431913	label
11.685501	-0.56517124	label
11.6895	-0.5836947	label
4.90921	7.5271173	label
4.9132195	7.5315256	label
10.623989	4.4465313	label
10.703656	4.429443	label
0.013988891	8.311104	label
0.011079554	8.31329	label
9.696191	3.5950055	label
9.707185	3.6316733	label
11.301217	5.4109874	label
11.302083	5.411238	label
13.259328	-2.863148	label
13.257535	-2.8527918	label
3.0317576	4.367837	label
3.0319014	4.3678403	label
14.798206	-0.10704293	label
14.802244	-0.09835248	label
6.1963916	-0.40813366	label
6.1841474	-0.40388373	label
6.6123037	-1.9016377	label
6.6416593	-1.902865	label
8.155974	-9.877396	label
8.154943	-9.876136	label
10.028005	2.960949	label
10.103037	2.9684057	label
7.356455	-0.866195	label
7.3396087	-0.86493886	label
12.264357	-8.0537815	label
12.287889	-8.04689	label
17.26189	3.5532234	label
17.280605	3.555624	label
3.724505	-12.420578	label
3.7278955	-12.426246	label
-6.726905	6.201982	label
-6.7523217	6.1844554	label
17.350855	0.41365835	label
17.37005	0.41196722	label
4.627529	-4.948898	label
4.631693	-4.9507694	label
11.6231	-13.378031	label
11.63706	-13.390829	label
7.5325737	-12.807858	label
7.5424013	-12.818741	label
7.986564	-1.275163	label
8.024264	-1.3059115	label
17.34629	0.83969337	label
17.350689	0.8532118	label
13.272397	2.8323693	label
13.272488	2.8320138	label
7.822986	-1.331176	label
7.8019853	-1.3282633	label
11.484619	2.924312	label
11.480441	2.9165092	label
0.67489856	-12.36436	label
0.6761049	-12.364291	label
10.488003	13.09266	label
10.566622	13.005394	label
3.9634771	-3.3699167	label
3.9645038	-3.3712533	label
-0.49928308	-0.4802988	label
-0.51265615	-0.46789286	label
4.9134016	7.522623	label
4.9280386	7.538236	label
4.947619	7.557534	label
4.947313	7.557718	label
6.817926	2.7693155	label
6.8061047	2.781846	label
14.902565	0.43099028	label
14.906988	0.43698284	label
2.35263	-4.926754	label
2.3411152	-4.9476237	label
8.809176	8.002271	label
8.855939	7.9969835	label
0.40034905	8.474083	label
0.39918867	8.480345	label
7.983262	-3.9509356	label
7.980135	-3.970924	label
11.244847	4.057388	label
11.243502	4.0573554	label
4.7628927	1.1687137	label
4.7621727	1.1648306	label
6.8114123	-1.5212473	label
6.8291364	-1.5131668	label
-0.49205506	-0.7238576	label
-0.49972153	-0.68935436	label
17.395464	-11.4376745	label
17.385635	-11.461904	label
6.188352	14.088104	label
6.203863	14.072039	label
7.2344265	-15.165853	label
7.2178755	-15.14893	label
13.488348	6.997141	label
13.488486	6.9976473	label
16.074326	1.2512546	label
16.090315	1.2475482	label
10.165268	2.8113644	label
10.16735	2.7996242	label
6.6364245	1.5616006	label
6.623665	1.5731555	label
6.3094316	3.4427485	label
6.316061	3.436743	label
13.357312	-0.5613207	label
13.312435	-0.5489558	label
11.089406	4.5482535	label
11.100301	4.5303907	label
11.495294	1.5138879	label
11.480294	1.5237085	label
10.834874	2.1405685	label
10.848103	2.1572149	label
5.2194633	-12.837991	label
5.2202272	-12.818213	label
8.940256	8.282367	label
8.9097	8.319406	label
-6.114937	6.1457324	label
-6.1042676	6.1400223	label
5.5648794	11.460547	label
5.564842	11.460548	label
19.691149	6.6228147	label
19.676672	6.6375246	label
5.553166	0.6853306	label
5.57488	0.6996428	label
11.515415	-13.244475	label
11.517591	-13.247647	label
17.30276	3.5846407	label
17.304102	3.5869973	label
2.782669	-4.5697722	label
2.8217754	-4.570203	label
14.374947	0.13236488	label
14.358461	0.13644327	label
19.556257	6.7601748	label
19.555338	6.761472	label
18.147589	-1.4587377	label
18.147219	-1.458316	label
3.905143	-5.025488	label
3.8896737	-5.008723	label
18.005392	1.137501	label
18.00939	1.1364974	label
8.047187	-1.300459	label
8.045254	-1.2733252	label
17.195673	0.4960471	label
17.16072	0.5073029	label
17.513464	0.9660831	label
17.515514	0.96970856	label
14.622102	1.4270424	label
14.610416	1.4135871	label
17.29036	0.5006557	label
17.29445	0.5033202	label
3.7125216	-12.402102	label
3.7198925	-12.4028845	label
7.251444	-15.184894	label
7.2496667	-15.18319	label
8.027286	-1.279407	label
8.02564	-1.2754091	label
10.572053	-4.311456	label
10.576602	-4.31419	label
0.4547195	8.477132	label
0.4322438	8.475766	label
13.482184	7.0047474	label
13.482448	7.005256	label
7.5703716	-0.8992456	label
7.5613627	-0.87795794	label
16.060532	-6.603464	label
16.060425	-6.6041045	label
6.6900215	0.4767225	label
6.6427665	0.47291157	label
-0.50352865	-0.71191525	label
-0.50710297	-0.71282685	label
17.370298	-11.361004	label
17.360197	-11.389271	label
0.32217637	8.450854	label
0.3423097	8.451573	label
2.165947	-5.4226446	label
2.147518	-5.4051204	label
11.280546	5.3826866	label
11.282129	5.3854785	label
16.297997	15.030564	label
16.29844	15.03011	label
2.3635106	-4.1286044	label
2.3675878	-4.127132	label
4.602452	-12.821908	label
4.6146703	-12.842628	label
10.572986	1.1325825	label
10.589935	1.1214052	label
10.208066	2.1870522	label
10.194089	2.1820197	label
4.1951113	-12.566783	label
4.169906	-12.558893	label
6.124645	3.7279992	label
6.1000876	3.7559826	label
13.495388	-0.46769062	label
13.472696	-0.48420727	label
3.9925008	-5.055657	label
3.9986472	-5.059832	label
17.816772	1.059982	label
17.8175	1.0601153	label
3.3839746	-0.30269954	label
3.3835824	-0.3033017	label
6.269642	-1.112116	label
6.2645283	-1.1050237	label
3.2310371	-0.24154854	label
3.257455	-0.26732406	label
6.016154	-0.04586732	label
6.011806	-0.05976885	label
17.551752	0.9954467	label
17.517164	0.9651374	label
17.316637	3.5702686	label
17.310371	3.5745876	label
6.2575884	-1.0939659	label
6.2524614	-1.0631075	label
5.743327	0.6426427	label
5.7542114	0.6304945	label
18.91871	12.816178	label
18.887577	12.82478	label
14.812011	-0.11182389	label
14.810918	-0.11308392	label
16.296703	15.032009	label
16.296715	15.032024	label
5.830956	-12.713135	label
5.8344183	-12.712129	label
2.8169653	-4.737853	label
2.756284	-4.7518573	label
5.788537	-3.2029943	label
5.7587748	-3.2248585	label
7.2296934	-12.73428	label
7.226295	-12.733746	label
5.726406	-3.1986213	label
5.711525	-3.2077415	label
5.8701215	-3.1325428	label
5.8634024	-3.1279721	label
7.3813567	9.406691	label
7.381136	9.40698	label
5.214615	2.0651863	label
5.215014	2.06584	label
7.5833063	2.7113917	label
7.580449	2.7255027	label
19.067287	-0.6034704	label
19.066954	-0.6033841	label
10.701918	4.738324	label
10.705752	4.7392497	label
11.426938	-0.25546494	label
11.439988	-0.23967052	label
-0.51211774	-0.68598235	label
-0.5166796	-0.6804927	label
8.76356	5.827589	label
8.7731285	5.8082376	label
9.609623	-4.1716294	label
9.603042	-4.1576457	label
11.023136	1.5479198	label
11.033626	1.5728717	label
4.69386	7.1068277	label
4.689651	7.1016684	label
-6.8438587	6.0731287	label
-6.8386817	6.0764737	label
8.37473	-0.97628987	label
8.385363	-0.980745	label
13.259852	2.821665	label
13.254981	2.8153996	label
3.878307	-4.926207	label
3.897784	-4.952493	label
5.984612	-0.07065339	label
5.977336	-0.065158784	label
3.7434049	-12.528468	label
3.7237668	-12.530156	label
10.704041	12.859306	label
10.692948	12.86828	label
2.142283	-4.943859	label
2.1159399	-4.940763	label
8.817739	7.8750253	label
8.837983	7.8667574	label
16.241137	1.185626	label
16.21559	1.1977075	label
13.495075	0.6628883	label
13.497994	0.66677123	label
20.294775	4.071897	label
20.284477	4.062067	label
6.691771	-1.9159232	label
6.697355	-1.8997225	label
5.7609816	-1.4211353	label
5.7709703	-1.450107	label
10.207628	3.866521	label
10.216595	3.8513753	label
5.5899596	0.71962655	label
5.58644	0.7188186	label
7.8559885	-1.2761122	label
7.8919754	-1.3025906	label
18.702608	12.865306	label
18.697914	12.866065	label
17.256903	-10.416831	label
17.269749	-10.430344	label
1.6214473	-3.90918	label
1.6048794	-3.8748999	label
19.119513	12.733242	label
19.140545	12.71882	label
-6.1501207	6.138456	label
-6.1205983	6.163059	label
10.485699	13.14715	label
10.457629	13.176968	label
21.04909	-5.0426226	label
21.048998	-5.042659	label
10.678691	12.9009	label
10.663759	12.9129305	label
-0.13391194	8.469966	label
-0.13255094	8.468918	label
6.453312	2.833746	label
6.455667	2.8461642	label
13.494129	0.6742804	label
13.501205	0.67242855	label
9.202917	7.482862	label
9.196019	7.489198	label
8.309507	2.45214	label
8.293457	2.463607	label
11.632473	-0.6154594	label
11.620631	-0.62249625	label
6.5080714	2.8511748	label
6.489804	2.8246422	label
19.717072	6.587251	label
19.710474	6.5935698	label
13.828706	-0.21492547	label
13.83138	-0.22433956	label
7.592269	2.667696	label
7.6037927	2.6556392	label
9.987845	4.5878882	label
9.996603	4.5916567	label
12.986843	0.2753376	label
12.970598	0.2978755	label
6.0654473	3.8169222	label
6.064623	3.8147025	label
13.310574	-4.011561	label
13.33629	-4.042413	label
9.759944	2.2964656	label
9.769145	2.3092017	label
17.278473	-10.467513	label
17.306938	-10.496756	label
10.677517	12.886176	label
10.665678	12.894324	label
15.736885	1.3408669	label
15.736828	1.3498095	label
19.271471	12.748486	label
19.249851	12.753795	label
5.400717	-12.770885	label
5.406002	-12.755526	label
-0.23949163	8.515717	label
-0.22390373	8.508176	label
19.134079	12.723907	label
19.135168	12.716543	label
10.278703	-4.836389	label
10.281069	-4.8369646	label
-6.108176	6.163218	label
-6.119427	6.147316	label
4.0666447	-12.666372	label
4.0530343	-12.664957	label
8.06883	6.9478173	label
8.066834	6.9486537	label
7.9886346	-9.725389	label
8.008725	-9.738376	label
6.1860485	-0.391057	label
6.2141037	-0.39959538	label
10.823363	2.1403575	label
10.826496	2.1439264	label
8.593306	7.794661	label
8.575325	7.7956185	label
17.784943	1.0408998	label
17.776257	1.030794	label
3.6734073	-12.502552	label
3.6746275	-12.504107	label
4.0195746	-4.0106287	label
4.0222163	-4.004263	label
-6.257498	6.2741294	label
-6.2929063	6.3227496	label
3.2829869	-0.29119217	label
3.292136	-0.29923207	label
11.54323	-13.265533	label
11.505572	-13.227045	label
7.6112967	-12.851474	label
7.6117716	-12.852032	label
10.970266	4.986561	label
10.9789	4.9905043	label
18.19489	-1.5028328	label
18.20132	-1.5091408	label
13.568428	-0.76029885	label
13.554756	-0.74020696	label
11.45784	1.5256929	label
11.459027	1.5259905	label
11.127803	4.551871	label
11.109681	4.534507	label
7.324852	9.46333	label
7.2956543	9.492381	label
11.479555	2.9429643	label
11.516427	2.9693434	label
2.3496943	-4.1285625	label
2.3763058	-4.1568556	label
17.70078	-3.9979396	label
17.710772	-4.005389	label
5.292154	2.995445	label
5.287295	2.996822	label
17.71702	-3.9937854	label
17.71121	-3.9980335	label
8.893071	2.791522	label
8.89777	2.8079746	label
10.601949	12.961562	label
10.583794	12.994521	label
3.8565252	-12.759815	label
3.8735416	-12.795629	label
-1.2135161	4.330313	label
-1.213448	4.3304796	label
7.5641975	-9.386855	label
7.5985413	-9.419188	label
-0.8308667	12.2596	label
-0.8243884	12.252332	label
17.340557	-10.567142	label
17.35243	-10.582559	label
-0.61935997	-0.33911797	label
-0.62005514	-0.33713275	label
13.199366	7.1762657	label
13.19211	7.182919	label
6.245563	-0.33549705	label
6.252788	-0.3479721	label
2.3396573	13.872748	label
2.3407102	13.871617	label
8.12398	-9.974028	label
8.14091	-9.996768	label
13.111316	-3.759738	label
13.136748	-3.7589338	label
6.290817	2.5283096	label
6.281421	2.5254488	label
13.373962	-0.42589137	label
13.353693	-0.44859383	label
8.379587	7.4230905	label
8.377753	7.4145985	label
16.43004	1.1187723	label
16.423262	1.1092792	label
0.6733595	-12.364434	label
0.6807578	-12.357495	label
8.836523	3.073545	label
8.894818	3.0241954	label
8.986019	7.850887	label
8.967876	7.8309345	label
2.1268957	-4.8461895	label
2.12953	-4.8581367	label
16.07148	-6.611296	label
16.084723	-6.625356	label
2.040965	-4.9319854	label
2.0770166	-4.9386177	label
4.668623	-12.8604965	label
4.678463	-12.862028	label
8.067946	6.952555	label
8.073102	6.9596987	label
17.567816	-11.287451	label
17.568289	-11.28689	label
-0.5013258	-0.7033903	label
-0.50069135	-0.7077298	label
9.220717	2.8814387	label
9.160208	2.8371072	label
11.212367	5.249677	label
11.214883	5.24932	label
6.5688934	1.82348	label
6.5756655	1.7822413	label
6.49998	1.9751873	label
6.5279574	1.9923698	label
11.045193	3.9223423	label
11.099924	3.9337106	label
16.534922	1.0407736	label
16.537422	1.0352532	label
-1.6563213	-5.71483	label
-1.6543317	-5.7169843	label
5.57305	2.643074	label
5.569291	2.6429734	label
17.352942	-10.836107	label
17.357967	-10.878697	label
18.157114	-1.4722067	label
18.157997	-1.4726484	label
6.4217525	0.249227	label
6.4301805	0.2391854	label
0.5283806	8.59309	label
0.5335495	8.60122	label
4.3233714	-13.095072	label
4.3297367	-13.089454	label
16.428715	1.09386	label
16.422272	1.1085819	label
5.7914124	-1.4512595	label
5.7903004	-1.4435874	label
7.932284	-9.750457	label
7.9443097	-9.764306	label
2.352441	13.859542	label
2.3523421	13.859699	label
13.271919	2.8341265	label
13.271899	2.8338375	label
3.8484266	-12.751088	label
3.8594263	-12.774956	label
5.564403	1.9742156	label
5.5697155	1.9805264	label
7.263868	-15.2003	label
7.263646	-15.199858	label
12.30318	-8.122162	label
12.253708	-8.071382	label
6.744368	-0.7751193	label
6.7478776	-0.7767067	label
9.772671	-4.5826874	label
9.7469	-4.5647764	label
-6.864321	6.076703	label
-6.864018	6.0738564	label
4.7578416	1.1684307	label
4.7568135	1.1684026	label
8.006122	-9.833644	label
[truncated: 3,401 more rows]
