# Supplementary material for: Genomic language model predicts protein co-regulation and function
Source: Nat Commun. 2024 Apr 3;15:2880. doi: 10.1038/s41467-024-46947-9 (PMC10991518; doi:10.1038/s41467-024-46947-9)
Supplement: Supplementary file 4 — Source Data [file 41467_2024_46947_MOESM4_ESM.zip › Source_data/Figure5_source_data/5c_source_data.tsv]

UMAP_1	UMAP_2	probabilities,None for label
14.944009780883789	0.43423041701316833
14.952188491821289	0.4395691156387329
8.374420166015625	5.462576866149902
8.383495330810547	5.46360445022583
4.941554069519043	6.313811779022217
4.937160968780518	6.3200554847717285
17.372844696044922	-11.386540412902832
17.372516632080078	-11.380372047424316
4.2569193840026855	-13.08010482788086
4.230106830596924	-13.0618314743042
10.460814476013184	13.14147663116455
10.48134994506836	13.139810562133789
1.8636552095413208	-3.9825308322906494
1.8977041244506836	-3.9674816131591797
13.083820343017578	-4.043585777282715
13.085332870483398	-4.062123775482178
13.571532249450684	-12.005271911621094
13.591215133666992	-11.986556053161621
7.380587100982666	9.408036231994629
7.4005208015441895	9.388213157653809
17.298580169677734	0.7304380536079407
17.34064292907715	0.762555718421936
0.20445947349071503	8.403979301452637
0.20619933307170868	8.403654098510742
14.951349258422852	0.44004136323928833
14.947733879089355	0.43908095359802246
17.791669845581055	-4.141297817230225
17.81527328491211	-4.119143962860107
10.496161460876465	4.708765506744385
10.515752792358398	4.714227199554443
11.07451057434082	3.928571939468384
11.065437316894531	3.9109065532684326
8.500510215759277	6.1615681648254395
8.490396499633789	6.139747619628906
12.01605224609375	-0.3189420700073242
12.014535903930664	-0.31858402490615845
10.977561950683594	12.826607704162598
10.982799530029297	12.824482917785645
7.887038707733154	6.338683128356934
7.890128135681152	6.368525505065918
2.162247657775879	-5.375817775726318
2.1606884002685547	-5.386316776275635
-0.006130670662969351	8.343856811523438
0.002533938502892852	8.340213775634766
7.72814416885376	-9.54513931274414
7.718016147613525	-9.536075592041016
-0.5315282940864563	11.927204132080078
-0.5315825939178467	11.927069664001465
11.181388854980469	2.7945103645324707
11.163126945495605	2.789782762527466
13.862915992736816	-3.536188840866089
13.869172096252441	-3.531589984893799
0.6732203364372253	-12.366876602172852
0.6731444001197815	-12.36690902709961
6.649282455444336	1.5120816230773926
6.658236980438232	1.5130754709243774
7.92725944519043	-3.989821672439575
7.9361395835876465	-3.984052896499634
7.2707037925720215	-12.714247703552246
7.293981552124023	-12.732830047607422
6.909132957458496	-2.883096933364868
6.909834384918213	-2.8937342166900635
7.321428298950195	-12.733497619628906
7.337007522583008	-12.748934745788574
16.29656410217285	15.032041549682617
16.296655654907227	15.032036781311035
11.374293327331543	2.867191791534424
11.37012004852295	2.8650131225585938
7.549312591552734	-7.3087639808654785
7.570260047912598	-7.281081676483154
3.9137039184570312	11.218281745910645
3.910072088241577	11.221719741821289
14.87169075012207	-0.1745031177997589
14.899808883666992	-0.1838066130876541
11.455904960632324	2.9292500019073486
11.424748420715332	2.895966053009033
8.00019359588623	-9.691934585571289
8.044225692749023	-9.732574462890625
11.473835945129395	2.9284324645996094
11.494318962097168	2.9379937648773193
6.822444915771484	-2.9230611324310303
6.822475910186768	-2.936267614364624
8.483444213867188	7.754234313964844
8.49229621887207	7.787856101989746
8.621109962463379	-0.1824859082698822
8.600485801696777	-0.1535678505897522
17.376726150512695	-10.978411674499512
17.36789321899414	-10.943337440490723
-0.5341907143592834	-0.6536558866500854
-0.5332140326499939	-0.6876823306083679
5.420527458190918	-4.293737888336182
5.378096580505371	-4.249413013458252
6.12216329574585	-0.5156537294387817
6.115353584289551	-0.5028555989265442
5.749487400054932	0.6518736481666565
5.748758792877197	0.6613072156906128
7.940762996673584	-3.9724533557891846
7.952733993530273	-3.977968215942383
11.628050804138184	-13.3846435546875
11.686300277709961	-13.444635391235352
13.522502899169922	6.864621162414551
13.522347450256348	6.864986419677734
17.22828483581543	0.5134245157241821
17.225460052490234	0.5128721594810486
5.903349876403809	-12.710948944091797
5.931173324584961	-12.707351684570312
11.210424423217773	4.000150680541992
11.213908195495605	4.004857063293457
7.8469085693359375	-3.9444494247436523
7.842464923858643	-3.9323363304138184
11.476411819458008	2.922309160232544
11.47736930847168	2.9222946166992188
13.591694831848145	-0.20178928971290588
13.581991195678711	-0.1959325522184372
8.231351852416992	2.9474871158599854
8.233386039733887	2.9573349952697754
12.687199592590332	4.191267490386963
12.684720039367676	4.191037178039551
7.598868370056152	-9.410667419433594
7.583945274353027	-9.396550178527832
6.502050399780273	5.835337162017822
6.4966959953308105	5.836181163787842
19.264066696166992	12.700180053710938
19.243797302246094	12.70523738861084
3.7186734676361084	-12.510000228881836
3.698906660079956	-12.507956504821777
3.862403392791748	-4.99693489074707
3.846648931503296	-4.9924821853637695
7.763494491577148	-0.3172144591808319
7.779881954193115	-0.31032702326774597
6.132199287414551	14.14256477355957
6.162045478820801	14.11205005645752
8.65786361694336	7.866671085357666
8.677659034729004	7.858011245727539
11.024431228637695	3.932307243347168
10.996689796447754	3.9175167083740234
5.595553398132324	-12.730143547058105
5.601223468780518	-12.72815990447998
4.798762798309326	-12.906203269958496
4.774385452270508	-12.920273780822754
10.68185806274414	4.499551773071289
10.654093742370605	4.53950309753418
8.268003463745117	3.0120763778686523
8.282120704650879	2.9977078437805176
10.766966819763184	4.330855846405029
10.761653900146484	4.34341287612915
11.017932891845703	3.9354653358459473
11.033537864685059	3.9141957759857178
-1.7191298007965088	-5.631059169769287
-1.7195720672607422	-5.63108491897583
6.110158920288086	2.3119161128997803
6.170832633972168	2.317070722579956
7.365286827087402	9.42173957824707
7.36502742767334	9.42237377166748
3.1304218769073486	-0.15063324570655823
3.1407365798950195	-0.1612394005060196
6.831740856170654	-2.9353747367858887
6.825626850128174	-2.935723066329956
7.323423385620117	-0.8517236113548279
7.332794189453125	-0.8880647420883179
6.975536823272705	2.051619291305542
6.946390628814697	2.0746233463287354
5.973747253417969	2.4382166862487793
5.971673011779785	2.434239625930786
5.558582305908203	2.671100616455078
5.588929653167725	2.6499602794647217
8.330143928527832	2.570834159851074
8.323707580566406	2.5934150218963623
5.206817626953125	2.05971097946167
5.205599784851074	2.063369035720825
5.661448001861572	1.9430094957351685
5.6200127601623535	1.9725826978683472
6.3065876960754395	2.515002965927124
6.31125020980835	2.5332486629486084
6.640175819396973	2.2580013275146484
6.64835262298584	2.2749521732330322
4.443027019500732	-5.0301594734191895
4.406126022338867	-5.044555187225342
9.768436431884766	2.3257012367248535
9.776217460632324	2.308985948562622
20.3637752532959	4.137768745422363
20.36350440979004	4.137465953826904
18.820375442504883	12.831771850585938
18.835216522216797	12.818127632141113
-0.10565047711133957	8.432065963745117
-0.07139695435762405	8.40744686126709
13.567261695861816	6.935820579528809
13.562143325805664	6.9304375648498535
13.51769733428955	-0.6674298644065857
13.504262924194336	-0.681232213973999
6.7235918045043945	1.5434969663619995
6.718052387237549	1.5373696088790894
5.617159843444824	2.6212902069091797
5.576897144317627	2.6443660259246826
2.9103376865386963	4.462277412414551
2.9151837825775146	4.457572937011719
8.502320289611816	2.3974528312683105
8.497523307800293	2.4259467124938965
6.400482177734375	3.3336732387542725
6.405402660369873	3.3269898891448975
8.238508224487305	2.5135889053344727
8.275456428527832	2.5052926540374756
10.580917358398438	13.015597343444824
10.605140686035156	12.983545303344727
2.9142255783081055	4.4582977294921875
2.9144253730773926	4.4584832191467285
13.961033821105957	-2.9638373851776123
13.88145637512207	-3.0305731296539307
3.9394147396087646	-15.582154273986816
3.939375162124634	-15.582125663757324
-1.2156999111175537	4.328832149505615
-1.2155895233154297	4.329028129577637
-0.8344311714172363	12.263843536376953
-0.8347036838531494	12.263898849487305
11.171066284179688	5.182162284851074
11.169907569885254	5.171885967254639
12.82309341430664	-3.1134815216064453
12.817065238952637	-3.1125869750976562
6.686455249786377	3.079526662826538
6.67972993850708	3.0930464267730713
10.495508193969727	13.040689468383789
10.497930526733398	13.037829399108887
-0.4702340364456177	-0.5665167570114136
-0.4438808262348175	-0.5690248012542725
15.754335403442383	1.371741533279419
15.742152214050293	1.360780954360962
9.7212553024292	2.5338144302368164
9.72811222076416	2.5177228450775146
13.333744049072266	-0.6690115332603455
13.331913948059082	-0.6775367259979248
10.047908782958984	4.542514801025391
10.059150695800781	4.542989253997803
9.251744270324707	1.6282565593719482
9.234941482543945	1.6381620168685913
1.8547884225845337	-3.6855688095092773
1.8571873903274536	-3.691398859024048
7.413530349731445	-12.7774019241333
7.415013790130615	-12.77789306640625
-0.17065075039863586	8.433926582336426
-0.16792017221450806	8.411298751831055
8.06645679473877	-1.2502557039260864
8.067340850830078	-1.2478232383728027
6.266367435455322	-1.1134759187698364
6.263452053070068	-1.1136229038238525
17.128379821777344	3.383864164352417
17.142704010009766	3.386747121810913
-1.704545497894287	-5.661455154418945
-1.6915239095687866	-5.674238204956055
10.847744941711426	4.18616247177124
10.888555526733398	4.149371147155762
3.8702213764190674	-12.47988510131836
3.8327412605285645	-12.488235473632812
17.30862808227539	-10.496336936950684
17.30828094482422	-10.496557235717773
8.764369010925293	5.81067419052124
8.771563529968262	5.817721366882324
-0.5176876187324524	-0.4639999568462372
-0.5374075770378113	-0.44462960958480835
15.600377082824707	1.4295969009399414
15.586133003234863	1.4388645887374878
11.777127265930176	-8.078010559082031
11.781237602233887	-8.080070495605469
8.16370964050293	-1.1367859840393066
8.110003471374512	-1.1337885856628418
17.131683349609375	0.7824967503547668
17.147314071655273	0.7762183547019958
2.379568576812744	-4.98972225189209
2.298248529434204	-4.980977535247803
-6.221116542816162	6.237645149230957
-6.255256175994873	6.270537376403809
7.33937406539917	9.44815731048584
7.339372158050537	9.44839096069336
10.627949714660645	4.792463302612305
10.630528450012207	4.870466709136963
8.271055221557617	2.410430431365967
8.278105735778809	2.4282281398773193
1.849110722541809	-3.7616336345672607
1.8564594984054565	-3.7767419815063477
7.8664984703063965	-1.3055084943771362
7.827138900756836	-1.3137786388397217
19.686582565307617	6.624556541442871
19.684476852416992	6.62658166885376
6.019660472869873	1.8343040943145752
6.013217449188232	1.8324580192565918
7.662151336669922	-3.479957342147827
7.65416955947876	-3.486668109893799
17.290590286254883	-10.453660011291504
17.275312423706055	-10.4321870803833
-0.6119899749755859	-0.3246966004371643
-0.624491274356842	-0.31214356422424316
21.048803329467773	-5.044002056121826
21.04881477355957	-5.044954776763916
8.467833518981934	7.699721336364746
8.464210510253906	7.698390483856201
1.6366074085235596	-3.882232904434204
1.600471019744873	-3.8847126960754395
14.935823440551758	0.43159112334251404
14.939361572265625	0.4351012706756592
9.19796085357666	7.305180549621582
9.202129364013672	7.30108118057251
8.808414459228516	7.812982082366943
8.804978370666504	7.816989421844482
8.387741088867188	-0.6943933963775635
8.357287406921387	-0.6009259819984436
14.409279823303223	0.10711884498596191
14.433588981628418	0.15905186533927917
5.9295220375061035	2.406534194946289
5.907060623168945	2.426299810409546
18.196691513061523	-1.5045990943908691
18.19637107849121	-1.5059164762496948
2.3153157234191895	-4.14921236038208
2.325025796890259	-4.141019821166992
15.5459566116333	1.408685326576233
15.526864051818848	1.4240899085998535
9.157508850097656	7.182435035705566
9.181379318237305	7.244333744049072
16.311275482177734	15.01731014251709
16.299203872680664	15.029475212097168
8.505846977233887	5.132221698760986
8.491803169250488	5.150259494781494
10.127762794494629	2.660095453262329
10.148152351379395	2.6441409587860107
8.878494262695312	7.863961219787598
8.8645658493042	7.862486839294434
0.3434494435787201	8.46003246307373
0.378752738237381	8.491140365600586
14.649218559265137	1.436242938041687
14.649606704711914	1.437077283859253
4.499913215637207	-12.857135772705078
4.5316667556762695	-12.832490921020508
2.339111089706421	-4.643190860748291
2.3615033626556396	-4.630551815032959
18.691205978393555	12.873632431030273
18.704395294189453	12.861618995666504
7.8083271980285645	-1.3361412286758423
7.822740077972412	-1.3285725116729736
-6.138329982757568	6.153299808502197
-6.120398998260498	6.137132167816162
9.202011108398438	7.405483245849609
9.207367897033691	7.392222881317139
14.849065780639648	0.4042043089866638
14.831137657165527	0.3868672251701355
10.42878532409668	2.3515474796295166
10.424286842346191	2.352290630340576
7.817727088928223	0.7986524105072021
7.829776763916016	0.8066186308860779
10.47683048248291	13.278885841369629
10.448283195495605	13.296785354614258
8.933541297912598	-3.4028687477111816
8.935938835144043	-3.3833680152893066
3.8916103839874268	-12.88201904296875
3.8729512691497803	-12.9038724899292
10.991072654724121	12.821744918823242
10.997208595275879	12.81875228881836
8.952655792236328	7.459136486053467
8.953232765197754	7.465638160705566
10.64393138885498	12.94111442565918
10.649018287658691	12.935482025146484
13.337912559509277	-0.6554879546165466
13.335240364074707	-0.6428371071815491
2.995615005493164	4.397724628448486
2.9682352542877197	4.423635959625244
8.393575668334961	2.4152722358703613
8.42052173614502	2.4045655727386475
6.008843421936035	2.4163854122161865
6.0083465576171875	2.4148685932159424
7.558627128601074	-9.370041847229004
7.5453572273254395	-9.357942581176758
10.432191848754883	2.308521032333374
10.410595893859863	2.308871269226074
9.235380172729492	1.6551885604858398
9.233209609985352	1.6469206809997559
12.809816360473633	-3.123025417327881
12.820333480834961	-3.1126859188079834
10.828442573547363	4.873265743255615
10.83509349822998	4.8809404373168945
6.1102423667907715	3.747065544128418
6.103868007659912	3.7498435974121094
8.432790756225586	6.082596778869629
8.432944297790527	6.1050124168396
5.54984712600708	2.693565607070923
5.540445327758789	2.709350109100342
4.252286434173584	-13.056879043579102
4.219711780548096	-13.070538520812988
16.17099380493164	1.2217005491256714
16.180437088012695	1.2181706428527832
18.189058303833008	-1.4980334043502808
18.19081687927246	-1.499149203300476
-3.3031270503997803	-4.128232002258301
-3.303032159805298	-4.12837028503418
13.555559158325195	6.906579494476318
13.556526184082031	6.906214714050293
0.5089819431304932	8.582210540771484
0.49334877729415894	8.564766883850098
2.156503438949585	-4.814000606536865
2.1460442543029785	-4.800028324127197
10.482595443725586	13.070411682128906
10.482316970825195	13.069625854492188
3.9723639488220215	-3.3809428215026855
3.9717307090759277	-3.3810408115386963
16.92772674560547	0.8076897263526917
16.889240264892578	0.8220705389976501
3.9689342975616455	-4.0208234786987305
4.0056376457214355	-4.023937702178955
4.851831436157227	6.421069622039795
4.851955413818359	6.420965671539307
4.706397533416748	7.094808101654053
4.706902980804443	7.09372615814209
6.466657638549805	5.8676347732543945
6.493162155151367	5.839044570922852
8.062677383422852	-9.767529487609863
8.045101165771484	-9.753177642822266
2.3597311973571777	13.852241516113281
2.3603765964508057	13.851846694946289
13.684670448303223	-3.403644323348999
13.69167423248291	-3.380786895751953
13.532659530639648	-12.028756141662598
13.5436429977417	-12.018217086791992
4.3190155029296875	-13.021163940429688
4.312502861022949	-13.0228271484375
9.801215171813965	2.7446677684783936
9.75515079498291	2.7283365726470947
9.193570137023926	3.2256741523742676
9.1780424118042	3.2266197204589844
13.560791015625	-0.26297035813331604
13.566134452819824	-0.2536751925945282
8.18930435180664	-1.2202088832855225
8.19892406463623	-1.225691318511963
15.60830020904541	1.4226653575897217
15.601569175720215	1.4315153360366821
10.419126510620117	13.348808288574219
10.428082466125488	13.355469703674316
11.484740257263184	1.5185596942901611
11.482013702392578	1.51691472530365
11.22343635559082	1.5587317943572998
11.232728004455566	1.562726616859436
17.681116104125977	-4.311690330505371
17.692827224731445	-4.299346446990967
10.540431022644043	4.415014743804932
10.501876831054688	4.370710372924805
5.065917015075684	-4.3068952560424805
5.020925521850586	-4.306778430938721
17.9309139251709	1.2619107961654663
17.934900283813477	1.2678475379943848
-7.409131050109863	6.2572760581970215
-7.409500598907471	6.257462501525879
0.06260435283184052	8.247091293334961
0.06338249146938324	8.246170997619629
-6.230819225311279	6.084173202514648
-6.23224401473999	6.082181930541992
3.0230062007904053	4.3763909339904785
3.02288556098938	4.377094745635986
19.684934616088867	6.631165027618408
19.685028076171875	6.631077766418457
2.01045298576355	-4.224478244781494
2.0214507579803467	-4.1934943199157715
2.7896385192871094	-4.748781681060791
2.771000862121582	-4.758111000061035
16.979063034057617	0.8283886909484863
16.94487762451172	0.804835319519043
10.995254516601562	12.818754196166992
10.975708961486816	12.82870864868164
10.746808052062988	2.1091747283935547
10.757755279541016	2.1218032836914062
4.860319137573242	6.4279465675354
4.860954284667969	6.427092552185059
18.131975173950195	-1.4421000480651855
18.10055160522461	-1.410565733909607
19.025161743164062	-0.6320898532867432
19.025115966796875	-0.6322213411331177
8.279186248779297	2.4431347846984863
8.260727882385254	2.437610387802124
10.615135192871094	4.856776237487793
10.605189323425293	4.82106876373291
-0.23360568284988403	8.509119987487793
-0.2283075451850891	8.508600234985352
2.1868062019348145	-4.684315204620361
2.2046127319335938	-4.71274471282959
7.9117279052734375	-1.231467366218567
7.929068088531494	-1.2480833530426025
-6.1081767082214355	6.1375579833984375
-6.116298198699951	6.140124797821045
4.243213653564453	-12.550217628479004
4.312813758850098	-12.593889236450195
8.775769233703613	7.750549793243408
8.763715744018555	7.743002414703369
1.7508502006530762	-3.6939072608947754
1.7558484077453613	-3.68356990814209
2.861640453338623	-4.655282497406006
2.8431801795959473	-4.673127174377441
7.676449298858643	-7.255833625793457
7.656280517578125	-7.275453567504883
7.4941606521606445	-7.3541975021362305
7.4913506507873535	-7.369091510772705
13.895237922668457	-3.5504391193389893
13.885848999023438	-3.544039487838745
17.325912475585938	-8.019211769104004
17.31331443786621	-8.006287574768066
17.383811950683594	-7.966620922088623
17.383350372314453	-7.966794967651367
8.544937133789062	-7.291130542755127
8.547920227050781	-7.290459156036377
7.390134334564209	-7.375540733337402
7.3980302810668945	-7.3712358474731445
11.256967544555664	-12.875752449035645
11.255866050720215	-12.874656677246094
10.026763916015625	4.495001316070557
9.992626190185547	4.484139442443848
10.93542194366455	3.9016318321228027
10.904583930969238	3.942417860031128
-6.2044172286987305	6.194980621337891
-6.231035232543945	6.2203049659729
16.210567474365234	1.2104600667953491
16.221630096435547	1.1933010816574097
17.36970329284668	-11.46156120300293
17.39972496032715	-11.44909954071045
3.8349812030792236	-12.504639625549316
3.8214175701141357	-12.490957260131836
7.440845489501953	-2.1691133975982666
7.443395614624023	-2.1866960525512695
13.585089683532715	-11.99415397644043
13.570502281188965	-12.004712104797363
16.066965103149414	-6.6070876121521
16.066946029663086	-6.6069135665893555
4.773548603057861	1.1650561094284058
4.771329402923584	1.1671583652496338
11.225110054016113	-12.867218017578125
11.225886344909668	-12.866145133972168
7.702914714813232	-9.519735336303711
7.73441219329834	-9.551759719848633
6.528022766113281	5.802886486053467
6.574488162994385	5.837419033050537
13.23083209991455	-0.2983739674091339
13.226018905639648	-0.2982499897480011
-1.6345566511154175	-5.737123489379883
-1.6517583131790161	-5.719578266143799
11.240760803222656	4.061001777648926
11.236034393310547	4.058732986450195
7.4547600746154785	-0.5542606115341187
7.415765762329102	-0.6536969542503357
7.613358497619629	-0.8108078241348267
7.567093849182129	-0.8291890025138855
17.124462127685547	3.707852840423584
17.140995025634766	3.7068004608154297
10.512310028076172	13.074051856994629
10.503952026367188	13.084942817687988
11.281759262084961	4.012192249298096
11.293487548828125	4.021957874298096
13.061216354370117	-4.116091251373291
13.070841789245605	-4.108536243438721
20.363679885864258	4.136011123657227
20.334049224853516	4.106363773345947
6.551520824432373	5.749114990234375
6.574647426605225	5.766581058502197
2.3378539085388184	13.875211715698242
2.300121784210205	13.916531562805176
-6.2118401527404785	6.2538743019104
-6.227809429168701	6.250214576721191
7.633415222167969	-12.872550010681152
7.597993850708008	-12.847208023071289
6.233018398284912	-1.125241994857788
6.2466654777526855	-1.1086174249649048
7.2513837814331055	-15.186112403869629
7.269502639770508	-15.204449653625488
11.516213417053223	-13.249095916748047
11.548539161682129	-13.279457092285156
6.641262531280518	-1.575905442237854
6.635352611541748	-1.5820257663726807
7.988539218902588	-1.2707102298736572
8.034415245056152	-1.2251384258270264
4.0337700843811035	-5.146420478820801
4.03757381439209	-5.148070812225342
7.348587512969971	-0.8826428651809692
7.3360981941223145	-0.8805978894233704
17.306705474853516	3.5709547996520996
17.30061149597168	3.58371639251709
19.269197463989258	12.725655555725098
19.222320556640625	12.77733039855957
17.31559181213379	0.47867682576179504
17.314308166503906	0.4883863925933838
19.02313232421875	-0.6388565301895142
19.027233123779297	-0.6292200088500977
0.2920393645763397	8.4396333694458
0.2953062951564789	8.444451332092285
2.019134759902954	-5.314523220062256
1.9926575422286987	-5.326906681060791
6.178071022033691	14.094443321228027
6.164689540863037	14.107744216918945
15.579631805419922	1.4195177555084229
15.572032928466797	1.4316272735595703
10.418445587158203	13.372164726257324
10.410985946655273	13.386148452758789
13.773345947265625	-0.23992878198623657
13.787431716918945	-0.22517798840999603
5.570505142211914	11.467772483825684
5.570669651031494	11.468074798583984
5.36537504196167	-4.569921970367432
5.403604507446289	-4.6064252853393555
7.548091411590576	4.879467010498047
7.54184103012085	4.873584270477295
-6.158886432647705	6.125166416168213
-6.17319917678833	6.102060317993164
13.30393123626709	2.8667516708374023
13.23309326171875	2.853024482727051
6.178617477416992	14.094175338745117
6.178811550140381	14.09370231628418
9.09317398071289	2.070629358291626
9.089156150817871	2.043473720550537
17.015565872192383	3.8148629665374756
16.99408721923828	3.8405957221984863
3.823647975921631	-12.558187484741211
3.8284530639648438	-12.550504684448242
7.559595108032227	-3.5086092948913574
7.562938690185547	-3.503903865814209
5.607170581817627	-3.2833774089813232
5.603403568267822	-3.2805888652801514
7.925882339477539	6.696488857269287
7.929311752319336	6.695950508117676
16.917577743530273	0.8088817000389099
16.883365631103516	0.806611180305481
13.58272647857666	6.892601490020752
13.580278396606445	6.897894859313965
6.878752708435059	-12.724441528320312
6.885115623474121	-12.72553539276123
7.328440189361572	-12.743233680725098
7.304656982421875	-12.732508659362793
8.762565612792969	-3.305285692214966
8.700078964233398	-3.3066372871398926
16.31591796875	15.01192569732666
16.317047119140625	15.01087760925293
6.899672985076904	2.3376948833465576
6.93893575668335	2.397035598754883
7.628405570983887	-9.422961235046387
7.688987731933594	-9.48474407196045
11.452199935913086	-13.166365623474121
11.461586952209473	-13.177191734313965
-1.2084444761276245	4.333354949951172
-1.1992733478546143	4.339599132537842
8.188736915588379	-9.885273933410645
8.170852661132812	-9.866357803344727
11.168746948242188	-12.81358528137207
11.17668342590332	-12.819928169250488
13.677732467651367	-0.1423567235469818
13.680730819702148	-0.2268407791852951
8.567648887634277	6.190999507904053
8.575958251953125	6.19325590133667
7.574825286865234	2.7331037521362305
7.575874328613281	2.7351698875427246
13.017367362976074	-0.2693445086479187
13.020781517028809	-0.2479182630777359
13.536664009094238	-0.7142460942268372
13.535073280334473	-0.7147732973098755
10.50265884399414	4.684911251068115
10.507774353027344	4.675388813018799
8.581868171691895	6.192958354949951
8.579806327819824	6.195224761962891
6.269532203674316	2.6174631118774414
6.268117427825928	2.6207807064056396
11.216926574707031	-0.3041328489780426
11.192347526550293	-0.30501970648765564
14.859779357910156	0.41590961813926697
14.873431205749512	0.4156681001186371
6.62787389755249	1.5847649574279785
6.618546962738037	1.6025103330612183
10.491029739379883	2.2749578952789307
10.469766616821289	2.2975075244903564
5.352425575256348	2.9321486949920654
5.357725143432617	2.92862868309021
14.938446044921875	-0.2089976668357849
14.925604820251465	-0.19955217838287354
13.323057174682617	-4.0285162925720215
13.320054054260254	-4.025201320648193
7.551004886627197	4.898367881774902
7.536197662353516	4.896775722503662
11.174348831176758	5.179102420806885
11.15153980255127	5.159319877624512
17.63431167602539	-4.332583904266357
17.66148567199707	-4.311490058898926
8.836806297302246	7.948194980621338
8.86198616027832	7.953429698944092
6.188704490661621	0.8678541779518127
6.230757236480713	0.8748849630355835
1.955390214920044	-5.210305213928223
1.947391152381897	-5.200484275817871
3.770568609237671	-12.443048477172852
3.771845817565918	-12.469409942626953
17.01556396484375	3.8171029090881348
17.01483726501465	3.8163046836853027
3.7146942615509033	-4.908109188079834
3.719693660736084	-4.901359558105469
2.3496084213256836	-4.692539215087891
2.3478493690490723	-4.650485515594482
-0.15632469952106476	8.443778991699219
-0.16587287187576294	8.470547676086426
4.313169002532959	-13.093741416931152
4.305047988891602	-13.128939628601074
9.117256164550781	2.8114776611328125
9.10020923614502	2.8455138206481934
10.817511558532715	2.13288950920105
10.822074890136719	2.135133743286133
10.944832801818848	12.84630298614502
10.984114646911621	12.821032524108887
13.871011734008789	-3.53507399559021
13.878350257873535	-3.5386831760406494
8.909628868103027	7.763990879058838
8.907249450683594	7.753102779388428
0.6711183190345764	-12.366276741027832
0.6715309619903564	-12.366668701171875
5.624940395355225	0.6462770700454712
5.672611236572266	0.6586756706237793
12.62325668334961	-0.08188803493976593
12.624040603637695	-0.07502104341983795
19.710216522216797	6.595435619354248
19.70966339111328	6.595873832702637
-0.1697569340467453	8.431593894958496
-0.1621200293302536	8.430815696716309
10.09937572479248	4.449776649475098
10.112604141235352	4.453846454620361
10.419221878051758	13.369518280029297
10.41709041595459	13.37796688079834
11.635056495666504	-13.390946388244629
11.637249946594238	-13.393732070922852
-7.395705699920654	6.244960784912109
-7.403746128082275	6.250784873962402
13.313371658325195	-3.989837169647217
13.333426475524902	-3.9914557933807373
13.307428359985352	-3.9890193939208984
13.307610511779785	-3.993978500366211
5.572884559631348	11.471138000488281
5.57284688949585	11.47111701965332
14.378190040588379	0.23815205693244934
14.354676246643066	0.2361145317554474
1.9039630889892578	-4.042525768280029
1.8995275497436523	-4.0560407638549805
9.726531028747559	3.907017230987549
9.725177764892578	3.902055501937866
12.620660781860352	-0.052959512919187546
12.60552978515625	-0.04428980126976967
5.302282810211182	2.9683620929718018
5.3214192390441895	2.9455058574676514
8.314432144165039	3.0099406242370605
8.326016426086426	3.0159738063812256
7.3489603996276855	2.445488929748535
7.39478063583374	2.4353480339050293
10.932031631469727	12.8490629196167
10.927728652954102	12.852346420288086
8.195100784301758	2.8509984016418457
8.191839218139648	2.8463501930236816
17.77772331237793	-4.253731727600098
17.774517059326172	-4.250224590301514
17.271942138671875	0.7705696821212769
17.23668098449707	0.7174210548400879
7.024204254150391	-1.4280694723129272
7.022450923919678	-1.4304866790771484
7.989671230316162	-2.1720829010009766
7.986726760864258	-2.1642539501190186
12.272239685058594	-8.072271347045898
12.270340919494629	-8.07281494140625
-0.5316135287284851	-0.7299298644065857
-0.5213502645492554	-0.7262874245643616
8.950613975524902	8.247042655944824
8.98734188079834	8.275724411010742
5.278725624084473	-12.826770782470703
5.292035102844238	-12.82395076751709
9.13200855255127	6.962043285369873
9.1287260055542	6.968053817749023
13.010807037353516	-0.26129910349845886
13.05176067352295	-0.31148770451545715
10.782429695129395	4.362764835357666
10.807012557983398	4.305280685424805
13.400436401367188	-0.06209780275821686
13.395700454711914	-0.06187180429697037
4.946364879608154	7.551557540893555
4.946110725402832	7.551625728607178
2.7498435974121094	-4.898954391479492
2.745551586151123	-4.903118133544922
7.2876057624816895	9.501296043395996
7.320417404174805	9.468766212463379
10.682038307189941	4.754006862640381
10.684378623962402	4.73028039932251
11.16981315612793	-12.809782028198242
11.17951774597168	-12.820813179016113
18.1546688079834	-1.4760072231292725
18.146305084228516	-1.466701865196228
-1.7539851665496826	-5.597010612487793
-1.7567839622497559	-5.596306324005127
3.294398307800293	-0.3007831871509552
3.2982325553894043	-0.3041103482246399
6.2468132972717285	-4.634053707122803
6.263767719268799	-4.626121520996094
6.65910530090332	5.7122578620910645
6.65941047668457	5.708856582641602
3.1336681842803955	-0.1511601358652115
3.1206552982330322	-0.14225172996520996
3.295752763748169	-0.3079273998737335
3.2848691940307617	-0.2964191436767578
6.261834144592285	-4.630807399749756
6.243344783782959	-4.617870807647705
13.092528343200684	-3.751023769378662
13.098686218261719	-3.7256782054901123
10.68022346496582	1.922106385231018
10.682594299316406	1.9230585098266602
5.011058807373047	-12.877918243408203
5.014456272125244	-12.877306938171387
9.124130249023438	6.9446001052856445
9.125445365905762	6.943073272705078
11.287592887878418	5.38735294342041
11.274724960327148	5.374347686767578
13.35812759399414	-0.5949130058288574
13.303861618041992	-0.6287171244621277
13.0009765625	-3.4330501556396484
13.020441055297852	-3.443070411682129
6.302150726318359	2.529787540435791
6.292667865753174	2.5116329193115234
10.69888973236084	4.751425743103027
10.707380294799805	4.766782283782959
8.797910690307617	3.0043985843658447
8.810595512390137	3.012256145477295
7.3178815841674805	9.469334602355957
7.333968162536621	9.453557014465332
19.561017990112305	6.767807960510254
19.56170082092285	6.767575740814209
8.748441696166992	7.725125312805176
8.748088836669922	7.745146751403809
17.88987922668457	1.3012275695800781
17.911537170410156	1.2944592237472534
8.51661491394043	7.365370273590088
8.523842811584473	7.35862922668457
6.882370471954346	0.09844109416007996
6.861911773681641	0.12048254907131195
6.558748245239258	0.5756134390830994
6.566216468811035	0.5805956721305847
9.158195495605469	2.798855781555176
9.165553092956543	2.7975380420684814
7.801973819732666	-1.3643982410430908
7.863215923309326	-1.3326069116592407
6.178231239318848	14.09538459777832
6.176290035247803	14.097393035888672
17.788660049438477	1.0634516477584839
17.800649642944336	1.0662734508514404
19.2947998046875	12.64470100402832
19.317155838012695	12.632184982299805
-6.268084526062012	6.272539138793945
-6.289175987243652	6.282989978790283
7.273958683013916	-1.6081957817077637
7.270086288452148	-1.5679147243499756
-0.06508534401655197	8.372883796691895
-0.07322754710912704	8.360562324523926
7.510689735412598	-3.3915092945098877
7.494052886962891	-3.368701696395874
6.237482070922852	0.8599380254745483
6.226192951202393	0.8700075745582581
7.652162551879883	-12.862692832946777
7.6521382331848145	-12.862648963928223
5.133575916290283	-4.25600004196167
5.138574123382568	-4.248617172241211
19.646554946899414	6.672735214233398
19.626049041748047	6.692966938018799
19.574735641479492	6.752859592437744
19.558748245239258	6.769331455230713
7.4880805015563965	9.29819393157959
7.471165180206299	9.315725326538086
11.202913284301758	5.192329406738281
11.190778732299805	5.180057048797607
17.572601318359375	-11.281248092651367
17.57320213317871	-11.28232192993164
7.4325456619262695	-12.772361755371094
7.448105812072754	-12.781959533691406
7.8786396980285645	-7.335970401763916
7.8782548904418945	-7.338048934936523
-7.411178112030029	6.272121429443359
-7.409692287445068	6.256496906280518
7.564455509185791	-12.815411567687988
7.557456016540527	-12.83202075958252
13.098967552185059	-4.088840007781982
13.083603858947754	-4.096127986907959
18.08061981201172	1.1637260913848877
18.083845138549805	1.1668654680252075
8.023056983947754	-1.3325488567352295
8.024747848510742	-1.319446086883545
3.407221794128418	-0.310444176197052
3.410568952560425	-0.31888633966445923
8.914628028869629	2.603752613067627
8.926782608032227	2.621155261993408
19.07498550415039	-0.5969088077545166
19.07215690612793	-0.600536048412323
19.70629119873047	6.593605041503906
19.737478256225586	6.566629409790039
3.970212459564209	-3.3659369945526123
3.9686710834503174	-3.362056255340576
10.480823516845703	13.048617362976074
10.471246719360352	13.058205604553223
5.21527624130249	-12.865534782409668
5.226938724517822	-12.862215995788574
6.153301239013672	14.125287055969238
6.153085231781006	14.125723838806152
23.33747100830078	-1.7470767498016357
23.33747100830078	-1.7470948696136475
8.9312744140625	8.270222663879395
8.931264877319336	8.271194458007812
8.209245681762695	-9.92146110534668
8.19869327545166	-9.91247844696045
20.290685653686523	4.0691657066345215
20.290630340576172	4.068693161010742
4.062047958374023	-3.983910322189331
4.057040214538574	-3.985960006713867
8.652213096618652	-0.10358333587646484
8.634098052978516	-0.13065631687641144
0.010750619694590569	8.356058120727539
-0.021779265254735947	8.325770378112793
9.158289909362793	7.6598920822143555
9.188928604125977	7.622804641723633
13.478476524353027	7.007651329040527
13.490511894226074	6.995590686798096
7.428996562957764	-12.780335426330566
7.428865909576416	-12.780440330505371
7.234975337982178	-15.168034553527832
7.234585762023926	-15.167354583740234
17.36931800842285	-11.444283485412598
17.396730422973633	-11.454075813293457
18.148059844970703	-1.4598362445831299
18.158302307128906	-1.4697227478027344
-0.5304111838340759	-0.7304509878158569
-0.5343641638755798	-0.7008347511291504
12.551836013793945	-0.00841989554464817
12.549389839172363	-0.044454753398895264
16.60915184020996	0.5548105835914612
16.60488510131836	0.5534909963607788
-0.42281627655029297	-0.6597935557365417
-0.4002547860145569	-0.6372449398040771
9.54963207244873	2.6933634281158447
9.560916900634766	2.6722981929779053
9.20909595489502	2.80666446685791
9.164331436157227	2.8500137329101562
14.606963157653809	1.4059927463531494
14.605188369750977	1.4017319679260254
19.155324935913086	12.77243709564209
19.161693572998047	12.770376205444336
17.349510192871094	-8.027695655822754
17.368738174438477	-8.047170639038086
4.900387287139893	7.518365383148193
4.90918493270874	7.524208068847656
4.9470391273498535	7.5578203201293945
4.947490692138672	7.557760238647461
7.669667720794678	-7.2837419509887695
7.688182830810547	-7.296202659606934
-7.261007308959961	6.213255882263184
-7.241050720214844	6.210346221923828
17.44002342224121	-7.940876483917236
17.414026260375977	-7.96537971496582
7.4037766456604	-7.394895553588867
7.408895492553711	-7.401711463928223
3.9111721515655518	11.219915390014648
3.909532070159912	11.219871520996094
10.764382362365723	4.258885860443115
10.786035537719727	4.234724044799805
2.9158098697662354	4.457685947418213
2.9002978801727295	4.472764015197754
17.348066329956055	-4.457595348358154
17.34823989868164	-4.456815719604492
5.267042636871338	2.0282938480377197
5.285443305969238	2.020451545715332
5.419871807098389	2.0082309246063232
5.409708023071289	2.000735282897949
8.421807289123535	2.4060757160186768
8.426135063171387	2.400102138519287
8.467771530151367	6.078795433044434
8.486391067504883	6.074621200561523
6.603586196899414	2.4151041507720947
6.6291093826293945	2.4146268367767334
5.817891597747803	2.469874620437622
5.779426097869873	2.5088751316070557
5.690260410308838	2.6187727451324463
5.686690807342529	2.6523399353027344
6.483071804046631	2.9875030517578125
6.478471755981445	3.019819974899292
3.9390506744384766	-15.580360412597656
3.9375030994415283	-15.577343940734863
17.31524085998535	-10.484922409057617
17.287813186645508	-10.458754539489746
15.801363945007324	1.322675108909607
15.802149772644043	1.3212721347808838
13.318093299865723	-0.28592321276664734
13.338539123535156	-0.2903181314468384
9.04992961883545	8.133079528808594
9.003223419189453	8.150734901428223
4.088201522827148	-3.585341215133667
4.0979156494140625	-3.5725467205047607
4.133477210998535	-12.565829277038574
4.136566638946533	-12.553789138793945
-1.6613270044326782	-5.709043502807617
-1.657971739768982	-5.713162899017334
1.7667137384414673	-3.7474782466888428
1.781005859375	-3.729790449142456
3.9389333724975586	-15.581172943115234
3.939009666442871	-15.58169937133789
13.938925743103027	-2.9867115020751953
13.958443641662598	-2.970280885696411
5.587164402008057	0.7154373526573181
5.581968307495117	0.7151265740394592
6.314935684204102	0.6424554586410522
6.33278226852417	0.65842205286026
13.273691177368164	2.830015182495117
13.270879745483398	2.831991195678711
7.392642974853516	-0.36535412073135376
7.395286560058594	-0.3715301752090454
7.68135929107666	5.873251914978027
7.646303176879883	5.831252098083496
5.586185455322266	0.6904664039611816
5.5979719161987305	0.6950598359107971
12.375258445739746	-7.987827777862549
12.351006507873535	-8.012993812561035
7.652472496032715	-1.5573049783706665
7.668941974639893	-1.5280473232269287
5.410417556762695	-12.76417064666748
5.429582595825195	-12.752924919128418
3.768465995788574	-4.835049629211426
3.806427001953125	-4.86275577545166
6.79792594909668	-1.4976627826690674
6.812384128570557	-1.461127519607544
2.369065523147583	-4.962672233581543
2.36576771736145	-4.9892144203186035
-0.8400792479515076	12.270145416259766
-0.8359180092811584	12.265602111816406
9.76717758178711	2.3085150718688965
9.767387390136719	2.3348398208618164
9.659775733947754	2.597730875015259
9.666683197021484	2.5856308937072754
-1.7290271520614624	-5.620265960693359
-1.7314159870147705	-5.6175217628479
5.026230335235596	-12.876569747924805
5.02583646774292	-12.873004913330078
8.740378379821777	7.960511207580566
8.761247634887695	7.949129581451416
13.53912353515625	6.924178600311279
13.53919792175293	6.9243059158325195
0.40949884057044983	8.503226280212402
0.4059223532676697	8.499937057495117
17.257110595703125	-10.413832664489746
17.271413803100586	-10.42717456817627
13.743319511413574	-3.4465949535369873
13.750313758850098	-3.4775822162628174
11.751175880432129	-8.049764633178711
11.759963035583496	-8.050210952758789
12.234922409057617	-8.036596298217773
12.228357315063477	-8.021453857421875
7.7077555656433105	-0.2805810868740082
7.729513168334961	-0.23081286251544952
17.20696258544922	0.4934609532356262
17.184507369995117	0.5419887900352478
11.73483657836914	-8.042095184326172
11.745670318603516	-8.047933578491211
8.004012107849121	-1.2740638256072998
7.975982666015625	-1.2933670282363892
17.30716896057129	0.4636816382408142
17.28533363342285	0.48747381567955017
11.4977388381958	-13.22954273223877
11.514372825622559	-13.245844841003418
6.8643975257873535	2.8952040672302246
6.8983540534973145	2.864969253540039
18.997678756713867	-0.6611798405647278
19.02413558959961	-0.6338069438934326
9.229524612426758	3.188171863555908
9.219352722167969	3.1949377059936523
3.0331602096557617	4.366339683532715
3.0333569049835205	4.366230010986328
2.3161909580230713	-4.612806797027588
2.329681873321533	-4.612977981567383
-6.2186150550842285	6.242084980010986
-6.209195137023926	6.241103172302246
6.182958126068115	14.088920593261719
6.180212020874023	14.092750549316406
7.8788299560546875	-1.287004828453064
7.848369121551514	-1.2989177703857422
11.231765747070312	4.000230312347412
11.232187271118164	4.004158973693848
4.988018035888672	7.574007034301758
4.989116668701172	7.575492858886719
6.427753925323486	0.8809101581573486
6.42086935043335	0.8882098197937012
8.966142654418945	8.2597017288208
8.967328071594238	8.272119522094727
9.246034622192383	1.5940335988998413
9.248194694519043	1.6039975881576538
3.9780189990997314	-3.39107084274292
3.9761416912078857	-3.3922488689422607
19.246580123901367	12.702607154846191
19.259157180786133	12.69390869140625
8.404050827026367	-1.0036474466323853
8.406235694885254	-1.0276399850845337
11.636902809143066	-13.39222240447998
11.629316329956055	-13.383983612060547
17.105533599853516	3.3339383602142334
17.1102294921875	3.363126277923584
7.24886417388916	-15.184925079345703
7.269562244415283	-15.205436706542969
7.4375386238098145	-0.3489835858345032
7.418841361999512	-0.37562817335128784
12.287449836730957	-8.040761947631836
12.29675006866455	-8.04002571105957
8.835132598876953	7.850661754608154
8.834322929382324	7.848750591278076
1.8087208271026611	-5.122507095336914
1.8436189889907837	-5.08272123336792
0.13502292335033417	8.433968544006348
0.20484980940818787	8.454131126403809
10.705939292907715	4.450381755828857
10.647397994995117	4.415019512176514
9.15181827545166	7.086626052856445
9.154841423034668	7.086705207824707
10.13133716583252	2.6539316177368164
10.184195518493652	2.6636664867401123
6.251339435577393	-4.249447345733643
6.27427339553833	-4.260228633880615
7.330123424530029	2.100059747695923
7.311425685882568	2.134032726287842
-1.6888636350631714	-5.672134876251221
-1.6936261653900146	-5.666745185852051
7.304408073425293	2.1301255226135254
7.313537120819092	2.1447296142578125
8.76439094543457	19.054019927978516
8.733491897583008	19.083751678466797
14.920686721801758	0.41387253999710083
14.918758392333984	0.42238613963127136
5.893444061279297	2.436237096786499
5.891078948974609	2.436077117919922
6.67281436920166	3.088282585144043
6.708762168884277	3.0817625522613525
20.373361587524414	4.145070552825928
20.372285842895508	4.142897129058838
2.3423287868499756	13.869030952453613
2.342344045639038	13.868813514709473
7.605136871337891	-9.422385215759277
7.623865604400635	-9.440035820007324
3.9701969623565674	-3.374283790588379
3.971158266067505	-3.3786895275115967
10.491680145263672	13.07075309753418
10.482359886169434	13.079424858093262
9.127973556518555	7.699062824249268
9.146171569824219	7.689145088195801
6.1232380867004395	3.7241504192352295
6.134992599487305	3.7137746810913086
19.626564025878906	6.690460681915283
19.61644172668457	6.7007927894592285
10.054707527160645	4.5491743087768555
10.041868209838867	4.5519304275512695
17.79555320739746	-4.231071472167969
17.78815269470215	-4.213355541229248
9.989437103271484	4.479297161102295
10.012415885925293	4.489464282989502
1.8372371196746826	-3.5533223152160645
1.8336057662963867	-3.561624050140381
7.642323017120361	2.5218703746795654
7.641978740692139	2.441716432571411
10.863110542297363	2.1687421798706055
10.890336036682129	2.1823484897613525
7.672091960906982	-3.511995792388916
7.660630226135254	-3.5064034461975098
7.258631229400635	-3.5369114875793457
7.2478718757629395	-3.5499422550201416
14.92514705657959	-0.1919814795255661
14.923583984375	-0.19186165928840637
14.783808708190918	-0.1017102301120758
14.792317390441895	-0.10140056908130646
10.755287170410156	2.1153550148010254
10.762852668762207	2.093858480453491
6.476468563079834	5.85536003112793
6.484227180480957	5.846810817718506
7.527767181396484	4.86143159866333
7.54998254776001	4.864602088928223
7.517086029052734	-9.316941261291504
7.519984245300293	-9.322613716125488
17.66551399230957	-4.323688983917236
17.66621971130371	-4.305600166320801
12.134542465209961	-0.3250197470188141
12.104076385498047	-0.31982359290122986
1.6029250621795654	-3.891458511352539
1.6193190813064575	-3.8968350887298584
-6.198027610778809	6.240171432495117
-6.182036399841309	6.2019267082214355
23.33745574951172	-1.7470853328704834
23.33747100830078	-1.74708092212677
5.208975315093994	-12.874162673950195
5.211120128631592	-12.870607376098633
-0.42576977610588074	-0.5326222777366638
-0.42894473671913147	-0.5287512540817261
4.7188591957092285	-12.897686958312988
4.714428901672363	-12.898627281188965
17.327777862548828	-4.470089912414551
17.31053924560547	-4.480522155761719
7.364372730255127	9.426108360290527
7.34578275680542	9.443988800048828
11.304998397827148	5.416971206665039
11.302803039550781	5.41676664352417
8.331022262573242	2.9873392581939697
8.311835289001465	2.9751899242401123
7.579717636108398	-9.398541450500488
7.569703102111816	-9.388530731201172
20.367355346679688	4.139371395111084
20.367341995239258	4.13865852355957
-0.8348159790039062	12.264059066772461
-0.8404119610786438	12.269925117492676
14.664905548095703	1.4470782279968262
14.657116889953613	1.4387972354888916
7.329784870147705	-1.5129384994506836
7.339101791381836	-1.5277202129364014
5.300353050231934	3.0252723693847656
5.303816318511963	3.0181596279144287
5.295129776000977	2.985355854034424
5.310879707336426	2.9722540378570557
7.0579657554626465	2.4549241065979004
7.044806957244873	2.4469974040985107
13.458824157714844	-0.5014580488204956
13.459383010864258	-0.46701520681381226
5.546328544616699	11.436835289001465
5.5570573806762695	11.447216033935547
6.06446647644043	3.784149408340454
6.053118705749512	3.8152897357940674
19.07313346862793	-0.5960771441459656
19.088544845581055	-0.5798680782318115
6.192325592041016	2.441180467605591
6.155599117279053	2.4400932788848877
8.550004959106445	-0.7673511505126953
8.5442533493042	-0.7301957011222839
7.557729721069336	4.9959259033203125
7.565860271453857	4.989920616149902
17.38663673400879	0.25852692127227783
17.457929611206055	0.18344923853874207
17.408613204956055	0.9081064462661743
17.397695541381836	0.8862138986587524
17.49946403503418	0.954789400100708
17.520580291748047	0.9655593633651733
17.230825424194336	0.5130668878555298
17.237464904785156	0.5003083944320679
17.294958114624023	3.5979456901550293
17.320043563842773	3.5894651412963867
-6.788615703582764	6.1537861824035645
-6.812440395355225	6.139914035797119
2.7780187129974365	-4.584909915924072
2.7711400985717773	-4.589720249176025
11.513047218322754	-13.240869522094727
11.487736701965332	-13.208382606506348
8.486379623413086	7.731881141662598
8.474740982055664	7.726128101348877
17.79230499267578	-4.206556797027588
17.81102752685547	-4.226318359375
17.70318603515625	-4.149416923522949
17.71849250793457	-4.16426420211792
16.383216857910156	1.1279934644699097
16.389671325683594	1.1253103017807007
2.355985164642334	-4.537106990814209
2.3286306858062744	-4.564908027648926
6.32752799987793	-0.5218043923377991
6.325135707855225	-0.5434479117393494
6.598679542541504	1.8397140502929688
6.616922855377197	1.8598767518997192
3.9504282474517822	-5.033048152923584
3.9471595287323	-5.043359279632568
7.468412399291992	-0.6014232039451599
7.484227180480957	-0.5905216336250305
13.699762344360352	-3.366818428039551
13.706412315368652	-3.4154012203216553
-6.115141868591309	6.134294033050537
-6.116070747375488	6.131641387939453
17.022323608398438	3.8077938556671143
17.02366065979004	3.80631947517395
1.8294323682785034	-3.5647594928741455
1.8428833484649658	-3.5565145015716553
8.198037147521973	-9.9089937210083
8.1975679397583	-9.909560203552246
4.013304233551025	-5.100440979003906
4.021609783172607	-5.108368396759033
13.61461353302002	-11.967376708984375
13.61679458618164	-11.9650239944458
-0.5062914490699768	11.898809432983398
-0.506157636642456	11.898656845092773
2.356571674346924	13.855401992797852
2.373806953430176	13.838129043579102
9.979390144348145	4.584543228149414
9.97082233428955	4.600560188293457
12.983491897583008	0.2567487061023712
12.97128677368164	0.2600448429584503
17.25554084777832	-10.413334846496582
17.243654251098633	-10.401477813720703
13.184364318847656	7.184921741485596
13.184735298156738	7.184689521789551
15.738703727722168	1.3419097661972046
15.741854667663574	1.3426486253738403
9.245448112487793	1.600988507270813
9.248006820678711	1.6059861183166504
6.1971964836120605	-4.224175453186035
6.174663543701172	-4.228789329528809
6.347020149230957	-0.5288428068161011
6.346011638641357	-0.5320541262626648
7.615894794464111	-0.2169644683599472
7.637795448303223	-0.25478190183639526
3.2079358100891113	-0.22496730089187622
3.197913408279419	-0.2157568484544754
8.930017471313477	5.552121162414551
8.928398132324219	5.5520806312561035
8.732528686523438	5.832407474517822
8.750238418579102	5.81068229675293
16.06606674194336	-6.605960369110107
16.065820693969727	-6.606251239776611
7.726820945739746	-9.545385360717773
7.7185258865356445	-9.536977767944336
10.498581886291504	13.056164741516113
10.47102165222168	13.078474044799805
3.9439234733581543	-12.99969482421875
3.9609458446502686	-12.998217582702637
8.03809642791748	0.8970905542373657
8.037466049194336	0.8905509114265442
-6.117860794067383	6.141960144042969
-6.118775844573975	6.140503406524658
7.76621675491333	2.0460305213928223
7.770030975341797	2.050131320953369
9.768054008483887	3.3969030380249023
9.763257026672363	3.4420723915100098
10.592141151428223	1.0893661975860596
10.573772430419922	1.118557095527649
4.8541951179504395	6.4216532707214355
4.855178356170654	6.417102813720703
4.710348129272461	7.15416955947876
4.710867404937744	7.115399360656738
3.873065948486328	-12.538820266723633
3.83862042427063	-12.559051513671875
19.24209213256836	12.667468070983887
19.255529403686523	12.679816246032715
17.11665916442871	3.3354058265686035
17.09834098815918	3.31935715675354
2.647000789642334	-4.600900650024414
2.604553699493408	-4.583445072174072
5.547161102294922	2.664825677871704
5.560836315155029	2.660247802734375
14.371426582336426	0.15624193847179413
14.367071151733398	0.17311951518058777
16.95650291442871	0.8016075491905212
16.972307205200195	0.7973411083221436
10.91645622253418	12.837084770202637
10.897562026977539	12.849860191345215
17.808992385864258	1.05282461643219
17.78929328918457	1.0371580123901367
5.726381301879883	0.6251604557037354
5.714874267578125	0.6298125386238098
3.658503532409668	-12.48190689086914
3.6652133464813232	-12.497064590454102
6.519839763641357	-0.2629195749759674
6.508619785308838	-0.24260465800762177
3.9894094467163086	-5.060003757476807
3.992094039916992	-5.060954570770264
12.277456283569336	-8.042021751403809
12.275260925292969	-8.042213439941406
17.30238914489746	0.8006254434585571
17.292095184326172	0.7809779047966003
19.223316192626953	12.766046524047852
19.215587615966797	12.767190933227539
17.311983108520508	3.5775344371795654
17.304471969604492	3.5628485679626465
17.775909423828125	-4.249252796173096
17.780004501342773	-4.24030065536499
13.542388916015625	-0.7315651774406433
13.5645112991333	-0.7433580160140991
19.024290084838867	-0.6278095841407776
19.024995803833008	-0.6260930895805359
-0.13382084667682648	8.427982330322266
-0.13487711548805237	8.428669929504395
4.2576422691345215	-3.8636960983276367
4.23417854309082	-3.8763887882232666
10.566597938537598	-4.318575382232666
10.570887565612793	-4.322390556335449
18.967620849609375	12.762019157409668
18.986984252929688	12.753288269042969
8.359249114990234	7.5545806884765625
8.373305320739746	7.563236236572266
17.269472122192383	0.44351068139076233
17.251516342163086	0.4660775363445282
5.119161128997803	-4.687928676605225
5.096902370452881	-4.702467441558838
14.321540832519531	-2.7639477252960205
14.329174995422363	-2.763749122619629
8.096182823181152	-1.1667579412460327
8.078018188476562	-1.213452696800232
3.8261630535125732	-12.534467697143555
3.826427936553955	-12.510769844055176
-6.112797737121582	6.130874156951904
-6.088180065155029	6.121706485748291
17.092363357543945	0.8241527676582336
17.114795684814453	0.8186536431312561
6.183938980102539	14.089839935302734
6.184352397918701	14.089571952819824
5.971653461456299	0.7622675895690918
6.004121780395508	0.7658209204673767
0.6693282723426819	-12.365599632263184
0.668978750705719	-12.365432739257812
17.149866104125977	3.408024311065674
17.123048782348633	3.376237392425537
8.985795021057129	8.168971061706543
8.985068321228027	8.17509937286377
4.04408597946167	-5.152194499969482
4.082879543304443	-5.202609062194824
3.3870038986206055	-0.30419546365737915
3.404995918273926	-0.31566253304481506
11.757529258728027	-8.0770263671875
11.771967887878418	-8.076250076293945
11.178037643432617	5.185141563415527
11.20806884765625	5.218555927276611
6.64168643951416	5.751669883728027
6.614967346191406	5.775940418243408
13.81078815460205	-0.06823565810918808
13.823525428771973	-0.050154343247413635
13.422337532043457	0.07613685727119446
13.438007354736328	0.08507394045591354
6.850107669830322	3.0723013877868652
6.846096992492676	3.0476319789886475
10.84581470489502	3.9181127548217773
10.838141441345215	3.933098554611206
17.92486572265625	1.289955973625183
17.915340423583984	1.2920032739639282
17.100431442260742	0.7640908360481262
17.093181610107422	0.7701423168182373
18.720699310302734	12.857666969299316
18.714895248413086	12.861339569091797
12.260266304016113	-8.052000045776367
12.279553413391113	-8.051302909851074
10.046881675720215	3.0313854217529297
9.976527214050293	3.022853136062622
9.201565742492676	7.268287658691406
9.202535629272461	7.288938045501709
13.908164978027344	-3.561913013458252
13.886886596679688	-3.58954119682312
6.622039318084717	-1.5754778385162354
6.603179931640625	-1.5648421049118042
17.33335304260254	-4.464735984802246
17.337156295776367	-4.462775707244873
7.370654582977295	-0.8522814512252808
7.373307704925537	-0.831404447555542
7.88405179977417	-0.6994138956069946
7.902411460876465	-0.6294583082199097
6.013832092285156	-0.1285330057144165
5.997270584106445	-0.11159680038690567
17.129085540771484	3.3477730751037598
17.149147033691406	3.3339788913726807
7.8587493896484375	-0.33560070395469666
7.850214004516602	-0.35977551341056824
3.2868998050689697	-0.30200332403182983
3.296156167984009	-0.3119277060031891
11.278131484985352	2.822134494781494
11.283456802368164	2.8250858783721924
6.50888729095459	5.827784061431885
6.51833963394165	5.819494724273682
1.8935571908950806	-4.371119022369385
1.9141737222671509	-4.390427589416504
3.9957168102264404	-13.035923957824707
4.0106587409973145	-13.036436080932617
8.142393112182617	-7.230852127075195
8.128251075744629	-7.2327470779418945
7.546711444854736	-7.301383972167969
7.549537658691406	-7.299622535705566
7.419469833374023	-7.360344886779785
7.422048091888428	-7.361013412475586
-7.420185089111328	6.261799335479736
-7.423824310302734	6.272610187530518
10.839764595031738	4.236839294433594
10.837099075317383	4.256784915924072
-1.6610952615737915	-5.708675384521484
-1.6722264289855957	-5.697479248046875
10.066390991210938	2.6678099632263184
10.106834411621094	2.6875791549682617
13.307486534118652	-2.8110618591308594
13.298478126525879	-2.825402021408081
6.065011024475098	3.8113667964935303
6.067080497741699	3.8133270740509033
4.989116668701172	6.258725166320801
4.999722003936768	6.251330375671387
5.249739646911621	2.036182165145874
5.255011558532715	2.034256935119629
5.616238594055176	2.6642751693725586
5.626833438873291	2.6579744815826416
6.725780963897705	2.2696261405944824
6.690498352050781	2.3170547485351562
9.541759490966797	0.026833176612854004
9.546891212463379	0.02866925671696663
5.602859020233154	2.6650304794311523
5.625910758972168	2.6416330337524414
10.951081275939941	4.557432174682617
10.922222137451172	4.579269886016846
8.424962043762207	2.39699387550354
8.37726879119873	2.4203996658325195
5.2279887199401855	2.045269012451172
5.202082633972168	2.0551528930664062
6.536425590515137	0.5364741086959839
6.523766994476318	0.5439991354942322
7.019667625427246	-1.4350581169128418
7.006113529205322	-1.4319130182266235
11.685501098632812	-0.5651712417602539
11.689499855041504	-0.5836946964263916
4.909210205078125	7.5271172523498535
4.913219451904297	7.531525611877441
10.62398910522461	4.446531295776367
10.703656196594238	4.429442882537842
0.013988890685141087	8.311103820800781
0.011079554446041584	8.313289642333984
9.69619083404541	3.595005512237549
9.707184791564941	3.6316733360290527
11.301217079162598	5.410987377166748
11.302083015441895	5.411238193511963
13.25932788848877	-2.8631479740142822
13.257534980773926	-2.8527917861938477
3.0317575931549072	4.367836952209473
3.0319013595581055	4.36784029006958
14.798206329345703	-0.10704293102025986
14.802244186401367	-0.09835247695446014
6.196391582489014	-0.4081336557865143
6.184147357940674	-0.4038837254047394
6.612303733825684	-1.9016376733779907
6.641659259796143	-1.9028650522232056
8.155974388122559	-9.877395629882812
8.154943466186523	-9.87613582611084
10.02800464630127	2.960948944091797
10.103036880493164	2.9684057235717773
7.356454849243164	-0.866195023059845
7.339608669281006	-0.8649388551712036
12.26435661315918	-8.053781509399414
12.287888526916504	-8.046890258789062
17.261890411376953	3.5532233715057373
17.28060531616211	3.555624008178711
3.7245049476623535	-12.420578002929688
3.727895498275757	-12.42624568939209
-6.72690486907959	6.201982021331787
-6.752321720123291	6.184455394744873
17.350854873657227	0.41365835070610046
17.37005043029785	0.4119672179222107
4.627529144287109	-4.948897838592529
4.631692886352539	-4.950769424438477
11.623100280761719	-13.378030776977539
11.637060165405273	-13.390829086303711
7.532573699951172	-12.80785846710205
7.542401313781738	-12.818740844726562
7.9865641593933105	-1.2751630544662476
8.024264335632324	-1.3059115409851074
17.346290588378906	0.8396933674812317
17.350688934326172	0.8532118201255798
13.2723970413208	2.832369327545166
13.27248764038086	2.8320138454437256
7.822986125946045	-1.3311760425567627
7.801985263824463	-1.328263282775879
11.484619140625	2.924312114715576
11.480441093444824	2.9165091514587402
0.6748985648155212	-12.364359855651855
0.6761049032211304	-12.364291191101074
10.48800277709961	13.092659950256348
10.566621780395508	13.005393981933594
3.96347713470459	-3.3699166774749756
3.964503765106201	-3.371253252029419
-0.4992830753326416	-0.480298787355423
-0.5126561522483826	-0.4678928554058075
4.9134016036987305	7.522623062133789
4.928038597106934	7.538236141204834
4.9476189613342285	7.557534217834473
4.947312831878662	7.557717800140381
6.817925930023193	2.769315481185913
6.80610466003418	2.781846046447754
14.902565002441406	0.4309902787208557
14.906988143920898	0.4369828402996063
2.3526298999786377	-4.926753997802734
2.3411152362823486	-4.9476237297058105
8.809176445007324	8.002270698547363
8.855938911437988	7.996983528137207
0.40034905076026917	8.474082946777344
0.39918866753578186	8.480344772338867
7.983262062072754	-3.9509356021881104
7.980134963989258	-3.970923900604248
11.244847297668457	4.057387828826904
11.243501663208008	4.0573554039001465
4.762892723083496	1.1687136888504028
4.762172698974609	1.1648305654525757
6.811412334442139	-1.5212472677230835
6.829136371612549	-1.5131667852401733
-0.4920550584793091	-0.723857581615448
-0.4997215270996094	-0.6893543601036072
17.395463943481445	-11.437674522399902
17.385635375976562	-11.46190357208252
6.188352108001709	14.088104248046875
6.203863143920898	14.072038650512695
7.234426498413086	-15.165852546691895
7.2178754806518555	-15.148929595947266
13.488348007202148	6.997140884399414
13.488486289978027	6.997647285461426
16.074325561523438	1.2512545585632324
16.090314865112305	1.247548222541809
10.165267944335938	2.8113644123077393
10.167349815368652	2.79962420463562
6.636424541473389	1.5616005659103394
6.623664855957031	1.5731555223464966
6.309431552886963	3.442748546600342
6.316061019897461	3.4367430210113525
13.357312202453613	-0.5613207221031189
13.312435150146484	-0.5489557981491089
11.08940601348877	4.548253536224365
11.100300788879395	4.530390739440918
11.495293617248535	1.513887882232666
11.480294227600098	1.523708462715149
10.834874153137207	2.140568494796753
10.848102569580078	2.157214879989624
5.219463348388672	-12.837990760803223
5.220227241516113	-12.81821346282959
8.940256118774414	8.282366752624512
8.909700393676758	8.319405555725098
-6.114936828613281	6.145732402801514
-6.104267597198486	6.140022277832031
5.564879417419434	11.46054744720459
5.564842224121094	11.460548400878906
19.69114875793457	6.622814655303955
19.676671981811523	6.637524604797363
5.553165912628174	0.6853306293487549
5.574880123138428	0.6996427774429321
11.51541519165039	-13.244475364685059
11.51759147644043	-13.247647285461426
17.302759170532227	3.5846407413482666
17.304101943969727	3.5869972705841064
2.7826690673828125	-4.569772243499756
2.821775436401367	-4.570202827453613
14.374946594238281	0.132364884018898
14.358461380004883	0.13644327223300934
19.556257247924805	6.760174751281738
19.55533790588379	6.761472225189209
18.1475887298584	-1.4587377309799194
18.147218704223633	-1.4583159685134888
3.9051430225372314	-5.025487899780273
3.8896737098693848	-5.00872278213501
18.00539207458496	1.1375010013580322
18.009389877319336	1.1364973783493042
8.047186851501465	-1.3004590272903442
8.04525375366211	-1.2733252048492432
17.1956729888916	0.49604710936546326
17.160720825195312	0.5073028802871704
17.513463973999023	0.9660831093788147
17.515514373779297	0.9697085618972778
14.622101783752441	1.4270423650741577
14.610416412353516	1.4135870933532715
17.290359497070312	0.5006557106971741
17.294450759887695	0.5033202171325684
3.712521553039551	-12.40210247039795
3.7198925018310547	-12.402884483337402
7.251443862915039	-15.184893608093262
7.249666690826416	-15.18319034576416
8.0272855758667	-1.279407024383545
8.025639533996582	-1.2754091024398804
10.572052955627441	-4.311456203460693
10.5766019821167	-4.314189910888672
0.45471951365470886	8.477131843566895
0.43224379420280457	8.4757661819458
13.482184410095215	7.00474739074707
13.482447624206543	7.005256175994873
7.570371627807617	-0.8992456197738647
7.5613627433776855	-0.8779579401016235
16.060531616210938	-6.603464126586914
16.0604248046875	-6.604104518890381
6.690021514892578	0.47672250866889954
6.64276647567749	0.4729115664958954
-0.5035286545753479	-0.7119152545928955
-0.5071029663085938	-0.7128268480300903
17.370298385620117	-11.361003875732422
17.360197067260742	-11.389270782470703
0.32217636704444885	8.450854301452637
0.34230971336364746	8.451573371887207
2.1659469604492188	-5.42264461517334
2.1475179195404053	-5.405120372772217
11.280546188354492	5.382686614990234
11.282129287719727	5.385478496551514
16.297996520996094	15.030564308166504
16.29844093322754	15.030110359191895
2.3635106086730957	-4.128604412078857
2.3675878047943115	-4.127131938934326
4.602451801300049	-12.821907997131348
4.614670276641846	-12.84262752532959
10.572985649108887	1.1325825452804565
10.589935302734375	1.1214052438735962
10.2080659866333	2.1870522499084473
10.19408893585205	2.1820197105407715
4.195111274719238	-12.56678295135498
4.169906139373779	-12.558893203735352
6.124645233154297	3.727999210357666
6.100087642669678	3.7559826374053955
13.49538803100586	-0.4676906168460846
13.472696304321289	-0.48420727252960205
3.9925007820129395	-5.055656909942627
3.9986472129821777	-5.0598320960998535
17.8167724609375	1.0599819421768188
17.8174991607666	1.0601153373718262
3.383974552154541	-0.3026995360851288
3.383582353591919	-0.30330169200897217
6.269641876220703	-1.1121159791946411
6.264528274536133	-1.105023741722107
3.231037139892578	-0.2415485382080078
3.2574551105499268	-0.2673240602016449
6.016153812408447	-0.04586732015013695
6.011806011199951	-0.05976885184645653
17.5517520904541	0.9954466819763184
17.51716423034668	0.9651374220848083
17.31663703918457	3.5702686309814453
17.31037139892578	3.57458758354187
6.2575883865356445	-1.0939658880233765
6.2524614334106445	-1.0631074905395508
5.7433271408081055	0.6426426768302917
5.75421142578125	0.6304944753646851
18.918710708618164	12.816178321838379
18.887577056884766	12.824780464172363
14.812010765075684	-0.11182388663291931
14.810917854309082	-0.11308392137289047
16.296703338623047	15.03200912475586
16.296714782714844	15.032024383544922
5.830955982208252	-12.713134765625
5.834418296813965	-12.712128639221191
2.816965341567993	-4.737853050231934
2.75628399848938	-4.751857280731201
5.78853702545166	-3.2029943466186523
5.758774757385254	-3.224858522415161
7.229693412780762	-12.73427963256836
7.226294994354248	-12.733745574951172
5.726406097412109	-3.1986212730407715
5.711524963378906	-3.2077414989471436
5.870121479034424	-3.132542848587036
5.863402366638184	-3.12797212600708
7.381356716156006	9.40669059753418
7.381135940551758	9.40697956085205
5.2146148681640625	2.0651862621307373
5.2150139808654785	2.065840005874634
7.583306312561035	2.7113916873931885
7.580449104309082	2.7255027294158936
19.06728744506836	-0.6034703850746155
19.066953659057617	-0.6033840775489807
10.70191764831543	4.738324165344238
10.7057523727417	4.7392497062683105
11.4269380569458	-0.25546494126319885
11.439988136291504	-0.2396705150604248
-0.5121177434921265	-0.685982346534729
-0.516679584980011	-0.6804926991462708
8.76356029510498	5.82758903503418
8.773128509521484	5.808237552642822
9.609622955322266	-4.171629428863525
9.603041648864746	-4.1576457023620605
11.023136138916016	1.547919750213623
11.033625602722168	1.5728716850280762
4.693860054016113	7.106827735900879
4.689651012420654	7.101668357849121
-6.84385871887207	6.073128700256348
-6.838681697845459	6.076473712921143
8.374730110168457	-0.9762898683547974
8.38536262512207	-0.9807450175285339
13.259852409362793	2.821665048599243
13.25498104095459	2.815399646759033
3.8783071041107178	-4.926207065582275
3.8977839946746826	-4.952493190765381
5.984611988067627	-0.07065338641405106
5.9773359298706055	-0.06515878438949585
3.7434048652648926	-12.528468132019043
3.723766803741455	-12.530156135559082
10.70404052734375	12.859306335449219
10.692948341369629	12.868280410766602
2.1422829627990723	-4.943859100341797
2.1159398555755615	-4.940762996673584
8.81773853302002	7.875025272369385
8.837983131408691	7.866757392883301
16.24113655090332	1.1856260299682617
16.21558952331543	1.1977075338363647
13.495075225830078	0.6628882884979248
13.497994422912598	0.6667712330818176
20.294775009155273	4.071897029876709
20.28447723388672	4.062067031860352
6.691771030426025	-1.9159232378005981
6.697354793548584	-1.8997224569320679
5.760981559753418	-1.4211353063583374
5.770970344543457	-1.4501069784164429
10.20762825012207	3.866520881652832
10.216594696044922	3.8513753414154053
5.589959621429443	0.7196265459060669
5.586440086364746	0.7188186049461365
7.855988502502441	-1.2761121988296509
7.891975402832031	-1.3025906085968018
18.702608108520508	12.86530590057373
18.697914123535156	12.86606502532959
17.25690269470215	-10.416831016540527
17.26974868774414	-10.430343627929688
1.6214473247528076	-3.909179925918579
1.604879379272461	-3.8748998641967773
19.1195125579834	12.73324203491211
19.140544891357422	12.718819618225098
-6.150120735168457	6.138455867767334
-6.120598316192627	6.163059234619141
10.485698699951172	13.147150039672852
10.457629203796387	13.17696762084961
21.049089431762695	-5.0426225662231445
21.04899787902832	-5.042658805847168
10.678690910339355	12.900899887084961
10.663759231567383	12.912930488586426
-0.13391193747520447	8.469965934753418
-0.1325509399175644	8.468917846679688
6.453311920166016	2.8337459564208984
6.455667018890381	2.8461642265319824
13.494129180908203	0.6742804050445557
13.501205444335938	0.672428548336029
9.202917098999023	7.4828619956970215
9.196019172668457	7.489198207855225
8.309507369995117	2.4521400928497314
8.29345703125	2.4636070728302
11.63247299194336	-0.6154593825340271
11.620631217956543	-0.6224962472915649
6.508071422576904	2.851174831390381
6.489803791046143	2.8246421813964844
19.717071533203125	6.58725118637085
19.710474014282227	6.593569755554199
13.828705787658691	-0.21492546796798706
13.831379890441895	-0.224339559674263
7.592268943786621	2.667695999145508
7.603792667388916	2.655639171600342
9.987845420837402	4.587888240814209
9.996603012084961	4.591656684875488
12.98684310913086	0.2753376066684723
12.970598220825195	0.2978754937648773
6.0654473304748535	3.816922187805176
6.06462287902832	3.8147025108337402
13.31057357788086	-4.011560916900635
13.33629035949707	-4.042413234710693
9.759943962097168	2.2964656352996826
9.769145011901855	2.309201717376709
17.278472900390625	-10.467513084411621
17.30693817138672	-10.496755599975586
10.67751693725586	12.886176109313965
10.665678024291992	12.89432430267334
15.736885070800781	1.3408669233322144
15.736827850341797	1.3498095273971558
19.27147102355957	12.748485565185547
19.24985122680664	12.75379467010498
5.400716781616211	-12.770885467529297
5.406002044677734	-12.755525588989258
-0.23949162662029266	8.515716552734375
-0.22390373051166534	8.50817584991455
19.134078979492188	12.723907470703125
19.135168075561523	12.716543197631836
10.278702735900879	-4.836389064788818
10.281068801879883	-4.8369646072387695
-6.108176231384277	6.163218021392822
-6.11942720413208	6.147315979003906
4.066644668579102	-12.666372299194336
4.05303430557251	-12.664957046508789
8.068829536437988	6.947817325592041
8.066834449768066	6.948653697967529
7.9886345863342285	-9.725388526916504
8.0087251663208	-9.738375663757324
6.18604850769043	-0.39105701446533203
6.214103698730469	-0.39959537982940674
10.823363304138184	2.140357494354248
10.826496124267578	2.1439263820648193
8.593305587768555	7.794661045074463
8.575325012207031	7.795618534088135
17.784942626953125	1.0408997535705566
17.776256561279297	1.0307940244674683
3.6734073162078857	-12.502552032470703
3.6746275424957275	-12.504107475280762
4.0195746421813965	-4.010628700256348
4.022216320037842	-4.004262924194336
-6.257497787475586	6.274129390716553
-6.292906284332275	6.322749614715576
3.282986879348755	-0.2911921739578247
3.2921359539031982	-0.2992320656776428
11.543230056762695	-13.265533447265625
11.505572319030762	-13.227045059204102
7.611296653747559	-12.851473808288574
7.611771583557129	-12.852031707763672
10.970266342163086	4.986560821533203
10.978899955749512	4.990504264831543
18.194889068603516	-1.5028327703475952
18.20132064819336	-1.5091408491134644
13.568428039550781	-0.7602988481521606
13.554756164550781	-0.7402069568634033
11.457839965820312	1.5256929397583008
11.459027290344238	1.5259904861450195
11.127802848815918	4.551870822906494
11.109681129455566	4.534506797790527
7.324851989746094	9.463330268859863
7.295654296875	9.49238109588623
11.479555130004883	2.9429643154144287
11.516427040100098	2.969343423843384
2.34969425201416	-4.1285624504089355
2.3763058185577393	-4.156855583190918
17.700780868530273	-3.9979395866394043
17.710771560668945	-4.005389213562012
5.292153835296631	2.9954450130462646
5.287294864654541	2.9968221187591553
17.71702003479004	-3.9937853813171387
17.711210250854492	-3.9980335235595703
8.893071174621582	2.7915220260620117
8.897769927978516	2.8079745769500732
10.601948738098145	12.961562156677246
10.583793640136719	12.994521141052246
3.856525182723999	-12.759815216064453
3.8735415935516357	-12.795628547668457
-1.213516116142273	4.330313205718994
-1.2134480476379395	4.330479621887207
7.564197540283203	-9.386855125427246
7.598541259765625	-9.419187545776367
-0.8308666944503784	12.259599685668945
-0.8243883848190308	12.252331733703613
17.340557098388672	-10.56714153289795
17.35243034362793	-10.582558631896973
-0.6193599700927734	-0.33911797404289246
-0.6200551390647888	-0.3371327519416809
13.199365615844727	7.176265716552734
13.192110061645508	7.182919025421143
6.24556303024292	-0.33549705147743225
6.252788066864014	-0.3479720950126648
2.3396573066711426	13.872748374938965
2.340710163116455	13.871617317199707
8.123979568481445	-9.974027633666992
8.140910148620605	-9.9967679977417
13.111315727233887	-3.759737968444824
13.136748313903809	-3.7589337825775146
6.290816783905029	2.5283095836639404
6.281421184539795	2.525448799133301
13.37396240234375	-0.42589136958122253
13.353693008422852	-0.4485938251018524
8.379587173461914	7.42309045791626
8.377753257751465	7.41459846496582
16.43004035949707	1.118772268295288
16.423261642456055	1.1092791557312012
0.6733595132827759	-12.364434242248535
0.6807578206062317	-12.357495307922363
8.836523056030273	3.073544979095459
8.894818305969238	3.024195432662964
8.986019134521484	7.850886821746826
8.967876434326172	7.830934524536133
2.1268956661224365	-4.846189498901367
2.1295299530029297	-4.8581366539001465
16.07147979736328	-6.6112961769104
16.0847225189209	-6.625356197357178
2.0409650802612305	-4.931985378265381
2.077016592025757	-4.938617706298828
4.668622970581055	-12.860496520996094
4.678462982177734	-12.862028121948242
8.067946434020996	6.952555179595947
8.073101997375488	6.959698677062988
17.56781578063965	-11.287450790405273
17.568288803100586	-11.286890029907227
-0.501325786113739	-0.7033903002738953
-0.5006913542747498	-0.7077298164367676
9.220717430114746	2.881438732147217
9.160207748413086	2.8371071815490723
11.212367057800293	5.2496771812438965
11.214882850646973	5.249320030212402
6.5688934326171875	1.8234800100326538
6.575665473937988	1.7822413444519043
6.4999799728393555	1.9751873016357422
6.527957439422607	1.9923697710037231
11.04519271850586	3.922342300415039
11.099924087524414	3.9337105751037598
16.534921646118164	1.040773630142212
16.53742218017578	1.0352531671524048
-1.6563212871551514	-5.714829921722412
-1.6543316841125488	-5.716984272003174
5.573050022125244	2.6430740356445312
5.569291114807129	2.6429734230041504
17.352941513061523	-10.83610725402832
17.357967376708984	-10.878697395324707
18.157114028930664	-1.472206711769104
18.157997131347656	-1.4726483821868896
6.421752452850342	0.24922700226306915
6.430180549621582	0.2391853928565979
0.5283805727958679	8.593090057373047
0.5335494875907898	8.60122013092041
4.323371410369873	-13.095071792602539
4.329736709594727	-13.08945369720459
16.428714752197266	1.0938600301742554
16.422271728515625	1.1085819005966187
5.791412353515625	-1.4512594938278198
5.790300369262695	-1.4435874223709106
7.932283878326416	-9.750456809997559
7.944309711456299	-9.76430606842041
2.3524410724639893	13.859541893005371
2.352342128753662	13.859699249267578
13.271919250488281	2.8341264724731445
13.271899223327637	2.8338375091552734
3.848426580429077	-12.75108814239502
3.859426259994507	-12.774955749511719
5.564403057098389	1.9742156267166138
5.56971549987793	1.9805264472961426
7.2638678550720215	-15.200300216674805
7.263646125793457	-15.199857711791992
12.303179740905762	-8.122161865234375
12.253707885742188	-8.071381568908691
6.744368076324463	-0.7751193046569824
6.747877597808838	-0.7767066955566406
9.77267074584961	-4.5826873779296875
9.746899604797363	-4.564776420593262
-6.864321231842041	6.076703071594238
-6.864017963409424	6.073856353759766
4.75784158706665	1.1684306859970093
4.7568135261535645	1.1684025526046753
8.006121635437012	-9.833643913269043
[truncated: 3,401 more rows]
