# Supplementary material for: Genomic language model predicts protein co-regulation and function
Source: Nat Commun. 2024 Apr 3;15:2880. doi: 10.1038/s41467-024-46947-9 (PMC10991518; doi:10.1038/s41467-024-46947-9)
Supplement: Supplementary file 4 — Source Data [file 41467_2024_46947_MOESM4_ESM.zip › Source_data/Figure5_source_data/5e_source_dat.tsv]

UMAP_1	UMAP_2	label
13.8604765	0.48979813	virus
13.493098	-3.9587903	virus
14.124077	0.02472223	virus
15.010074	-0.90731204	virus
13.04971	-0.004459573	virus
13.021965	2.339689	virus
13.183506	1.6358912	virus
20.277668	1.3371667	virus
13.399387	4.1850533	virus
14.799104	0.8068393	virus
6.0554657	0.30405617	virus
6.5179033	1.8864124	virus
10.992729	1.4184794	virus
5.805906	-0.5037208	virus
14.916844	-0.4914544	virus
6.088144	-0.7485323	virus
13.725975	1.725767	virus
6.9410114	1.0153599	virus
5.552222	0.81670046	virus
5.0982366	0.23158547	virus
12.986898	0.085030764	virus
13.485039	-3.948114	virus
5.1958995	-0.9954207	virus
14.671285	1.1389394	virus
13.5141735	-2.5890768	virus
6.6363873	1.7894288	virus
14.13095	3.6004813	virus
14.4324875	1.4470423	virus
13.6255865	0.94065607	virus
13.512121	-3.8041549	virus
12.646453	5.215219	virus
6.9493	2.3920853	virus
11.604128	-2.9366417	virus
12.584478	-0.0074846363	virus
12.576212	2.6475966	virus
10.537537	1.6549617	virus
13.911114	-3.757825	virus
5.1610465	0.07537253	virus
12.211664	0.7539073	virus
14.162817	2.5721328	virus
6.7401385	0.44401398	virus
7.0742965	0.26325747	virus
11.431667	1.4654382	virus
10.747701	2.5311134	virus
10.233231	2.7359586	virus
4.6657166	-0.917858	virus
11.67101	2.4277198	virus
10.2702675	2.0862916	virus
6.11677	1.9371382	virus
5.3743916	0.36222485	virus
6.7370605	1.052471	virus
12.5515375	-4.8896303	virus
13.670747	0.93389547	virus
5.326693	-0.5315934	virus
11.821152	-3.1017401	virus
10.845284	1.5308939	virus
10.619164	-2.744441	virus
5.6202393	0.8603153	virus
6.569354	1.8865302	virus
12.9364605	-4.185471	virus
5.044271	-0.6644348	virus
11.758716	2.4002361	virus
10.775794	2.5031369	virus
6.1272855	-0.3329924	virus
6.6651497	0.4744849	virus
14.2708645	0.69929117	virus
12.438942	0.87414175	virus
13.53848	3.530344	virus
13.160529	2.6160164	virus
12.999227	2.0591302	virus
15.12732	-0.36132795	virus
13.911358	1.6088773	virus
6.5208917	-0.3424878	virus
-4.820951	7.8704133	virus
12.768946	0.9598628	virus
10.212228	2.8244026	virus
5.9836245	0.136409	virus
14.238343	-3.5506017	virus
12.624996	-0.82858944	virus
6.7628813	1.6641643	virus
5.7594457	-0.54102534	virus
14.16679	-0.33509734	virus
12.245809	1.6923016	virus
12.189247	-3.4304628	virus
10.166347	1.8978804	virus
14.611071	1.4255993	virus
14.205788	1.397288	virus
13.888593	1.6746346	virus
12.193286	-0.5431517	virus
6.8945484	0.47572717	virus
12.231679	-0.46641815	virus
12.0245285	1.9365419	virus
13.356478	5.2363453	virus
8.185914	12.744274	virus
12.763694	1.216801	virus
14.798939	-0.01672548	virus
11.669035	-2.800615	virus
12.218607	1.7015567	virus
7.358042	0.8389763	virus
13.543772	0.9758418	virus
13.9016075	3.525738	virus
7.1297116	1.0179402	virus
10.879991	-3.138384	virus
17.44657	2.379058	virus
13.72126	1.0844818	virus
6.629373	0.49850297	virus
10.748959	-3.4417381	virus
13.9380865	-3.7791038	virus
12.270998	-3.3685617	virus
12.920285	3.2062654	virus
14.250258	-3.7683764	virus
11.34224	1.1788658	virus
5.8767323	0.8904163	virus
6.2588186	0.05240057	virus
6.654529	-0.07038514	virus
13.910946	0.3773443	virus
12.975043	-2.2853062	virus
13.1994295	4.8261747	virus
11.809469	-3.21114	virus
13.898341	1.648618	virus
5.773368	0.6828443	virus
11.665733	1.4791471	virus
12.077406	0.10981251	virus
12.409904	0.752975	virus
13.659636	-3.2407467	virus
12.609496	-0.8381852	virus
12.6137905	5.2265754	virus
5.920469	-0.05624964	virus
13.534975	3.6928895	virus
12.3894205	-1.6687292	virus
12.608561	5.8480296	virus
6.062775	-0.7382612	virus
11.687673	-2.9512188	virus
6.6508117	0.047151532	virus
5.655932	0.113590255	virus
6.936222	0.80374455	virus
12.481041	0.03572443	virus
13.243315	1.4779917	virus
6.843753	1.1371456	virus
15.764909	-0.46756434	virus
14.35884	1.4998358	virus
-1.8740164	-3.239643	virus
13.421459	4.2307076	virus
12.668682	-0.79469997	virus
13.1518	5.464127	virus
4.4212885	-1.0192678	virus
5.146115	0.21592978	virus
7.249269	2.4222598	virus
8.180079	12.751226	virus
12.563198	-4.903293	virus
11.906329	2.5646136	virus
12.888056	0.66241443	virus
13.424548	5.8730874	virus
15.167743	-0.33952647	virus
11.769012	-3.2773278	virus
13.245679	0.9516625	virus
12.100759	-1.0756044	virus
20.601046	1.4473913	virus
7.088329	1.0764948	virus
11.661127	-2.96914	virus
13.703156	1.7738615	virus
5.6579084	0.250435	virus
12.526915	-0.03491701	virus
15.024722	-0.91060066	virus
6.3232837	1.062497	virus
11.739406	-2.609948	virus
10.278226	2.7351665	virus
11.428754	1.4422892	virus
12.748262	-0.97275496	virus
12.570991	5.1526976	virus
14.069562	1.2235957	virus
10.979107	1.4366462	virus
4.1240125	-0.89492285	virus
15.917567	0.60933536	virus
11.538053	0.21061973	virus
11.179107	2.4788854	virus
5.6980042	0.15061069	virus
12.251237	-1.3628125	virus
0.32098827	2.9546847	virus
7.128544	0.74627566	virus
11.657088	-2.926087	virus
13.955043	1.6127126	virus
6.9117956	0.8160189	virus
13.0553875	1.1807433	virus
14.156646	-0.42882442	virus
14.150009	-0.047320142	virus
6.3652596	-0.14428169	virus
6.683391	1.4529295	virus
-4.834819	7.896657	virus
11.93512	6.401674	virus
11.449841	0.73842263	virus
6.0428543	0.8885258	virus
12.87876	-0.65144134	virus
6.373456	-0.15767467	virus
13.791187	1.0426068	virus
13.538777	-2.6067164	virus
12.053264	-0.1371392	virus
5.940642	-0.39927176	virus
14.241256	1.4550378	virus
13.432559	5.881829	virus
11.456524	1.2718353	virus
13.609226	-3.4776142	virus
13.503792	-3.936036	virus
14.754954	0.08873666	virus
13.55281	1.0749476	virus
11.050527	-3.024058	virus
11.76171	2.42781	virus
6.9476123	1.4192684	virus
12.077025	-1.2826095	virus
10.251201	2.0873766	virus
13.350748	5.3042808	virus
10.610128	2.0571504	virus
12.196476	-1.859848	virus
5.9266944	0.89515036	virus
11.010868	2.222467	virus
13.068665	2.4207523	virus
13.480863	-2.287112	virus
12.1486635	0.7424208	virus
14.077275	-0.5126248	virus
6.834174	0.15955187	virus
14.569841	1.7027354	virus
7.0020876	0.79314536	virus
10.703181	-3.4938788	virus
6.769942	0.61171293	virus
14.585635	1.1373518	virus
6.447428	1.7779281	virus
10.702709	2.4047391	virus
12.678567	5.0778637	virus
13.414916	4.217982	virus
6.9457684	0.4570049	virus
10.998824	0.6693779	virus
10.677831	-2.7761533	virus
11.492109	-0.30729097	virus
12.385258	-1.643137	virus
13.928278	1.5984823	virus
6.443102	0.08374072	virus
11.356646	1.3991503	virus
11.809709	-3.0894907	virus
10.764078	2.3433619	virus
12.215138	-3.467752	virus
6.501048	1.0466102	virus
6.8354425	0.2973649	virus
4.9091296	-1.0937964	virus
14.137133	2.650114	virus
10.1620865	2.1336203	virus
12.182127	-1.3702456	virus
6.8077803	-0.028319526	virus
12.629045	1.2743039	virus
11.203313	-0.2733801	virus
14.190754	-3.782186	virus
6.7871904	-0.17313327	virus
11.656655	2.5710056	virus
12.947225	-0.4536945	virus
14.563944	2.6959848	virus
14.042175	0.049463704	virus
11.904584	0.7161338	virus
10.729725	1.7450927	virus
6.935759	1.3014646	virus
13.361905	-4.199642	virus
7.2311196	0.7736919	virus
4.473027	-0.9866656	virus
11.675142	-2.7160285	virus
6.061471	0.26941153	virus
13.450249	5.7760363	virus
11.5215	0.9125029	virus
13.45641	4.229233	virus
13.786865	1.5103992	virus
4.993704	-1.137995	virus
12.473599	5.6689296	virus
13.92204	2.5354722	virus
14.065488	-0.26185396	virus
6.5903387	1.9024745	virus
14.998744	-0.9184011	virus
5.5985627	0.84938306	virus
12.57293	-4.8947854	virus
7.1216097	0.76931477	virus
12.29016	-1.2688373	virus
13.754338	-3.6488554	virus
13.445406	-2.507558	virus
6.9343657	0.18166734	virus
-4.7938004	7.8358026	virus
12.014985	-1.5119265	virus
14.470484	2.800449	virus
15.77625	-0.46642137	virus
11.901744	6.395437	virus
12.146251	-1.2244968	virus
11.665182	2.5011694	virus
6.0491786	-0.2689467	virus
12.630899	5.193478	virus
10.586267	2.5087698	virus
5.166671	0.30819944	virus
14.056941	2.824011	virus
12.574304	2.683086	virus
12.287968	0.6853987	virus
11.950866	7.226641	virus
14.130817	3.6164434	virus
12.555327	-4.893114	virus
10.785694	2.5247562	virus
14.088903	-0.43837777	virus
-4.7843933	5.1659408	virus
13.142753	2.5014863	virus
14.300282	0.6263991	virus
13.427751	5.695385	virus
2.494203	10.574596	virus
11.187466	-3.114151	virus
12.570805	0.71286654	virus
10.670701	14.1133585	virus
4.9703803	-1.1588567	virus
6.6819587	0.17585303	virus
6.6347017	1.8279762	virus
6.8847184	0.5807438	virus
10.596025	1.3777474	virus
10.936959	1.4042833	virus
10.168243	2.1454084	virus
6.9105763	1.2348181	virus
5.8836703	-0.5686127	virus
6.1451135	0.10598778	virus
5.961066	-0.37174633	virus
14.7462845	1.1347305	virus
20.448	1.391293	virus
6.211981	-0.46332738	virus
12.486663	0.043949414	virus
5.8467083	-0.41865438	virus
3.9028034	-5.7145486	virus
12.702973	5.160377	virus
5.487356	-0.478139	virus
12.107599	-0.9867658	virus
11.955483	1.9598	virus
5.083732	-1.0642415	virus
12.078151	0.98949796	virus
13.842452	1.1676353	virus
10.753051	1.6975952	virus
12.148742	-1.4286844	virus
11.228377	-0.36656916	virus
5.995348	1.9896868	virus
13.910389	1.6272614	virus
14.334986	1.4371023	virus
13.577492	-2.9852047	virus
11.953482	0.63155913	virus
12.220823	0.48297578	virus
12.822194	-0.6277251	virus
4.781211	-0.96128666	virus
13.480522	1.230224	virus
10.083537	2.196502	virus
13.310243	0.78963214	virus
10.348145	2.2553065	virus
5.8405423	-0.13268821	virus
6.981789	0.21963045	virus
4.449983	-0.9980839	virus
12.937751	-0.45612475	virus
13.986427	3.449959	virus
13.861908	1.5778495	virus
11.099926	1.3906587	virus
11.088044	-2.9755309	virus
0.27338594	2.9705718	virus
14.305892	1.4723115	virus
14.419819	1.5281549	virus
13.638562	0.97302634	virus
12.575156	5.167798	virus
6.8487372	2.0910978	virus
6.833588	1.0283926	virus
-4.8062606	7.854484	virus
13.514728	2.038549	virus
12.587974	5.347504	virus
14.700868	3.1271741	virus
11.903208	-0.90223897	virus
11.609656	-2.9553297	virus
12.063188	-0.79540765	virus
6.784705	1.0168142	virus
13.491142	-3.9416406	virus
12.249373	-0.6264471	virus
6.9270816	2.3314443	virus
13.968842	3.4682744	virus
4.961393	-1.1996461	virus
6.7963524	0.20636357	virus
5.7308483	-0.4240725	virus
10.856659	2.0900044	virus
6.1264453	0.31220737	virus
11.62352	-2.9044452	virus
11.901888	2.6139495	virus
14.715622	1.1393708	virus
6.8430576	1.026814	virus
12.791859	0.15455592	virus
10.756633	-3.425842	virus
13.630598	-3.798545	virus
4.8791256	-0.69756657	virus
12.5918255	-0.8651611	virus
6.6148696	1.8366205	virus
11.14548	-0.32590365	virus
5.5562725	0.59322435	virus
4.417648	-0.99360776	virus
6.2391915	1.9021586	virus
12.565555	2.6571121	virus
-1.872851	-3.2397878	virus
5.1933656	0.17383648	virus
14.736378	0.04128112	virus
14.663314	1.8174438	virus
10.55129	2.071555	virus
5.779404	-0.2717562	virus
6.8576407	1.768166	virus
7.367421	0.80651575	virus
13.014915	-0.05186074	virus
5.45873	0.480905	virus
14.203427	0.6580709	virus
12.291527	-1.0900645	virus
13.123325	1.0413222	virus
13.794299	1.0942307	virus
15.027822	-0.9001675	virus
13.529434	1.9675592	virus
12.138396	-0.081975386	virus
13.938322	1.5342981	virus
-1.8721764	-3.2397542	virus
13.78138	-3.4639432	virus
11.813969	-3.2593477	virus
11.106958	-2.959164	virus
6.836665	1.8302462	virus
13.944	1.8755087	virus
11.775803	2.544141	virus
14.743576	1.128612	virus
12.977284	-2.2770083	virus
10.943085	1.4290205	virus
13.687888	-3.756334	virus
4.99778	-1.1162972	virus
7.08331	0.30862805	virus
6.2244344	1.9068648	virus
6.7035728	0.25606507	virus
13.055702	2.992668	virus
6.721835	-0.0022907914	virus
12.191483	-1.0315373	virus
12.640759	5.216903	virus
14.092055	2.8587198	virus
12.958268	3.1118712	virus
10.642071	5.8323236	virus
12.141266	-1.0277106	virus
6.411659	0.8847455	virus
13.497308	-2.5903916	virus
-4.7934813	7.831926	virus
12.169483	-1.8990716	virus
13.572771	-3.8191574	virus
6.554109	0.41105458	virus
6.943132	0.5602464	virus
11.082615	-2.9592102	virus
12.218334	-0.56508696	virus
12.947885	3.2494876	virus
13.54002	3.5773869	virus
5.0958524	-0.9213346	virus
13.769379	2.2991896	virus
13.37519	-4.151715	virus
13.180713	0.39649534	virus
6.1061087	0.26156738	virus
11.900918	-0.80741954	virus
6.083069	0.5137876	virus
11.066888	-2.932835	virus
12.576122	0.95055807	virus
13.860902	1.6083589	virus
14.721363	-0.5033546	virus
10.479514	2.3378253	virus
14.162468	2.754423	virus
5.1408463	-0.004307473	virus
6.83414	-0.009243702	virus
11.6175	-2.931723	virus
6.8797293	1.9127482	virus
14.670062	0.6943119	virus
14.281531	-0.08002843	virus
13.9698925	-3.4020648	virus
12.825957	3.5514655	virus
6.040465	-0.2558231	virus
8.189162	12.736932	virus
11.375896	1.1267089	virus
13.850959	0.48894587	virus
13.341795	3.576271	virus
11.982693	-1.8462878	virus
6.240907	0.3478146	virus
5.7268147	0.8380728	virus
13.768156	1.2913153	virus
11.968473	0.6818568	virus
12.028595	0.8472432	virus
6.14181	0.12207711	virus
12.895694	-0.121260226	virus
12.674334	-0.801173	virus
6.828237	-0.0047948165	virus
13.221737	4.7950673	virus
13.228933	1.5589789	virus
11.115788	-0.35702872	virus
5.190355	0.26398537	virus
14.162708	2.653037	virus
6.746148	1.255099	virus
14.738532	1.2036772	virus
11.146652	-2.9935858	virus
11.113756	0.53371733	virus
5.640781	0.824781	virus
11.264179	2.524013	virus
13.142029	-2.3982549	virus
12.272107	0.12099951	virus
12.52745	-0.39785966	virus
5.200144	-0.98331773	virus
15.257023	1.8209828	virus
5.1551285	0.12666968	virus
14.786266	1.158104	virus
13.425951	5.8697834	virus
14.177985	-3.563045	virus
5.2333293	0.22810261	virus
12.649784	-0.7742188	virus
12.003088	0.4640064	virus
12.3202505	-1.6237645	virus
13.137618	2.8972576	virus
5.2102847	0.053136654	virus
13.891027	1.5425725	virus
6.131699	-0.30104882	virus
6.4614735	-0.31875706	virus
12.633866	-0.78206384	virus
12.8599	-0.28976893	virus
13.964434	5.4180617	virus
12.577478	5.4554105	virus
6.4943504	1.1100171	virus
13.302896	5.205942	virus
5.5216875	0.66184837	virus
14.072804	-0.504536	virus
14.749883	1.1441026	virus
10.612539	-2.7457395	virus
7.047509	1.654762	virus
11.919863	1.868969	virus
7.266659	0.66772497	virus
6.0588713	0.37285095	virus
6.0464	1.9465538	virus
14.067684	-0.50428164	virus
13.5388	4.0247226	virus
13.094978	2.884448	virus
12.703518	-0.9279447	virus
5.780557	-0.119665064	virus
11.631022	-2.8481314	virus
13.36431	-4.346303	virus
12.911893	1.1940601	virus
13.179363	4.717755	virus
20.532448	1.4235507	virus
11.70976	-0.09398202	virus
11.370246	1.5078403	virus
14.877894	0.036418103	virus
14.0532675	2.9858613	virus
10.241666	2.742195	virus
12.558056	-4.8862157	virus
11.195061	2.4892447	virus
12.555961	2.4842849	virus
14.086236	1.5575998	virus
13.566636	3.6627564	virus
12.972784	-0.35665485	virus
13.230876	0.80078155	virus
14.156076	-0.44210118	virus
15.00108	-0.8454422	virus
7.2516274	2.484468	virus
11.171324	2.481636	virus
10.971643	1.3911716	virus
11.810495	-1.8921505	virus
10.711146	2.031532	virus
14.1066065	-3.4991262	virus
13.516866	-3.908377	virus
13.823435	0.58278257	virus
11.024256	-2.9539301	virus
11.96978	0.6062488	virus
12.239645	-3.3347852	virus
12.914902	-2.340823	virus
12.221032	-0.2892081	virus
5.119904	0.17438826	virus
11.068625	-2.981573	virus
12.535808	0.91980946	virus
7.637709	1.3961504	virus
13.296678	5.140052	virus
7.010727	0.25478435	virus
6.8346305	0.60817385	virus
10.11884	2.2564547	virus
12.346881	-0.12741917	virus
13.210914	1.470825	virus
13.006131	-2.3029048	virus
11.201294	-3.0484564	virus
14.904581	1.1427844	virus
10.924848	1.4641429	virus
-7.3397217	1.8785197	virus
15.587158	-0.5384038	virus
10.978927	0.6664203	virus
12.266909	-1.611248	virus
13.713968	1.0267987	virus
11.054942	-2.9825659	virus
13.228252	1.3793404	virus
10.288169	2.722966	virus
13.493557	-3.9271922	virus
14.572375	0.27163252	virus
13.90076	0.4035496	virus
13.314302	-4.2188697	virus
14.226351	-0.26250392	virus
13.129615	2.9137583	virus
6.8019176	1.6316283	virus
11.44688	1.4467057	virus
10.964355	-0.7701238	virus
13.394908	0.9277635	virus
9.992746	2.2723045	virus
10.142646	2.0649514	virus
12.173291	-1.8666284	virus
6.2422504	0.27917162	virus
11.956951	2.4241867	virus
14.054833	-0.5557591	virus
6.7707615	0.057338033	virus
14.073033	-0.51142013	virus
5.132385	-0.8115349	virus
15.02551	-0.8881921	virus
13.807921	1.0216162	virus
12.15544	-1.0610203	virus
6.0102134	0.057694793	virus
14.995703	-0.91061467	virus
10.285331	2.7274606	virus
13.50437	1.0518302	virus
6.7110906	0.41059646	virus
10.982382	-0.33982566	virus
11.099462	-2.9114583	virus
5.9270754	0.68602556	virus
13.926235	1.6400326	virus
6.125925	-0.295832	virus
12.561535	2.4870586	virus
12.519056	1.2737521	virus
5.2080317	-0.39285505	virus
4.0945897	-1.0688884	virus
13.836455	2.3694756	virus
14.474598	1.7278261	virus
-4.784992	5.1662984	virus
13.46024	5.7767196	virus
11.360331	1.2831795	virus
7.0982924	1.9495761	virus
13.663348	0.7466795	virus
11.631007	-2.8449092	virus
10.010301	2.1821954	virus
6.7676673	1.094846	virus
14.560823	0.2981803	virus
12.41251	-1.5226482	virus
12.185076	1.1246854	virus
13.915447	1.5726962	virus
6.535014	0.33812845	virus
7.077556	0.53638864	virus
12.232147	1.7090065	virus
13.371392	-4.172915	virus
10.877516	-0.85844177	virus
14.640141	1.2471735	virus
12.596785	5.240222	virus
4.973117	-1.0896655	virus
10.125067	1.9370509	virus
7.3406568	6.4101872	virus
10.974106	2.22137	virus
14.073683	2.5575292	virus
5.1599445	0.02810082	virus
6.848808	0.04024227	virus
14.701048	1.1079913	virus
5.6918917	0.8295285	virus
6.2673974	-0.34345865	virus
6.7962165	0.40817752	virus
13.72977	1.7624801	virus
14.007185	0.22664341	virus
14.032486	0.7642548	virus
13.799803	3.6196516	virus
12.168756	-1.3368257	virus
6.5458045	-0.40002903	virus
13.219302	0.8380328	virus
13.229768	1.7260271	virus
13.525242	-3.8951252	virus
13.469724	5.7802553	virus
13.754817	2.399836	virus
13.294439	0.6829375	virus
6.188065	-0.34631297	virus
10.897384	2.1251748	virus
7.647045	1.4044981	virus
5.7260823	0.8470514	virus
6.7379537	-0.17546982	virus
5.583646	-0.673186	virus
13.668175	0.8590187	virus
6.4290047	-0.032481316	virus
12.621939	5.1661763	virus
7.6255016	1.4041646	virus
4.657767	-0.727123	virus
13.953163	1.5630459	virus
15.268203	1.841704	virus
5.60867	-0.68624955	virus
13.715634	1.2142402	virus
7.6451273	1.4004756	virus
6.69733	0.021996751	virus
13.656897	-3.353338	virus
6.824943	1.6541067	virus
14.126308	3.6208432	virus
6.8768744	0.35527012	virus
13.799095	2.8062758	virus
13.429327	4.2189584	virus
6.099124	-0.2623847	virus
5.924272	0.34401438	virus
7.186033	0.97161055	virus
12.993562	-2.2888308	virus
11.064971	-2.968163	virus
10.768008	2.5273395	virus
15.044135	-0.864881	virus
11.778491	-3.2843127	virus
13.984244	0.4348335	virus
13.191873	3.571848	virus
14.547617	1.166435	virus
4.195728	-1.0651742	virus
14.387953	-0.06261149	virus
11.955531	0.6958424	virus
14.620026	3.0246518	virus
6.1264863	-0.084994785	virus
10.90297	-0.81986505	virus
13.400623	2.491768	virus
4.923717	-1.1211802	virus
10.682638	-2.692802	virus
7.2690706	0.8706184	virus
15.648887	-0.43897247	virus
6.4321294	1.881936	virus
12.5654745	2.6295567	virus
12.826636	-1.1671962	virus
6.814839	1.0108603	virus
13.134498	2.8993084	virus
12.100682	-1.2929752	virus
12.113929	1.5078319	virus
13.977019	5.4314175	virus
14.122477	3.5617223	virus
7.1848545	1.2719381	virus
11.012996	2.2408857	virus
13.823658	1.2073693	virus
10.481371	1.9157636	virus
13.672223	0.7731591	virus
12.6853285	-0.1298745	virus
6.3154283	0.96155584	virus
4.822792	-0.89634603	virus
12.460735	1.5802532	virus
6.242359	0.8945408	virus
6.8603616	0.14372526	virus
6.601052	0.9911371	virus
14.087991	-0.36176234	virus
13.409393	1.0756025	virus
10.152436	2.2911522	virus
11.435386	2.3272405	virus
4.797488	-0.91292423	virus
12.875199	3.157502	virus
12.918725	3.1887405	virus
4.228515	-1.0654063	virus
12.242591	0.826994	virus
13.585063	-3.2964973	virus
14.588542	0.24142489	virus
15.772941	-0.4864391	virus
14.744576	3.1911223	virus
10.065023	2.145224	virus
10.30831	2.0252428	virus
6.7302055	0.525966	virus
12.373739	0.018930817	virus
-4.79856	7.8372836	virus
13.42522	5.8771877	virus
6.6758704	-0.07393582	virus
6.512341	1.9309571	virus
13.55577	-2.665075	virus
14.07961	0.01098173	virus
12.576512	-4.886487	virus
12.414368	-0.27356786	virus
6.605681	0.98729587	virus
6.444448	0.9880501	virus
13.124615	-2.3698425	virus
13.946574	0.36352065	virus
12.943503	-0.29864046	virus
12.681879	5.1421356	virus
17.447306	2.3792107	virus
14.678209	0.6266653	virus
13.219613	1.0774873	virus
12.453799	5.66876	virus
12.498652	-0.018237853	virus
14.010589	1.6894106	virus
14.606861	3.1308658	virus
14.979433	-0.8795263	virus
11.495198	-2.420753	virus
11.306632	2.5147743	virus
11.9305315	0.75372016	virus
7.1044674	0.9978558	virus
14.130188	2.7907484	virus
5.7066064	-0.44789347	virus
15.238289	1.8531588	virus
6.5257382	1.846312	virus
14.165482	0.7433789	virus
15.186365	1.8802187	virus
14.396379	1.4571527	virus
7.0615497	0.111071005	virus
13.110789	2.9483297	virus
6.6945896	1.4764533	virus
12.258908	0.56526566	virus
13.571475	1.0355129	virus
5.987222	1.9766854	virus
13.905736	1.5461668	virus
6.437168	0.9458025	virus
10.284722	2.7299483	virus
12.926553	-0.47403318	virus
12.279718	0.6932155	virus
10.048273	2.2922227	virus
14.524121	2.7423584	virus
10.941183	1.467656	virus
6.7829905	-0.02813321	virus
13.562497	3.6734984	virus
6.5822263	1.8597286	virus
13.103615	-2.3853564	virus
10.639749	-2.7509122	virus
13.179403	-2.3931198	virus
11.654068	1.7607194	virus
11.038422	1.4750112	virus
14.22598	1.4714694	virus
15.009541	-0.8906739	virus
13.893807	-3.3933995	virus
12.654003	5.0409317	virus
12.307853	1.3917856	virus
10.75924	-3.4058423	virus
13.158075	0.8054455	virus
11.359375	2.140469	virus
15.186825	1.104872	virus
11.07024	-2.9852192	virus
15.1929455	-0.38518742	virus
6.3024855	-0.29631037	virus
12.978153	-2.2831283	virus
13.225229	1.4588112	virus
6.0832663	-0.76239794	virus
13.93731	3.4695847	virus
5.510519	0.542013	virus
14.696353	1.1092465	virus
10.274808	2.039974	virus
6.618087	0.15521163	virus
12.354493	-0.28042638	virus
15.906936	0.60946476	virus
7.121237	0.99771345	virus
11.917481	6.442099	virus
13.168628	2.501426	virus
14.072547	-3.526585	virus
13.811742	0.5257481	virus
11.683536	-2.9173608	virus
4.9676957	-1.1374812	virus
13.580601	0.980177	virus
12.243696	-1.0533062	virus
20.620272	1.455194	virus
10.953374	-0.45944425	virus
13.757847	2.3660774	virus
10.782331	1.6651177	virus
12.348544	-1.4428452	virus
10.944982	1.413732	virus
10.622185	5.8550925	virus
14.650932	1.7921278	virus
13.186418	-2.387364	virus
7.242588	2.4574275	virus
12.416595	-1.6618353	virus
12.303974	-0.28106457	virus
5.7475276	0.7520256	virus
6.7990527	0.5692307	virus
13.884864	1.174872	virus
16.115284	14.134454	virus
11.608659	-0.28889713	virus
13.922717	1.0270238	virus
12.526707	0.14295362	virus
14.718504	3.2113378	virus
10.634253	2.5789754	virus
5.8230896	-0.40996292	virus
4.3493648	7.963845	virus
6.9685082	0.45261043	virus
5.923926	-0.35610744	virus
5.868176	0.8040063	virus
14.783195	1.2821132	virus
5.040542	-0.19773678	virus
12.14331	-1.3287578	virus
6.0555515	-0.31703317	virus
12.534696	-4.8561463	virus
12.779341	3.600432	virus
14.6079445	1.4174411	virus
1.6215092	11.929239	virus
11.214818	-0.27384666	virus
12.306703	-1.5442617	virus
12.829135	0.1046559	virus
13.54656	-2.7760384	virus
7.039889	1.5953674	virus
10.960612	1.5646021	virus
14.219769	-3.8025215	virus
15.743218	-0.46412706	virus
6.743771	0.6345058	virus
7.03591	1.3499221	virus
15.76246	-0.49569872	virus
13.490966	-3.941902	virus
6.9965687	1.1892904	virus
4.9746175	-1.0498642	virus
7.0265484	1.6624929	virus
11.726637	-2.7723222	virus
-1.8726294	-3.2395737	virus
11.83132	-2.0300033	virus
13.620906	-3.327315	virus
13.4511175	5.7884383	virus
13.997147	0.68383616	virus
6.697526	1.3089995	virus
12.088419	0.10004824	virus
-4.7854257	5.1659117	virus
11.445287	1.4576484	virus
13.380104	-4.2936125	virus
6.407703	1.8392081	virus
-7.3392305	1.878615	virus
6.155084	-0.07647271	virus
11.929003	2.5471418	virus
13.418991	4.2294345	virus
12.584124	0.9629141	virus
12.52589	-4.8528123	virus
13.375418	-4.314523	virus
6.490552	-0.1640601	virus
5.561337	0.6948504	virus
11.775444	7.186593	virus
14.048821	0.144165	virus
13.497658	-3.781804	virus
10.992621	2.1959481	virus
14.242199	1.2519531	virus
15.760645	-0.48628315	virus
13.061409	1.0428747	virus
13.042409	2.797372	virus
14.415778	0.3330458	virus
12.182566	-1.3982522	virus
6.522761	1.8706906	virus
14.610783	0.23495145	virus
15.75471	-0.46403608	virus
13.646279	-3.3312361	virus
15.234648	1.0986861	virus
7.0226445	0.98291564	virus
12.257402	-3.3807316	virus
13.422305	-2.079352	virus
5.761551	-0.66039884	virus
6.3130693	1.0202754	virus
13.438471	-2.414277	virus
14.095378	2.621147	virus
6.716794	0.5923182	virus
6.410946	0.52634263	virus
13.947509	0.53942955	virus
5.4702606	-0.7123567	virus
4.3422546	7.946502	virus
13.530952	3.6799781	virus
11.190837	-0.32599175	virus
12.069701	-1.8066016	virus
6.570274	-0.34640798	virus
13.314172	5.2796187	virus
12.717416	0.26438805	virus
12.298423	0.054254644	virus
13.86109	0.5305364	virus
11.999282	-0.87641	virus
11.504245	-2.9470954	virus
13.263717	0.8098225	virus
13.384221	-4.1239457	virus
6.82495	1.7614381	virus
12.510986	-0.06844265	virus
13.193678	-2.3953073	virus
13.811451	1.692263	virus
13.502594	0.9951033	virus
12.3235035	-1.1528323	virus
12.2012825	-1.6347194	virus
6.452868	0.9927229	virus
4.719289	-0.90476817	virus
14.393921	2.7651381	virus
5.3529606	-0.8574669	virus
13.379775	-4.317539	virus
14.112578	1.5434973	virus
14.176149	2.7265358	virus
6.7320175	0.0284076	virus
12.86125	2.2078319	virus
8.190674	12.73411	virus
13.746734	1.7635864	virus
11.783468	-2.6359112	virus
12.292449	1.7132059	virus
12.463313	-0.087076664	virus
10.331398	6.102159	virus
12.075962	-1.2604364	virus
12.681291	-0.8338244	virus
7.0553493	0.27808177	virus
12.542255	2.5513327	virus
12.002305	-2.1298697	virus
13.711562	1.5534734	virus
7.0477276	1.4596564	virus
14.504559	0.22038335	virus
13.330286	5.197594	virus
13.155537	3.9669724	virus
5.0548496	-0.92847675	virus
14.997192	-0.86273867	virus
7.1519933	1.0896667	virus
11.952809	-2.0128078	virus
10.231481	2.7954752	virus
13.659237	1.1138403	virus
15.778876	-0.4776079	virus
6.347904	1.9424176	virus
6.829185	1.0564616	virus
13.342429	5.231564	virus
5.6439037	0.859708	virus
-4.7849555	5.1660604	virus
14.087801	3.1218197	virus
10.753395	-3.4300492	virus
6.119598	-0.35014737	virus
14.022093	2.6320868	virus
13.368791	-4.1646314	virus
13.558287	1.4250735	virus
12.359178	-1.6160135	virus
13.786711	2.286981	virus
7.152681	0.5609783	virus
7.3181324	0.93385077	virus
-4.7922473	7.8418226	virus
6.576141	1.8911593	virus
15.229799	1.8421438	virus
13.617356	0.96477723	virus
12.174196	-1.4095548	virus
5.8316445	-0.44412363	virus
6.4498973	0.8924247	virus
11.929893	0.5746561	virus
14.030415	1.6964927	virus
13.149131	0.7216394	virus
12.969131	3.340826	virus
10.636394	-2.7274225	virus
6.8532844	-0.105044775	virus
4.7838774	-0.87642074	virus
5.9966393	0.22343048	virus
14.148651	3.60165	virus
11.698786	0.2290414	virus
6.8532124	0.39386585	virus
11.848484	2.3615823	virus
4.576063	-0.9494886	virus
11.957399	0.68210185	virus
11.155118	-0.32571226	virus
12.215114	-1.5321581	virus
10.803616	2.12926	virus
10.567748	5.9058003	virus
12.22305	-3.4544363	virus
12.087185	-2.0178895	virus
7.2273693	7.463126	virus
4.890529	-0.6809457	virus
10.639188	-2.7459302	virus
8.181152	12.741538	virus
5.606226	0.6964427	virus
6.6494613	0.34322733	virus
11.355222	2.0883334	virus
6.3365893	0.42053142	virus
6.6563187	0.22621602	virus
5.642448	0.84491485	virus
12.65145	5.220474	virus
10.648635	1.6458095	virus
12.997754	-0.15818991	virus
6.0880957	-0.3469304	virus
-4.7858124	5.1661153	virus
11.337601	-0.37183303	virus
10.94972	0.9127987	virus
12.0022545	0.3580489	virus
10.354104	2.1283753	virus
11.160318	0.628385	virus
12.326668	0.7197839	virus
11.959866	-0.09037804	virus
7.112416	1.1542176	virus
13.875693	1.2713326	virus
12.415701	2.5028055	virus
12.845633	1.100351	virus
4.144707	-1.0611864	virus
11.327727	2.4825628	virus
11.436707	1.0070081	virus
5.600433	0.88991076	virus
13.595963	0.69095105	virus
11.98447	-0.9826958	virus
10.64785	-2.7366922	virus
14.104231	-0.406805	virus
11.017348	2.2482688	virus
6.7880416	1.1378208	virus
12.263153	-3.356882	virus
6.0443587	1.9701953	virus
6.5165577	0.009604119	virus
6.8218207	1.8088642	virus
4.2037897	-1.0620393	virus
4.810992	-0.8786228	virus
11.655551	2.557643	virus
13.070702	1.5542493	virus
10.344775	2.1532278	virus
4.4592457	-0.93089205	virus
15.006353	-0.8809114	virus
11.49575	1.4544219	virus
5.846806	-0.4948202	virus
13.256435	0.60554653	virus
11.59115	-3.5129514	virus
12.167707	-0.28503793	virus
6.940293	0.42942968	virus
11.980091	-1.0478913	virus
4.792515	-0.95664	virus
12.699701	-0.5952387	virus
4.3476768	7.951986	virus
13.056732	3.092187	virus
12.138041	-1.3993641	virus
6.777096	-0.02085144	virus
15.184329	-0.31121892	virus
-7.339564	1.8782735	virus
11.924663	1.8605989	virus
11.777501	2.5442672	virus
6.0213847	0.13957416	virus
10.994953	2.0759935	virus
10.878301	1.4899011	virus
12.95497	2.0582178	virus
12.335892	-0.7659053	virus
14.776606	1.2935804	virus
11.524066	2.442999	virus
-4.796821	7.8350883	virus
-4.784954	7.847071	virus
4.1688633	-1.0673996	virus
7.6358247	1.4021591	virus
11.644497	2.384457	virus
13.291816	0.94442284	virus
13.461635	1.4460796	virus
10.47686	1.3955209	virus
6.6593156	0.19736084	virus
-4.7680492	7.899512	virus
11.974226	-0.030714326	virus
14.064487	0.11176998	virus
10.11872	1.9503623	virus
10.732273	-3.4664085	virus
11.843391	-2.462009	virus
7.324472	0.90423775	virus
6.3524766	1.87127	virus
5.937607	-0.5217944	virus
13.588468	0.904927	virus
13.840058	1.5296948	virus
13.598217	1.7846498	virus
13.70404	0.9362337	virus
5.5356092	0.62572557	virus
15.219061	1.0945917	virus
14.120044	2.974994	virus
13.585482	3.671279	virus
20.309376	1.3475776	virus
12.549332	2.5084417	virus
13.376106	-4.1693406	virus
12.104214	0.56478965	virus
5.979319	2.008002	virus
-4.7943635	7.8229194	virus
5.4352994	-0.8686106	virus
6.9283805	2.444541	virus
14.075794	-0.45965418	virus
5.0866117	0.23599754	virus
13.565663	-3.591109	virus
15.027559	-0.71397895	virus
14.027142	0.7189279	virus
13.300549	5.151058	virus
5.1995773	0.09116033	virus
4.370241	-1.008141	virus
6.710555	1.8174744	virus
5.064325	-0.14220501	virus
11.106431	0.69112325	virus
6.854561	1.7920446	virus
12.198905	0.5323997	virus
14.502638	2.700522	virus
12.245516	0.58891946	virus
14.127369	1.1132125	virus
4.8228636	-0.89789015	virus
10.876597	-0.680926	virus
13.777902	3.2651455	virus
-1.8731755	-3.239678	virus
11.998249	2.5006368	virus
12.303819	0.11762387	virus
15.040126	-0.5449352	virus
13.48846	-3.9413764	virus
14.689792	0.01848894	virus
7.623348	1.3879412	virus
13.183958	0.9758656	virus
7.0102015	0.78241444	virus
-4.7851143	7.8865085	virus
4.6947794	-0.5885829	virus
6.5660524	0.92620677	virus
12.142209	-1.0338702	virus
13.280758	1.5648886	virus
13.426938	4.2037163	virus
6.3944063	1.1764302	virus
13.345877	5.224757	virus
14.305765	3.0156353	virus
6.48318	1.8847746	virus
14.999396	-0.9418192	virus
5.965733	2.0096643	virus
12.065635	-0.71557176	virus
13.691365	0.9169194	virus
12.93233	1.1464726	virus
13.779309	1.0758867	virus
17.44564	2.377622	virus
13.858076	0.4746449	virus
12.448687	5.676486	virus
14.678552	1.1112379	virus
14.758289	1.1141007	virus
5.0211225	-1.1168001	virus
11.283252	-2.8086374	virus
6.8708215	1.7849928	virus
11.4401655	1.0120546	virus
11.607603	-3.527658	virus
12.787184	-1.009659	virus
12.063586	1.5496799	virus
6.3561873	-0.05227719	virus
5.810184	-0.6900813	virus
13.909594	0.56627077	virus
7.186966	0.8496482	virus
11.658947	2.4052181	virus
6.9977264	0.46187708	virus
11.920999	-0.122929595	virus
14.644177	1.2643147	virus
6.5605283	1.8799626	virus
6.917782	2.319705	virus
12.566028	0.21981059	virus
12.699439	-0.78284156	virus
12.262967	0.5240954	virus
12.040687	-0.78415936	virus
10.638764	5.8355174	virus
13.564547	-3.837276	virus
13.546316	3.5433967	virus
12.492858	5.1291757	virus
11.122382	2.3107562	virus
5.58884	0.7004781	virus
13.196159	4.036377	virus
13.930169	3.3528144	virus
3.7951584	-5.6950364	virus
5.8223276	-0.10934514	virus
13.388614	-4.1416445	virus
6.5486584	1.8451577	virus
14.992109	-0.892533	virus
11.046097	1.3732728	virus
10.370856	1.9639193	virus
6.6698174	-0.14333658	virus
13.127323	2.9246457	virus
-7.339627	1.87841	virus
5.5855913	0.68483144	virus
14.0745945	2.9117322	virus
13.67642	3.7421744	virus
12.3925	-0.031532127	virus
4.1311407	-1.084869	virus
14.121952	0.65700114	virus
15.226918	1.0977542	virus
5.953693	-0.17431675	virus
11.212045	-0.2804357	virus
6.442133	0.8876579	virus
6.7530103	0.40247837	virus
12.178872	-1.2734963	virus
11.697757	-2.692762	virus
10.940228	0.78815717	virus
6.5557036	0.97892326	virus
13.355204	1.015138	virus
12.1070795	-0.78626096	virus
13.919396	0.39418966	virus
14.716865	1.1475307	virus
14.22845	1.2498547	virus
10.732994	-3.46244	virus
12.511966	-4.8420854	virus
4.8917317	-0.8489316	virus
6.8062544	0.44627452	virus
14.657927	1.4004968	virus
13.184224	2.3056855	virus
10.908154	-0.8159094	virus
14.175072	1.3875095	virus
5.74324	-0.5945233	virus
11.616625	-3.4869497	virus
14.48878	2.7423022	virus
13.499845	-2.3904462	virus
12.130421	2.2375793	virus
5.920835	-0.42303953	virus
10.127752	2.1420887	virus
5.8555007	-0.47976756	virus
12.661539	5.183953	virus
13.00968	3.1369438	virus
6.7968826	-0.14390403	virus
13.8813	0.39525425	virus
12.769052	3.587411	virus
13.264977	-3.7193704	virus
14.677373	3.1822596	virus
14.230582	0.80979353	virus
13.60717	1.6101848	virus
6.527444	1.0111715	virus
5.7853503	-0.6512378	virus
5.847753	0.86910856	virus
15.821781	-0.449481	virus
11.849525	1.9139662	virus
4.1617327	-1.0776659	virus
5.5325823	0.8619992	virus
10.254169	2.6581595	virus
4.3545623	7.946291	virus
11.424676	1.4352049	virus
6.999321	0.25947213	virus
5.033601	-1.0948279	virus
11.602549	-3.5375135	virus
10.968246	-0.461889	virus
5.1667066	-0.06688208	virus
13.594349	-2.8015742	virus
13.124383	-2.4816175	virus
15.001264	-0.92085916	virus
12.772686	1.2716541	virus
6.9778934	0.8982865	virus
13.872251	2.9386327	virus
13.533635	0.8725144	virus
6.5406647	1.3976663	virus
7.2450514	2.4549441	virus
13.095727	1.0501611	virus
14.496413	1.3374989	virus
6.3531694	1.1478379	virus
13.25188	1.5924404	virus
13.823029	1.1372174	virus
20.655258	1.4674321	virus
12.047074	1.5151222	virus
11.309843	-3.131455	virus
6.9806347	0.29850426	virus
13.419243	4.208803	virus
14.383602	0.81695014	virus
5.508975	0.83089495	virus
5.158047	0.030287756	virus
6.925525	2.3298676	virus
12.089509	-1.5669099	virus
11.653096	2.5512218	virus
6.3305464	1.8636422	virus
12.598901	-4.8574944	virus
13.158502	-2.353336	virus
14.332698	0.0019284274	virus
5.850712	0.7861658	virus
13.537768	-3.7833629	virus
14.043804	2.6032877	virus
5.9642243	1.9998378	virus
5.075187	-1.0790404	virus
14.146504	-0.4469619	virus
6.849694	-0.08851986	virus
14.792475	1.353883	virus
15.163287	1.7717158	virus
14.622069	0.20881648	virus
10.750064	2.5241866	virus
-4.7725925	7.816838	virus
11.044528	-0.3934458	virus
6.2157583	-0.14697741	virus
11.193305	2.2468107	virus
14.649917	3.1767368	virus
13.895641	0.42131084	virus
11.023134	2.244381	virus
14.24116	2.6979163	virus
11.043399	1.5570132	virus
4.573466	-0.95569724	virus
6.66671	0.042132262	virus
5.8206115	-0.6418253	virus
11.625999	-2.907732	virus
12.458298	5.667666	virus
5.9888163	-0.40062156	virus
14.6904745	1.8295107	virus
15.921953	0.6133743	virus
12.223455	-1.5287366	virus
13.976316	3.477878	virus
14.471661	1.0377204	virus
11.679256	0.54828835	virus
13.639461	1.058996	virus
7.646983	1.3983575	virus
12.103265	1.4841372	virus
13.469223	5.7829275	virus
6.8188906	0.13236447	virus
7.1218176	1.0014207	virus
12.675268	5.1125374	virus
7.3041396	0.80708456	virus
12.51987	1.3029293	virus
5.707655	-0.5367424	virus
14.060644	-0.44977894	virus
14.748718	1.159781	virus
13.482283	5.8066354	virus
12.312248	-3.3857884	virus
7.2954144	0.9417985	virus
14.607627	0.2430838	virus
13.82863	1.7320079	virus
3.9606419	-1.1662848	virus
11.14346	-0.3282709	virus
14.100003	-0.40158156	virus
10.890789	-0.82992727	virus
5.1387253	-0.8979762	virus
14.209047	2.657231	virus
6.00062	0.90730256	virus
13.256558	0.67277133	virus
13.430849	5.1688504	virus
11.844017	-3.2250397	virus
5.6311398	0.6622833	virus
7.190085	0.6996603	virus
6.8104734	1.679519	virus
14.559857	2.7123184	virus
12.529598	5.4721227	virus
5.1277313	-0.99923927	virus
4.791779	-0.8836306	virus
14.020958	3.4297376	virus
14.441926	-0.02390859	virus
13.216911	0.8763707	virus
12.132402	-1.730719	virus
6.0426645	-0.36419585	virus
11.915067	0.70257294	virus
10.314424	2.0116367	virus
14.548013	2.7577262	virus
11.035047	1.4480704	virus
13.878443	1.1452438	virus
6.9105635	0.5590498	virus
6.2105484	-0.2079034	virus
10.230396	2.5430079	virus
5.7812567	-0.10128668	virus
13.584655	0.9661277	virus
11.660676	2.3992565	virus
13.342848	5.340417	virus
13.147099	0.9735505	virus
10.343242	1.4572976	virus
5.953595	-0.1169755	virus
13.076898	0.8449988	virus
7.053532	0.85209626	virus
14.308086	1.4371395	virus
14.642233	3.205691	virus
7.25832	2.473836	virus
12.772638	4.8852987	virus
6.473313	0.4086714	virus
12.290331	-3.3158224	virus
11.956925	2.5690615	virus
13.385478	-4.1449323	virus
-1.4424893	7.8669686	virus
11.007115	2.1341443	virus
14.232277	-3.807843	virus
13.832648	0.81278265	virus
11.71841	-3.3253095	virus
13.995294	2.5669549	virus
4.9282556	-1.2147304	virus
13.451317	4.1783857	virus
12.626473	5.19149	virus
13.973823	0.7130651	virus
4.3463945	7.949902	virus
13.466043	-2.2120671	virus
8.2163315	12.713068	virus
12.978078	3.0882082	virus
13.741394	1.7402023	virus
6.977582	1.8410796	virus
11.972124	0.7184453	virus
13.199215	0.6111201	virus
12.337657	0.7438166	virus
11.661722	2.4130814	virus
13.734521	1.6149304	virus
10.912813	-0.77153206	virus
15.766399	-0.46496183	virus
5.8454604	-0.15671742	virus
14.615003	1.1027832	virus
11.610856	-3.4738033	virus
11.758252	2.5250316	virus
11.002158	2.1860256	virus
13.244135	1.2524089	virus
6.793096	1.0831943	virus
11.902914	0.31309557	virus
14.226342	-3.803267	virus
14.126838	3.5786319	virus
11.74197	-2.6369436	virus
14.048474	2.333547	virus
12.738724	-0.9475338	virus
5.855811	-0.10034001	virus
11.876191	2.5640206	virus
13.470884	0.9123673	virus
10.987507	-0.34468034	virus
10.775878	-3.4066162	virus
13.933782	5.389405	virus
13.704091	3.732241	virus
14.664151	1.7972594	virus
12.419581	5.646017	virus
15.205876	1.884408	virus
13.6224	3.7893484	virus
11.574294	0.9913217	virus
6.841341	1.0138682	virus
12.228609	-1.484691	virus
6.0390124	2.0106895	virus
12.9764	3.085664	virus
13.471646	5.773527	virus
14.208169	1.7889249	virus
4.9790053	-0.9330352	virus
4.9315486	-1.1971195	virus
10.613754	5.8595834	virus
14.7712555	1.1937878	virus
14.474581	1.4846578	virus
6.8078804	0.8431541	virus
7.0534	0.5399038	virus
7.1678314	0.99716496	virus
12.612807	1.6881267	virus
-1.8735857	-3.2400694	virus
6.8847437	1.0521736	virus
6.5181484	-0.36214685	virus
13.868953	1.2289888	virus
11.182272	1.3146348	virus
14.507477	2.770518	virus
7.199281	0.65522105	virus
12.987118	-2.283997	virus
13.958864	0.5444186	virus
15.757778	-0.46730047	virus
13.907021	1.6315401	virus
11.010828	-0.42342174	virus
10.636688	-2.7449477	virus
13.135438	0.24647996	virus
10.585039	5.885911	virus
11.110079	-0.29984948	virus
10.094405	1.8995948	virus
13.951413	1.6814044	virus
11.185853	2.5099826	virus
13.870014	1.615104	virus
14.934486	-0.007736897	virus
13.1732025	1.1525308	virus
14.199778	0.57705736	virus
4.97411	-1.1018939	virus
6.9570537	1.8229976	virus
5.979441	1.9972774	virus
12.499495	2.502564	virus
13.164137	5.0062337	virus
12.532863	0.028468808	virus
5.94837	1.9972811	virus
6.956636	1.6645188	virus
10.192074	2.124056	virus
7.149243	0.99703765	virus
12.514147	2.5497522	virus
12.3978815	-1.6765958	virus
11.24174	-3.1510282	virus
11.4340105	-3.372203	virus
4.956301	-1.134256	virus
7.1925364	2.3964384	virus
12.004759	-0.10837663	virus
12.99649	-0.5875527	virus
10.8375225	-3.3496442	virus
14.736774	0.97314095	virus
15.691344	-0.4304547	virus
6.329115	0.59480065	virus
6.840701	0.6234439	virus
10.476042	1.3718045	virus
6.1651382	-0.28199583	virus
13.475649	1.9327114	virus
5.493388	-0.38742322	virus
12.802281	1.0511786	virus
13.704727	1.0212798	virus
7.0561585	1.1633297	virus
14.44631	2.7755628	virus
6.889924	-0.009238258	virus
7.0318155	0.1665444	virus
13.892705	1.0688441	virus
13.924689	3.2689638	virus
15.044054	-0.94214195	virus
11.253573	1.6512728	virus
10.607078	2.586303	virus
13.090941	0.72166985	virus
5.793732	-0.7113359	virus
12.069416	-2.1002643	virus
6.1057878	-0.2724816	virus
11.135102	2.3288236	virus
11.131011	0.7284693	virus
13.88203	0.6682717	virus
-4.7996974	7.8392744	virus
15.155701	-0.39442748	virus
5.815709	-0.13924034	virus
15.018586	-0.9171378	virus
6.6937923	0.31588474	virus
13.256165	0.7214192	virus
15.066478	-0.44759205	virus
7.1424932	0.88373196	virus
-7.339593	1.8786302	virus
5.6544456	0.90028846	virus
12.707834	-0.77725524	virus
10.889243	-0.66915995	virus
11.927397	0.79065436	virus
12.298892	-1.1112179	virus
15.008742	-0.9192333	virus
11.774579	-0.23317502	virus
3.539632	10.729932	virus
7.3035073	0.8310153	virus
5.517407	0.67686707	virus
6.752294	1.9115858	virus
5.6220865	0.85784423	virus
11.117099	-0.36644283	virus
5.959908	2.0124667	virus
14.20855	1.3976146	virus
6.5381007	1.1280371	virus
5.9336886	2.004504	virus
10.527902	1.3724878	virus
5.673629	0.8376153	virus
5.8437867	-0.48156857	virus
6.8355494	0.7135964	virus
6.221416	-0.11644811	virus
11.057448	-2.9797137	virus
11.035883	2.3222532	virus
13.399102	1.0218222	virus
15.269309	1.8390567	virus
15.05434	-0.8751176	virus
14.68051	3.1903746	virus
13.425276	4.211735	virus
11.314811	2.2614596	virus
14.368074	-0.06372048	virus
10.025031	2.2794383	virus
10.901088	1.4626514	virus
14.173633	-0.30501002	virus
13.550188	-3.3655608	virus
6.9930058	0.7770266	virus
14.658143	1.1381658	virus
6.6939344	0.04526835	virus
6.0795045	-0.7372589	virus
15.20834	1.0976646	virus
6.67616	0.6864562	virus
5.6490855	0.8694421	virus
12.14291	1.7667356	virus
8.184081	12.738132	virus
6.522551	-0.20617442	virus
11.134657	-0.32880408	virus
5.7304916	0.84693325	virus
11.171697	-0.31635725	virus
13.742761	2.3409505	virus
15.209296	1.1082045	virus
-1.8726077	-3.2395082	virus
14.999562	-0.9087917	virus
10.645183	1.9914632	virus
6.216988	0.27125326	virus
13.993198	0.121757686	virus
14.934296	-0.025291786	virus
6.8929067	0.015575194	virus
13.577176	3.5255008	virus
6.2595563	0.40647337	virus
12.907557	1.0941483	virus
14.065646	-0.03698888	virus
12.405644	-1.6864835	virus
14.148228	3.6072388	virus
8.179566	12.741881	virus
14.2177	-0.4125208	virus
6.837509	1.8194592	virus
11.899817	2.2327108	virus
6.635888	1.4898652	virus
5.828509	0.8428909	virus
12.687768	0.20818856	virus
12.631272	5.258561	virus
6.607081	-0.10273834	virus
5.998338	0.0026002764	virus
12.173172	1.4927357	virus
5.826354	-0.22924218	virus
13.969073	5.4217086	virus
7.114659	0.8680241	virus
4.1259522	-0.9786925	virus
4.776292	-0.6320891	virus
6.3761272	0.48093688	virus
13.948442	3.5003247	virus
10.748858	-3.421203	virus
11.374125	2.2031107	virus
13.666855	3.7446558	virus
13.1151085	2.96731	virus
11.8804245	6.4500422	virus
7.223367	0.94586575	virus
14.814787	-0.53886557	virus
11.183891	-0.3024089	virus
5.9228473	-0.1149679	virus
11.869364	0.47736582	virus
6.156458	0.43369848	virus
11.774661	2.4442244	virus
13.919556	1.6482167	virus
6.7440243	0.9502634	virus
13.520433	-3.8615084	virus
13.722628	2.192703	virus
6.349249	1.1080092	virus
6.6569233	1.8458132	virus
14.218458	-3.8091097	virus
14.627149	0.031994123	virus
6.990432	1.7265393	virus
11.655213	-2.8869083	virus
13.527261	0.88812757	virus
20.325468	1.3510451	virus
5.9762855	-0.1605023	virus
6.2067533	0.07355359	virus
6.1146927	-0.34768146	virus
8.182427	12.744156	virus
10.920647	1.4621984	virus
14.084937	-0.5035556	virus
12.968023	-0.1615002	virus
5.105744	0.21939778	virus
-4.7848067	5.16579	virus
10.6739235	-2.7783303	virus
3.9918637	-1.1495045	virus
12.990848	-0.6150147	virus
11.079381	-2.9496284	virus
10.406505	1.9486163	virus
-7.339553	1.8784977	virus
13.75825	1.6560452	virus
6.976117	1.6758612	virus
5.5622687	0.76803946	virus
14.814388	-0.5183383	virus
12.011838	-2.0831432	virus
14.412857	1.4611783	virus
-4.799654	7.8407097	virus
10.737884	-3.4458034	virus
11.701578	-2.8265646	virus
6.586833	-0.3170102	virus
14.112334	0.059177943	virus
11.793173	-3.2507389	virus
14.485496	2.7751706	virus
10.8957205	-0.81760806	virus
12.592322	1.7186129	virus
6.759484	0.7076572	virus
11.92276	0.6826239	virus
7.19782	0.14670804	virus
11.986127	0.73963803	virus
12.750998	-0.9855032	virus
11.779098	-2.496761	virus
6.702013	1.708115	virus
13.063585	2.9335961	virus
13.144825	0.9619377	virus
13.177738	5.4386377	virus
4.854955	-0.47012463	virus
6.1062117	-0.32292044	virus
13.462297	1.8437946	virus
12.663494	5.1893907	virus
5.949643	2.0067022	virus
7.302277	0.9222509	virus
15.120462	-0.4443189	virus
12.285133	-1.3627748	virus
6.380981	1.2836682	virus
11.667938	-3.4085152	virus
12.376611	-1.6928586	virus
14.627361	3.1490486	virus
5.8915544	-0.27727947	virus
6.6332846	0.15194951	virus
11.712421	1.9325403	virus
6.7392597	0.54121083	virus
13.300957	5.2150216	virus
14.820922	-0.52466947	virus
11.200278	-0.3402182	virus
6.780232	0.12570813	virus
5.9342003	-0.19726126	virus
5.285219	0.24704692	virus
13.189668	4.912723	virus
14.232231	1.4151921	virus
13.239348	1.5576235	virus
11.248899	0.3177108	virus
10.919216	2.4614651	virus
11.840035	-2.729577	virus
13.656945	1.0827868	virus
11.488843	-2.9631574	virus
10.868377	1.6658707	virus
13.343623	0.717653	virus
13.4725485	4.278954	virus
13.2489195	0.8212899	virus
14.746828	1.1311707	virus
6.803353	0.7234816	virus
12.218991	0.12446481	virus
5.8981423	0.8085119	virus
5.664897	0.82532907	virus
12.358455	-1.6916329	virus
12.767142	3.5930507	virus
14.2127905	-3.7996051	virus
6.7845964	0.43815053	virus
13.37486	-4.3135943	virus
13.492818	1.9484103	virus
6.65863	1.5332484	virus
6.113189	-0.2674107	virus
11.738099	1.3018949	virus
14.604505	1.3913496	virus
20.454985	1.3933864	virus
10.989618	-3.060512	virus
14.11731	2.6971388	virus
5.619834	0.85495245	virus
13.885688	1.6275932	virus
10.021603	2.2756534	virus
10.2302265	2.7590556	virus
14.234174	-3.8881671	virus
10.397116	1.487354	virus
6.1874075	0.29992646	virus
4.9232554	-5.829381	virus
11.650575	2.5428777	virus
4.8027153	-0.8478946	virus
13.436281	-2.5164304	virus
6.032503	-0.77907884	virus
11.932631	2.5346146	virus
14.710552	1.1156925	virus
15.911433	0.60999656	virus
13.256865	2.159818	virus
13.188639	5.405803	virus
13.153444	5.4649653	virus
15.222995	1.1332518	virus
-7.339728	1.8784004	virus
15.197321	1.8967881	virus
7.0695524	1.6072551	virus
13.56895	-3.8653886	virus
7.0179596	1.2512479	virus
6.736617	-0.011625158	virus
11.843102	-0.2595399	virus
5.0526357	-0.68281496	virus
13.71856	0.86642253	virus
12.949864	2.0576026	virus
12.891674	-2.296101	virus
14.02413	0.622109	virus
6.386137	-0.031415474	virus
7.0397363	1.5219566	virus
6.905016	1.8124014	virus
6.6689167	-0.1982378	virus
13.5176735	-3.9059634	virus
12.238342	-1.229543	virus
6.812413	-0.010735383	virus
6.540129	0.7873685	virus
5.120217	-1.0340276	virus
3.969619	-1.1627659	virus
11.977608	-0.87606543	virus
14.251302	2.694246	virus
6.580231	0.6888706	virus
7.204277	0.76413304	virus
14.998209	-0.8416394	virus
13.234443	-2.3842945	virus
12.528136	-4.8423724	virus
6.9285183	1.6052103	virus
6.250109	0.2613825	virus
12.394504	0.24149755	virus
11.771135	2.5405118	virus
12.21222	-1.4377503	virus
4.7301946	-0.55457115	virus
11.939939	0.6349158	virus
14.925666	0.005364608	virus
12.250401	-1.8261142	virus
13.676105	1.6277527	virus
12.296079	0.1854519	virus
6.966933	0.8724464	virus
6.6122503	1.2586277	virus
14.160002	2.6749737	virus
10.846465	1.7833915	virus
6.9403195	2.3912067	virus
13.908006	1.6296817	virus
5.9211884	-0.6997167	virus
13.289853	5.1668186	virus
11.155755	-0.31482482	virus
11.618995	-0.059537496	virus
13.365522	0.7247126	virus
13.6536045	1.0109702	virus
7.1726623	0.6682347	virus
13.435664	1.1104385	virus
14.965238	-0.6898852	virus
11.114267	-2.9287848	virus
11.771647	-2.5201888	virus
13.321341	-4.2856746	virus
11.060782	-2.9804292	virus
12.378206	1.3702866	virus
5.9734325	1.9917188	virus
12.273787	0.6119759	virus
10.161064	2.1561613	virus
7.146825	0.83164245	virus
14.10393	-0.4224723	virus
12.676431	1.4250168	virus
6.8607593	0.9603868	virus
0.32075486	2.9655137	virus
12.949993	-0.093506984	virus
15.234985	1.8201472	virus
12.293777	-0.40974107	virus
13.141573	2.8677735	virus
12.775134	3.6170335	virus
15.145246	1.131366	virus
6.1727104	-0.118299805	virus
10.131775	2.2934804	virus
6.686928	-0.19100223	virus
7.0141134	1.1743188	virus
12.515663	-1.5957625	virus
14.059899	-0.025109576	virus
14.085417	-0.2640468	virus
6.216844	-0.3269086	virus
11.362891	2.1010113	virus
14.2009115	2.6911256	virus
12.441534	-0.09881143	virus
5.2979293	-0.9136187	virus
13.969239	1.597646	virus
14.096053	-0.42763424	virus
6.8088923	-0.018504083	virus
11.265427	0.38995916	virus
-7.3395967	1.8785467	virus
6.0835648	-0.32723925	virus
13.461532	0.84354144	virus
6.785104	1.7867217	virus
12.586032	1.977066	virus
6.7075257	-0.07546289	virus
12.4229145	0.85025966	virus
13.3911	-4.2900286	virus
12.05253	-0.8147726	virus
13.398641	5.00854	virus
6.708446	0.24056228	virus
14.197943	0.5485855	virus
12.341838	-0.034338195	virus
11.077588	-2.978807	virus
4.9769115	-0.8940753	virus
14.21537	-0.31102145	virus
13.940559	0.41262195	virus
11.900544	1.9415478	virus
11.600945	-3.5274348	virus
4.352	7.964838	virus
14.254033	0.5098792	virus
6.708737	1.8141254	virus
13.0059185	1.951988	virus
12.65306	5.261152	virus
12.396181	-1.6487442	virus
13.019965	2.7721772	virus
12.540978	4.9226966	virus
10.202325	2.1199365	virus
6.179702	1.9152368	virus
14.075416	-0.4885229	virus
6.516927	1.7846336	virus
11.671431	-2.8637402	virus
5.6457124	0.84132826	virus
15.606283	-0.53814924	virus
11.410814	-2.8860223	virus
12.138308	-1.3385239	virus
13.920609	0.38622275	virus
13.138125	2.8990157	virus
14.251532	2.5959625	virus
10.681874	1.806863	virus
14.260637	1.3439218	virus
13.999731	-3.435556	virus
14.182391	0.63142693	virus
12.270203	-0.19913112	virus
7.057157	0.6827534	virus
11.679753	2.4022315	virus
10.125597	2.2023175	virus
14.006647	3.4937336	virus
12.988534	-0.18349008	virus
12.901432	0.16406876	virus
10.852356	2.1366603	virus
12.085997	-2.0011601	virus
20.400703	1.3759724	virus
12.558947	-4.8918047	virus
12.427077	-0.024229608	virus
10.878105	-0.6840516	virus
12.19066	-1.4353786	virus
12.372668	-1.6743653	virus
6.6077228	1.8514369	virus
8.186471	12.72341	virus
13.965275	5.416286	virus
10.534632	1.3045019	virus
10.139444	1.8541415	virus
10.575781	2.4122815	virus
6.140421	0.7748727	virus
14.192885	-3.8069458	virus
14.359951	1.499622	virus
6.196762	1.703684	virus
13.110229	2.386607	virus
14.20964	2.6709323	virus
13.357428	1.5041245	virus
14.08578	2.77686	virus
13.4200735	4.215865	virus
14.692832	1.8234267	virus
6.107927	0.5514927	virus
13.498353	-3.9371407	virus
13.584601	1.0118126	virus
-4.8047795	7.8514924	virus
10.775973	-2.794723	virus
7.280227	0.9243533	virus
13.595632	-3.8198206	virus
10.885847	-0.7029125	virus
11.334391	2.0765498	virus
6.7398834	-0.2042082	virus
12.066269	0.5507968	virus
11.898568	2.5646627	virus
5.758065	-0.49551463	virus
6.7561426	1.9760913	virus
5.6337676	0.84567386	virus
14.1556	3.587154	virus
6.0218873	0.055627473	virus
13.456111	5.7785635	virus
4.9224677	-0.8330491	virus
14.622776	3.177686	virus
12.449653	5.6823196	virus
13.559724	-3.7511249	virus
6.532647	0.8010235	virus
12.647357	5.178284	virus
6.711224	-0.036328357	virus
12.77185	3.6074224	virus
12.055143	-1.3426714	virus
13.28341	5.1927037	virus
6.29559	1.7415162	virus
13.698653	1.0773726	virus
13.508556	0.9024254	virus
11.033127	1.3463569	virus
11.640565	-3.4372375	virus
13.314749	0.85366005	virus
13.385104	-4.1505775	virus
11.6156435	-2.9316635	virus
5.153415	0.226629	virus
14.686313	3.2362812	virus
10.086058	2.1909127	virus
5.219111	0.20580547	virus
13.615194	3.4013774	virus
13.416658	-2.736491	virus
6.042137	-0.060724277	virus
6.0863748	-0.7570268	virus
17.446663	2.378508	virus
14.126893	3.6098015	virus
12.058787	0.75433725	virus
13.059946	2.9374356	virus
12.675263	6.4403815	virus
14.888958	1.8892981	virus
14.029056	3.311751	virus
14.143172	0.78485817	virus
20.658419	1.4691583	virus
10.311351	2.0354095	virus
10.240153	2.744762	virus
14.490445	0.4068432	virus
12.518125	0.91371864	virus
12.003342	-2.1150875	virus
6.160387	-0.39164114	virus
4.959605	-0.67018765	virus
3.910129	-5.7401834	virus
11.399424	1.4907135	virus
12.78487	3.5996983	virus
7.0708346	0.2739973	virus
14.151998	-0.40907782	virus
12.048549	1.8275424	virus
13.4771185	-3.926686	virus
4.9569607	-1.2156973	virus
12.544679	2.6810784	virus
13.159092	5.4720407	virus
14.181211	1.3818328	virus
6.9090676	0.37358996	virus
10.88485	1.5134879	virus
13.938353	0.3777253	virus
15.105847	-0.45024958	virus
6.597069	-0.33089048	virus
11.011805	2.1632617	virus
14.007192	0.3524315	virus
[truncated: 13,001 more rows]
