# Supplementary material for: Genomic language model predicts protein co-regulation and function
Source: Nat Commun. 2024 Apr 3;15:2880. doi: 10.1038/s41467-024-46947-9 (PMC10991518; doi:10.1038/s41467-024-46947-9)
Supplement: Supplementary file 4 — Source Data [file 41467_2024_46947_MOESM4_ESM.zip › Source_data/Figure5_source_data/5f_source_dat.tsv]

Recall	Precision	Fold
1.0	0.022222222222222223	1.0
1.0	0.022222411574740752	1.0
1.0	0.022222600930486204	1.0
1.0	0.02222279028945866	1.0
1.0	0.022222979651658203	1.0
1.0	0.022223169017084914	1.0
1.0	0.022223358385738877	1.0
1.0	0.02222354775762017	1.0
1.0	0.022223737132728884	1.0
1.0	0.022223926511065095	1.0
1.0	0.022224115892628887	1.0
1.0	0.022224305277420343	1.0
1.0	0.022224494665439548	1.0
1.0	0.02222468405668658	1.0
1.0	0.022224873451161524	1.0
1.0	0.022225062848864458	1.0
1.0	0.022225252249795473	1.0
1.0	0.022225441653954646	1.0
1.0	0.02222563106134206	1.0
1.0	0.0222258204719578	1.0
1.0	0.022226009885801944	1.0
1.0	0.022226199302874578	1.0
1.0	0.022226388723175783	1.0
1.0	0.02222657814670564	1.0
1.0	0.02222676757346424	1.0
1.0	0.022226957003451654	1.0
1.0	0.022227146436667972	1.0
1.0	0.022227335873113277	1.0
1.0	0.022227525312787644	1.0
1.0	0.022227714755691165	1.0
1.0	0.022227904201823915	1.0
1.0	0.02222809365118598	1.0
1.0	0.022228283103777443	1.0
1.0	0.022228472559598388	1.0
1.0	0.02222866201864889	1.0
1.0	0.022228851480929044	1.0
1.0	0.022229040946438922	1.0
1.0	0.02222923041517861	1.0
1.0	0.022229419887148192	1.0
1.0	0.022229609362347746	1.0
1.0	0.02222979884077736	1.0
1.0	0.022229988322437114	1.0
1.0	0.022230177807327094	1.0
1.0	0.02223036729544738	1.0
1.0	0.02223055678679805	1.0
1.0	0.022230746281379193	1.0
1.0	0.02223093577919089	1.0
1.0	0.022231125280233223	1.0
1.0	0.022231314784506274	1.0
1.0	0.022231504292010127	1.0
1.0	0.022231693802744864	1.0
1.0	0.02223188331671057	1.0
1.0	0.02223207283390732	1.0
1.0	0.022232262354335206	1.0
1.0	0.022232451877994306	1.0
1.0	0.022232641404884703	1.0
1.0	0.02223283093500648	1.0
1.0	0.022233020468359718	1.0
1.0	0.022233210004944503	1.0
1.0	0.022233399544760914	1.0
1.0	0.022233589087809036	1.0
1.0	0.02223377863408895	1.0
1.0	0.022233968183600742	1.0
1.0	0.022234157736344493	1.0
1.0	0.022234347292320284	1.0
1.0	0.022234536851528198	1.0
1.0	0.022234726413968318	1.0
1.0	0.022234915979640727	1.0
1.0	0.02223510554854551	1.0
1.0	0.022235295120682747	1.0
1.0	0.02223548469605252	1.0
1.0	0.022235674274654914	1.0
1.0	0.02223586385649001	1.0
1.0	0.02223605344155789	1.0
1.0	0.022236243029858636	1.0
1.0	0.022236432621392334	1.0
1.0	0.022236622216159067	1.0
1.0	0.022236811814158916	1.0
1.0	0.02223700141539196	1.0
1.0	0.02223719101985829	1.0
1.0	0.022237380627557982	1.0
1.0	0.02223757023849112	1.0
1.0	0.022237759852657787	1.0
1.0	0.02223794947005807	1.0
1.0	0.02223813909069204	1.0
1.0	0.022238328714559795	1.0
1.0	0.02223851834166141	1.0
1.0	0.022238707971996965	1.0
1.0	0.022238897605566545	1.0
1.0	0.022239087242370236	1.0
1.0	0.022239276882408118	1.0
1.0	0.022239466525680273	1.0
1.0	0.022239656172186786	1.0
1.0	0.02223984582192774	1.0
1.0	0.022240035474903212	1.0
1.0	0.02224022513111329	1.0
1.0	0.022240414790558057	1.0
1.0	0.022240604453237594	1.0
1.0	0.022240794119151985	1.0
1.0	0.022240983788301312	1.0
1.0	0.022241173460685656	1.0
1.0	0.022241363136305103	1.0
1.0	0.022241552815159733	1.0
1.0	0.022241742497249632	1.0
1.0	0.022241932182574878	1.0
1.0	0.02224212187113556	1.0
1.0	0.022242311562931754	1.0
1.0	0.022242501257963548	1.0
1.0	0.022242690956231024	1.0
1.0	0.022242880657734262	1.0
1.0	0.022243070362473347	1.0
1.0	0.022243260070448363	1.0
1.0	0.02224344978165939	1.0
1.0	0.02224363949610651	1.0
1.0	0.02224382921378981	1.0
1.0	0.02224401893470937	1.0
1.0	0.022244208658865273	1.0
1.0	0.0222443983862576	1.0
1.0	0.02224458811688644	1.0
1.0	0.02224477785075187	1.0
1.0	0.022244967587853975	1.0
1.0	0.022245157328192836	1.0
1.0	0.022245347071768538	1.0
1.0	0.022245536818581164	1.0
1.0	0.022245726568630796	1.0
1.0	0.022245916321917514	1.0
1.0	0.022246106078441408	1.0
1.0	0.022246295838202555	1.0
1.0	0.022246485601201037	1.0
1.0	0.022246675367436942	1.0
1.0	0.02224686513691035	1.0
1.0	0.02224705490962134	1.0
1.0	0.02224724468557	1.0
1.0	0.022247434464756414	1.0
1.0	0.02224762424718066	1.0
1.0	0.022247814032842823	1.0
1.0	0.02224800382174299	1.0
1.0	0.022248193613881233	1.0
1.0	0.02224838340925765	1.0
1.0	0.02224857320787231	1.0
1.0	0.0222487630097253	1.0
1.0	0.02224895281481671	1.0
1.0	0.022249142623146617	1.0
1.0	0.0222493324347151	1.0
1.0	0.02224952224952225	1.0
1.0	0.022249712067568143	1.0
1.0	0.02224990188885287	1.0
1.0	0.022250091713376503	1.0
1.0	0.022250281541139134	1.0
1.0	0.02225047137214084	1.0
1.0	0.02225066120638171	1.0
1.0	0.02225085104386182	1.0
1.0	0.02225104088458126	1.0
1.0	0.022251230728540104	1.0
1.0	0.022251420575738444	1.0
1.0	0.022251610426176356	1.0
1.0	0.02225180027985393	1.0
1.0	0.022251990136771243	1.0
1.0	0.02225217999692838	1.0
1.0	0.022252369860325423	1.0
1.0	0.022252559726962457	1.0
1.0	0.022252749596839563	1.0
1.0	0.022252939469956826	1.0
1.0	0.022253129346314324	1.0
1.0	0.022253319225912147	1.0
1.0	0.022253509108750374	1.0
1.0	0.022253698994829086	1.0
1.0	0.022253888884148372	1.0
1.0	0.02225407877670831	1.0
1.0	0.02225426867250898	1.0
1.0	0.022254458571550475	1.0
1.0	0.022254648473832867	1.0
1.0	0.022254838379356247	1.0
1.0	0.022255028288120697	1.0
1.0	0.022255218200126294	1.0
1.0	0.02225540811537313	1.0
1.0	0.022255598033861276	1.0
1.0	0.022255787955590828	1.0
1.0	0.022255977880561863	1.0
1.0	0.02225616780877446	1.0
1.0	0.02225635774022871	1.0
1.0	0.022256547674924687	1.0
1.0	0.02225673761286248	1.0
1.0	0.022256927554042176	1.0
1.0	0.02225711749846385	1.0
1.0	0.022257307446127587	1.0
1.0	0.022257497397033473	1.0
1.0	0.022257687351181586	1.0
1.0	0.022257877308572014	1.0
1.0	0.02225806726920484	1.0
1.0	0.02225825723308014	1.0
1.0	0.022258447200198005	1.0
1.0	0.022258637170558513	1.0
1.0	0.02225882714416175	1.0
1.0	0.0222590171210078	1.0
1.0	0.022259207101096745	1.0
1.0	0.022259397084428666	1.0
1.0	0.022259587071003645	1.0
1.0	0.02225977706082177	1.0
1.0	0.02225996705388312	1.0
1.0	0.022260157050187777	1.0
1.0	0.02226034704973583	1.0
1.0	0.022260537052527358	1.0
1.0	0.02226072705856244	1.0
1.0	0.02226091706784117	1.0
1.0	0.02226110708036362	1.0
1.0	0.02226129709612988	1.0
1.0	0.02226148711514003	1.0
1.0	0.022261677137394156	1.0
1.0	0.022261867162892336	1.0
1.0	0.022262057191634658	1.0
1.0	0.0222622472236212	1.0
1.0	0.02226243725885205	1.0
1.0	0.02226262729732729	1.0
1.0	0.022262817339047	1.0
1.0	0.02226300738401127	1.0
1.0	0.022263197432220175	1.0
1.0	0.0222633874836738	1.0
1.0	0.022263577538372232	1.0
1.0	0.022263767596315553	1.0
1.0	0.02226395765750384	1.0
1.0	0.022264147721937185	1.0
1.0	0.022264337789615667	1.0
1.0	0.022264527860539368	1.0
1.0	0.022264717934708373	1.0
1.0	0.022264908012122765	1.0
1.0	0.022265098092782626	1.0
1.0	0.022265288176688037	1.0
1.0	0.022265478263839088	1.0
1.0	0.022265668354235855	1.0
1.0	0.022265858447878425	1.0
1.0	0.02226604854476688	1.0
1.0	0.022266238644901303	1.0
1.0	0.022266428748281778	1.0
1.0	0.02226661885490839	1.0
1.0	0.022266808964781216	1.0
1.0	0.022266999077900345	1.0
1.0	0.022267189194265857	1.0
1.0	0.022267379313877837	1.0
1.0	0.022267569436736367	1.0
1.0	0.02226775956284153	1.0
1.0	0.02226794969219341	1.0
1.0	0.02226813982479209	1.0
1.0	0.022268329960637653	1.0
1.0	0.022268520099730182	1.0
1.0	0.02226871024206976	1.0
1.0	0.02226890038765647	1.0
1.0	0.0222690905364904	1.0
1.0	0.022269280688571622	1.0
1.0	0.02226947084390023	1.0
1.0	0.022269661002476304	1.0
1.0	0.022269851164299925	1.0
1.0	0.02227004132937118	1.0
1.0	0.022270231497690147	1.0
1.0	0.022270421669256912	1.0
1.0	0.02227061184407156	1.0
1.0	0.022270802022134172	1.0
1.0	0.02227099220344483	1.0
1.0	0.02227118238800362	1.0
1.0	0.022271372575810626	1.0
1.0	0.022271562766865927	1.0
1.0	0.022271752961169608	1.0
1.0	0.022271943158721753	1.0
1.0	0.022272133359522446	1.0
1.0	0.02227232356357177	1.0
1.0	0.022272513770869806	1.0
1.0	0.02227270398141664	1.0
1.0	0.02227289419521235	1.0
1.0	0.02227308441225703	1.0
1.0	0.02227327463255075	1.0
1.0	0.022273464856093602	1.0
1.0	0.022273655082885667	1.0
1.0	0.02227384531292703	1.0
1.0	0.02227403554621777	1.0
1.0	0.02227422578275797	1.0
1.0	0.022274416022547722	1.0
1.0	0.0222746062655871	1.0
1.0	0.02227479651187619	1.0
1.0	0.022274986761415077	1.0
1.0	0.022275177014203843	1.0
1.0	0.02227536727024257	1.0
1.0	0.022275557529531344	1.0
1.0	0.022275747792070245	1.0
1.0	0.02227593805785936	1.0
1.0	0.022276128326898768	1.0
1.0	0.022276318599188553	1.0
1.0	0.022276508874728804	1.0
1.0	0.0222766991535196	1.0
1.0	0.022276889435561022	1.0
1.0	0.022277079720853157	1.0
1.0	0.022277270009396086	1.0
1.0	0.022277460301189895	1.0
1.0	0.022277650596234665	1.0
1.0	0.02227784089453048	1.0
1.0	0.022278031196077425	1.0
1.0	0.02227822150087558	1.0
1.0	0.022278411808925033	1.0
1.0	0.022278602120225862	1.0
1.0	0.022278792434778153	1.0
1.0	0.022278982752581986	1.0
1.0	0.02227917307363745	1.0
1.0	0.022279363397944625	1.0
1.0	0.022279553725503595	1.0
1.0	0.022279744056314447	1.0
1.0	0.022279934390377256	1.0
1.0	0.02228012472769211	1.0
1.0	0.022280315068259095	1.0
1.0	0.02228050541207829	1.0
1.0	0.02228069575914978	1.0
1.0	0.02228088610947365	1.0
1.0	0.022281076463049977	1.0
1.0	0.022281266819878853	1.0
1.0	0.022281457179960357	1.0
1.0	0.022281647543294574	1.0
1.0	0.022281837909881586	1.0
1.0	0.022282028279721474	1.0
1.0	0.022282218652814326	1.0
1.0	0.022282409029160222	1.0
1.0	0.02228259940875925	1.0
1.0	0.022282789791611485	1.0
1.0	0.02228298017771702	1.0
1.0	0.022283170567075933	1.0
1.0	0.022283360959688307	1.0
1.0	0.022283551355554227	1.0
1.0	0.022283741754673774	1.0
1.0	0.022283932157047038	1.0
1.0	0.022284122562674095	1.0
1.0	0.02228431297155503	1.0
1.0	0.02228450338368993	1.0
1.0	0.022284693799078877	1.0
1.0	0.022284884217721953	1.0
1.0	0.022285074639619238	1.0
1.0	0.022285265064770823	1.0
1.0	0.022285455493176787	1.0
1.0	0.022285645924837217	1.0
1.0	0.02228583635975219	1.0
1.0	0.022286026797921795	1.0
1.0	0.022286217239346113	1.0
1.0	0.022286407684025226	1.0
1.0	0.022286598131959223	1.0
1.0	0.02228678858314818	1.0
1.0	0.022286979037592185	1.0
1.0	0.022287169495291324	1.0
1.0	0.022287359956245673	1.0
1.0	0.022287550420455323	1.0
1.0	0.022287740887920352	1.0
1.0	0.022287931358640847	1.0
1.0	0.02228812183261689	1.0
1.0	0.02228831230984856	1.0
1.0	0.02228850279033595	1.0
1.0	0.02228869327407914	1.0
1.0	0.022288883761078206	1.0
1.0	0.02228907425133324	1.0
1.0	0.022289264744844325	1.0
1.0	0.022289455241611543	1.0
1.0	0.022289645741634972	1.0
1.0	0.022289836244914703	1.0
1.0	0.02229002675145082	1.0
1.0	0.022290217261243396	1.0
1.0	0.022290407774292528	1.0
1.0	0.02229059829059829	1.0
1.0	0.02229078881016077	1.0
1.0	0.022290979332980052	1.0
1.0	0.022291169859056215	1.0
1.0	0.022291360388389348	1.0
1.0	0.02229155092097953	1.0
1.0	0.022291741456826848	1.0
1.0	0.02229193199593138	1.0
1.0	0.022292122538293217	1.0
1.0	0.022292313083912437	1.0
1.0	0.02229250363278913	1.0
1.0	0.02229269418492337	1.0
1.0	0.022292884740315246	1.0
1.0	0.02229307529896484	1.0
1.0	0.02229326586087224	1.0
1.0	0.022293456426037528	1.0
1.0	0.02229364699446078	1.0
1.0	0.02229383756614209	1.0
1.0	0.022294028141081532	1.0
1.0	0.0222942187192792	1.0
1.0	0.022294409300735167	1.0
1.0	0.022294599885449524	1.0
1.0	0.022294790473422352	1.0
1.0	0.022294981064653736	1.0
1.0	0.022295171659143756	1.0
1.0	0.0222953622568925	1.0
1.0	0.022295552857900046	1.0
1.0	0.022295743462166482	1.0
1.0	0.02229593406969189	1.0
1.0	0.022296124680476356	1.0
1.0	0.02229631529451996	1.0
1.0	0.022296505911822792	1.0
1.0	0.022296696532384926	1.0
1.0	0.022296887156206452	1.0
1.0	0.02229707778328745	1.0
1.0	0.02229726841362801	1.0
1.0	0.022297459047228206	1.0
1.0	0.02229764968408813	1.0
1.0	0.02229784032420786	1.0
1.0	0.022298030967587486	1.0
1.0	0.022298221614227086	1.0
1.0	0.022298412264126745	1.0
1.0	0.022298602917286546	1.0
1.0	0.022298793573706576	1.0
1.0	0.022298984233386915	1.0
1.0	0.02229917489632765	1.0
1.0	0.02229936556252886	1.0
1.0	0.02229955623199063	1.0
1.0	0.022299746904713046	1.0
1.0	0.022299937580696188	1.0
1.0	0.022300128259940145	1.0
1.0	0.022300318942444997	1.0
1.0	0.02230050962821083	1.0
1.0	0.022300700317237722	1.0
1.0	0.022300891009525765	1.0
1.0	0.022301081705075037	1.0
1.0	0.02230127240388562	1.0
1.0	0.022301463105957604	1.0
1.0	0.022301653811291067	1.0
1.0	0.022301844519886097	1.0
1.0	0.022302035231742776	1.0
1.0	0.022302225946861185	1.0
1.0	0.02230241666524141	1.0
1.0	0.022302607386883534	1.0
1.0	0.022302798111787644	1.0
1.0	0.02230298883995382	1.0
1.0	0.022303179571382146	1.0
1.0	0.02230337030607271	1.0
1.0	0.022303561044025588	1.0
1.0	0.02230375178524087	1.0
1.0	0.022303942529718634	1.0
1.0	0.02230413327745897	1.0
1.0	0.02230432402846196	1.0
1.0	0.022304514782727686	1.0
1.0	0.02230470554025623	1.0
1.0	0.02230489630104768	1.0
1.0	0.022305087065102116	1.0
1.0	0.022305277832419628	1.0
1.0	0.02230546860300029	1.0
1.0	0.022305659376844193	1.0
1.0	0.02230585015395142	1.0
1.0	0.022306040934322053	1.0
1.0	0.022306231717956173	1.0
1.0	0.02230642250485387	1.0
1.0	0.022306613295015223	1.0
1.0	0.02230680408844032	1.0
1.0	0.02230699488512924	1.0
1.0	0.02230718568508207	1.0
1.0	0.02230737648829889	1.0
1.0	0.02230756729477979	1.0
1.0	0.022307758104524848	1.0
1.0	0.02230794891753415	1.0
1.0	0.02230813973380778	1.0
1.0	0.022308330553345822	1.0
1.0	0.022308521376148357	1.0
1.0	0.022308712202215475	1.0
1.0	0.022308903031547252	1.0
1.0	0.022309093864143776	1.0
1.0	0.022309284700005132	1.0
1.0	0.0223094755391314	1.0
1.0	0.02230966638152267	1.0
1.0	0.022309857227179018	1.0
1.0	0.02231004807610053	1.0
1.0	0.022310238928287297	1.0
1.0	0.022310429783739393	1.0
1.0	0.022310620642456907	1.0
1.0	0.02231081150443992	1.0
1.0	0.02231100236968852	1.0
1.0	0.022311193238202784	1.0
1.0	0.022311384109982804	1.0
1.0	0.02231157498502866	1.0
1.0	0.022311765863340435	1.0
1.0	0.02231195674491821	1.0
1.0	0.022312147629762077	1.0
1.0	0.022312338517872114	1.0
1.0	0.022312529409248407	1.0
1.0	0.02231272030389104	1.0
1.0	0.022312911201800092	1.0
1.0	0.02231310210297565	1.0
1.0	0.0223132930074178	1.0
1.0	0.022313483915126626	1.0
1.0	0.02231367482610221	1.0
1.0	0.02231386574034463	1.0
1.0	0.022314056657853982	1.0
1.0	0.022314247578630344	1.0
1.0	0.022314438502673797	1.0
1.0	0.02231462942998443	1.0
1.0	0.02231482036056232	1.0
1.0	0.022315011294407557	1.0
1.0	0.022315202231520222	1.0
1.0	0.022315393171900403	1.0
1.0	0.022315584115548178	1.0
1.0	0.022315775062463634	1.0
1.0	0.022315966012646855	1.0
1.0	0.022316156966097924	1.0
1.0	0.022316347922816924	1.0
1.0	0.02231653888280394	1.0
1.0	0.02231672984605906	1.0
1.0	0.022316920812582363	1.0
1.0	0.02231711178237393	1.0
1.0	0.02231730275543385	1.0
1.0	0.02231749373176221	1.0
1.0	0.022317684711359087	1.0
1.0	0.022317875694224564	1.0
1.0	0.022318066680358732	1.0
1.0	0.02231825766976167	1.0
1.0	0.022318448662433463	1.0
1.0	0.022318639658374197	1.0
1.0	0.022318830657583954	1.0
1.0	0.022319021660062815	1.0
1.0	0.02231921266581087	1.0
1.0	0.0223194036748282	1.0
1.0	0.022319594687114884	1.0
1.0	0.022319785702671013	1.0
1.0	0.02231997672149667	1.0
1.0	0.022320167743591936	1.0
1.0	0.0223203587689569	1.0
1.0	0.02232054979759164	1.0
1.0	0.02232074082949624	1.0
1.0	0.022320931864670792	1.0
1.0	0.022321122903115373	1.0
1.0	0.022321313944830064	1.0
1.0	0.022321504989814958	1.0
1.0	0.022321696038070132	1.0
1.0	0.022321887089595673	1.0
1.0	0.022322078144391664	1.0
1.0	0.022322269202458188	1.0
1.0	0.02232246026379533	1.0
1.0	0.02232265132840318	1.0
1.0	0.02232284239628181	1.0
1.0	0.02232303346743131	1.0
1.0	0.022323224541851767	1.0
1.0	0.02232341561954326	1.0
1.0	0.022323606700505875	1.0
1.0	0.0223237977847397	1.0
1.0	0.02232398887224481	1.0
1.0	0.022324179963021298	1.0
1.0	0.02232437105706924	1.0
1.0	0.022324562154388727	1.0
1.0	0.022324753254979842	1.0
1.0	0.022324944358842663	1.0
1.0	0.02232513546597728	1.0
1.0	0.022325326576383777	1.0
1.0	0.022325517690062233	1.0
1.0	0.022325708807012738	1.0
1.0	0.02232589992723537	1.0
1.0	0.02232609105073022	1.0
1.0	0.022326282177497367	1.0
1.0	0.022326473307536898	1.0
1.0	0.02232666444084889	1.0
1.0	0.022326855577433437	1.0
1.0	0.02232704671729062	1.0
1.0	0.02232723786042052	1.0
1.0	0.022327429006823222	1.0
1.0	0.02232762015649881	1.0
1.0	0.02232781130944737	1.0
1.0	0.022328002465668986	1.0
1.0	0.022328193625163736	1.0
1.0	0.022328384787931713	1.0
1.0	0.022328575953972998	1.0
1.0	0.02232876712328767	1.0
1.0	0.02232895829587582	1.0
1.0	0.02232914947173753	1.0
1.0	0.022329340650872883	1.0
1.0	0.02232953183328196	1.0
1.0	0.022329723018964853	1.0
1.0	0.02232991420792164	1.0
1.0	0.022330105400152407	1.0
1.0	0.02233029659565724	1.0
1.0	0.022330487794436214	1.0
1.0	0.022330678996489425	1.0
1.0	0.02233087020181695	1.0
1.0	0.02233106141041888	1.0
1.0	0.02233125262229529	1.0
1.0	0.022331443837446268	1.0
1.0	0.0223316350558719	1.0
1.0	0.02233182627757227	1.0
1.0	0.02233201750254746	1.0
1.0	0.022332208730797554	1.0
1.0	0.022332399962322638	1.0
1.0	0.022332591197122796	1.0
1.0	0.02233278243519811	1.0
1.0	0.022332973676548663	1.0
1.0	0.022333164921174545	1.0
1.0	0.02233335616907584	1.0
1.0	0.022333547420252623	1.0
1.0	0.022333738674704985	1.0
1.0	0.02233392993243301	1.0
1.0	0.022334121193436782	1.0
1.0	0.022334312457716384	1.0
1.0	0.022334503725271904	1.0
1.0	0.022334694996103417	1.0
1.0	0.022334886270211015	1.0
1.0	0.022335077547594784	1.0
1.0	0.0223352688282548	1.0
1.0	0.022335460112191154	1.0
1.0	0.022335651399403925	1.0
1.0	0.022335842689893203	1.0
1.0	0.022336033983659066	1.0
1.0	0.022336225280701606	1.0
1.0	0.022336416581020896	1.0
1.0	0.02233660788461703	1.0
1.0	0.022336799191490092	1.0
1.0	0.022336990501640158	1.0
1.0	0.02233718181506732	1.0
1.0	0.02233737313177166	1.0
1.0	0.02233756445175326	1.0
1.0	0.022337755775012205	1.0
1.0	0.022337947101548582	1.0
1.0	0.022338138431362474	1.0
1.0	0.022338329764453962	1.0
1.0	0.022338521100823135	1.0
1.0	0.022338712440470074	1.0
1.0	0.022338903783394863	1.0
1.0	0.02233909512959759	1.0
1.0	0.022339286479078332	1.0
1.0	0.022339477831837182	1.0
1.0	0.02233966918787422	1.0
1.0	0.02233986054718953	1.0
1.0	0.022340051909783196	1.0
1.0	0.022340243275655303	1.0
1.0	0.022340434644805934	1.0
1.0	0.022340626017235177	1.0
1.0	0.02234081739294311	1.0
1.0	0.022341008771929825	1.0
1.0	0.0223412001541954	1.0
1.0	0.02234139153973992	1.0
1.0	0.022341582928563475	1.0
1.0	0.02234177432066614	1.0
1.0	0.022341965716048007	1.0
1.0	0.022342157114709157	1.0
1.0	0.022342348516649676	1.0
1.0	0.022342539921869645	1.0
1.0	0.022342731330369153	1.0
1.0	0.022342922742148278	1.0
1.0	0.02234311415720711	1.0
1.0	0.022343305575545733	1.0
1.0	0.022343496997164227	1.0
1.0	0.02234368842206268	1.0
1.0	0.022343879850241173	1.0
1.0	0.022344071281699796	1.0
1.0	0.022344262716438627	1.0
1.0	0.022344454154457752	1.0
1.0	0.02234464559575726	1.0
1.0	0.02234483704033723	1.0
1.0	0.022345028488197746	1.0
1.0	0.022345219939338898	1.0
1.0	0.022345411393760763	1.0
1.0	0.02234560285146343	1.0
1.0	0.022345794312446984	1.0
1.0	0.022345985776711506	1.0
1.0	0.022346177244257085	1.0
1.0	0.0223463687150838	1.0
1.0	0.022346560189191737	1.0
1.0	0.022346751666580983	1.0
1.0	0.022346943147251618	1.0
1.0	0.02234713463120373	1.0
1.0	0.0223473261184374	1.0
1.0	0.02234751760895272	1.0
1.0	0.022347709102749764	1.0
1.0	0.02234790059982862	1.0
1.0	0.022348092100189378	1.0
1.0	0.022348283603832113	1.0
1.0	0.022348475110756917	1.0
1.0	0.02234866662096387	1.0
1.0	0.022348858134453062	1.0
1.0	0.02234904965122457	1.0
1.0	0.022349241171278483	1.0
1.0	0.022349432694614882	1.0
1.0	0.022349624221233856	1.0
1.0	0.022349815751135486	1.0
1.0	0.022350007284319857	1.0
1.0	0.022350198820787055	1.0
1.0	0.022350390360537164	1.0
1.0	0.022350581903570265	1.0
1.0	0.022350773449886445	1.0
1.0	0.02235096499948579	1.0
1.0	0.022351156552368384	1.0
1.0	0.022351348108534307	1.0
1.0	0.022351539667983648	1.0
1.0	0.02235173123071649	1.0
1.0	0.022351922796732916	1.0
1.0	0.022352114366033012	1.0
1.0	0.022352305938616864	1.0
1.0	0.022352497514484555	1.0
1.0	0.02235268909363617	1.0
1.0	0.02235288067607179	1.0
1.0	0.022353072261791503	1.0
1.0	0.02235326385079539	1.0
1.0	0.022353455443083543	1.0
1.0	0.022353647038656037	1.0
1.0	0.022353838637512963	1.0
1.0	0.022354030239654404	1.0
1.0	0.022354221845080444	1.0
1.0	0.022354413453791164	1.0
1.0	0.022354605065786654	1.0
1.0	0.022354796681066994	1.0
1.0	0.022354988299632273	1.0
1.0	0.022355179921482574	1.0
1.0	0.02235537154661798	1.0
1.0	0.022355563175038572	1.0
1.0	0.022355754806744444	1.0
1.0	0.02235594644173567	1.0
1.0	0.022356138080012345	1.0
1.0	0.022356329721574544	1.0
1.0	0.022356521366422355	1.0
1.0	0.022356713014555867	1.0
1.0	0.022356904665975157	1.0
1.0	0.022357096320680316	1.0
1.0	0.02235728797867142	1.0
1.0	0.022357479639948562	1.0
1.0	0.022357671304511825	1.0
1.0	0.02235786297236129	1.0
1.0	0.022358054643497046	1.0
1.0	0.022358246317919175	1.0
1.0	0.02235843799562776	1.0
1.0	0.022358629676622888	1.0
1.0	0.02235882136090464	1.0
1.0	0.022359013048473105	1.0
1.0	0.022359204739328366	1.0
1.0	0.022359396433470506	1.0
1.0	0.022359588130899614	1.0
1.0	0.02235977983161577	1.0
1.0	0.02235997153561906	1.0
1.0	0.022360163242909566	1.0
1.0	0.022360354953487375	1.0
1.0	0.022360546667352574	1.0
1.0	0.02236073838450524	1.0
1.0	0.02236093010494547	1.0
1.0	0.022361121828673336	1.0
1.0	0.02236131355568893	1.0
1.0	0.022361505285992334	1.0
1.0	0.022361697019583633	1.0
1.0	0.022361888756462913	1.0
1.0	0.022362080496630254	1.0
1.0	0.022362272240085745	1.0
1.0	0.022362463986829468	1.0
1.0	0.02236265573686151	1.0
1.0	0.022362847490181956	1.0
1.0	0.022363039246790888	1.0
1.0	0.02236323100668839	1.0
1.0	0.02236342276987455	1.0
1.0	0.022363614536349448	1.0
1.0	0.022363806306113173	1.0
1.0	0.02236399807916581	1.0
1.0	0.02236418985550744	1.0
1.0	0.02236438163513815	1.0
1.0	0.02236457341805802	1.0
1.0	0.022364765204267143	1.0
1.0	0.022364956993765596	1.0
1.0	0.02236514878655347	1.0
1.0	0.022365340582630844	1.0
1.0	0.022365532381997805	1.0
1.0	0.022365724184654438	1.0
1.0	0.022365915990600827	1.0
1.0	0.022366107799837057	1.0
1.0	0.02236629961236321	1.0
1.0	0.02236649142817938	1.0
1.0	0.022366683247285638	1.0
1.0	0.022366875069682077	1.0
1.0	0.02236706689536878	1.0
1.0	0.022367258724345834	1.0
1.0	0.022367450556613322	1.0
1.0	0.022367642392171327	1.0
1.0	0.022367834231019932	1.0
1.0	0.022368026073159228	1.0
1.0	0.022368217918589294	1.0
1.0	0.022368409767310214	1.0
1.0	0.02236860161932208	1.0
1.0	0.022368793474624973	1.0
1.0	0.022368985333218974	1.0
1.0	0.02236917719510417	1.0
1.0	0.022369369060280645	1.0
1.0	0.022369560928748488	1.0
1.0	0.02236975280050778	1.0
1.0	0.022369944675558605	1.0
1.0	0.02237013655390105	1.0
1.0	0.022370328435535197	1.0
1.0	0.022370520320461135	1.0
1.0	0.022370712208678943	1.0
1.0	0.022370904100188712	1.0
1.0	0.02237109599499052	1.0
1.0	0.022371287893084457	1.0
1.0	0.022371479794470607	1.0
1.0	0.022371671699149054	1.0
1.0	0.02237186360711988	1.0
1.0	0.02237205551838317	1.0
1.0	0.022372247432939016	1.0
1.0	0.022372439350787497	1.0
1.0	0.022372631271928695	1.0
1.0	0.0223728231963627	1.0
1.0	0.022373015124089596	1.0
1.0	0.022373207055109465	1.0
1.0	0.022373398989422394	1.0
1.0	0.022373590927028463	1.0
1.0	0.022373782867927766	1.0
1.0	0.02237397481212038	1.0
1.0	0.022374166759606393	1.0
1.0	0.02237435871038589	1.0
1.0	0.022374550664458953	1.0
1.0	0.02237474262182567	1.0
1.0	0.022374934582486124	1.0
1.0	0.0223751265464404	1.0
1.0	0.022375318513688583	1.0
1.0	0.022375510484230757	1.0
1.0	0.02237570245806701	1.0
1.0	0.02237589443519742	1.0
1.0	0.02237608641562208	1.0
1.0	0.022376278399341067	1.0
1.0	0.02237647038635447	1.0
1.0	0.022376662376662377	1.0
1.0	0.022376854370264865	1.0
1.0	0.022377046367162028	1.0
1.0	0.022377238367353943	1.0
1.0	0.0223774303708407	1.0
1.0	0.022377622377622378	1.0
1.0	0.022377814387699067	1.0
1.0	0.02237800640107085	1.0
1.0	0.02237819841773781	1.0
1.0	0.022378390437700037	1.0
1.0	0.02237858246095761	1.0
1.0	0.02237877448751062	1.0
1.0	0.022378966517359145	1.0
1.0	0.022379158550503275	1.0
1.0	0.02237935058694309	1.0
1.0	0.02237954262667868	1.0
1.0	0.022379734669710126	1.0
1.0	0.02237992671603752	1.0
1.0	0.022380118765660935	1.0
1.0	0.022380310818580464	1.0
1.0	0.02238050287479619	1.0
1.0	0.022380694934308196	1.0
1.0	0.022380886997116572	1.0
1.0	0.0223810790632214	1.0
1.0	0.02238127113262276	1.0
1.0	0.022381463205320747	1.0
1.0	0.022381655281315437	1.0
1.0	0.02238184736060692	1.0
1.0	0.022382039443195275	1.0
1.0	0.022382231529080594	1.0
1.0	0.02238242361826296	1.0
1.0	0.022382615710742453	1.0
1.0	0.022382807806519165	1.0
1.0	0.022382999905593174	1.0
1.0	0.022383192007964573	1.0
1.0	0.02238338411363344	1.0
1.0	0.02238357622259986	1.0
1.0	0.02238376833486392	1.0
1.0	0.02238396045042571	1.0
1.0	0.022384152569285304	1.0
1.0	0.022384344691442796	1.0
1.0	0.022384536816898264	1.0
1.0	0.0223847289456518	1.0
1.0	0.022384921077703485	1.0
1.0	0.022385113213053406	1.0
1.0	0.022385305351701645	1.0
1.0	0.022385497493648286	1.0
1.0	0.022385689638893418	1.0
1.0	0.022385881787437126	1.0
1.0	0.02238607393927949	1.0
1.0	0.0223862660944206	1.0
1.0	0.02238645825286054	1.0
1.0	0.02238665041459939	1.0
1.0	0.022386842579637245	1.0
1.0	0.02238703474797418	1.0
1.0	0.022387226919610283	1.0
1.0	0.02238741909454564	1.0
1.0	0.022387611272780338	1.0
1.0	0.02238780345431446	1.0
1.0	0.02238799563914809	1.0
1.0	0.022388187827281313	1.0
1.0	0.022388380018714214	1.0
1.0	0.022388572213446877	1.0
1.0	0.022388764411479394	1.0
1.0	0.02238895661281184	1.0
1.0	0.022389148817444308	1.0
1.0	0.022389341025376874	1.0
1.0	0.022389533236609634	1.0
1.0	0.022389725451142664	1.0
1.0	0.022389917668976057	1.0
1.0	0.02239010989010989	1.0
1.0	0.022390302114544253	1.0
1.0	0.02239049434227923	1.0
1.0	0.022390686573314902	1.0
1.0	0.022390878807651362	1.0
1.0	0.022391071045288688	1.0
1.0	0.02239126328622697	1.0
1.0	0.02239145553046629	1.0
1.0	0.022391647778006733	1.0
1.0	0.02239184002884838	1.0
1.0	0.022392032282991328	1.0
1.0	0.022392224540435653	1.0
1.0	0.02239241680118144	1.0
1.0	0.022392609065228778	1.0
1.0	0.022392801332577747	1.0
1.0	0.02239299360322844	1.0
1.0	0.02239318587718093	1.0
1.0	0.022393378154435314	1.0
1.0	0.022393570434991673	1.0
1.0	0.022393762718850088	1.0
1.0	0.022393955006010647	1.0
1.0	0.022394147296473436	1.0
1.0	0.02239433959023854	1.0
1.0	0.022394531887306043	1.0
1.0	0.022394724187676032	1.0
1.0	0.02239491649134859	1.0
1.0	0.022395108798323803	1.0
1.0	0.022395301108601752	1.0
1.0	0.02239549342218253	1.0
1.0	0.022395685739066216	1.0
1.0	0.0223958780592529	1.0
1.0	0.02239607038274266	1.0
1.0	0.022396262709535587	1.0
1.0	0.022396455039631762	1.0
1.0	0.022396647373031275	1.0
1.0	0.02239683970973421	1.0
1.0	0.022397032049740646	1.0
1.0	0.022397224393050676	1.0
1.0	0.02239741673966438	1.0
1.0	0.022397609089581848	1.0
1.0	0.02239780144280316	1.0
1.0	0.022397993799328404	1.0
1.0	0.022398186159157663	1.0
1.0	0.022398378522291023	1.0
1.0	0.022398570888728573	1.0
1.0	0.02239876325847039	1.0
1.0	0.022398955631516566	1.0
1.0	0.022399148007867187	1.0
1.0	0.02239934038752233	1.0
1.0	0.022399532770482088	1.0
1.0	0.02239972515674654	1.0
1.0	0.02239991754631578	1.0
1.0	0.022400109939189887	1.0
1.0	0.022400302335368945	1.0
1.0	0.02240049473485304	1.0
1.0	0.022400687137642258	1.0
1.0	0.022400879543736686	1.0
1.0	0.022401071953136408	1.0
1.0	0.022401264365841507	1.0
1.0	0.022401456781852073	1.0
1.0	0.022401649201168185	1.0
1.0	0.02240184162378993	1.0
1.0	0.022402034049717398	1.0
1.0	0.022402226478950668	1.0
1.0	0.02240241891148983	1.0
1.0	0.022402611347334966	1.0
1.0	0.02240280378648616	1.0
1.0	0.022402996228943504	1.0
1.0	0.022403188674707076	1.0
1.0	0.022403381123776964	1.0
1.0	0.022403573576153253	1.0
1.0	0.022403766031836025	1.0
1.0	0.02240395849082537	1.0
1.0	0.022404150953121375	1.0
1.0	0.02240434341872412	1.0
1.0	0.022404535887633692	1.0
1.0	0.022404728359850176	1.0
1.0	0.022404920835373657	1.0
1.0	0.022405113314204222	1.0
1.0	0.022405305796341955	1.0
1.0	0.02240549828178694	1.0
1.0	0.022405690770539267	1.0
1.0	0.022405883262599013	1.0
1.0	0.02240607575796627	1.0
1.0	0.02240626825664112	1.0
1.0	0.022406460758623653	1.0
1.0	0.02240665326391395	1.0
1.0	0.022406845772512094	1.0
1.0	0.022407038284418174	1.0
1.0	0.022407230799632274	1.0
1.0	0.02240742331815448	1.0
1.0	0.02240761583998488	1.0
1.0	0.02240780836512355	1.0
1.0	0.022408000893570586	1.0
1.0	0.02240819342532607	1.0
1.0	0.022408385960390086	1.0
1.0	0.022408578498762717	1.0
1.0	0.022408771040444052	1.0
1.0	0.022408963585434174	1.0
1.0	0.02240915613373317	1.0
1.0	0.022409348685341123	1.0
1.0	0.02240954124025812	1.0
1.0	0.02240973379848425	1.0
1.0	0.02240992636001959	1.0
1.0	0.022410118924864234	1.0
1.0	0.02241031149301826	1.0
1.0	0.022410504064481758	1.0
1.0	0.02241069663925481	1.0
1.0	0.022410889217337505	1.0
1.0	0.022411081798729925	1.0
1.0	0.022411274383432156	1.0
1.0	0.022411466971444284	1.0
1.0	0.022411659562766396	1.0
1.0	0.022411852157398576	1.0
1.0	0.022412044755340907	1.0
1.0	0.02241223735659348	1.0
1.0	0.02241242996115637	1.0
1.0	0.022412622569029674	1.0
1.0	0.022412815180213472	1.0
1.0	0.02241300779470785	1.0
1.0	0.02241320041251289	1.0
1.0	0.022413393033628683	1.0
1.0	0.02241358565805531	1.0
1.0	0.02241377828579286	1.0
1.0	0.022413970916841417	1.0
1.0	0.022414163551201065	1.0
1.0	0.02241435618887189	1.0
1.0	0.02241454882985398	1.0
1.0	0.022414741474147414	1.0
1.0	0.022414934121752283	1.0
1.0	0.022415126772668673	1.0
1.0	0.022415319426896663	1.0
1.0	0.022415512084436345	1.0
1.0	0.022415704745287802	1.0
1.0	0.02241589740945112	1.0
1.0	0.02241609007692638	1.0
1.0	0.02241628274771368	1.0
1.0	0.022416475421813086	1.0
1.0	0.0224166680992247	1.0
1.0	0.0224168607799486	1.0
1.0	0.02241705346398487	1.0
1.0	0.022417246151333604	1.0
1.0	0.022417438841994878	1.0
1.0	0.02241763153596878	1.0
1.0	0.022417824233255397	1.0
1.0	0.022418016933854815	1.0
1.0	0.02241820963776712	1.0
1.0	0.022418402344992393	1.0
1.0	0.022418595055530722	1.0
1.0	0.022418787769382192	1.0
1.0	0.02241898048654689	1.0
1.0	0.022419173207024905	1.0
1.0	0.022419365930816313	1.0
1.0	0.022419558657921206	1.0
1.0	0.022419751388339668	1.0
1.0	0.02241994412207178	1.0
1.0	0.02242013685911764	1.0
1.0	0.022420329599477318	1.0
1.0	0.02242052234315091	1.0
1.0	0.022420715090138495	1.0
1.0	0.022420907840440166	1.0
1.0	0.022421100594056	1.0
1.0	0.02242129335098609	1.0
1.0	0.022421486111230515	1.0
1.0	0.022421678874789366	1.0
1.0	0.022421871641662726	1.0
1.0	0.02242206441185068	1.0
1.0	0.022422257185353314	1.0
1.0	0.02242244996217071	1.0
1.0	0.022422642742302965	1.0
1.0	0.02242283552575015	1.0
1.0	0.02242302831251236	1.0
1.0	0.022423221102589676	1.0
1.0	0.022423413895982184	1.0
1.0	0.022423606692689974	1.0
1.0	0.022423799492713125	1.0
1.0	0.022423992296051725	1.0
1.0	0.022424185102705864	1.0
1.0	0.02242437791267562	1.0
1.0	0.022424570725961084	1.0
1.0	0.02242476354256234	1.0
1.0	0.02242495636247947	1.0
1.0	0.022425149185712565	1.0
1.0	0.02242534201226171	1.0
1.0	0.022425534842126987	1.0
1.0	0.022425727675308482	1.0
1.0	0.022425920511806283	1.0
1.0	0.022426113351620477	1.0
1.0	0.022426306194751142	1.0
1.0	0.022426499041198374	1.0
1.0	0.02242669189096225	1.0
1.0	0.02242688474404286	1.0
1.0	0.022427077600440288	1.0
1.0	0.02242727046015462	1.0
1.0	0.022427463323185938	1.0
1.0	0.022427656189534333	1.0
1.0	0.02242784905919989	1.0
1.0	0.02242804193218269	1.0
1.0	0.022428234808482828	1.0
1.0	0.022428427688100376	1.0
1.0	0.02242862057103543	1.0
1.0	0.022428813457288074	1.0
1.0	0.02242900634685839	1.0
1.0	0.022429199239746466	1.0
1.0	0.022429392135952388	1.0
1.0	0.022429585035476242	1.0
1.0	0.022429777938318112	1.0
1.0	0.02242997084447808	1.0
1.0	0.02243016375395624	1.0
1.0	0.022430356666752672	1.0
1.0	0.022430549582867464	1.0
1.0	0.022430742502300698	1.0
1.0	0.022430935425052465	1.0
1.0	0.022431128351122848	1.0
1.0	0.02243132128051193	1.0
1.0	0.0224315142132198	1.0
1.0	0.02243170714924654	1.0
1.0	0.022431900088592242	1.0
1.0	0.02243209303125699	1.0
1.0	0.022432285977240864	1.0
1.0	0.022432478926543955	1.0
1.0	0.022432671879166345	1.0
1.0	0.022432864835108122	1.0
1.0	0.02243305779436937	1.0
1.0	0.022433250756950178	1.0
1.0	0.02243344372285063	1.0
1.0	0.02243363669207081	1.0
1.0	0.022433829664610806	1.0
1.0	0.022434022640470702	1.0
1.0	0.022434215619650585	1.0
1.0	0.022434408602150537	1.0
1.0	0.02243460158797065	1.0
1.0	0.022434794577111006	1.0
1.0	0.02243498756957169	1.0
1.0	0.022435180565352788	1.0
1.0	0.022435373564454384	1.0
1.0	0.02243556656687657	1.0
1.0	0.022435759572619427	1.0
1.0	0.02243595258168304	1.0
1.0	0.022436145594067498	1.0
1.0	0.022436338609772885	1.0
1.0	0.022436531628799283	1.0
1.0	0.022436724651146784	1.0
1.0	0.022436917676815472	1.0
1.0	0.02243711070580543	1.0
1.0	0.022437303738116747	1.0
1.0	0.022437496773749507	1.0
1.0	0.022437689812703793	1.0
1.0	0.022437882854979697	1.0
1.0	0.0224380759005773	1.0
1.0	0.022438268949496687	1.0
1.0	0.02243846200173795	1.0
1.0	0.022438655057301166	1.0
1.0	0.02243884811618643	1.0
1.0	0.02243904117839382	1.0
1.0	0.022439234243923425	1.0
1.0	0.02243942731277533	1.0
1.0	0.02243962038494962	1.0
1.0	0.02243981346044639	1.0
1.0	0.02244000653926571	1.0
1.0	0.022440199621407676	1.0
1.0	0.02244039270687237	1.0
1.0	0.02244058579565988	1.0
1.0	0.022440778887770293	1.0
1.0	0.02244097198320369	1.0
1.0	0.02244116508196016	1.0
1.0	0.02244135818403979	1.0
1.0	0.02244155128944266	1.0
1.0	0.022441744398168866	1.0
1.0	0.02244193751021848	1.0
1.0	0.0224421306255916	1.0
1.0	0.022442323744288308	1.0
1.0	0.022442516866308687	1.0
1.0	0.022442709991652827	1.0
1.0	0.02244290312032081	1.0
1.0	0.022443096252312722	1.0
1.0	0.022443289387628653	1.0
1.0	0.022443482526268686	1.0
1.0	0.022443675668232906	1.0
1.0	0.0224438688135214	1.0
1.0	0.022444061962134252	1.0
1.0	0.02244425511407155	1.0
1.0	0.02244444826933338	1.0
1.0	0.022444641427919826	1.0
1.0	0.022444834589830976	1.0
1.0	0.022445027755066915	1.0
1.0	0.022445220923627725	1.0
1.0	0.0224454140955135	1.0
1.0	0.022445607270724317	1.0
1.0	0.02244580044926027	1.0
1.0	0.02244599363112144	1.0
1.0	0.022446186816307914	1.0
1.0	0.022446380004819775	1.0
1.0	0.02244657319665711	1.0
1.0	0.022446766391820014	1.0
1.0	0.022446959590308558	1.0
1.0	0.02244715279212284	1.0
1.0	0.02244734599726294	1.0
1.0	0.022447539205728943	1.0
1.0	0.022447732417520936	1.0
1.0	0.022447925632639008	1.0
1.0	0.02244811885108324	1.0
1.0	0.022448312072853725	1.0
1.0	0.02244850529795054	1.0
1.0	0.022448698526373777	1.0
1.0	0.02244889175812352	1.0
1.0	0.022449084993199857	1.0
1.0	0.02244927823160287	1.0
1.0	0.022449471473332646	1.0
1.0	0.02244966471838927	1.0
1.0	0.022449857966772832	1.0
1.0	0.022450051218483418	1.0
1.0	0.02245024447352111	1.0
1.0	0.022450437731885993	1.0
1.0	0.022450630993578156	1.0
1.0	0.022450824258597683	1.0
1.0	0.022451017526944665	1.0
1.0	0.02245121079861918	1.0
1.0	0.022451404073621322	1.0
1.0	0.02245159735195117	1.0
1.0	0.022451790633608814	1.0
1.0	0.02245198391859434	1.0
1.0	0.02245217720690783	1.0
1.0	0.022452370498549378	1.0
1.0	0.02245256379351906	1.0
1.0	0.022452757091816967	1.0
1.0	0.022452950393443187	1.0
1.0	0.022453143698397803	1.0
1.0	0.0224533370066809	1.0
1.0	0.02245353031829257	1.0
1.0	0.022453723633232888	1.0
1.0	0.02245391695150195	1.0
1.0	0.022454110273099837	1.0
1.0	0.022454303598026637	1.0
1.0	0.022454496926282437	1.0
1.0	0.02245469025786732	1.0
1.0	0.022454883592781374	1.0
1.0	0.022455076931024685	1.0
1.0	0.022455270272597336	1.0
1.0	0.022455463617499418	1.0
1.0	0.022455656965731013	1.0
1.0	0.02245585031729221	1.0
1.0	0.022456043672183092	1.0
1.0	0.022456237030403746	1.0
1.0	0.02245643039195426	1.0
1.0	0.02245662375683472	1.0
1.0	0.022456817125045207	1.0
1.0	0.02245701049658581	1.0
1.0	0.022457203871456617	1.0
1.0	0.022457397249657715	1.0
1.0	0.022457590631189184	1.0
1.0	0.022457784016051117	1.0
1.0	0.022457977404243594	1.0
1.0	0.022458170795766702	1.0
1.0	0.02245836419062053	1.0
1.0	0.02245855758880517	1.0
1.0	0.022458750990320693	1.0
1.0	0.022458944395167192	1.0
1.0	0.02245913780334476	1.0
1.0	0.02245933121485347	1.0
1.0	0.02245952462969342	1.0
1.0	0.02245971804786469	1.0
1.0	0.022459911469367367	1.0
1.0	0.022460104894201537	1.0
1.0	0.02246029832236729	1.0
1.0	0.022460491753864702	1.0
1.0	0.02246068518869387	1.0
1.0	0.022460878626854874	1.0
1.0	0.0224610720683478	1.0
1.0	0.02246126551317274	1.0
1.0	0.022461458961329773	1.0
1.0	0.02246165241281899	1.0
1.0	0.02246184586764047	1.0
1.0	0.02246203932579431	1.0
1.0	0.02246223278728059	1.0
1.0	0.022462426252099394	1.0
1.0	0.02246261972025081	1.0
1.0	0.022462813191734925	1.0
1.0	0.022463006666551825	1.0
1.0	0.022463200144701597	1.0
1.0	0.022463393626184325	1.0
1.0	0.022463587111000095	1.0
1.0	0.022463780599148993	1.0
1.0	0.02246397409063111	1.0
1.0	0.022464167585446528	1.0
1.0	0.02246436108359533	1.0
1.0	0.02246455458507761	1.0
1.0	0.022464748089893447	1.0
1.0	0.02246494159804293	1.0
1.0	0.02246513510952615	1.0
1.0	0.02246532862434318	1.0
1.0	0.022465522142494122	1.0
1.0	0.02246571566397905	1.0
1.0	0.022465909188798056	1.0
1.0	0.022466102716951226	1.0
1.0	0.022466296248438645	1.0
1.0	0.022466489783260397	1.0
1.0	0.02246668332141657	1.0
1.0	0.022466876862907256	1.0
1.0	0.02246707040773253	1.0
1.0	0.022467263955892488	1.0
1.0	0.022467457507387212	1.0
1.0	0.022467651062216785	1.0
1.0	0.0224678446203813	1.0
1.0	0.022468038181880836	1.0
1.0	0.022468231746715486	1.0
1.0	0.022468425314885333	1.0
1.0	0.02246861888639046	1.0
1.0	0.02246881246123096	1.0
1.0	0.022469006039406915	1.0
1.0	0.022469199620918413	1.0
1.0	0.022469393205765537	1.0
1.0	0.022469586793948376	1.0
1.0	0.022469780385467014	1.0
1.0	0.02246997398032154	1.0
1.0	0.02247016757851204	1.0
1.0	0.0224703611800386	1.0
1.0	0.022470554784901304	1.0
1.0	0.02247074839310024	1.0
1.0	0.022470942004635494	1.0
1.0	0.02247113561950715	1.0
1.0	0.0224713292377153	1.0
1.0	0.022471522859260025	1.0
1.0	0.022471716484141414	1.0
1.0	0.02247191011235955	1.0
1.0	0.022472103743914524	1.0
1.0	0.02247229737880642	1.0
1.0	0.022472491017035322	1.0
1.0	0.022472684658601316	1.0
1.0	0.022472878303504494	1.0
1.0	0.022473071951744937	1.0
1.0	0.022473265603322735	1.0
1.0	0.02247345925823797	1.0
1.0	0.02247365291649073	1.0
1.0	0.022473846578081106	1.0
1.0	0.022474040243009176	1.0
1.0	0.022474233911275034	1.0
1.0	0.02247442758287876	1.0
1.0	0.022474621257820446	1.0
1.0	0.022474814936100172	1.0
1.0	0.022475008617718027	1.0
1.0	0.0224752023026741	1.0
1.0	0.022475395990968476	1.0
1.0	0.02247558968260124	1.0
1.0	0.022475783377572476	1.0
1.0	0.022475977075882277	1.0
1.0	0.022476170777530724	1.0
1.0	0.022476364482517903	1.0
1.0	0.022476558190843904	1.0
1.0	0.022476751902508814	1.0
1.0	0.022476945617512713	1.0
1.0	0.02247713933585569	1.0
1.0	0.022477333057537834	1.0
1.0	0.02247752678255923	1.0
1.0	0.022477720510919966	1.0
1.0	0.022477914242620124	1.0
1.0	0.022478107977659794	1.0
1.0	0.02247830171603906	1.0
1.0	0.02247849545775801	1.0
1.0	0.022478689202816732	1.0
1.0	0.022478882951215307	1.0
1.0	0.022479076702953828	1.0
1.0	0.022479270458032375	1.0
1.0	0.02247946421645104	1.0
1.0	0.022479657978209902	1.0
1.0	0.022479851743309055	1.0
1.0	0.02248004551174858	1.0
1.0	0.02248023928352857	1.0
1.0	0.022480433058649104	1.0
1.0	0.022480626837110274	1.0
1.0	0.022480820618912163	1.0
1.0	0.022481014404054856	1.0
1.0	0.022481208192538446	1.0
1.0	0.022481401984363013	1.0
1.0	0.022481595779528647	1.0
1.0	0.02248178957803543	1.0
1.0	0.02248198337988345	1.0
1.0	0.0224821771850728	1.0
1.0	0.02248237099360356	1.0
1.0	0.022482564805475815	1.0
1.0	0.022482758620689654	1.0
1.0	0.022482952439245165	1.0
1.0	0.022483146261142433	1.0
1.0	0.022483340086381545	1.0
1.0	0.022483533914962585	1.0
1.0	0.022483727746885642	1.0
1.0	0.0224839215821508	1.0
1.0	0.02248411542075815	1.0
1.0	0.022484309262707773	1.0
1.0	0.022484503107999758	1.0
1.0	0.022484696956634194	1.0
1.0	0.02248489080861116	1.0
1.0	0.022485084663930753	1.0
1.0	0.02248527852259305	1.0
1.0	0.02248547238459814	1.0
1.0	0.022485666249946114	1.0
1.0	0.022485860118637055	1.0
1.0	0.022486053990671048	1.0
1.0	0.02248624786604818	1.0
1.0	0.02248644174476854	1.0
1.0	0.022486635626832212	1.0
1.0	0.022486829512239286	1.0
1.0	0.022487023400989844	1.0
1.0	0.022487217293083974	1.0
1.0	0.022487411188521763	1.0
1.0	0.022487605087303297	1.0
1.0	0.022487798989428664	1.0
1.0	0.02248799289489795	1.0
1.0	0.02248818680371124	1.0
1.0	0.022488380715868624	1.0
1.0	0.022488574631370183	1.0
1.0	0.022488768550216007	1.0
1.0	0.02248896247240618	1.0
1.0	0.022489156397940795	1.0
1.0	0.02248935032681993	1.0
1.0	0.022489544259043676	1.0
1.0	0.02248973819461212	1.0
1.0	0.022489932133525348	1.0
1.0	0.022490126075783445	1.0
1.0	0.0224903200213865	1.0
1.0	0.022490513970334598	1.0
1.0	0.022490707922627827	1.0
1.0	0.02249090187826627	1.0
1.0	0.022491095837250015	1.0
1.0	0.02249128979957915	1.0
1.0	0.022491483765253763	1.0
1.0	0.022491677734273935	1.0
1.0	0.02249187170663976	1.0
1.0	0.022492065682351316	1.0
1.0	0.0224922596614087	1.0
1.0	0.02249245364381199	1.0
1.0	0.022492647629561272	1.0
1.0	0.02249284161865664	1.0
1.0	0.022493035611098174	1.0
1.0	0.022493229606885965	1.0
1.0	0.022493423606020097	1.0
1.0	0.022493617608500657	1.0
1.0	0.02249381161432773	1.0
1.0	0.022494005623501404	1.0
1.0	0.02249419963602177	1.0
1.0	0.02249439365188891	1.0
1.0	0.02249458767110291	1.0
1.0	0.022494781693663854	1.0
1.0	0.022494975719571837	1.0
1.0	0.02249516974882694	1.0
1.0	0.02249536378142925	1.0
1.0	0.022495557817378855	1.0
1.0	0.02249575185667584	1.0
1.0	0.02249594589932029	1.0
1.0	0.0224961399453123	1.0
1.0	0.022496333994651944	1.0
1.0	0.022496528047339318	1.0
1.0	0.022496722103374507	1.0
1.0	0.022496916162757598	1.0
1.0	0.022497110225488674	1.0
1.0	0.022497304291567825	1.0
1.0	0.022497498360995134	1.0
1.0	0.022497692433770693	1.0
1.0	0.022497886509894583	1.0
1.0	0.022498080589366896	1.0
1.0	0.022498274672187717	1.0
1.0	0.022498468758357128	1.0
1.0	0.02249866284787522	1.0
1.0	0.022498856940742083	1.0
1.0	0.022499051036957797	1.0
1.0	0.02249924513652245	1.0
1.0	0.022499439239436134	1.0
1.0	0.02249963334569893	1.0
1.0	0.022499827455310924	1.0
1.0	0.02250002156827221	1.0
1.0	0.022500215684582867	1.0
1.0	0.022500409804242984	1.0
1.0	0.022500603927252647	1.0
1.0	0.022500798053611947	1.0
1.0	0.022500992183320967	1.0
1.0	0.022501186316379793	1.0
1.0	0.022501380452788513	1.0
1.0	0.022501574592547216	1.0
1.0	0.022501768735655986	1.0
1.0	0.02250196288211491	1.0
1.0	0.022502157031924073	1.0
1.0	0.022502351185083563	1.0
1.0	0.02250254534159347	1.0
1.0	0.022502739501453876	1.0
1.0	0.02250293366466487	1.0
1.0	0.02250312783122654	1.0
1.0	0.022503322001138974	1.0
1.0	0.02250351617440225	1.0
1.0	0.022503710351016462	1.0
1.0	0.022503904530981698	1.0
1.0	0.02250409871429804	1.0
1.0	0.02250429290096558	1.0
1.0	0.022504487090984397	1.0
1.0	0.022504681284354587	1.0
1.0	0.02250487548107623	1.0
1.0	0.022505069681149414	1.0
1.0	0.02250526388457423	1.0
1.0	0.02250545809135076	1.0
1.0	0.02250565230147909	1.0
1.0	0.02250584651495931	1.0
1.0	0.022506040731791507	1.0
1.0	0.02250623495197577	1.0
1.0	0.022506429175512176	1.0
1.0	0.02250662340240082	1.0
1.0	0.022506817632641788	1.0
1.0	0.022507011866235167	1.0
1.0	0.022507206103181042	1.0
1.0	0.0225074003434795	1.0
1.0	0.022507594587130628	1.0
1.0	0.022507788834134512	1.0
1.0	0.02250798308449124	1.0
1.0	0.0225081773382009	1.0
1.0	0.022508371595263577	1.0
1.0	0.022508565855679355	1.0
1.0	0.02250876011944833	1.0
1.0	0.02250895438657058	1.0
1.0	0.02250914865704619	1.0
1.0	0.022509342930875257	1.0
1.0	0.022509537208057862	1.0
1.0	0.02250973148859409	1.0
1.0	0.02250992577248403	1.0
1.0	0.022510120059727773	1.0
1.0	0.022510314350325397	1.0
1.0	0.022510508644277	1.0
1.0	0.022510702941582653	1.0
1.0	0.022510897242242457	1.0
1.0	0.022511091546256495	1.0
1.0	0.022511285853624854	1.0
1.0	0.022511480164347616	1.0
1.0	0.022511674478424875	1.0
1.0	0.02251186879585671	1.0
1.0	0.022512063116643218	1.0
1.0	0.022512257440784476	1.0
1.0	0.022512451768280577	1.0
1.0	0.022512646099131606	1.0
1.0	0.02251284043333765	1.0
1.0	0.022513034770898794	1.0
1.0	0.02251322911181513	1.0
1.0	0.02251342345608674	1.0
1.0	0.02251361780371371	1.0
1.0	0.022513812154696132	1.0
1.0	0.02251400650903409	1.0
1.0	0.02251420086672767	1.0
1.0	0.022514395227776964	1.0
1.0	0.02251458959218205	1.0
1.0	0.02251478395994302	1.0
1.0	0.022514978331059966	1.0
1.0	0.022515172705532965	1.0
1.0	0.02251536708336211	1.0
1.0	0.022515561464547487	1.0
1.0	0.022515755849089183	1.0
1.0	0.022515950236987284	1.0
1.0	0.022516144628241877	1.0
1.0	0.02251633902285305	1.0
1.0	0.022516533420820887	1.0
1.0	0.022516727822145477	1.0
1.0	0.02251692222682691	1.0
1.0	0.022517116634865268	1.0
1.0	0.022517311046260643	1.0
1.0	0.022517505461013117	1.0
1.0	0.022517699879122777	1.0
1.0	0.022517894300589713	1.0
1.0	0.022518088725414012	1.0
1.0	0.022518283153595758	1.0
1.0	0.022518477585135043	1.0
1.0	0.02251867202003195	1.0
1.0	0.022518866458286563	1.0
1.0	0.022519060899898975	1.0
1.0	0.02251925534486927	1.0
1.0	0.022519449793197536	1.0
1.0	0.02251964424488386	1.0
1.0	0.02251983869992833	1.0
1.0	0.02252003315833103	1.0
1.0	0.02252022762009205	1.0
1.0	0.022520422085211475	1.0
1.0	0.022520616553689393	1.0
1.0	0.02252081102552589	1.0
1.0	0.02252100550072105	1.0
1.0	0.02252119997927497	1.0
1.0	0.022521394461187727	1.0
1.0	0.022521588946459413	1.0
1.0	0.022521783435090113	1.0
1.0	0.022521977927079915	1.0
1.0	0.022522172422428904	1.0
1.0	0.022522366921137172	1.0
1.0	0.0225225614232048	1.0
1.0	0.02252275592863188	1.0
1.0	0.022522950437418497	1.0
1.0	0.022523144949564738	1.0
1.0	0.022523339465070687	1.0
1.0	0.022523533983936438	1.0
1.0	0.02252372850616207	1.0
1.0	0.022523923031747675	1.0
1.0	0.022524117560693342	1.0
1.0	0.022524312092999155	1.0
1.0	0.0225245066286652	1.0
1.0	0.022524701167691563	1.0
1.0	0.022524895710078336	1.0
1.0	0.022525090255825605	1.0
1.0	0.022525284804933453	1.0
1.0	0.02252547935740197	1.0
1.0	0.022525673913231244	1.0
1.0	0.022525868472421356	1.0
1.0	0.022526063034972402	1.0
1.0	0.022526257600884468	1.0
1.0	0.022526452170157633	1.0
1.0	0.022526646742791992	1.0
1.0	0.022526841318787627	1.0
1.0	0.02252703589814463	1.0
1.0	0.022527230480863084	1.0
1.0	0.022527425066943076	1.0
1.0	0.0225276196563847	1.0
1.0	0.02252781424918803	1.0
1.0	0.022528008845353165	1.0
1.0	0.02252820344488019	1.0
1.0	0.022528398047769186	1.0
1.0	0.022528592654020248	1.0
1.0	0.022528787263633457	1.0
1.0	0.022528981876608904	1.0
1.0	0.022529176492946675	1.0
1.0	0.022529371112646857	1.0
1.0	0.022529565735709533	1.0
1.0	0.022529760362134797	1.0
1.0	0.022529954991922736	1.0
1.0	0.02253014962507343	1.0
1.0	0.02253034426158697	1.0
1.0	0.02253053890146345	1.0
1.0	0.022530733544702947	1.0
1.0	0.02253092819130555	1.0
1.0	0.02253112284127135	1.0
1.0	0.022531317494600432	1.0
1.0	0.022531512151292885	1.0
1.0	0.022531706811348792	1.0
1.0	0.022531901474768246	1.0
1.0	0.022532096141551328	1.0
1.0	0.02253229081169813	1.0
1.0	0.022532485485208736	1.0
1.0	0.022532680162083235	1.0
1.0	0.022532874842321717	1.0
1.0	0.022533069525924262	1.0
1.0	0.022533264212890963	1.0
1.0	0.022533458903221903	1.0
1.0	0.022533653596917176	1.0
1.0	0.022533848293976862	1.0
1.0	0.022534042994401052	1.0
1.0	0.02253423769818983	1.0
1.0	0.022534432405343287	1.0
1.0	0.02253462711586151	1.0
1.0	0.022534821829744582	1.0
1.0	0.022535016546992595	1.0
1.0	0.022535211267605635	1.0
1.0	0.022535405991583785	1.0
1.0	0.02253560071892714	1.0
1.0	0.02253579544963578	1.0
1.0	0.022535990183709796	1.0
1.0	0.022536184921149276	1.0
1.0	0.022536379661954306	1.0
1.0	0.02253657440612497	1.0
1.0	0.02253676915366136	1.0
1.0	0.022536963904563563	1.0
1.0	0.02253715865883166	1.0
1.0	0.02253735341646575	1.0
1.0	0.022537548177465908	1.0
1.0	0.02253774294183223	1.0
1.0	0.022537937709564797	1.0
1.0	0.0225381324806637	1.0
1.0	0.022538327255129026	1.0
1.0	0.02253852203296086	1.0
1.0	0.022538716814159292	1.0
1.0	0.02253891159872441	1.0
1.0	0.022539106386656297	1.0
1.0	0.02253930117795504	1.0
1.0	0.022539495972620734	1.0
1.0	0.022539690770653462	1.0
1.0	0.022539885572053307	1.0
1.0	0.022540080376820364	1.0
1.0	0.022540275184954713	1.0
1.0	0.022540469996456446	1.0
1.0	0.022540664811325647	1.0
1.0	0.022540859629562406	1.0
1.0	0.02254105445116681	1.0
1.0	0.022541249276138948	1.0
1.0	0.022541444104478902	1.0
1.0	0.022541638936186763	1.0
1.0	0.02254183377126262	1.0
1.0	0.022542028609706555	1.0
1.0	0.022542223451518663	1.0
1.0	0.02254241829669902	1.0
1.0	0.022542613145247727	1.0
1.0	0.022542807997164863	1.0
1.0	0.022543002852450516	1.0
1.0	0.022543197711104773	1.0
1.0	0.02254339257312772	1.0
1.0	0.022543587438519454	1.0
1.0	0.02254378230728005	1.0
1.0	0.022543977179409605	1.0
1.0	0.022544172054908197	1.0
1.0	0.02254436693377592	1.0
1.0	0.022544561816012863	1.0
1.0	0.02254475670161911	1.0
1.0	0.022544951590594744	1.0
1.0	0.02254514648293986	1.0
1.0	0.022545341378654542	1.0
1.0	0.022545536277738875	1.0
1.0	0.022545731180192954	1.0
1.0	0.022545926086016858	1.0
1.0	0.022546120995210677	1.0
1.0	0.022546315907774502	1.0
1.0	0.022546510823708416	1.0
1.0	0.02254670574301251	1.0
1.0	0.02254690066568687	1.0
1.0	0.02254709559173158	1.0
1.0	0.02254729052114673	1.0
1.0	0.022547485453932408	1.0
1.0	0.022547680390088705	1.0
1.0	0.0225478753296157	1.0
1.0	0.022548070272513487	1.0
1.0	0.02254826521878215	1.0
1.0	0.02254846016842178	1.0
1.0	0.022548655121432462	1.0
1.0	0.02254885007781428	1.0
1.0	0.02254904503756733	1.0
1.0	0.022549240000691695	1.0
1.0	0.02254943496718746	1.0
1.0	0.022549629937054713	1.0
1.0	0.022549824910293545	1.0
1.0	0.02255001988690404	1.0
1.0	0.022550214866886287	1.0
1.0	0.022550409850240375	1.0
1.0	0.02255060483696639	1.0
1.0	0.022550799827064417	1.0
1.0	0.022550994820534548	1.0
1.0	0.022551189817376867	1.0
1.0	0.022551384817591464	1.0
1.0	0.022551579821178423	1.0
1.0	0.022551774828137836	1.0
1.0	0.022551969838469788	1.0
1.0	0.022552164852174365	1.0
1.0	0.022552359869251654	1.0
1.0	0.02255255488970175	1.0
1.0	0.022552749913524732	1.0
1.0	0.02255294494072069	1.0
1.0	0.022553139971289715	1.0
1.0	0.02255333500523189	1.0
1.0	0.022553530042547305	1.0
1.0	0.022553725083236043	1.0
1.0	0.022553920127298198	1.0
1.0	0.022554115174733855	1.0
1.0	0.022554310225543103	1.0
1.0	0.022554505279726026	1.0
1.0	0.022554700337282713	1.0
1.0	0.022554895398213252	1.0
1.0	0.02255509046251773	1.0
1.0	0.022555285530196235	1.0
1.0	0.022555480601248856	1.0
1.0	0.022555675675675676	1.0
1.0	0.022555870753476787	1.0
1.0	0.022556065834652275	1.0
1.0	0.022556260919202226	1.0
1.0	0.022556456007126732	1.0
1.0	0.02255665109842588	1.0
1.0	0.02255684619309975	1.0
1.0	0.02255704129114844	1.0
1.0	0.02255723639257203	1.0
1.0	0.022557431497370606	1.0
1.0	0.022557626605544265	1.0
1.0	0.022557821717093085	1.0
1.0	0.02255801683201716	1.0
1.0	0.022558211950316577	1.0
1.0	0.02255840707199142	1.0
1.0	0.02255860219704178	1.0
1.0	0.02255879732546774	1.0
1.0	0.022558992457269392	1.0
1.0	0.022559187592446826	1.0
1.0	0.02255938273100012	1.0
1.0	0.022559577872929372	1.0
1.0	0.022559773018234662	1.0
1.0	0.022559968166916085	1.0
1.0	0.02256016331897372	1.0
1.0	0.02256035847440766	1.0
1.0	0.022560553633217992	1.0
1.0	0.022560748795404803	1.0
1.0	0.022560943960968183	1.0
1.0	0.022561139129908217	1.0
1.0	0.02256133430222499	1.0
1.0	0.022561529477918594	1.0
1.0	0.022561724656989118	1.0
1.0	0.022561919839436645	1.0
1.0	0.022562115025261262	1.0
1.0	0.022562310214463064	1.0
1.0	0.022562505407042133	1.0
1.0	0.022562700602998555	1.0
1.0	0.022562895802332422	1.0
1.0	0.02256309100504382	1.0
1.0	0.022563286211132835	1.0
1.0	0.02256348142059956	1.0
1.0	0.022563676633444076	1.0
1.0	0.022563871849666472	1.0
1.0	0.022564067069266842	1.0
1.0	0.022564262292245264	1.0
1.0	0.022564457518601835	1.0
1.0	0.022564652748336637	1.0
1.0	0.022564847981449757	1.0
1.0	0.022565043217941286	1.0
1.0	0.02256523845781131	1.0
1.0	0.022565433701059918	1.0
1.0	0.022565628947687197	1.0
1.0	0.02256582419769323	1.0
1.0	0.022566019451078115	1.0
1.0	0.022566214707841932	1.0
1.0	0.02256640996798477	1.0
1.0	0.02256660523150672	1.0
1.0	0.022566800498407865	1.0
1.0	0.022566995768688293	1.0
1.0	0.022567191042348094	1.0
1.0	0.02256738631938736	1.0
1.0	0.022567581599806166	1.0
1.0	0.022567776883604614	1.0
1.0	0.022567972170782782	1.0
1.0	0.022568167461340764	1.0
1.0	0.022568362755278643	1.0
1.0	0.02256855805259651	1.0
1.0	0.02256875335329445	1.0
1.0	0.02256894865737255	1.0
1.0	0.022569143964830906	1.0
1.0	0.022569339275669596	1.0
1.0	0.02256953458988871	1.0
1.0	0.022569729907488338	1.0
1.0	0.022569925228468568	1.0
1.0	0.022570120552829486	1.0
1.0	0.022570315880571182	1.0
1.0	0.02257051121169374	1.0
1.0	0.02257070654619725	1.0
1.0	0.0225709018840818	1.0
1.0	0.022571097225347482	1.0
1.0	0.022571292569994374	1.0
1.0	0.022571487918022572	1.0
1.0	0.02257168326943216	1.0
1.0	0.022571878624223225	1.0
1.0	0.02257207398239586	1.0
1.0	0.02257226934395015	1.0
1.0	0.022572464708886176	1.0
1.0	0.022572660077204036	1.0
1.0	0.022572855448903813	1.0
1.0	0.0225730508239856	1.0
1.0	0.022573246202449476	1.0
1.0	0.022573441584295532	1.0
1.0	0.022573636969523858	1.0
1.0	0.02257383235813454	1.0
1.0	0.022574027750127672	1.0
1.0	0.022574223145503333	1.0
1.0	0.022574418544261614	1.0
1.0	0.022574613946402602	1.0
1.0	0.02257480935192639	1.0
1.0	0.02257500476083306	1.0
1.0	0.0225752001731227	1.0
1.0	0.022575395588795403	1.0
1.0	0.02257559100785125	1.0
1.0	0.022575786430290335	1.0
1.0	0.02257598185611274	1.0
1.0	0.02257617728531856	1.0
1.0	0.022576372717907876	1.0
1.0	0.02257656815388078	1.0
1.0	0.022576763593237358	1.0
1.0	0.0225769590359777	1.0
1.0	0.02257715448210189	1.0
1.0	0.022577349931610022	1.0
1.0	0.022577545384502178	1.0
1.0	0.022577740840778446	1.0
1.0	0.02257793630043892	1.0
1.0	0.02257813176348368	1.0
1.0	0.02257832722991282	1.0
1.0	0.022578522699726426	1.0
1.0	0.022578718172924585	1.0
1.0	0.022578913649507384	1.0
1.0	0.022579109129474913	1.0
1.0	0.022579304612827263	1.0
1.0	0.022579500099564512	1.0
1.0	0.022579695589686758	1.0
1.0	0.022579891083194085	1.0
1.0	0.02258008658008658	1.0
1.0	0.022580282080364333	1.0
1.0	0.02258047758402743	1.0
1.0	0.02258067309107596	1.0
1.0	0.02258086860151001	1.0
1.0	0.022581064115329667	1.0
1.0	0.022581259632535024	1.0
1.0	0.022581455153126165	1.0
1.0	0.022581650677103177	1.0
1.0	0.022581846204466148	1.0
1.0	0.02258204173521517	1.0
1.0	0.02258223726935033	1.0
1.0	0.02258243280687171	1.0
1.0	0.022582628347779403	1.0
1.0	0.022582823892073497	1.0
1.0	0.02258301943975408	1.0
1.0	0.02258321499082124	1.0
1.0	0.022583410545275063	1.0
1.0	0.022583606103115637	1.0
1.0	0.022583801664343053	1.0
1.0	0.022583997228957396	1.0
1.0	0.022584192796958755	1.0
1.0	0.022584388368347218	1.0
1.0	0.022584583943122873	1.0
1.0	0.02258477952128581	1.0
1.0	0.02258497510283611	1.0
1.0	0.02258517068777387	1.0
1.0	0.022585366276099174	1.0
1.0	0.02258556186781211	1.0
1.0	0.022585757462912765	1.0
1.0	0.02258595306140123	1.0
1.0	0.02258614866327759	1.0
1.0	0.022586344268541933	1.0
1.0	0.02258653987719435	1.0
1.0	0.022586735489234927	1.0
1.0	0.02258693110466375	1.0
1.0	0.022587126723480913	1.0
1.0	0.022587322345686497	1.0
1.0	0.022587517971280596	1.0
1.0	0.022587713600263293	1.0
1.0	0.02258790923263468	1.0
1.0	0.02258810486839484	1.0
1.0	0.02258830050754387	1.0
1.0	0.02258849615008185	1.0
1.0	0.022588691796008867	1.0
1.0	0.02258888744532502	1.0
1.0	0.022589083098030385	1.0
1.0	0.022589278754125055	1.0
1.0	0.022589474413609117	1.0
1.0	0.022589670076482663	1.0
1.0	0.02258986574274578	1.0
1.0	0.022590061412398547	1.0
1.0	0.022590257085441063	1.0
1.0	0.022590452761873415	1.0
1.0	0.022590648441695685	1.0
1.0	0.022590844124907965	1.0
1.0	0.022591039811510342	1.0
1.0	0.022591235501502906	1.0
1.0	0.022591431194885745	1.0
1.0	0.02259162689165894	1.0
1.0	0.022591822591822592	1.0
1.0	0.02259201829537678	1.0
1.0	0.022592214002321594	1.0
1.0	0.02259240971265712	1.0
1.0	0.02259260542638345	1.0
1.0	0.022592801143500672	1.0
1.0	0.022592996864008872	1.0
1.0	0.022593192587908137	1.0
1.0	0.022593388315198557	1.0
1.0	0.022593584045880223	1.0
1.0	0.022593779779953218	1.0
1.0	0.022593975517417632	1.0
1.0	0.022594171258273555	1.0
1.0	0.022594367002521074	1.0
1.0	0.022594562750160276	1.0
1.0	0.02259475850119125	1.0
1.0	0.022594954255614082	1.0
1.0	0.022595150013428867	1.0
1.0	0.022595345774635685	1.0
1.0	0.02259554153923463	1.0
1.0	0.022595737307225784	1.0
1.0	0.022595933078609243	1.0
1.0	0.02259612885338509	1.0
1.0	0.02259632463155341	1.0
1.0	0.022596520413114298	1.0
1.0	0.022596716198067843	1.0
1.0	0.022596911986414128	1.0
1.0	0.02259710777815324	1.0
1.0	0.022597303573285273	1.0
1.0	0.022597499371810312	1.0
1.0	0.022597695173728446	1.0
1.0	0.02259789097903976	1.0
1.0	0.02259808678774435	1.0
1.0	0.022598282599842298	1.0
1.0	0.022598478415333693	1.0
1.0	0.022598674234218623	1.0
1.0	0.022598870056497175	1.0
1.0	0.02259906588216944	1.0
1.0	0.022599261711235507	1.0
1.0	0.022599457543695464	1.0
1.0	0.022599653379549393	1.0
1.0	0.02259984921879739	1.0
1.0	0.02260004506143954	1.0
1.0	0.022600240907475932	1.0
1.0	0.022600436756906653	1.0
1.0	0.022600632609731792	1.0
1.0	0.022600828465951437	1.0
1.0	0.022601024325565676	1.0
1.0	0.0226012201885746	1.0
1.0	0.022601416054978292	1.0
1.0	0.022601611924776843	1.0
1.0	0.022601807797970344	1.0
1.0	0.02260200367455888	1.0
1.0	0.02260219955454254	1.0
1.0	0.022602395437921412	1.0
1.0	0.022602591324695585	1.0
1.0	0.022602787214865146	1.0
1.0	0.022602983108430185	1.0
1.0	0.02260317900539079	1.0
1.0	0.022603374905747046	1.0
1.0	0.022603570809499048	1.0
1.0	0.022603766716646878	1.0
1.0	0.022603962627190624	1.0
1.0	0.022604158541130383	1.0
1.0	0.022604354458466234	1.0
1.0	0.022604550379198268	1.0
1.0	0.022604746303326574	1.0
1.0	0.02260494223085124	1.0
1.0	0.022605138161772353	1.0
1.0	0.022605334096090005	1.0
1.0	0.02260553003380428	1.0
1.0	0.02260572597491527	1.0
1.0	0.022605921919423063	1.0
1.0	0.022606117867327746	1.0
1.0	0.022606313818629407	1.0
1.0	0.02260650977332813	1.0
1.0	0.022606705731424013	1.0
1.0	0.02260690169291714	1.0
1.0	0.022607097657807596	1.0
[truncated: 584,626 more rows]
