# Supplementary material for: Genomic language model predicts protein co-regulation and function
Source: Nat Commun. 2024 Apr 3;15:2880. doi: 10.1038/s41467-024-46947-9 (PMC10991518; doi:10.1038/s41467-024-46947-9)
Supplement: Supplementary file 4 — Source Data [file 41467_2024_46947_MOESM4_ESM.zip › Source_data/Figure3ABC_source_data/glm_ec_rep2.tsv]

	precision	recall	f1-score	support
1.1.1.1	0.125	0.8666666666666667	0.2184873949579832	15.0
1.1.1.169	1.0	1.0	1.0	1.0
1.1.1.42	0.15	0.043478260869565216	0.06741573033707865	69.0
1.1.1.94	0.0	0.0	0.0	1.0
1.11.1.24	0.75	1.0	0.8571428571428571	3.0
1.11.1.9	0.0	0.0	0.0	1.0
1.12.1.3	0.0	0.0	0.0	1.0
1.12.98.3	0.0	0.0	0.0	2.0
1.13.11.24	0.0	0.0	0.0	1.0
1.14.13.244	0.0	0.0	0.0	1.0
1.14.14.18	1.0	1.0	1.0	2.0
1.15.1.1	0.3333333333333333	0.5	0.4	2.0
1.16.1.9	0.0	0.0	0.0	27.0
1.16.3.1	1.0	1.0	1.0	7.0
1.17.1.9	0.2	0.005681818181818182	0.011049723756906079	176.0
1.17.4.1	0.9915254237288136	0.9777158774373259	0.9845722300140253	359.0
1.17.99.6	1.0	0.9532710280373832	0.9760765550239235	107.0
1.18.1.2	0.25	0.75	0.375	8.0
1.2.1.3	0.0	0.0	0.0	1.0
1.2.1.58	0.0	0.0	0.0	4.0
1.2.4.1	0.109375	0.875	0.19444444444444445	8.0
1.3.1.98	0.75	1.0	0.8571428571428571	3.0
1.5.1.2	0.0	0.0	0.0	2.0
1.5.1.3	0.6666666666666666	1.0	0.8	2.0
1.5.3.1	1.0	0.8333333333333334	0.9090909090909091	6.0
1.6.5.2	0.3333333333333333	0.004484304932735426	0.008849557522123894	223.0
1.6.5.9	0.8823529411764706	0.9375	0.9090909090909091	16.0
1.7.1.13	0.8064516129032258	0.8928571428571429	0.8474576271186439	28.0
1.7.1.17	0.04888888888888889	1.0	0.09322033898305085	11.0
1.7.5.1	0.0	0.0	0.0	6.0
1.8.4.12	0.0	0.0	0.0	0.0
2.1.1.113	0.08163265306122448	0.26666666666666666	0.125	15.0
2.1.1.148	0.9444444444444444	0.9444444444444444	0.9444444444444444	18.0
2.1.1.177	1.0	0.6363636363636364	0.7777777777777778	11.0
2.1.1.182	0.2222222222222222	1.0	0.3636363636363636	2.0
2.1.1.242	1.0	0.8571428571428571	0.923076923076923	14.0
2.1.1.33	1.0	0.75	0.8571428571428571	4.0
2.1.1.37	0.8125	0.8125	0.8125	16.0
2.1.1.63	0.9523809523809523	0.625	0.7547169811320755	32.0
2.1.1.72	0.18518518518518517	0.09803921568627451	0.1282051282051282	51.0
2.1.1.85	1.0	1.0	1.0	1.0
2.1.1.86	0.625	1.0	0.7692307692307693	5.0
2.1.3.15	0.2857142857142857	1.0	0.4444444444444445	2.0
2.2.1.2	0.5	1.0	0.6666666666666666	7.0
2.2.1.6	0.4444444444444444	0.5	0.47058823529411764	8.0
2.3.1.1	0.0	0.0	0.0	80.0
2.3.1.15	0.0	0.0	0.0	1.0
2.3.1.225	0.5	1.0	0.6666666666666666	1.0
2.3.1.255	0.0	0.0	0.0	5.0
2.3.1.269	0.0	0.0	0.0	1.0
2.3.1.30	0.75	0.75	0.75	4.0
2.3.1.48	1.0	1.0	1.0	1.0
2.3.1.51	1.0	1.0	1.0	2.0
2.3.2.23	0.6666666666666666	1.0	0.8	2.0
2.3.2.26	0.0	0.0	0.0	3.0
2.3.2.27	0.09090909090909091	0.5	0.15384615384615385	4.0
2.3.2.6	0.0	0.0	0.0	0.0
2.4.1.129	0.75	0.9	0.8181818181818182	20.0
2.4.1.16	1.0	1.0	1.0	2.0
2.4.1.198	0.0	0.0	0.0	1.0
2.4.2.1	0.8	1.0	0.888888888888889	4.0
2.4.2.17	0.6	1.0	0.7499999999999999	3.0
2.4.2.31	1.0	1.0	1.0	2.0
2.4.2.7	0.36363636363636365	0.8	0.5000000000000001	5.0
2.4.2.9	0.15	0.23076923076923078	0.18181818181818185	13.0
2.5.1.141	0.5	0.5	0.5	2.0
2.5.1.145	1.0	0.8333333333333334	0.9090909090909091	12.0
2.5.1.16	1.0	1.0	1.0	1.0
2.5.1.18	1.0	1.0	1.0	2.0
2.5.1.19	1.0	1.0	1.0	9.0
2.5.1.32	0.0	0.0	0.0	1.0
2.5.1.75	0.6666666666666666	0.6666666666666666	0.6666666666666666	3.0
2.5.1.78	0.1935483870967742	0.8571428571428571	0.3157894736842105	7.0
2.5.1.87	0.3333333333333333	0.3333333333333333	0.3333333333333333	3.0
2.6.1.1	0.6666666666666666	1.0	0.8	4.0
2.7.1.107	1.0	0.5	0.6666666666666666	4.0
2.7.1.130	0.0	0.0	0.0	1.0
2.7.1.148	0.75	1.0	0.8571428571428571	3.0
2.7.1.191	0.5	1.0	0.6666666666666666	1.0
2.7.1.23	0.6666666666666666	1.0	0.8	2.0
2.7.1.24	0.2	1.0	0.33333333333333337	1.0
2.7.1.33	0.0	0.0	0.0	38.0
2.7.1.40	0.0	0.0	0.0	1.0
2.7.1.71	1.0	0.22641509433962265	0.36923076923076925	53.0
2.7.1.90	0.5	0.6	0.5454545454545454	5.0
2.7.10.2	0.0	0.0	0.0	1.0
2.7.11.1	0.5042735042735043	0.686046511627907	0.58128078817734	86.0
2.7.11.22	0.0	0.0	0.0	1.0
2.7.11.24	0.0	0.0	0.0	0.0
2.7.12.1	0.5	0.3333333333333333	0.4	3.0
2.7.12.2	0.5	0.5	0.5	2.0
2.7.13.3	0.6052631578947368	0.8414634146341463	0.7040816326530613	82.0
2.7.2.4	0.9375	1.0	0.967741935483871	15.0
2.7.2.8	0.0	0.0	0.0	1.0
2.7.4.16	1.0	1.0	1.0	2.0
2.7.4.3	0.6666666666666666	0.36363636363636365	0.4705882352941177	11.0
2.7.4.6	0.0	0.0	0.0	1.0
2.7.4.9	0.0	0.0	0.0	1.0
2.7.6.1	0.3333333333333333	0.5	0.4	4.0
2.7.6.5	0.9629629629629629	0.7647058823529411	0.8524590163934426	34.0
2.7.7.1	1.0	0.75	0.8571428571428571	24.0
2.7.7.101	1.0	0.8461538461538461	0.9166666666666666	13.0
2.7.7.18	0.125	1.0	0.2222222222222222	1.0
2.7.7.41	0.3333333333333333	1.0	0.5	1.0
2.7.7.6	0.562753036437247	0.8273809523809523	0.6698795180722891	168.0
2.7.7.65	0.8	0.75	0.7741935483870969	16.0
2.7.7.7	0.7558139534883721	0.6310679611650486	0.6878306878306878	103.0
2.7.7.72	0.5	1.0	0.6666666666666666	1.0
2.7.7.77	1.0	1.0	1.0	1.0
2.7.7.85	0.6666666666666666	1.0	0.8	2.0
2.7.7.n1	0.9902912621359223	0.8360655737704918	0.9066666666666666	122.0
2.7.8.26	0.8	1.0	0.888888888888889	4.0
2.7.8.7	1.0	1.0	1.0	1.0
2.8.1.1	0.9555555555555556	1.0	0.9772727272727273	43.0
3.1.1.1	0.0	0.0	0.0	2.0
3.1.1.29	1.0	1.0	1.0	34.0
3.1.1.3	0.4444444444444444	1.0	0.6153846153846153	4.0
3.1.1.32	1.0	1.0	1.0	6.0
3.1.1.5	1.0	0.023809523809523808	0.046511627906976744	42.0
3.1.1.96	0.0	0.0	0.0	1.0
3.1.11.6	0.6428571428571429	0.8181818181818182	0.7200000000000001	11.0
3.1.13.1	1.0	1.0	1.0	2.0
3.1.21.10	0.7777777777777778	1.0	0.8750000000000001	7.0
3.1.21.2	1.0	1.0	1.0	2.0
3.1.21.4	0.4225352112676056	0.8333333333333334	0.5607476635514019	36.0
3.1.26.11	0.0	0.0	0.0	2.0
3.1.26.3	0.5	1.0	0.6666666666666666	2.0
3.1.26.4	0.8214285714285714	0.92	0.8679245283018867	25.0
3.1.26.5	0.9047619047619048	1.0	0.9500000000000001	19.0
3.1.3.1	0.6666666666666666	1.0	0.8	2.0
3.1.3.11	0.0	0.0	0.0	4.0
3.1.3.16	0.15384615384615385	0.5714285714285714	0.24242424242424246	7.0
3.1.3.2	0.0	0.0	0.0	1.0
3.1.3.23	0.9333333333333333	0.9032258064516129	0.9180327868852459	31.0
3.1.3.27	0.0	0.0	0.0	1.0
3.1.3.3	0.631578947368421	0.9230769230769231	0.7499999999999999	26.0
3.1.3.4	1.0	0.5	0.6666666666666666	2.0
3.1.3.48	1.0	0.3333333333333333	0.5	3.0
3.1.3.5	0.5	0.21739130434782608	0.30303030303030304	23.0
3.1.4.17	0.0	0.0	0.0	2.0
3.1.4.52	0.875	0.8333333333333334	0.8536585365853658	42.0
3.1.4.53	0.0	0.0	0.0	2.0
3.2.1.1	0.0	0.0	0.0	5.0
3.2.1.14	0.3333333333333333	1.0	0.5	1.0
3.2.1.17	0.4	0.8571428571428571	0.5454545454545455	7.0
3.2.1.20	0.0	0.0	0.0	2.0
3.2.1.21	0.0	0.0	0.0	2.0
3.2.1.22	0.0	0.0	0.0	1.0
3.2.1.23	0.08333333333333333	0.5	0.14285714285714285	2.0
3.2.1.3	0.5	1.0	0.6666666666666666	1.0
3.2.1.37	0.0	0.0	0.0	2.0
3.2.1.39	1.0	0.8	0.888888888888889	5.0
3.2.1.4	0.3333333333333333	0.16666666666666666	0.2222222222222222	6.0
3.2.1.52	0.0	0.0	0.0	1.0
3.2.1.55	0.0	0.0	0.0	3.0
3.2.1.8	0.0	0.0	0.0	2.0
3.2.1.91	1.0	0.75	0.8571428571428571	4.0
3.2.1.96	1.0	1.0	1.0	1.0
3.2.2.21	0.26666666666666666	1.0	0.4210526315789474	4.0
3.2.2.27	0.0	0.0	0.0	3.0
3.2.2.31	0.3333333333333333	0.05555555555555555	0.09523809523809525	18.0
3.2.2.6	0.0	0.0	0.0	1.0
3.4.11.1	0.5	0.5	0.5	2.0
3.4.11.9	0.3333333333333333	0.5	0.4	2.0
3.4.16.4	0.8571428571428571	1.0	0.923076923076923	6.0
3.4.19.12	0.5555555555555556	0.018796992481203006	0.036363636363636355	266.0
3.4.21.107	0.5	0.8	0.6153846153846154	5.0
3.4.21.53	0.25	0.3333333333333333	0.28571428571428575	6.0
3.4.21.89	1.0	1.0	1.0	3.0
3.4.21.92	0.5	0.4166666666666667	0.45454545454545453	12.0
3.4.23.36	1.0	1.0	1.0	1.0
3.4.25.1	0.3333333333333333	0.4	0.3636363636363636	5.0
3.5.1.104	1.0	0.6666666666666666	0.8	3.0
3.5.1.2	0.2	1.0	0.33333333333333337	1.0
3.5.1.28	0.75	0.84	0.7924528301886793	75.0
3.5.1.4	0.0	0.0	0.0	73.0
3.5.1.98	0.0	0.0	0.0	1.0
3.5.2.6	0.0625	0.14285714285714285	0.08695652173913043	7.0
3.5.2.9	1.0	0.14285714285714285	0.25	7.0
3.5.4.16	0.0	0.0	0.0	2.0
3.6.1.1	0.0	0.0	0.0	1.0
3.6.1.23	0.3333333333333333	1.0	0.5	1.0
3.6.1.27	0.9090909090909091	0.7692307692307693	0.8333333333333333	13.0
3.6.1.31	0.5	1.0	0.6666666666666666	1.0
3.6.1.55	1.0	0.9259259259259259	0.9615384615384615	27.0
3.6.1.7	1.0	1.0	1.0	3.0
3.6.1.9	0.0	0.0	0.0	2.0
3.6.4.10	0.0	0.0	0.0	1.0
3.6.4.12	0.25	0.5	0.3333333333333333	18.0
3.6.4.13	0.853448275862069	0.868421052631579	0.8608695652173913	114.0
3.6.5.2	0.0	0.0	0.0	1.0
4.1.1.19	1.0	0.7777777777777778	0.8750000000000001	18.0
4.1.1.22	0.0	0.0	0.0	1.0
4.1.1.65	1.0	0.9583333333333334	0.9787234042553191	24.0
4.1.2.13	0.05555555555555555	0.14285714285714285	0.08	7.0
4.1.2.50	1.0	1.0	1.0	4.0
4.1.3.1	1.0	0.43478260869565216	0.6060606060606061	23.0
4.1.3.17	0.3333333333333333	1.0	0.5	2.0
4.1.3.27	0.0	0.0	0.0	3.0
4.1.3.40	1.0	1.0	1.0	3.0
4.2.1.1	0.23636363636363636	0.9285714285714286	0.37681159420289856	14.0
4.2.1.10	0.0	0.0	0.0	7.0
4.2.1.113	0.8	0.8	0.8000000000000002	5.0
4.2.1.19	0.5	1.0	0.6666666666666666	1.0
4.2.1.2	0.0	0.0	0.0	24.0
4.2.1.3	0.95	0.5588235294117647	0.7037037037037037	34.0
4.2.1.75	1.0	1.0	1.0	1.0
4.2.1.96	1.0	1.0	1.0	1.0
4.2.2.n1	0.4444444444444444	1.0	0.6153846153846153	4.0
4.2.99.18	0.0	0.0	0.0	6.0
4.3.99.3	0.2	1.0	0.33333333333333337	1.0
4.6.1.1	0.0	0.0	0.0	1.0
4.6.1.17	0.0	0.0	0.0	4.0
4.99.1.3	0.0	0.0	0.0	2.0
5.1.1.1	0.0	0.0	0.0	1.0
5.1.1.3	0.9615384615384616	0.5681818181818182	0.7142857142857143	44.0
5.1.3.3	0.6666666666666666	1.0	0.8	2.0
5.1.99.6	0.25	1.0	0.4	1.0
5.2.1.8	0.8072289156626506	0.9436619718309859	0.8701298701298701	71.0
5.3.1.1	1.0	1.0	1.0	2.0
5.3.1.16	0.0	0.0	0.0	5.0
5.3.1.24	1.0	0.6	0.7499999999999999	5.0
5.3.1.6	0.0	0.0	0.0	1.0
5.4.99.25	0.8947368421052632	0.9444444444444444	0.918918918918919	18.0
5.4.99.27	1.0	1.0	1.0	5.0
5.4.99.5	0.0	0.0	0.0	4.0
5.6.2.1	0.8939393939393939	0.7195121951219512	0.7972972972972974	82.0
5.6.2.2	0.0	0.0	0.0	1.0
6.1.1.1	1.0	0.2	0.33333333333333337	5.0
6.1.1.10	0.0	0.0	0.0	2.0
6.1.1.16	0.0	0.0	0.0	6.0
6.1.1.17	0.8421052631578947	0.7619047619047619	0.8	21.0
6.1.1.20	0.5	1.0	0.6666666666666666	1.0
6.1.1.6	0.125	1.0	0.2222222222222222	1.0
6.2.1.3	0.9583333333333334	0.92	0.9387755102040817	25.0
6.3.2.2	0.0	0.0	0.0	1.0
6.3.2.4	0.0	0.0	0.0	1.0
6.3.2.6	0.0	0.0	0.0	117.0
6.3.2.9	0.5	1.0	0.6666666666666666	1.0
6.3.4.19	0.21428571428571427	1.0	0.35294117647058826	3.0
6.3.5.3	0.9230769230769231	1.0	0.9600000000000001	12.0
6.3.5.4	0.8	1.0	0.888888888888889	4.0
6.5.1.1	1.0	0.16666666666666666	0.2857142857142857	6.0
7.1.1.2	0.15217391304347827	0.358974358974359	0.21374045801526717	39.0
7.1.1.7	0.8666666666666667	1.0	0.9285714285714286	65.0
7.1.1.8	0.0	0.0	0.0	26.0
7.1.1.9	0.18181818181818182	1.0	0.3076923076923077	2.0
7.1.2.2	0.30303030303030304	0.8333333333333334	0.4444444444444444	12.0
7.2.1.1	0.0	0.0	0.0	1.0
7.2.2.10	0.6666666666666666	0.8	0.7272727272727272	10.0
7.6.2.11	0.6153846153846154	0.6666666666666666	0.64	12.0
accuracy	0.5487398953875416	0.5487398953875416	0.5487398953875416	0.5487398953875416
macro avg	0.4719214153121538	0.5512883918898159	0.467724512215513	4206.0
weighted avg	0.6097135619952706	0.5487398953875416	0.5264884022255075	4206.0
