# Supplementary material for: Genomic language model predicts protein co-regulation and function
Source: Nat Commun. 2024 Apr 3;15:2880. doi: 10.1038/s41467-024-46947-9 (PMC10991518; doi:10.1038/s41467-024-46947-9)
Supplement: Supplementary file 4 — Source Data [file 41467_2024_46947_MOESM4_ESM.zip › Source_data/Figure3ABC_source_data/glm_ec_rep3.tsv]

	precision	recall	f1-score	support
1.1.1.1	0.13541666666666666	0.8666666666666667	0.2342342342342342	15.0
1.1.1.169	1.0	1.0	1.0	1.0
1.1.1.42	0.12	0.043478260869565216	0.06382978723404255	69.0
1.1.1.94	0.0	0.0	0.0	1.0
1.11.1.24	0.6	1.0	0.7499999999999999	3.0
1.11.1.9	0.0	0.0	0.0	1.0
1.12.1.3	0.0	0.0	0.0	1.0
1.12.98.3	0.0	0.0	0.0	2.0
1.13.11.24	0.0	0.0	0.0	1.0
1.14.13.244	0.0	0.0	0.0	1.0
1.14.14.18	1.0	1.0	1.0	2.0
1.15.1.1	0.5	0.5	0.5	2.0
1.16.1.9	0.0	0.0	0.0	27.0
1.16.3.1	1.0	1.0	1.0	7.0
1.17.1.9	0.2	0.005681818181818182	0.011049723756906079	176.0
1.17.4.1	0.9915254237288136	0.9777158774373259	0.9845722300140253	359.0
1.17.99.6	1.0	0.9532710280373832	0.9760765550239235	107.0
1.18.1.2	0.20689655172413793	0.75	0.32432432432432434	8.0
1.2.1.3	0.0	0.0	0.0	1.0
1.2.1.58	0.0	0.0	0.0	4.0
1.2.4.1	0.1951219512195122	1.0	0.326530612244898	8.0
1.3.1.98	0.75	1.0	0.8571428571428571	3.0
1.5.1.2	0.0	0.0	0.0	2.0
1.5.1.3	1.0	1.0	1.0	2.0
1.5.3.1	1.0	0.8333333333333334	0.9090909090909091	6.0
1.6.5.2	0.2	0.004484304932735426	0.008771929824561403	223.0
1.6.5.9	0.8823529411764706	0.9375	0.9090909090909091	16.0
1.7.1.13	0.8620689655172413	0.8928571428571429	0.8771929824561403	28.0
1.7.1.17	0.04888888888888889	1.0	0.09322033898305085	11.0
1.7.5.1	0.0	0.0	0.0	6.0
1.8.4.12	0.0	0.0	0.0	0.0
2.1.1.113	0.06818181818181818	0.2	0.10169491525423728	15.0
2.1.1.148	0.9444444444444444	0.9444444444444444	0.9444444444444444	18.0
2.1.1.177	1.0	0.6363636363636364	0.7777777777777778	11.0
2.1.1.182	0.2	1.0	0.33333333333333337	2.0
2.1.1.242	1.0	0.8571428571428571	0.923076923076923	14.0
2.1.1.33	1.0	0.75	0.8571428571428571	4.0
2.1.1.37	0.8666666666666667	0.8125	0.8387096774193549	16.0
2.1.1.63	0.9545454545454546	0.65625	0.7777777777777778	32.0
2.1.1.72	0.28125	0.17647058823529413	0.21686746987951808	51.0
2.1.1.85	1.0	1.0	1.0	1.0
2.1.1.86	0.625	1.0	0.7692307692307693	5.0
2.1.3.15	0.3333333333333333	1.0	0.5	2.0
2.2.1.2	0.5833333333333334	1.0	0.7368421052631579	7.0
2.2.1.6	0.4444444444444444	0.5	0.47058823529411764	8.0
2.3.1.1	0.0	0.0	0.0	80.0
2.3.1.15	0.0	0.0	0.0	1.0
2.3.1.181	0.0	0.0	0.0	0.0
2.3.1.225	1.0	1.0	1.0	1.0
2.3.1.255	0.0	0.0	0.0	5.0
2.3.1.269	0.0	0.0	0.0	1.0
2.3.1.30	0.75	0.75	0.75	4.0
2.3.1.48	0.5	1.0	0.6666666666666666	1.0
2.3.1.51	1.0	0.5	0.6666666666666666	2.0
2.3.2.23	0.6666666666666666	1.0	0.8	2.0
2.3.2.26	0.0	0.0	0.0	3.0
2.3.2.27	0.09523809523809523	0.5	0.16	4.0
2.3.2.6	0.0	0.0	0.0	0.0
2.4.1.129	0.625	1.0	0.7692307692307693	20.0
2.4.1.16	1.0	1.0	1.0	2.0
2.4.1.198	0.0	0.0	0.0	1.0
2.4.2.1	0.8	1.0	0.888888888888889	4.0
2.4.2.17	0.75	1.0	0.8571428571428571	3.0
2.4.2.31	1.0	1.0	1.0	2.0
2.4.2.7	0.3333333333333333	0.8	0.47058823529411764	5.0
2.4.2.9	0.16666666666666666	0.23076923076923078	0.1935483870967742	13.0
2.5.1.141	0.5	0.5	0.5	2.0
2.5.1.145	1.0	0.9166666666666666	0.9565217391304348	12.0
2.5.1.16	1.0	1.0	1.0	1.0
2.5.1.18	0.6666666666666666	1.0	0.8	2.0
2.5.1.19	0.9	1.0	0.9473684210526316	9.0
2.5.1.32	1.0	1.0	1.0	1.0
2.5.1.75	0.5	0.6666666666666666	0.5714285714285715	3.0
2.5.1.78	0.14285714285714285	0.8571428571428571	0.24489795918367344	7.0
2.5.1.87	0.5	0.3333333333333333	0.4	3.0
2.6.1.1	0.8	1.0	0.888888888888889	4.0
2.7.1.107	1.0	0.5	0.6666666666666666	4.0
2.7.1.130	0.0	0.0	0.0	1.0
2.7.1.148	0.75	1.0	0.8571428571428571	3.0
2.7.1.191	0.0	0.0	0.0	1.0
2.7.1.23	1.0	1.0	1.0	2.0
2.7.1.24	0.2	1.0	0.33333333333333337	1.0
2.7.1.33	0.0	0.0	0.0	38.0
2.7.1.40	0.0	0.0	0.0	1.0
2.7.1.71	1.0	0.2641509433962264	0.41791044776119407	53.0
2.7.1.90	0.5	0.6	0.5454545454545454	5.0
2.7.10.2	0.0	0.0	0.0	1.0
2.7.11.1	0.4460431654676259	0.7209302325581395	0.5511111111111112	86.0
2.7.11.22	0.0	0.0	0.0	1.0
2.7.11.24	0.0	0.0	0.0	0.0
2.7.12.1	0.5	0.3333333333333333	0.4	3.0
2.7.12.2	0.5	0.5	0.5	2.0
2.7.13.3	0.5528455284552846	0.8292682926829268	0.6634146341463415	82.0
2.7.2.4	0.9375	1.0	0.967741935483871	15.0
2.7.2.8	0.0	0.0	0.0	1.0
2.7.4.16	1.0	1.0	1.0	2.0
2.7.4.3	1.0	0.6363636363636364	0.7777777777777778	11.0
2.7.4.6	0.0	0.0	0.0	1.0
2.7.4.9	0.0	0.0	0.0	1.0
2.7.6.1	0.4	0.5	0.4444444444444445	4.0
2.7.6.5	0.9629629629629629	0.7647058823529411	0.8524590163934426	34.0
2.7.7.1	1.0	0.875	0.9333333333333333	24.0
2.7.7.101	1.0	0.8461538461538461	0.9166666666666666	13.0
2.7.7.18	0.25	1.0	0.4	1.0
2.7.7.41	1.0	1.0	1.0	1.0
2.7.7.6	0.5646551724137931	0.7797619047619048	0.655	168.0
2.7.7.65	0.6666666666666666	0.75	0.7058823529411765	16.0
2.7.7.7	0.8375	0.6504854368932039	0.73224043715847	103.0
2.7.7.72	0.5	1.0	0.6666666666666666	1.0
2.7.7.77	1.0	1.0	1.0	1.0
2.7.7.85	0.6666666666666666	1.0	0.8	2.0
2.7.7.n1	1.0	0.8688524590163934	0.9298245614035088	122.0
2.7.8.26	0.8	1.0	0.888888888888889	4.0
2.7.8.7	1.0	1.0	1.0	1.0
2.8.1.1	0.9148936170212766	1.0	0.9555555555555556	43.0
3.1.1.1	0.0	0.0	0.0	2.0
3.1.1.29	1.0	1.0	1.0	34.0
3.1.1.3	0.4444444444444444	1.0	0.6153846153846153	4.0
3.1.1.32	1.0	1.0	1.0	6.0
3.1.1.5	1.0	0.023809523809523808	0.046511627906976744	42.0
3.1.1.96	1.0	1.0	1.0	1.0
3.1.11.6	0.6923076923076923	0.8181818181818182	0.7500000000000001	11.0
3.1.13.1	1.0	1.0	1.0	2.0
3.1.21.10	0.7777777777777778	1.0	0.8750000000000001	7.0
3.1.21.2	1.0	1.0	1.0	2.0
3.1.21.4	0.5087719298245614	0.8055555555555556	0.6236559139784946	36.0
3.1.26.11	0.0	0.0	0.0	2.0
3.1.26.3	0.6666666666666666	1.0	0.8	2.0
3.1.26.4	0.7931034482758621	0.92	0.851851851851852	25.0
3.1.26.5	0.95	1.0	0.9743589743589743	19.0
3.1.3.1	0.6666666666666666	1.0	0.8	2.0
3.1.3.11	0.0	0.0	0.0	4.0
3.1.3.16	0.19047619047619047	0.5714285714285714	0.2857142857142857	7.0
3.1.3.2	0.0	0.0	0.0	1.0
3.1.3.23	0.84375	0.8709677419354839	0.8571428571428571	31.0
3.1.3.27	0.0	0.0	0.0	1.0
3.1.3.3	0.6	0.9230769230769231	0.7272727272727274	26.0
3.1.3.4	0.5	0.5	0.5	2.0
3.1.3.48	1.0	0.3333333333333333	0.5	3.0
3.1.3.5	0.14285714285714285	0.043478260869565216	0.06666666666666667	23.0
3.1.4.17	0.0	0.0	0.0	2.0
3.1.4.52	0.8717948717948718	0.8095238095238095	0.8395061728395062	42.0
3.1.4.53	0.0	0.0	0.0	2.0
3.2.1.1	0.0	0.0	0.0	5.0
3.2.1.14	1.0	1.0	1.0	1.0
3.2.1.17	0.2	0.8571428571428571	0.32432432432432434	7.0
3.2.1.20	0.0	0.0	0.0	2.0
3.2.1.21	0.0	0.0	0.0	2.0
3.2.1.22	0.0	0.0	0.0	1.0
3.2.1.23	0.25	0.5	0.3333333333333333	2.0
3.2.1.3	0.0	0.0	0.0	1.0
3.2.1.37	0.0	0.0	0.0	2.0
3.2.1.39	1.0	1.0	1.0	5.0
3.2.1.4	0.16666666666666666	0.16666666666666666	0.16666666666666666	6.0
3.2.1.52	0.0	0.0	0.0	1.0
3.2.1.55	0.0	0.0	0.0	3.0
3.2.1.8	0.0	0.0	0.0	2.0
3.2.1.91	0.75	0.75	0.75	4.0
3.2.1.96	1.0	1.0	1.0	1.0
3.2.2.21	0.26666666666666666	1.0	0.4210526315789474	4.0
3.2.2.27	0.0	0.0	0.0	3.0
3.2.2.31	0.25	0.05555555555555555	0.0909090909090909	18.0
3.2.2.6	0.0	0.0	0.0	1.0
3.4.11.1	0.5	0.5	0.5	2.0
3.4.11.9	0.3333333333333333	0.5	0.4	2.0
3.4.16.4	0.8571428571428571	1.0	0.923076923076923	6.0
3.4.19.12	0.36363636363636365	0.015037593984962405	0.028880866425992777	266.0
3.4.21.107	0.5714285714285714	0.8	0.6666666666666666	5.0
3.4.21.53	0.2	0.3333333333333333	0.25	6.0
3.4.21.89	1.0	1.0	1.0	3.0
3.4.21.92	0.6666666666666666	0.3333333333333333	0.4444444444444444	12.0
3.4.23.36	1.0	1.0	1.0	1.0
3.4.25.1	0.3333333333333333	0.4	0.3636363636363636	5.0
3.5.1.104	1.0	0.6666666666666666	0.8	3.0
3.5.1.2	0.2	1.0	0.33333333333333337	1.0
3.5.1.28	0.7	0.6533333333333333	0.6758620689655173	75.0
3.5.1.4	0.0	0.0	0.0	73.0
3.5.1.98	0.0	0.0	0.0	1.0
3.5.2.6	0.25	0.5714285714285714	0.34782608695652173	7.0
3.5.2.9	1.0	0.14285714285714285	0.25	7.0
3.5.4.16	0.0	0.0	0.0	2.0
3.6.1.1	0.0	0.0	0.0	1.0
3.6.1.23	0.5	1.0	0.6666666666666666	1.0
3.6.1.27	0.9090909090909091	0.7692307692307693	0.8333333333333333	13.0
3.6.1.31	1.0	1.0	1.0	1.0
3.6.1.55	1.0	0.9259259259259259	0.9615384615384615	27.0
3.6.1.7	1.0	1.0	1.0	3.0
3.6.1.9	0.0	0.0	0.0	2.0
3.6.4.10	0.0	0.0	0.0	1.0
3.6.4.12	0.28125	0.5	0.36	18.0
3.6.4.13	0.8706896551724138	0.8859649122807017	0.8782608695652173	114.0
3.6.5.2	0.0	0.0	0.0	1.0
4.1.1.19	0.9333333333333333	0.7777777777777778	0.8484848484848485	18.0
4.1.1.22	0.0	0.0	0.0	1.0
4.1.1.65	1.0	0.9583333333333334	0.9787234042553191	24.0
4.1.2.13	0.1111111111111111	0.14285714285714285	0.125	7.0
4.1.2.50	1.0	1.0	1.0	4.0
4.1.3.1	1.0	0.4782608695652174	0.6470588235294118	23.0
4.1.3.17	0.3333333333333333	1.0	0.5	2.0
4.1.3.27	0.0	0.0	0.0	3.0
4.1.3.40	1.0	1.0	1.0	3.0
4.2.1.1	0.23636363636363636	0.9285714285714286	0.37681159420289856	14.0
4.2.1.10	0.0625	0.14285714285714285	0.08695652173913043	7.0
4.2.1.113	1.0	0.8	0.888888888888889	5.0
4.2.1.19	0.3333333333333333	1.0	0.5	1.0
4.2.1.2	0.0	0.0	0.0	24.0
4.2.1.3	0.95	0.5588235294117647	0.7037037037037037	34.0
4.2.1.75	1.0	1.0	1.0	1.0
4.2.1.96	1.0	1.0	1.0	1.0
4.2.2.n1	1.0	1.0	1.0	4.0
4.2.99.18	0.0	0.0	0.0	6.0
4.3.99.3	0.2	1.0	0.33333333333333337	1.0
4.6.1.1	0.0	0.0	0.0	1.0
4.6.1.17	0.0	0.0	0.0	4.0
4.99.1.3	0.0	0.0	0.0	2.0
5.1.1.1	0.0	0.0	0.0	1.0
5.1.1.3	0.9310344827586207	0.6136363636363636	0.7397260273972602	44.0
5.1.3.3	0.3333333333333333	1.0	0.5	2.0
5.1.99.6	0.5	1.0	0.6666666666666666	1.0
5.2.1.8	0.8170731707317073	0.9436619718309859	0.8758169934640523	71.0
5.3.1.1	1.0	1.0	1.0	2.0
5.3.1.16	0.0	0.0	0.0	5.0
5.3.1.24	1.0	0.6	0.7499999999999999	5.0
5.3.1.6	0.0	0.0	0.0	1.0
5.4.99.25	0.8947368421052632	0.9444444444444444	0.918918918918919	18.0
5.4.99.27	1.0	1.0	1.0	5.0
5.4.99.5	0.0	0.0	0.0	4.0
5.6.1.1	0.0	0.0	0.0	0.0
5.6.2.1	0.8405797101449275	0.7073170731707317	0.7682119205298014	82.0
5.6.2.2	0.0	0.0	0.0	1.0
6.1.1.1	1.0	0.2	0.33333333333333337	5.0
6.1.1.10	0.0	0.0	0.0	2.0
6.1.1.16	0.0	0.0	0.0	6.0
6.1.1.17	0.8888888888888888	0.7619047619047619	0.8205128205128205	21.0
6.1.1.20	0.5	1.0	0.6666666666666666	1.0
6.1.1.6	0.1	1.0	0.18181818181818182	1.0
6.2.1.3	0.9583333333333334	0.92	0.9387755102040817	25.0
6.3.2.2	0.0	0.0	0.0	1.0
6.3.2.4	0.0	0.0	0.0	1.0
6.3.2.6	0.0	0.0	0.0	117.0
6.3.2.9	1.0	1.0	1.0	1.0
6.3.4.19	0.2	1.0	0.33333333333333337	3.0
6.3.5.3	1.0	1.0	1.0	12.0
6.3.5.4	0.6666666666666666	1.0	0.8	4.0
6.5.1.1	1.0	0.16666666666666666	0.2857142857142857	6.0
7.1.1.2	0.16666666666666666	0.41025641025641024	0.23703703703703705	39.0
7.1.1.7	0.8904109589041096	1.0	0.9420289855072463	65.0
7.1.1.8	0.0	0.0	0.0	26.0
7.1.1.9	0.2222222222222222	1.0	0.3636363636363636	2.0
7.1.2.2	0.2972972972972973	0.9166666666666666	0.4489795918367347	12.0
7.2.1.1	0.0	0.0	0.0	1.0
7.2.2.10	0.5333333333333333	0.8	0.64	10.0
7.6.2.11	0.6666666666666666	0.6666666666666666	0.6666666666666666	12.0
accuracy	0.5496909177365669	0.5496909177365669	0.5496909177365669	0.5496909177365669
macro avg	0.4833018711846305	0.5500248186943297	0.47792746722622764	4206.0
weighted avg	0.589883487003846	0.5496909177365669	0.5274481361368194	4206.0
