# Supplementary material for: Genomic language model predicts protein co-regulation and function
Source: Nat Commun. 2024 Apr 3;15:2880. doi: 10.1038/s41467-024-46947-9 (PMC10991518; doi:10.1038/s41467-024-46947-9)
Supplement: Supplementary file 4 — Source Data [file 41467_2024_46947_MOESM4_ESM.zip › Source_data/Figure3ABC_source_data/glm_ec_rep1.tsv]

	precision	recall	f1-score	support
1.1.1.1	0.17105263157894737	0.8666666666666667	0.28571428571428575	15.0
1.1.1.169	1.0	1.0	1.0	1.0
1.1.1.42	0.13636363636363635	0.043478260869565216	0.06593406593406594	69.0
1.1.1.94	0.0	0.0	0.0	1.0
1.11.1.24	0.6	1.0	0.7499999999999999	3.0
1.11.1.9	0.0	0.0	0.0	1.0
1.12.1.3	0.0	0.0	0.0	1.0
1.12.98.3	0.0	0.0	0.0	2.0
1.13.11.24	0.0	0.0	0.0	1.0
1.14.13.244	0.0	0.0	0.0	1.0
1.14.14.18	1.0	1.0	1.0	2.0
1.15.1.1	0.3333333333333333	0.5	0.4	2.0
1.16.1.9	0.0	0.0	0.0	27.0
1.16.3.1	1.0	1.0	1.0	7.0
1.17.1.9	0.2	0.005681818181818182	0.011049723756906079	176.0
1.17.4.1	0.9943342776203966	0.9777158774373259	0.9859550561797753	359.0
1.17.99.6	1.0	0.9532710280373832	0.9760765550239235	107.0
1.18.1.2	0.1935483870967742	0.75	0.30769230769230765	8.0
1.2.1.3	0.0	0.0	0.0	1.0
1.2.1.58	0.0	0.0	0.0	4.0
1.2.4.1	0.2	1.0	0.33333333333333337	8.0
1.3.1.98	1.0	1.0	1.0	3.0
1.5.1.2	0.0	0.0	0.0	2.0
1.5.1.3	1.0	1.0	1.0	2.0
1.5.3.1	1.0	0.8333333333333334	0.9090909090909091	6.0
1.6.5.2	0.25	0.004484304932735426	0.008810572687224669	223.0
1.6.5.9	0.8823529411764706	0.9375	0.9090909090909091	16.0
1.7.1.13	0.7575757575757576	0.8928571428571429	0.819672131147541	28.0
1.7.1.17	0.04888888888888889	1.0	0.09322033898305085	11.0
1.7.5.1	0.0	0.0	0.0	6.0
1.8.4.12	0.0	0.0	0.0	0.0
2.1.1.113	0.08163265306122448	0.26666666666666666	0.125	15.0
2.1.1.148	0.9444444444444444	0.9444444444444444	0.9444444444444444	18.0
2.1.1.177	1.0	0.6363636363636364	0.7777777777777778	11.0
2.1.1.182	0.18181818181818182	1.0	0.3076923076923077	2.0
2.1.1.242	1.0	0.8571428571428571	0.923076923076923	14.0
2.1.1.33	1.0	0.75	0.8571428571428571	4.0
2.1.1.37	0.8666666666666667	0.8125	0.8387096774193549	16.0
2.1.1.63	1.0	0.625	0.7692307692307693	32.0
2.1.1.72	0.16129032258064516	0.09803921568627451	0.1219512195121951	51.0
2.1.1.85	1.0	1.0	1.0	1.0
2.1.1.86	0.625	1.0	0.7692307692307693	5.0
2.1.3.15	0.4	1.0	0.5714285714285715	2.0
2.2.1.2	0.5833333333333334	1.0	0.7368421052631579	7.0
2.2.1.6	0.3	0.375	0.33333333333333326	8.0
2.3.1.1	0.0	0.0	0.0	80.0
2.3.1.15	0.0	0.0	0.0	1.0
2.3.1.181	0.0	0.0	0.0	0.0
2.3.1.225	1.0	1.0	1.0	1.0
2.3.1.255	0.0	0.0	0.0	5.0
2.3.1.269	0.0	0.0	0.0	1.0
2.3.1.30	0.75	0.75	0.75	4.0
2.3.1.48	1.0	1.0	1.0	1.0
2.3.1.51	0.3333333333333333	0.5	0.4	2.0
2.3.2.23	0.5	1.0	0.6666666666666666	2.0
2.3.2.26	0.0	0.0	0.0	3.0
2.3.2.27	0.07407407407407407	0.5	0.12903225806451613	4.0
2.3.2.6	0.0	0.0	0.0	0.0
2.4.1.129	0.8636363636363636	0.95	0.9047619047619048	20.0
2.4.1.16	1.0	1.0	1.0	2.0
2.4.1.198	0.0	0.0	0.0	1.0
2.4.2.1	1.0	1.0	1.0	4.0
2.4.2.17	0.42857142857142855	1.0	0.6	3.0
2.4.2.31	1.0	1.0	1.0	2.0
2.4.2.7	0.36363636363636365	0.8	0.5000000000000001	5.0
2.4.2.9	0.10526315789473684	0.15384615384615385	0.125	13.0
2.5.1.141	0.5	0.5	0.5	2.0
2.5.1.145	1.0	0.8333333333333334	0.9090909090909091	12.0
2.5.1.16	1.0	1.0	1.0	1.0
2.5.1.18	1.0	1.0	1.0	2.0
2.5.1.19	0.8181818181818182	1.0	0.9	9.0
2.5.1.32	0.0	0.0	0.0	1.0
2.5.1.75	0.2	0.6666666666666666	0.30769230769230765	3.0
2.5.1.78	0.10344827586206896	0.8571428571428571	0.1846153846153846	7.0
2.5.1.87	0.3333333333333333	0.3333333333333333	0.3333333333333333	3.0
2.6.1.1	0.8	1.0	0.888888888888889	4.0
2.7.1.107	1.0	0.5	0.6666666666666666	4.0
2.7.1.130	0.0	0.0	0.0	1.0
2.7.1.148	1.0	1.0	1.0	3.0
2.7.1.191	0.0	0.0	0.0	1.0
2.7.1.23	1.0	1.0	1.0	2.0
2.7.1.24	0.2	1.0	0.33333333333333337	1.0
2.7.1.33	0.0	0.0	0.0	38.0
2.7.1.40	0.0	0.0	0.0	1.0
2.7.1.71	1.0	0.16981132075471697	0.2903225806451613	53.0
2.7.1.90	0.6	0.6	0.6	5.0
2.7.10.2	0.0	0.0	0.0	1.0
2.7.11.1	0.5178571428571429	0.6744186046511628	0.5858585858585859	86.0
2.7.11.22	0.0	0.0	0.0	1.0
2.7.11.24	0.0	0.0	0.0	0.0
2.7.12.1	0.5	0.3333333333333333	0.4	3.0
2.7.12.2	0.5	0.5	0.5	2.0
2.7.13.3	0.53125	0.8292682926829268	0.6476190476190476	82.0
2.7.2.4	0.8823529411764706	1.0	0.9375	15.0
2.7.2.8	0.0	0.0	0.0	1.0
2.7.4.16	1.0	1.0	1.0	2.0
2.7.4.3	0.7142857142857143	0.45454545454545453	0.5555555555555556	11.0
2.7.4.6	0.0	0.0	0.0	1.0
2.7.4.9	0.0	0.0	0.0	1.0
2.7.6.1	0.2857142857142857	0.5	0.36363636363636365	4.0
2.7.6.5	0.9629629629629629	0.7647058823529411	0.8524590163934426	34.0
2.7.7.1	1.0	0.875	0.9333333333333333	24.0
2.7.7.101	1.0	0.8461538461538461	0.9166666666666666	13.0
2.7.7.18	0.25	1.0	0.4	1.0
2.7.7.41	0.3333333333333333	1.0	0.5	1.0
2.7.7.6	0.5737704918032787	0.8333333333333334	0.6796116504854368	168.0
2.7.7.65	0.75	0.75	0.75	16.0
2.7.7.7	0.8591549295774648	0.5922330097087378	0.7011494252873564	103.0
2.7.7.72	0.5	1.0	0.6666666666666666	1.0
2.7.7.77	1.0	1.0	1.0	1.0
2.7.7.85	0.6666666666666666	1.0	0.8	2.0
2.7.7.n1	1.0	0.8442622950819673	0.9155555555555556	122.0
2.7.8.26	0.8	1.0	0.888888888888889	4.0
2.7.8.7	1.0	1.0	1.0	1.0
2.8.1.1	0.9347826086956522	1.0	0.9662921348314606	43.0
3.1.1.1	0.0	0.0	0.0	2.0
3.1.1.29	1.0	1.0	1.0	34.0
3.1.1.3	0.5714285714285714	1.0	0.7272727272727273	4.0
3.1.1.32	1.0	1.0	1.0	6.0
3.1.1.5	0.0	0.0	0.0	42.0
3.1.1.96	0.0	0.0	0.0	1.0
3.1.11.6	0.6923076923076923	0.8181818181818182	0.7500000000000001	11.0
3.1.13.1	1.0	1.0	1.0	2.0
3.1.21.10	0.7	1.0	0.8235294117647058	7.0
3.1.21.2	0.6666666666666666	1.0	0.8	2.0
3.1.21.4	0.410958904109589	0.8333333333333334	0.5504587155963302	36.0
3.1.26.11	0.0	0.0	0.0	2.0
3.1.26.3	0.5	1.0	0.6666666666666666	2.0
3.1.26.4	0.7931034482758621	0.92	0.851851851851852	25.0
3.1.26.5	0.9047619047619048	1.0	0.9500000000000001	19.0
3.1.3.1	0.6666666666666666	1.0	0.8	2.0
3.1.3.11	0.0	0.0	0.0	4.0
3.1.3.16	0.17391304347826086	0.5714285714285714	0.26666666666666666	7.0
3.1.3.2	0.0	0.0	0.0	1.0
3.1.3.23	0.7777777777777778	0.9032258064516129	0.835820895522388	31.0
3.1.3.27	0.0	0.0	0.0	1.0
3.1.3.3	0.696969696969697	0.8846153846153846	0.7796610169491526	26.0
3.1.3.4	1.0	0.5	0.6666666666666666	2.0
3.1.3.48	1.0	0.3333333333333333	0.5	3.0
3.1.3.5	0.45454545454545453	0.21739130434782608	0.29411764705882354	23.0
3.1.4.17	0.0	0.0	0.0	2.0
3.1.4.52	0.875	0.8333333333333334	0.8536585365853658	42.0
3.1.4.53	0.0	0.0	0.0	2.0
3.2.1.1	0.0	0.0	0.0	5.0
3.2.1.14	0.3333333333333333	1.0	0.5	1.0
3.2.1.17	0.20689655172413793	0.8571428571428571	0.33333333333333326	7.0
3.2.1.20	0.0	0.0	0.0	2.0
3.2.1.21	0.0	0.0	0.0	2.0
3.2.1.22	0.0	0.0	0.0	1.0
3.2.1.23	0.0	0.0	0.0	2.0
3.2.1.3	0.2	1.0	0.33333333333333337	1.0
3.2.1.37	0.0	0.0	0.0	2.0
3.2.1.39	1.0	1.0	1.0	5.0
3.2.1.4	0.3333333333333333	0.16666666666666666	0.2222222222222222	6.0
3.2.1.52	0.0	0.0	0.0	1.0
3.2.1.55	0.0	0.0	0.0	3.0
3.2.1.8	0.125	0.5	0.2	2.0
3.2.1.91	0.75	0.75	0.75	4.0
3.2.1.96	1.0	1.0	1.0	1.0
3.2.2.21	0.26666666666666666	1.0	0.4210526315789474	4.0
3.2.2.27	0.0	0.0	0.0	3.0
3.2.2.31	0.5	0.05555555555555555	0.09999999999999999	18.0
3.2.2.6	0.0	0.0	0.0	1.0
3.4.11.1	0.5	0.5	0.5	2.0
3.4.11.9	0.25	0.5	0.3333333333333333	2.0
3.4.16.4	0.8571428571428571	1.0	0.923076923076923	6.0
3.4.19.12	0.5	0.015037593984962405	0.029197080291970802	266.0
3.4.21.107	0.5714285714285714	0.8	0.6666666666666666	5.0
3.4.21.53	0.25	0.5	0.3333333333333333	6.0
3.4.21.89	1.0	1.0	1.0	3.0
3.4.21.92	0.3076923076923077	0.3333333333333333	0.32	12.0
3.4.23.36	1.0	1.0	1.0	1.0
3.4.25.1	0.3333333333333333	0.4	0.3636363636363636	5.0
3.5.1.104	1.0	0.6666666666666666	0.8	3.0
3.5.1.2	0.25	1.0	0.4	1.0
3.5.1.28	0.726027397260274	0.7066666666666667	0.7162162162162162	75.0
3.5.1.4	0.0	0.0	0.0	73.0
3.5.1.98	0.0	0.0	0.0	1.0
3.5.2.6	0.0	0.0	0.0	7.0
3.5.2.9	1.0	0.2857142857142857	0.4444444444444445	7.0
3.5.4.16	0.0	0.0	0.0	2.0
3.6.1.1	0.0	0.0	0.0	1.0
3.6.1.23	0.5	1.0	0.6666666666666666	1.0
3.6.1.27	0.9166666666666666	0.8461538461538461	0.8799999999999999	13.0
3.6.1.31	1.0	1.0	1.0	1.0
3.6.1.55	1.0	0.9259259259259259	0.9615384615384615	27.0
3.6.1.7	1.0	1.0	1.0	3.0
3.6.1.9	0.0	0.0	0.0	2.0
3.6.4.10	0.0	0.0	0.0	1.0
3.6.4.12	0.23076923076923078	0.5	0.3157894736842105	18.0
3.6.4.13	0.7851239669421488	0.8333333333333334	0.8085106382978725	114.0
3.6.5.2	0.0	0.0	0.0	1.0
4.1.1.19	1.0	0.7777777777777778	0.8750000000000001	18.0
4.1.1.22	0.0	0.0	0.0	1.0
4.1.1.65	1.0	0.9583333333333334	0.9787234042553191	24.0
4.1.2.13	0.08333333333333333	0.14285714285714285	0.10526315789473685	7.0
4.1.2.50	1.0	1.0	1.0	4.0
4.1.3.1	0.9090909090909091	0.43478260869565216	0.5882352941176471	23.0
4.1.3.17	0.3333333333333333	1.0	0.5	2.0
4.1.3.27	0.0	0.0	0.0	3.0
4.1.3.40	1.0	1.0	1.0	3.0
4.2.1.1	0.25	0.9285714285714286	0.3939393939393939	14.0
4.2.1.10	0.03333333333333333	0.14285714285714285	0.05405405405405406	7.0
4.2.1.113	0.6666666666666666	0.8	0.7272727272727272	5.0
4.2.1.19	0.5	1.0	0.6666666666666666	1.0
4.2.1.2	0.0	0.0	0.0	24.0
4.2.1.3	0.8333333333333334	0.5882352941176471	0.6896551724137931	34.0
4.2.1.75	1.0	1.0	1.0	1.0
4.2.1.96	1.0	1.0	1.0	1.0
4.2.2.n1	0.8	1.0	0.888888888888889	4.0
4.2.99.18	0.0	0.0	0.0	6.0
4.3.99.3	0.25	1.0	0.4	1.0
4.6.1.1	0.0	0.0	0.0	1.0
4.6.1.17	0.0	0.0	0.0	4.0
4.99.1.3	0.0	0.0	0.0	2.0
5.1.1.1	0.0	0.0	0.0	1.0
5.1.1.3	0.896551724137931	0.5909090909090909	0.7123287671232877	44.0
5.1.3.3	0.6666666666666666	1.0	0.8	2.0
5.1.99.6	0.3333333333333333	1.0	0.5	1.0
5.2.1.8	0.8023255813953488	0.971830985915493	0.8789808917197452	71.0
5.3.1.1	0.6666666666666666	1.0	0.8	2.0
5.3.1.16	0.0	0.0	0.0	5.0
5.3.1.24	1.0	0.6	0.7499999999999999	5.0
5.3.1.6	0.0	0.0	0.0	1.0
5.4.99.25	0.9444444444444444	0.9444444444444444	0.9444444444444444	18.0
5.4.99.27	1.0	1.0	1.0	5.0
5.4.99.5	0.3333333333333333	0.25	0.28571428571428575	4.0
5.6.1.1	0.0	0.0	0.0	0.0
5.6.2.1	0.8450704225352113	0.7317073170731707	0.7843137254901961	82.0
5.6.2.2	0.0	0.0	0.0	1.0
6.1.1.1	1.0	0.2	0.33333333333333337	5.0
6.1.1.10	0.0	0.0	0.0	2.0
6.1.1.16	0.0	0.0	0.0	6.0
6.1.1.17	0.8947368421052632	0.8095238095238095	0.8500000000000001	21.0
6.1.1.20	0.5	1.0	0.6666666666666666	1.0
6.1.1.6	0.1	1.0	0.18181818181818182	1.0
6.2.1.3	0.9583333333333334	0.92	0.9387755102040817	25.0
6.3.2.2	0.0	0.0	0.0	1.0
6.3.2.4	0.0	0.0	0.0	1.0
6.3.2.6	0.0	0.0	0.0	117.0
6.3.2.9	0.5	1.0	0.6666666666666666	1.0
6.3.4.19	0.1875	1.0	0.3157894736842105	3.0
6.3.5.3	1.0	1.0	1.0	12.0
6.3.5.4	0.8	1.0	0.888888888888889	4.0
6.5.1.1	1.0	0.16666666666666666	0.2857142857142857	6.0
7.1.1.2	0.1566265060240964	0.3333333333333333	0.21311475409836064	39.0
7.1.1.7	0.8552631578947368	1.0	0.9219858156028369	65.0
7.1.1.8	0.0	0.0	0.0	26.0
7.1.1.9	0.2222222222222222	1.0	0.3636363636363636	2.0
7.1.2.2	0.3448275862068966	0.8333333333333334	0.4878048780487806	12.0
7.2.1.1	0.0	0.0	0.0	1.0
7.2.2.10	0.4444444444444444	0.8	0.5714285714285714	10.0
7.6.2.11	0.5714285714285714	0.6666666666666666	0.6153846153846153	12.0
accuracy	0.5456490727532097	0.5456490727532097	0.5456490727532097	0.5456490727532097
macro avg	0.4612949583781803	0.5438355848291939	0.4622328413919004	4206.0
weighted avg	0.5869344096320059	0.5456490727532097	0.5213977251411552	4206.0
