# Supplementary material for: Genomic language model predicts protein co-regulation and function
Source: Nat Commun. 2024 Apr 3;15:2880. doi: 10.1038/s41467-024-46947-9 (PMC10991518; doi:10.1038/s41467-024-46947-9)
Supplement: Supplementary file 4 — Source Data [file 41467_2024_46947_MOESM4_ESM.zip › Source_data/Figure3ABC_source_data/glm_ec_rep4.tsv]

	precision	recall	f1-score	support
1.1.1.1	0.16883116883116883	0.8666666666666667	0.28260869565217395	15.0
1.1.1.169	1.0	1.0	1.0	1.0
1.1.1.42	0.15789473684210525	0.043478260869565216	0.06818181818181818	69.0
1.1.1.94	0.0	0.0	0.0	1.0
1.11.1.24	1.0	1.0	1.0	3.0
1.11.1.9	0.0	0.0	0.0	1.0
1.12.1.3	0.0	0.0	0.0	1.0
1.12.98.3	0.0	0.0	0.0	2.0
1.13.11.24	0.0	0.0	0.0	1.0
1.14.13.244	0.0	0.0	0.0	1.0
1.14.14.18	1.0	1.0	1.0	2.0
1.15.1.1	0.3333333333333333	0.5	0.4	2.0
1.16.1.9	0.0	0.0	0.0	27.0
1.16.3.1	1.0	1.0	1.0	7.0
1.17.1.9	0.2	0.005681818181818182	0.011049723756906079	176.0
1.17.4.1	0.9971590909090909	0.9777158774373259	0.9873417721518988	359.0
1.17.99.6	0.9902912621359223	0.9532710280373832	0.9714285714285714	107.0
1.18.1.2	0.24	0.75	0.36363636363636365	8.0
1.2.1.3	0.0	0.0	0.0	1.0
1.2.1.58	0.0	0.0	0.0	4.0
1.2.4.1	0.14035087719298245	1.0	0.24615384615384614	8.0
1.3.1.98	0.75	1.0	0.8571428571428571	3.0
1.5.1.2	0.0	0.0	0.0	2.0
1.5.1.3	0.6666666666666666	1.0	0.8	2.0
1.5.3.1	1.0	0.8333333333333334	0.9090909090909091	6.0
1.6.5.2	0.5	0.004484304932735426	0.008888888888888889	223.0
1.6.5.9	0.9375	0.9375	0.9375	16.0
1.7.1.13	0.8333333333333334	0.8928571428571429	0.8620689655172413	28.0
1.7.1.17	0.04888888888888889	1.0	0.09322033898305085	11.0
1.7.5.1	0.0	0.0	0.0	6.0
1.8.4.12	0.0	0.0	0.0	0.0
2.1.1.113	0.06382978723404255	0.2	0.0967741935483871	15.0
2.1.1.148	0.9444444444444444	0.9444444444444444	0.9444444444444444	18.0
2.1.1.177	1.0	0.6363636363636364	0.7777777777777778	11.0
2.1.1.182	0.2	1.0	0.33333333333333337	2.0
2.1.1.242	1.0	0.8571428571428571	0.923076923076923	14.0
2.1.1.33	1.0	0.75	0.8571428571428571	4.0
2.1.1.37	0.8666666666666667	0.8125	0.8387096774193549	16.0
2.1.1.63	0.9523809523809523	0.625	0.7547169811320755	32.0
2.1.1.72	0.20833333333333334	0.09803921568627451	0.13333333333333333	51.0
2.1.1.85	1.0	1.0	1.0	1.0
2.1.1.86	0.625	1.0	0.7692307692307693	5.0
2.1.3.15	0.5	1.0	0.6666666666666666	2.0
2.2.1.2	0.5833333333333334	1.0	0.7368421052631579	7.0
2.2.1.6	0.375	0.375	0.375	8.0
2.3.1.1	0.0	0.0	0.0	80.0
2.3.1.15	0.0	0.0	0.0	1.0
2.3.1.181	0.0	0.0	0.0	0.0
2.3.1.225	1.0	1.0	1.0	1.0
2.3.1.255	0.0	0.0	0.0	5.0
2.3.1.269	0.0	0.0	0.0	1.0
2.3.1.30	0.75	0.75	0.75	4.0
2.3.1.48	0.5	1.0	0.6666666666666666	1.0
2.3.1.51	0.5	0.5	0.5	2.0
2.3.2.23	0.5	1.0	0.6666666666666666	2.0
2.3.2.26	0.0	0.0	0.0	3.0
2.3.2.27	0.09090909090909091	0.5	0.15384615384615385	4.0
2.4.1.129	0.8636363636363636	0.95	0.9047619047619048	20.0
2.4.1.16	1.0	1.0	1.0	2.0
2.4.1.198	0.0	0.0	0.0	1.0
2.4.2.1	0.6666666666666666	1.0	0.8	4.0
2.4.2.17	0.375	1.0	0.5454545454545454	3.0
2.4.2.31	1.0	1.0	1.0	2.0
2.4.2.7	0.3076923076923077	0.8	0.4444444444444444	5.0
2.4.2.9	0.15789473684210525	0.23076923076923078	0.18749999999999997	13.0
2.5.1.141	0.5	0.5	0.5	2.0
2.5.1.145	0.9090909090909091	0.8333333333333334	0.8695652173913043	12.0
2.5.1.16	1.0	1.0	1.0	1.0
2.5.1.18	1.0	1.0	1.0	2.0
2.5.1.19	0.9	1.0	0.9473684210526316	9.0
2.5.1.32	1.0	1.0	1.0	1.0
2.5.1.75	0.2222222222222222	0.6666666666666666	0.3333333333333333	3.0
2.5.1.78	0.09523809523809523	0.8571428571428571	0.17142857142857143	7.0
2.5.1.87	0.5	0.3333333333333333	0.4	3.0
2.6.1.1	0.8	1.0	0.888888888888889	4.0
2.7.1.107	1.0	0.5	0.6666666666666666	4.0
2.7.1.130	0.0	0.0	0.0	1.0
2.7.1.148	1.0	1.0	1.0	3.0
2.7.1.191	1.0	1.0	1.0	1.0
2.7.1.23	1.0	1.0	1.0	2.0
2.7.1.24	0.16666666666666666	1.0	0.2857142857142857	1.0
2.7.1.33	0.0	0.0	0.0	38.0
2.7.1.40	0.0	0.0	0.0	1.0
2.7.1.71	1.0	0.18867924528301888	0.3174603174603175	53.0
2.7.1.90	0.5	0.6	0.5454545454545454	5.0
2.7.10.2	0.0	0.0	0.0	1.0
2.7.11.1	0.49586776859504134	0.6976744186046512	0.5797101449275363	86.0
2.7.11.22	0.0	0.0	0.0	1.0
2.7.11.24	0.0	0.0	0.0	0.0
2.7.12.1	0.3333333333333333	0.3333333333333333	0.3333333333333333	3.0
2.7.12.2	0.5	0.5	0.5	2.0
2.7.13.3	0.5811965811965812	0.8292682926829268	0.6834170854271358	82.0
2.7.2.4	0.9375	1.0	0.967741935483871	15.0
2.7.2.8	0.0	0.0	0.0	1.0
2.7.4.16	1.0	1.0	1.0	2.0
2.7.4.3	1.0	0.5454545454545454	0.7058823529411764	11.0
2.7.4.6	0.0	0.0	0.0	1.0
2.7.4.9	0.0	0.0	0.0	1.0
2.7.6.1	0.4	0.5	0.4444444444444445	4.0
2.7.6.5	0.9629629629629629	0.7647058823529411	0.8524590163934426	34.0
2.7.7.1	1.0	1.0	1.0	24.0
2.7.7.101	1.0	0.8461538461538461	0.9166666666666666	13.0
2.7.7.18	1.0	1.0	1.0	1.0
2.7.7.41	0.3333333333333333	1.0	0.5	1.0
2.7.7.6	0.5798319327731093	0.8214285714285714	0.6798029556650247	168.0
2.7.7.65	0.7058823529411765	0.75	0.7272727272727272	16.0
2.7.7.7	0.8625	0.6699029126213593	0.7540983606557378	103.0
2.7.7.72	0.5	1.0	0.6666666666666666	1.0
2.7.7.77	1.0	1.0	1.0	1.0
2.7.7.85	0.6666666666666666	1.0	0.8	2.0
2.7.7.n1	1.0	0.8442622950819673	0.9155555555555556	122.0
2.7.8.26	0.8	1.0	0.888888888888889	4.0
2.7.8.7	1.0	1.0	1.0	1.0
2.8.1.1	0.9555555555555556	1.0	0.9772727272727273	43.0
3.1.1.1	0.0	0.0	0.0	2.0
3.1.1.29	1.0	1.0	1.0	34.0
3.1.1.3	0.4444444444444444	1.0	0.6153846153846153	4.0
3.1.1.32	1.0	1.0	1.0	6.0
3.1.1.5	1.0	0.023809523809523808	0.046511627906976744	42.0
3.1.1.96	1.0	1.0	1.0	1.0
3.1.11.6	0.5625	0.8181818181818182	0.6666666666666666	11.0
3.1.13.1	1.0	1.0	1.0	2.0
3.1.21.10	0.7	1.0	0.8235294117647058	7.0
3.1.21.2	0.6666666666666666	1.0	0.8	2.0
3.1.21.4	0.4838709677419355	0.8333333333333334	0.6122448979591837	36.0
3.1.26.11	0.0	0.0	0.0	2.0
3.1.26.3	0.6666666666666666	1.0	0.8	2.0
3.1.26.4	0.7931034482758621	0.92	0.851851851851852	25.0
3.1.26.5	0.95	1.0	0.9743589743589743	19.0
3.1.3.1	0.6666666666666666	1.0	0.8	2.0
3.1.3.11	0.0	0.0	0.0	4.0
3.1.3.16	0.19047619047619047	0.5714285714285714	0.2857142857142857	7.0
3.1.3.2	0.0	0.0	0.0	1.0
3.1.3.23	0.9	0.8709677419354839	0.8852459016393444	31.0
3.1.3.27	0.0	0.0	0.0	1.0
3.1.3.3	0.5714285714285714	0.9230769230769231	0.7058823529411765	26.0
3.1.3.4	1.0	0.5	0.6666666666666666	2.0
3.1.3.48	1.0	0.3333333333333333	0.5	3.0
3.1.3.5	0.14285714285714285	0.043478260869565216	0.06666666666666667	23.0
3.1.4.17	0.0	0.0	0.0	2.0
3.1.4.52	0.813953488372093	0.8333333333333334	0.8235294117647058	42.0
3.1.4.53	0.0	0.0	0.0	2.0
3.2.1.1	0.0	0.0	0.0	5.0
3.2.1.14	0.5	1.0	0.6666666666666666	1.0
3.2.1.17	0.6666666666666666	0.8571428571428571	0.75	7.0
3.2.1.20	0.0	0.0	0.0	2.0
3.2.1.21	0.0	0.0	0.0	2.0
3.2.1.22	0.0	0.0	0.0	1.0
3.2.1.23	0.0	0.0	0.0	2.0
3.2.1.3	0.3333333333333333	1.0	0.5	1.0
3.2.1.37	0.0	0.0	0.0	2.0
3.2.1.39	1.0	1.0	1.0	5.0
3.2.1.4	0.3333333333333333	0.16666666666666666	0.2222222222222222	6.0
3.2.1.52	0.0	0.0	0.0	1.0
3.2.1.55	0.0	0.0	0.0	3.0
3.2.1.8	0.14285714285714285	0.5	0.22222222222222224	2.0
3.2.1.91	0.6	0.75	0.6666666666666665	4.0
3.2.1.96	1.0	1.0	1.0	1.0
3.2.2.21	0.26666666666666666	1.0	0.4210526315789474	4.0
3.2.2.27	0.0	0.0	0.0	3.0
3.2.2.31	0.5	0.05555555555555555	0.09999999999999999	18.0
3.2.2.6	0.0	0.0	0.0	1.0
3.4.11.1	0.5	0.5	0.5	2.0
3.4.11.9	0.3333333333333333	0.5	0.4	2.0
3.4.16.4	0.8571428571428571	1.0	0.923076923076923	6.0
3.4.19.12	0.4444444444444444	0.015037593984962405	0.02909090909090909	266.0
3.4.21.107	0.5714285714285714	0.8	0.6666666666666666	5.0
3.4.21.53	0.2	0.3333333333333333	0.25	6.0
3.4.21.89	1.0	1.0	1.0	3.0
3.4.21.92	0.3076923076923077	0.3333333333333333	0.32	12.0
3.4.23.36	1.0	1.0	1.0	1.0
3.4.25.1	0.4	0.4	0.4000000000000001	5.0
3.5.1.104	1.0	0.6666666666666666	0.8	3.0
3.5.1.2	0.2	1.0	0.33333333333333337	1.0
3.5.1.28	0.7777777777777778	0.9333333333333333	0.8484848484848485	75.0
3.5.1.4	0.0	0.0	0.0	73.0
3.5.1.98	0.0	0.0	0.0	1.0
3.5.2.6	0.17647058823529413	0.42857142857142855	0.25	7.0
3.5.2.9	1.0	0.14285714285714285	0.25	7.0
3.5.4.16	0.0	0.0	0.0	2.0
3.6.1.1	0.0	0.0	0.0	1.0
3.6.1.23	0.5	1.0	0.6666666666666666	1.0
3.6.1.27	0.9166666666666666	0.8461538461538461	0.8799999999999999	13.0
3.6.1.31	1.0	1.0	1.0	1.0
3.6.1.55	1.0	0.9259259259259259	0.9615384615384615	27.0
3.6.1.7	1.0	1.0	1.0	3.0
3.6.1.9	0.0	0.0	0.0	2.0
3.6.4.10	0.0	0.0	0.0	1.0
3.6.4.12	0.32142857142857145	0.5	0.391304347826087	18.0
3.6.4.13	0.7829457364341085	0.8859649122807017	0.831275720164609	114.0
3.6.5.2	0.0	0.0	0.0	1.0
4.1.1.19	0.9333333333333333	0.7777777777777778	0.8484848484848485	18.0
4.1.1.22	0.0	0.0	0.0	1.0
4.1.1.65	1.0	0.9583333333333334	0.9787234042553191	24.0
4.1.2.13	0.07692307692307693	0.14285714285714285	0.1	7.0
4.1.2.50	1.0	1.0	1.0	4.0
4.1.3.1	0.8333333333333334	0.43478260869565216	0.5714285714285714	23.0
4.1.3.17	0.2857142857142857	1.0	0.4444444444444445	2.0
4.1.3.27	0.0	0.0	0.0	3.0
4.1.3.40	1.0	1.0	1.0	3.0
4.2.1.1	0.2765957446808511	0.9285714285714286	0.42622950819672134	14.0
4.2.1.10	0.0	0.0	0.0	7.0
4.2.1.113	0.6666666666666666	0.8	0.7272727272727272	5.0
4.2.1.19	0.5	1.0	0.6666666666666666	1.0
4.2.1.2	0.0	0.0	0.0	24.0
4.2.1.3	0.8333333333333334	0.5882352941176471	0.6896551724137931	34.0
4.2.1.75	1.0	1.0	1.0	1.0
4.2.1.96	1.0	1.0	1.0	1.0
4.2.2.n1	0.8	1.0	0.888888888888889	4.0
4.2.99.18	0.0	0.0	0.0	6.0
4.3.99.3	0.25	1.0	0.4	1.0
4.6.1.1	0.0	0.0	0.0	1.0
4.6.1.17	0.0	0.0	0.0	4.0
4.99.1.3	0.0	0.0	0.0	2.0
5.1.1.1	0.0	0.0	0.0	1.0
5.1.1.3	0.9090909090909091	0.6818181818181818	0.7792207792207791	44.0
5.1.3.3	0.5	1.0	0.6666666666666666	2.0
5.1.99.6	0.3333333333333333	1.0	0.5	1.0
5.2.1.8	0.85	0.9577464788732394	0.9006622516556291	71.0
5.3.1.1	1.0	1.0	1.0	2.0
5.3.1.16	0.0	0.0	0.0	5.0
5.3.1.24	1.0	0.6	0.7499999999999999	5.0
5.3.1.6	0.0	0.0	0.0	1.0
5.4.99.25	0.8947368421052632	0.9444444444444444	0.918918918918919	18.0
5.4.99.27	1.0	1.0	1.0	5.0
5.4.99.5	0.0	0.0	0.0	4.0
5.6.2.1	0.8428571428571429	0.7195121951219512	0.7763157894736842	82.0
5.6.2.2	0.0	0.0	0.0	1.0
6.1.1.1	1.0	0.2	0.33333333333333337	5.0
6.1.1.10	0.0	0.0	0.0	2.0
6.1.1.16	0.3333333333333333	0.16666666666666666	0.2222222222222222	6.0
6.1.1.17	0.8888888888888888	0.7619047619047619	0.8205128205128205	21.0
6.1.1.20	0.5	1.0	0.6666666666666666	1.0
6.1.1.6	0.09090909090909091	1.0	0.16666666666666669	1.0
6.2.1.3	0.9583333333333334	0.92	0.9387755102040817	25.0
6.3.2.2	0.0	0.0	0.0	1.0
6.3.2.4	0.0	0.0	0.0	1.0
6.3.2.6	0.0	0.0	0.0	117.0
6.3.2.9	0.3333333333333333	1.0	0.5	1.0
6.3.4.19	0.15789473684210525	1.0	0.2727272727272727	3.0
6.3.5.3	1.0	1.0	1.0	12.0
6.3.5.4	0.8	1.0	0.888888888888889	4.0
6.5.1.1	1.0	0.16666666666666666	0.2857142857142857	6.0
7.1.1.2	0.16129032258064516	0.38461538461538464	0.22727272727272727	39.0
7.1.1.7	0.8904109589041096	1.0	0.9420289855072463	65.0
7.1.1.8	0.0	0.0	0.0	26.0
7.1.1.9	0.2	1.0	0.33333333333333337	2.0
7.1.2.2	0.3235294117647059	0.9166666666666666	0.4782608695652174	12.0
7.2.1.1	0.0	0.0	0.0	1.0
7.2.2.10	0.5333333333333333	0.8	0.64	10.0
7.6.2.11	0.5714285714285714	0.6666666666666666	0.6153846153846153	12.0
accuracy	0.5551592962434617	0.5551592962434617	0.5551592962434617	0.5551592962434617
macro avg	0.4857223545374851	0.5621686792195258	0.48200670819624525	4206.0
weighted avg	0.6117487569331027	0.5551592962434617	0.5299230011732154	4206.0
