# Supplementary material for: Genomic language model predicts protein co-regulation and function
Source: Nat Commun. 2024 Apr 3;15:2880. doi: 10.1038/s41467-024-46947-9 (PMC10991518; doi:10.1038/s41467-024-46947-9)
Supplement: Supplementary file 4 — Source Data [file 41467_2024_46947_MOESM4_ESM.zip › Source_data/Figure3ABC_source_data/glm_ec_rep5.tsv]

	precision	recall	f1-score	support
1.1.1.1	0.11403508771929824	0.8666666666666667	0.20155038759689922	15.0
1.1.1.169	1.0	1.0	1.0	1.0
1.1.1.42	0.13636363636363635	0.043478260869565216	0.06593406593406594	69.0
1.1.1.94	0.0	0.0	0.0	1.0
1.11.1.24	0.5	1.0	0.6666666666666666	3.0
1.11.1.9	0.0	0.0	0.0	1.0
1.12.1.3	0.0	0.0	0.0	1.0
1.12.98.3	0.0	0.0	0.0	2.0
1.13.11.24	0.0	0.0	0.0	1.0
1.14.13.244	0.0	0.0	0.0	1.0
1.14.14.18	1.0	1.0	1.0	2.0
1.15.1.1	0.3333333333333333	0.5	0.4	2.0
1.16.1.9	0.0	0.0	0.0	27.0
1.16.3.1	1.0	1.0	1.0	7.0
1.17.1.9	0.25	0.005681818181818182	0.011111111111111112	176.0
1.17.4.1	0.9887640449438202	0.9805013927576601	0.9846153846153844	359.0
1.17.99.6	1.0	0.9532710280373832	0.9760765550239235	107.0
1.18.1.2	0.2	0.75	0.31578947368421056	8.0
1.2.1.3	0.0	0.0	0.0	1.0
1.2.1.58	0.0	0.0	0.0	4.0
1.2.4.1	0.1568627450980392	1.0	0.2711864406779661	8.0
1.3.1.98	1.0	1.0	1.0	3.0
1.5.1.2	0.0	0.0	0.0	2.0
1.5.1.3	1.0	1.0	1.0	2.0
1.5.3.1	1.0	0.8333333333333334	0.9090909090909091	6.0
1.6.5.2	0.25	0.004484304932735426	0.008810572687224669	223.0
1.6.5.9	0.8823529411764706	0.9375	0.9090909090909091	16.0
1.7.1.13	0.8620689655172413	0.8928571428571429	0.8771929824561403	28.0
1.7.1.17	0.04888888888888889	1.0	0.09322033898305085	11.0
1.7.5.1	0.0	0.0	0.0	6.0
1.8.4.12	0.0	0.0	0.0	0.0
2.1.1.113	0.09259259259259259	0.3333333333333333	0.14492753623188404	15.0
2.1.1.148	0.9444444444444444	0.9444444444444444	0.9444444444444444	18.0
2.1.1.177	1.0	0.6363636363636364	0.7777777777777778	11.0
2.1.1.182	0.25	1.0	0.4	2.0
2.1.1.242	1.0	0.8571428571428571	0.923076923076923	14.0
2.1.1.33	1.0	0.75	0.8571428571428571	4.0
2.1.1.37	0.8666666666666667	0.8125	0.8387096774193549	16.0
2.1.1.63	0.9523809523809523	0.625	0.7547169811320755	32.0
2.1.1.72	0.05555555555555555	0.0196078431372549	0.02898550724637681	51.0
2.1.1.85	1.0	1.0	1.0	1.0
2.1.1.86	0.625	1.0	0.7692307692307693	5.0
2.1.3.15	0.4	1.0	0.5714285714285715	2.0
2.2.1.2	0.5	1.0	0.6666666666666666	7.0
2.2.1.6	0.36363636363636365	0.5	0.4210526315789474	8.0
2.3.1.1	0.0	0.0	0.0	80.0
2.3.1.15	0.0	0.0	0.0	1.0
2.3.1.181	0.0	0.0	0.0	0.0
2.3.1.225	0.5	1.0	0.6666666666666666	1.0
2.3.1.255	0.0	0.0	0.0	5.0
2.3.1.269	0.0	0.0	0.0	1.0
2.3.1.30	0.75	0.75	0.75	4.0
2.3.1.48	0.5	1.0	0.6666666666666666	1.0
2.3.1.51	0.5	1.0	0.6666666666666666	2.0
2.3.2.23	0.6666666666666666	1.0	0.8	2.0
2.3.2.26	0.0	0.0	0.0	3.0
2.3.2.27	0.07407407407407407	0.5	0.12903225806451613	4.0
2.3.2.6	0.0	0.0	0.0	0.0
2.4.1.129	0.7407407407407407	1.0	0.851063829787234	20.0
2.4.1.16	1.0	1.0	1.0	2.0
2.4.1.198	0.0	0.0	0.0	1.0
2.4.2.1	0.6666666666666666	1.0	0.8	4.0
2.4.2.17	0.5	1.0	0.6666666666666666	3.0
2.4.2.31	1.0	1.0	1.0	2.0
2.4.2.7	0.36363636363636365	0.8	0.5000000000000001	5.0
2.4.2.9	0.125	0.15384615384615385	0.13793103448275862	13.0
2.5.1.141	0.5	0.5	0.5	2.0
2.5.1.145	1.0	0.9166666666666666	0.9565217391304348	12.0
2.5.1.16	0.5	1.0	0.6666666666666666	1.0
2.5.1.18	1.0	1.0	1.0	2.0
2.5.1.19	0.75	1.0	0.8571428571428571	9.0
2.5.1.32	0.0	0.0	0.0	1.0
2.5.1.75	0.5	0.6666666666666666	0.5714285714285715	3.0
2.5.1.78	0.3157894736842105	0.8571428571428571	0.46153846153846156	7.0
2.5.1.87	0.3333333333333333	0.3333333333333333	0.3333333333333333	3.0
2.6.1.1	0.5714285714285714	1.0	0.7272727272727273	4.0
2.7.1.107	1.0	0.5	0.6666666666666666	4.0
2.7.1.130	0.0	0.0	0.0	1.0
2.7.1.148	0.75	1.0	0.8571428571428571	3.0
2.7.1.191	0.0	0.0	0.0	1.0
2.7.1.23	1.0	1.0	1.0	2.0
2.7.1.24	0.16666666666666666	1.0	0.2857142857142857	1.0
2.7.1.33	0.0	0.0	0.0	38.0
2.7.1.40	0.0	0.0	0.0	1.0
2.7.1.71	1.0	0.2641509433962264	0.41791044776119407	53.0
2.7.1.90	0.6	0.6	0.6	5.0
2.7.10.2	0.0	0.0	0.0	1.0
2.7.11.1	0.44274809160305345	0.6744186046511628	0.5345622119815668	86.0
2.7.11.22	0.0	0.0	0.0	1.0
2.7.11.24	0.0	0.0	0.0	0.0
2.7.12.1	0.25	0.3333333333333333	0.28571428571428575	3.0
2.7.12.2	0.5	0.5	0.5	2.0
2.7.13.3	0.5948275862068966	0.8414634146341463	0.696969696969697	82.0
2.7.2.4	0.9375	1.0	0.967741935483871	15.0
2.7.2.8	0.0	0.0	0.0	1.0
2.7.4.16	1.0	1.0	1.0	2.0
2.7.4.3	1.0	0.45454545454545453	0.625	11.0
2.7.4.6	0.0	0.0	0.0	1.0
2.7.4.9	0.0	0.0	0.0	1.0
2.7.6.1	0.2857142857142857	0.5	0.36363636363636365	4.0
2.7.6.5	0.9629629629629629	0.7647058823529411	0.8524590163934426	34.0
2.7.7.1	1.0	1.0	1.0	24.0
2.7.7.101	1.0	0.8461538461538461	0.9166666666666666	13.0
2.7.7.18	1.0	1.0	1.0	1.0
2.7.7.41	0.5	1.0	0.6666666666666666	1.0
2.7.7.6	0.6009174311926605	0.7797619047619048	0.6787564766839378	168.0
2.7.7.65	0.8	0.75	0.7741935483870969	16.0
2.7.7.7	0.6634615384615384	0.6699029126213593	0.6666666666666666	103.0
2.7.7.72	0.5	1.0	0.6666666666666666	1.0
2.7.7.77	1.0	1.0	1.0	1.0
2.7.7.85	0.6666666666666666	1.0	0.8	2.0
2.7.7.n1	0.9813084112149533	0.860655737704918	0.9170305676855895	122.0
2.7.8.26	0.8	1.0	0.888888888888889	4.0
2.7.8.7	1.0	1.0	1.0	1.0
2.8.1.1	0.9347826086956522	1.0	0.9662921348314606	43.0
3.1.1.1	0.0	0.0	0.0	2.0
3.1.1.29	1.0	1.0	1.0	34.0
3.1.1.3	0.5714285714285714	1.0	0.7272727272727273	4.0
3.1.1.32	1.0	1.0	1.0	6.0
3.1.1.5	0.0	0.0	0.0	42.0
3.1.1.96	0.0	0.0	0.0	1.0
3.1.11.6	0.75	0.8181818181818182	0.7826086956521738	11.0
3.1.13.1	1.0	1.0	1.0	2.0
3.1.21.10	0.875	1.0	0.9333333333333333	7.0
3.1.21.2	1.0	1.0	1.0	2.0
3.1.21.4	0.453125	0.8055555555555556	0.58	36.0
3.1.26.11	0.0	0.0	0.0	2.0
3.1.26.3	0.5	1.0	0.6666666666666666	2.0
3.1.26.4	0.8518518518518519	0.92	0.8846153846153846	25.0
3.1.26.5	0.9047619047619048	1.0	0.9500000000000001	19.0
3.1.3.1	0.6666666666666666	1.0	0.8	2.0
3.1.3.11	0.0	0.0	0.0	4.0
3.1.3.16	0.15384615384615385	0.5714285714285714	0.24242424242424246	7.0
3.1.3.2	0.0	0.0	0.0	1.0
3.1.3.23	0.9310344827586207	0.8709677419354839	0.9	31.0
3.1.3.27	0.0	0.0	0.0	1.0
3.1.3.3	0.5116279069767442	0.8461538461538461	0.6376811594202898	26.0
3.1.3.4	1.0	0.5	0.6666666666666666	2.0
3.1.3.48	1.0	0.3333333333333333	0.5	3.0
3.1.3.5	0.0	0.0	0.0	23.0
3.1.4.17	0.0	0.0	0.0	2.0
3.1.4.52	0.8536585365853658	0.8333333333333334	0.8433734939759037	42.0
3.1.4.53	0.0	0.0	0.0	2.0
3.2.1.1	0.0	0.0	0.0	5.0
3.2.1.14	0.3333333333333333	1.0	0.5	1.0
3.2.1.17	0.24	0.8571428571428571	0.375	7.0
3.2.1.20	0.0	0.0	0.0	2.0
3.2.1.21	0.0	0.0	0.0	2.0
3.2.1.22	0.0	0.0	0.0	1.0
3.2.1.23	0.0	0.0	0.0	2.0
3.2.1.3	0.25	1.0	0.4	1.0
3.2.1.37	0.0	0.0	0.0	2.0
3.2.1.39	1.0	1.0	1.0	5.0
3.2.1.4	0.3333333333333333	0.16666666666666666	0.2222222222222222	6.0
3.2.1.52	0.0	0.0	0.0	1.0
3.2.1.55	0.0	0.0	0.0	3.0
3.2.1.8	0.0	0.0	0.0	2.0
3.2.1.91	1.0	0.75	0.8571428571428571	4.0
3.2.1.96	1.0	1.0	1.0	1.0
3.2.2.21	0.26666666666666666	1.0	0.4210526315789474	4.0
3.2.2.27	0.0	0.0	0.0	3.0
3.2.2.31	1.0	0.05555555555555555	0.10526315789473684	18.0
3.2.2.6	0.0	0.0	0.0	1.0
3.4.11.1	0.5	0.5	0.5	2.0
3.4.11.9	0.3333333333333333	0.5	0.4	2.0
3.4.16.4	0.8571428571428571	1.0	0.923076923076923	6.0
3.4.19.12	0.5	0.015037593984962405	0.029197080291970802	266.0
3.4.21.107	0.5	0.8	0.6153846153846154	5.0
3.4.21.53	0.3	0.5	0.37499999999999994	6.0
3.4.21.89	1.0	1.0	1.0	3.0
3.4.21.92	0.8	0.3333333333333333	0.47058823529411764	12.0
3.4.23.36	1.0	1.0	1.0	1.0
3.4.25.1	0.3333333333333333	0.4	0.3636363636363636	5.0
3.5.1.104	1.0	0.6666666666666666	0.8	3.0
3.5.1.2	0.25	1.0	0.4	1.0
3.5.1.28	0.7162162162162162	0.7066666666666667	0.7114093959731544	75.0
3.5.1.4	0.0	0.0	0.0	73.0
3.5.1.98	0.0	0.0	0.0	1.0
3.5.2.6	0.05263157894736842	0.14285714285714285	0.07692307692307693	7.0
3.5.2.9	0.75	0.42857142857142855	0.5454545454545454	7.0
3.5.4.16	0.0	0.0	0.0	2.0
3.6.1.1	0.0	0.0	0.0	1.0
3.6.1.23	0.5	1.0	0.6666666666666666	1.0
3.6.1.27	0.8333333333333334	0.7692307692307693	0.8	13.0
3.6.1.31	1.0	1.0	1.0	1.0
3.6.1.55	1.0	0.9259259259259259	0.9615384615384615	27.0
3.6.1.7	1.0	1.0	1.0	3.0
3.6.1.9	0.0	0.0	0.0	2.0
3.6.4.10	0.0	0.0	0.0	1.0
3.6.4.12	0.225	0.5	0.3103448275862069	18.0
3.6.4.13	0.9065420560747663	0.8508771929824561	0.8778280542986425	114.0
3.6.5.2	0.0	0.0	0.0	1.0
4.1.1.19	1.0	0.7777777777777778	0.8750000000000001	18.0
4.1.1.22	0.0	0.0	0.0	1.0
4.1.1.65	1.0	0.9583333333333334	0.9787234042553191	24.0
4.1.2.13	0.125	0.14285714285714285	0.13333333333333333	7.0
4.1.2.50	1.0	1.0	1.0	4.0
4.1.3.1	1.0	0.4782608695652174	0.6470588235294118	23.0
4.1.3.17	0.3333333333333333	1.0	0.5	2.0
4.1.3.27	0.0	0.0	0.0	3.0
4.1.3.40	1.0	1.0	1.0	3.0
4.2.1.1	0.22807017543859648	0.9285714285714286	0.3661971830985915	14.0
4.2.1.10	0.0	0.0	0.0	7.0
4.2.1.113	0.6666666666666666	0.8	0.7272727272727272	5.0
4.2.1.19	0.5	1.0	0.6666666666666666	1.0
4.2.1.2	0.0	0.0	0.0	24.0
4.2.1.3	0.95	0.5588235294117647	0.7037037037037037	34.0
4.2.1.75	1.0	1.0	1.0	1.0
4.2.1.96	1.0	1.0	1.0	1.0
4.2.2.n1	1.0	1.0	1.0	4.0
4.2.99.18	0.0	0.0	0.0	6.0
4.3.99.3	0.3333333333333333	1.0	0.5	1.0
4.6.1.1	0.0	0.0	0.0	1.0
4.6.1.17	0.0	0.0	0.0	4.0
4.99.1.3	0.0	0.0	0.0	2.0
5.1.1.1	0.0	0.0	0.0	1.0
5.1.1.3	0.896551724137931	0.5909090909090909	0.7123287671232877	44.0
5.1.3.3	0.4	1.0	0.5714285714285715	2.0
5.1.99.6	0.3333333333333333	1.0	0.5	1.0
5.2.1.8	0.7840909090909091	0.971830985915493	0.8679245283018867	71.0
5.3.1.1	0.6666666666666666	1.0	0.8	2.0
5.3.1.16	0.0	0.0	0.0	5.0
5.3.1.24	1.0	0.4	0.5714285714285715	5.0
5.3.1.6	0.0	0.0	0.0	1.0
5.4.99.25	0.9444444444444444	0.9444444444444444	0.9444444444444444	18.0
5.4.99.27	1.0	1.0	1.0	5.0
5.4.99.5	0.0	0.0	0.0	4.0
5.6.2.1	0.8676470588235294	0.7195121951219512	0.7866666666666666	82.0
5.6.2.2	0.0	0.0	0.0	1.0
6.1.1.1	1.0	0.2	0.33333333333333337	5.0
6.1.1.10	0.0	0.0	0.0	2.0
6.1.1.16	0.0	0.0	0.0	6.0
6.1.1.17	0.8947368421052632	0.8095238095238095	0.8500000000000001	21.0
6.1.1.20	0.5	1.0	0.6666666666666666	1.0
6.1.1.6	0.1111111111111111	1.0	0.19999999999999998	1.0
6.2.1.3	0.9583333333333334	0.92	0.9387755102040817	25.0
6.3.2.2	0.0	0.0	0.0	1.0
6.3.2.4	0.0	0.0	0.0	1.0
6.3.2.6	0.3157894736842105	0.05128205128205128	0.08823529411764706	117.0
6.3.2.9	0.5	1.0	0.6666666666666666	1.0
6.3.4.19	0.2	1.0	0.33333333333333337	3.0
6.3.5.3	1.0	1.0	1.0	12.0
6.3.5.4	0.8	1.0	0.888888888888889	4.0
6.5.1.1	1.0	0.16666666666666666	0.2857142857142857	6.0
7.1.1.2	0.15053763440860216	0.358974358974359	0.21212121212121213	39.0
7.1.1.7	0.8904109589041096	1.0	0.9420289855072463	65.0
7.1.1.8	0.0	0.0	0.0	26.0
7.1.1.9	0.2222222222222222	1.0	0.3636363636363636	2.0
7.1.2.2	0.3125	0.8333333333333334	0.45454545454545453	12.0
7.2.1.1	0.0	0.0	0.0	1.0
7.2.2.10	0.5	0.8	0.6153846153846154	10.0
7.6.2.11	0.6153846153846154	0.6666666666666666	0.64	12.0
accuracy	0.5477888730385164	0.5477888730385164	0.5477888730385164	0.5477888730385164
macro avg	0.4657613861545472	0.5456673311814672	0.46526317390270266	4206.0
weighted avg	0.5985805583955022	0.5477888730385164	0.5252967899455583	4206.0
