# Supplementary material for: Genomic language model predicts protein co-regulation and function
Source: Nat Commun. 2024 Apr 3;15:2880. doi: 10.1038/s41467-024-46947-9 (PMC10991518; doi:10.1038/s41467-024-46947-9)
Supplement: Supplementary file 4 — Source Data [file 41467_2024_46947_MOESM4_ESM.zip › Source_data/Figure3ABC_source_data/plm_ec_rep2.tsv]

	precision	recall	f1-score	support
1.1.1.1	0.14666666666666667	0.7333333333333333	0.24444444444444444	15.0
1.1.1.169	1.0	1.0	1.0	1.0
1.1.1.42	0.1111111111111111	0.043478260869565216	0.0625	69.0
1.1.1.94	0.0	0.0	0.0	1.0
1.11.1.24	1.0	1.0	1.0	3.0
1.11.1.9	0.0	0.0	0.0	1.0
1.12.1.3	0.16666666666666666	1.0	0.2857142857142857	1.0
1.12.98.3	0.0	0.0	0.0	2.0
1.13.11.24	0.0	0.0	0.0	1.0
1.14.13.244	0.0	0.0	0.0	1.0
1.14.14.18	1.0	1.0	1.0	2.0
1.15.1.1	0.3333333333333333	0.5	0.4	2.0
1.16.1.9	0.0	0.0	0.0	27.0
1.16.3.1	1.0	1.0	1.0	7.0
1.17.1.9	0.8181818181818182	0.05113636363636364	0.09625668449197862	176.0
1.17.4.1	0.9804469273743017	0.9777158774373259	0.9790794979079497	359.0
1.17.99.6	0.9895833333333334	0.8878504672897196	0.9359605911330049	107.0
1.18.1.2	0.6	0.375	0.4615384615384615	8.0
1.2.1.3	0.0	0.0	0.0	1.0
1.2.1.58	1.0	1.0	1.0	4.0
1.2.4.1	0.27586206896551724	1.0	0.4324324324324324	8.0
1.3.1.98	1.0	1.0	1.0	3.0
1.5.1.2	0.0	0.0	0.0	2.0
1.5.1.3	1.0	1.0	1.0	2.0
1.5.3.1	0.7142857142857143	0.8333333333333334	0.7692307692307692	6.0
1.6.5.2	0.6666666666666666	0.008968609865470852	0.017699115044247787	223.0
1.6.5.9	0.7142857142857143	0.9375	0.8108108108108109	16.0
1.7.1.13	0.8928571428571429	0.8928571428571429	0.8928571428571429	28.0
1.7.1.17	0.04954954954954955	1.0	0.0944206008583691	11.0
1.7.5.1	0.0	0.0	0.0	6.0
1.8.4.12	0.0	0.0	0.0	0.0
2.1.1.113	0.1509433962264151	0.5333333333333333	0.23529411764705882	15.0
2.1.1.148	0.9444444444444444	0.9444444444444444	0.9444444444444444	18.0
2.1.1.177	1.0	0.6363636363636364	0.7777777777777778	11.0
2.1.1.182	0.2222222222222222	1.0	0.3636363636363636	2.0
2.1.1.242	0.9230769230769231	0.8571428571428571	0.888888888888889	14.0
2.1.1.33	0.3333333333333333	0.5	0.4	4.0
2.1.1.37	0.9285714285714286	0.8125	0.8666666666666666	16.0
2.1.1.63	0.6785714285714286	0.59375	0.6333333333333334	32.0
2.1.1.72	0.0851063829787234	0.0784313725490196	0.08163265306122448	51.0
2.1.1.85	0.0	0.0	0.0	1.0
2.1.1.86	0.5555555555555556	1.0	0.7142857142857143	5.0
2.1.3.15	0.25	1.0	0.4	2.0
2.2.1.2	0.7777777777777778	1.0	0.8750000000000001	7.0
2.2.1.6	0.36363636363636365	0.5	0.4210526315789474	8.0
2.3.1.1	0.0	0.0	0.0	80.0
2.3.1.15	0.0	0.0	0.0	1.0
2.3.1.181	0.0	0.0	0.0	0.0
2.3.1.225	1.0	1.0	1.0	1.0
2.3.1.255	0.0	0.0	0.0	5.0
2.3.1.269	0.0	0.0	0.0	1.0
2.3.1.30	0.75	0.75	0.75	4.0
2.3.1.48	1.0	1.0	1.0	1.0
2.3.1.51	0.5	0.5	0.5	2.0
2.3.2.23	1.0	1.0	1.0	2.0
2.3.2.26	0.0	0.0	0.0	3.0
2.3.2.27	0.07692307692307693	0.5	0.13333333333333336	4.0
2.3.2.6	0.0	0.0	0.0	0.0
2.4.1.129	0.9047619047619048	0.95	0.9268292682926829	20.0
2.4.1.16	1.0	0.5	0.6666666666666666	2.0
2.4.1.198	0.0	0.0	0.0	1.0
2.4.2.1	0.8	1.0	0.888888888888889	4.0
2.4.2.17	0.42857142857142855	1.0	0.6	3.0
2.4.2.31	1.0	1.0	1.0	2.0
2.4.2.7	0.3333333333333333	0.6	0.42857142857142855	5.0
2.4.2.9	0.058823529411764705	0.07692307692307693	0.06666666666666667	13.0
2.5.1.141	1.0	0.5	0.6666666666666666	2.0
2.5.1.145	0.8461538461538461	0.9166666666666666	0.8799999999999999	12.0
2.5.1.16	0.14285714285714285	1.0	0.25	1.0
2.5.1.18	0.6666666666666666	1.0	0.8	2.0
2.5.1.19	0.8181818181818182	1.0	0.9	9.0
2.5.1.32	0.0	0.0	0.0	1.0
2.5.1.75	0.6666666666666666	0.6666666666666666	0.6666666666666666	3.0
2.5.1.78	0.05714285714285714	0.8571428571428571	0.10714285714285714	7.0
2.5.1.87	0.5	0.3333333333333333	0.4	3.0
2.6.1.1	0.6666666666666666	1.0	0.8	4.0
2.7.1.107	0.0	0.0	0.0	4.0
2.7.1.130	0.0	0.0	0.0	1.0
2.7.1.148	1.0	0.6666666666666666	0.8	3.0
2.7.1.191	0.5	1.0	0.6666666666666666	1.0
2.7.1.23	0.125	1.0	0.2222222222222222	2.0
2.7.1.24	0.1	1.0	0.18181818181818182	1.0
2.7.1.33	0.0	0.0	0.0	38.0
2.7.1.40	0.0	0.0	0.0	1.0
2.7.1.71	0.16	0.07547169811320754	0.10256410256410255	53.0
2.7.1.90	0.6666666666666666	0.4	0.5	5.0
2.7.10.2	0.0	0.0	0.0	1.0
2.7.11.1	0.6263736263736264	0.6627906976744186	0.6440677966101694	86.0
2.7.11.22	0.0	0.0	0.0	1.0
2.7.11.24	0.0	0.0	0.0	0.0
2.7.12.1	0.25	0.3333333333333333	0.28571428571428575	3.0
2.7.12.2	1.0	0.5	0.6666666666666666	2.0
2.7.13.3	0.638095238095238	0.8170731707317073	0.7165775401069518	82.0
2.7.2.4	1.0	1.0	1.0	15.0
2.7.2.8	0.0	0.0	0.0	1.0
2.7.4.16	1.0	1.0	1.0	2.0
2.7.4.3	0.5	0.09090909090909091	0.15384615384615385	11.0
2.7.4.6	0.0	0.0	0.0	1.0
2.7.4.9	0.0	0.0	0.0	1.0
2.7.6.1	0.2	0.5	0.28571428571428575	4.0
2.7.6.5	0.9629629629629629	0.7647058823529411	0.8524590163934426	34.0
2.7.7.1	0.9583333333333334	0.9583333333333334	0.9583333333333334	24.0
2.7.7.101	0.55	0.8461538461538461	0.6666666666666667	13.0
2.7.7.18	0.3333333333333333	1.0	0.5	1.0
2.7.7.41	0.06666666666666667	1.0	0.125	1.0
2.7.7.6	0.4270833333333333	0.7321428571428571	0.5394736842105262	168.0
2.7.7.65	0.55	0.6875	0.6111111111111112	16.0
2.7.7.7	0.6382978723404256	0.2912621359223301	0.39999999999999997	103.0
2.7.7.72	0.5	1.0	0.6666666666666666	1.0
2.7.7.77	0.5	1.0	0.6666666666666666	1.0
2.7.7.85	0.0	0.0	0.0	2.0
2.7.7.n1	0.9696969696969697	0.7868852459016393	0.8687782805429864	122.0
2.7.8.26	0.5714285714285714	1.0	0.7272727272727273	4.0
2.7.8.7	1.0	1.0	1.0	1.0
2.8.1.1	0.9523809523809523	0.9302325581395349	0.9411764705882352	43.0
3.1.1.1	0.0	0.0	0.0	2.0
3.1.1.29	0.7391304347826086	1.0	0.85	34.0
3.1.1.3	0.4444444444444444	1.0	0.6153846153846153	4.0
3.1.1.32	1.0	1.0	1.0	6.0
3.1.1.5	0.0	0.0	0.0	42.0
3.1.1.96	0.0	0.0	0.0	1.0
3.1.11.6	0.42105263157894735	0.7272727272727273	0.5333333333333333	11.0
3.1.13.1	1.0	0.5	0.6666666666666666	2.0
3.1.21.10	0.7777777777777778	1.0	0.8750000000000001	7.0
3.1.21.2	0.16666666666666666	0.5	0.25	2.0
3.1.21.4	0.43283582089552236	0.8055555555555556	0.5631067961165048	36.0
3.1.26.11	0.0	0.0	0.0	2.0
3.1.26.3	0.5	1.0	0.6666666666666666	2.0
3.1.26.4	0.6388888888888888	0.92	0.7540983606557377	25.0
3.1.26.5	1.0	0.9473684210526315	0.972972972972973	19.0
3.1.3.1	0.4	1.0	0.5714285714285715	2.0
3.1.3.11	0.0	0.0	0.0	4.0
3.1.3.16	0.4	0.5714285714285714	0.47058823529411764	7.0
3.1.3.2	0.0	0.0	0.0	1.0
3.1.3.23	0.8666666666666667	0.8387096774193549	0.8524590163934426	31.0
3.1.3.27	0.0	0.0	0.0	1.0
3.1.3.3	0.53125	0.6538461538461539	0.5862068965517242	26.0
3.1.3.4	0.0	0.0	0.0	2.0
3.1.3.48	0.16666666666666666	0.3333333333333333	0.2222222222222222	3.0
3.1.3.5	0.0	0.0	0.0	23.0
3.1.4.17	0.0	0.0	0.0	2.0
3.1.4.52	0.8888888888888888	0.7619047619047619	0.8205128205128205	42.0
3.1.4.53	0.0	0.0	0.0	2.0
3.2.1.1	0.0	0.0	0.0	5.0
3.2.1.14	0.5	1.0	0.6666666666666666	1.0
3.2.1.17	0.15151515151515152	0.7142857142857143	0.25	7.0
3.2.1.20	0.0	0.0	0.0	2.0
3.2.1.21	0.0	0.0	0.0	2.0
3.2.1.22	0.0	0.0	0.0	1.0
3.2.1.23	0.0	0.0	0.0	2.0
3.2.1.3	0.0	0.0	0.0	1.0
3.2.1.37	0.0	0.0	0.0	2.0
3.2.1.39	1.0	0.8	0.888888888888889	5.0
3.2.1.4	0.25	0.16666666666666666	0.2	6.0
3.2.1.52	0.0	0.0	0.0	1.0
3.2.1.55	0.0	0.0	0.0	3.0
3.2.1.8	0.0	0.0	0.0	2.0
3.2.1.91	0.375	0.75	0.5	4.0
3.2.1.96	0.0	0.0	0.0	1.0
3.2.2.21	0.26666666666666666	1.0	0.4210526315789474	4.0
3.2.2.27	0.0	0.0	0.0	3.0
3.2.2.31	0.5	0.05555555555555555	0.09999999999999999	18.0
3.2.2.6	0.0	0.0	0.0	1.0
3.4.11.1	0.5	0.5	0.5	2.0
3.4.11.9	0.3333333333333333	0.5	0.4	2.0
3.4.16.4	0.8571428571428571	1.0	0.923076923076923	6.0
3.4.19.12	0.375	0.011278195488721804	0.021897810218978103	266.0
3.4.21.107	0.18181818181818182	0.4	0.25000000000000006	5.0
3.4.21.53	0.10526315789473684	0.3333333333333333	0.16	6.0
3.4.21.89	1.0	1.0	1.0	3.0
3.4.21.92	0.5555555555555556	0.4166666666666667	0.4761904761904762	12.0
3.4.23.36	0.5	1.0	0.6666666666666666	1.0
3.4.25.1	0.2857142857142857	0.4	0.3333333333333333	5.0
3.5.1.104	1.0	0.6666666666666666	0.8	3.0
3.5.1.2	0.14285714285714285	1.0	0.25	1.0
3.5.1.28	1.0	0.5733333333333334	0.728813559322034	75.0
3.5.1.4	0.0	0.0	0.0	73.0
3.5.1.98	0.0	0.0	0.0	1.0
3.5.2.6	0.0	0.0	0.0	7.0
3.5.2.9	0.1111111111111111	0.14285714285714285	0.125	7.0
3.5.4.16	0.0	0.0	0.0	2.0
3.6.1.1	0.0	0.0	0.0	1.0
3.6.1.23	0.25	1.0	0.4	1.0
3.6.1.27	1.0	0.6153846153846154	0.761904761904762	13.0
3.6.1.31	1.0	1.0	1.0	1.0
3.6.1.55	0.96	0.8888888888888888	0.923076923076923	27.0
3.6.1.7	1.0	1.0	1.0	3.0
3.6.1.9	0.0	0.0	0.0	2.0
3.6.4.10	0.0	0.0	0.0	1.0
3.6.4.12	0.2903225806451613	0.5	0.3673469387755102	18.0
3.6.4.13	0.9789473684210527	0.8157894736842105	0.8899521531100479	114.0
3.6.5.2	0.0	0.0	0.0	1.0
4.1.1.19	0.8461538461538461	0.6111111111111112	0.7096774193548387	18.0
4.1.1.22	0.0	0.0	0.0	1.0
4.1.1.65	1.0	0.9583333333333334	0.9787234042553191	24.0
4.1.2.13	0.0625	0.14285714285714285	0.08695652173913043	7.0
4.1.2.50	0.6666666666666666	1.0	0.8	4.0
4.1.3.1	0.8181818181818182	0.391304347826087	0.5294117647058824	23.0
4.1.3.17	0.5	1.0	0.6666666666666666	2.0
4.1.3.27	0.0	0.0	0.0	3.0
4.1.3.40	1.0	1.0	1.0	3.0
4.2.1.1	0.3055555555555556	0.7857142857142857	0.43999999999999995	14.0
4.2.1.10	0.0	0.0	0.0	7.0
4.2.1.113	0.4	0.8	0.5333333333333333	5.0
4.2.1.19	0.0	0.0	0.0	1.0
4.2.1.2	0.0	0.0	0.0	24.0
4.2.1.3	0.76	0.5588235294117647	0.6440677966101696	34.0
4.2.1.75	1.0	1.0	1.0	1.0
4.2.1.96	0.5	1.0	0.6666666666666666	1.0
4.2.2.n1	0.5	1.0	0.6666666666666666	4.0
4.2.99.18	0.0	0.0	0.0	6.0
4.3.99.3	0.14285714285714285	1.0	0.25	1.0
4.6.1.1	0.0	0.0	0.0	1.0
4.6.1.17	0.0	0.0	0.0	4.0
4.99.1.3	0.0	0.0	0.0	2.0
5.1.1.1	0.0	0.0	0.0	1.0
5.1.1.3	0.4	0.09090909090909091	0.14814814814814814	44.0
5.1.3.3	0.2857142857142857	1.0	0.4444444444444445	2.0
5.1.99.6	0.5	1.0	0.6666666666666666	1.0
5.2.1.8	0.8536585365853658	0.9859154929577465	0.9150326797385622	71.0
5.3.1.1	0.4	1.0	0.5714285714285715	2.0
5.3.1.16	0.0	0.0	0.0	5.0
5.3.1.24	0.0	0.0	0.0	5.0
5.3.1.6	0.0	0.0	0.0	1.0
5.4.99.25	0.8947368421052632	0.9444444444444444	0.918918918918919	18.0
5.4.99.27	1.0	1.0	1.0	5.0
5.4.99.5	0.0	0.0	0.0	4.0
5.6.1.1	0.0	0.0	0.0	0.0
5.6.2.1	0.7721518987341772	0.7439024390243902	0.7577639751552796	82.0
5.6.2.2	0.0	0.0	0.0	1.0
6.1.1.1	1.0	0.2	0.33333333333333337	5.0
6.1.1.10	0.0	0.0	0.0	2.0
6.1.1.16	0.2857142857142857	0.3333333333333333	0.30769230769230765	6.0
6.1.1.17	0.8666666666666667	0.6190476190476191	0.7222222222222222	21.0
6.1.1.20	0.3333333333333333	1.0	0.5	1.0
6.1.1.6	0.08333333333333333	1.0	0.15384615384615385	1.0
6.2.1.3	0.696969696969697	0.92	0.793103448275862	25.0
6.3.2.2	0.0	0.0	0.0	1.0
6.3.2.4	0.0	0.0	0.0	1.0
6.3.2.6	0.0	0.0	0.0	117.0
6.3.2.9	0.5	1.0	0.6666666666666666	1.0
6.3.4.19	0.09090909090909091	0.3333333333333333	0.14285714285714288	3.0
6.3.5.3	1.0	1.0	1.0	12.0
6.3.5.4	0.8	1.0	0.888888888888889	4.0
6.5.1.1	0.5	0.16666666666666666	0.25	6.0
7.1.1.2	0.2972972972972973	0.28205128205128205	0.2894736842105264	39.0
7.1.1.7	0.8904109589041096	1.0	0.9420289855072463	65.0
7.1.1.8	0.0	0.0	0.0	26.0
7.1.1.9	0.2857142857142857	1.0	0.4444444444444445	2.0
7.1.2.2	0.44	0.9166666666666666	0.5945945945945945	12.0
7.2.1.1	0.0	0.0	0.0	1.0
7.2.2.10	0.45	0.9	0.6	10.0
7.6.2.11	0.36363636363636365	0.3333333333333333	0.34782608695652173	12.0
accuracy	0.5076081787922017	0.5076081787922017	0.5076081787922017	0.5076081787922017
macro avg	0.39910072181259404	0.4969138539771118	0.40281390872358486	4206.0
weighted avg	0.590459720928032	0.5076081787922017	0.4886196394617438	4206.0
