# Supplementary material for: Genomic language model predicts protein co-regulation and function
Source: Nat Commun. 2024 Apr 3;15:2880. doi: 10.1038/s41467-024-46947-9 (PMC10991518; doi:10.1038/s41467-024-46947-9)
Supplement: Supplementary file 4 — Source Data [file 41467_2024_46947_MOESM4_ESM.zip › Source_data/Figure3ABC_source_data/plm_ec_rep3.tsv]

	precision	recall	f1-score	support
1.1.1.1	0.1643835616438356	0.8	0.2727272727272727	15.0
1.1.1.169	1.0	1.0	1.0	1.0
1.1.1.42	0.10714285714285714	0.043478260869565216	0.06185567010309278	69.0
1.1.1.94	0.0	0.0	0.0	1.0
1.11.1.24	0.75	1.0	0.8571428571428571	3.0
1.11.1.9	0.0	0.0	0.0	1.0
1.12.1.3	0.16666666666666666	1.0	0.2857142857142857	1.0
1.12.98.3	0.0	0.0	0.0	2.0
1.13.11.24	0.0	0.0	0.0	1.0
1.14.13.244	0.0	0.0	0.0	1.0
1.14.14.18	1.0	1.0	1.0	2.0
1.15.1.1	0.3333333333333333	0.5	0.4	2.0
1.16.1.9	0.0	0.0	0.0	27.0
1.16.3.1	1.0	1.0	1.0	7.0
1.17.1.9	0.8421052631578947	0.09090909090909091	0.1641025641025641	176.0
1.17.4.1	0.9943181818181818	0.9749303621169917	0.9845288326300984	359.0
1.17.99.6	1.0	0.897196261682243	0.9458128078817734	107.0
1.18.1.2	0.4166666666666667	0.625	0.5	8.0
1.2.1.3	0.0	0.0	0.0	1.0
1.2.1.58	1.0	1.0	1.0	4.0
1.2.4.1	0.5333333333333333	1.0	0.6956521739130436	8.0
1.3.1.98	1.0	1.0	1.0	3.0
1.5.1.2	0.0	0.0	0.0	2.0
1.5.1.3	1.0	1.0	1.0	2.0
1.5.3.1	1.0	0.8333333333333334	0.9090909090909091	6.0
1.6.5.2	0.0	0.0	0.0	223.0
1.6.5.9	0.75	0.9375	0.8333333333333334	16.0
1.7.1.13	0.9259259259259259	0.8928571428571429	0.9090909090909091	28.0
1.7.1.17	0.03636363636363636	0.7272727272727273	0.06926406926406926	11.0
1.7.5.1	0.0	0.0	0.0	6.0
1.8.4.12	0.0	0.0	0.0	0.0
2.1.1.113	0.10204081632653061	0.3333333333333333	0.15625	15.0
2.1.1.148	0.9444444444444444	0.9444444444444444	0.9444444444444444	18.0
2.1.1.177	0.875	0.6363636363636364	0.7368421052631579	11.0
2.1.1.182	0.2222222222222222	1.0	0.3636363636363636	2.0
2.1.1.242	1.0	0.8571428571428571	0.923076923076923	14.0
2.1.1.33	0.5	0.5	0.5	4.0
2.1.1.37	0.9285714285714286	0.8125	0.8666666666666666	16.0
2.1.1.63	0.8260869565217391	0.59375	0.6909090909090908	32.0
2.1.1.72	0.1016949152542373	0.11764705882352941	0.1090909090909091	51.0
2.1.1.85	1.0	1.0	1.0	1.0
2.1.1.86	0.5555555555555556	1.0	0.7142857142857143	5.0
2.1.3.15	0.25	1.0	0.4	2.0
2.2.1.2	0.5833333333333334	1.0	0.7368421052631579	7.0
2.2.1.6	0.2	0.25	0.22222222222222224	8.0
2.3.1.1	0.0	0.0	0.0	80.0
2.3.1.15	0.0	0.0	0.0	1.0
2.3.1.181	0.0	0.0	0.0	0.0
2.3.1.225	1.0	1.0	1.0	1.0
2.3.1.255	0.0	0.0	0.0	5.0
2.3.1.269	0.0	0.0	0.0	1.0
2.3.1.30	0.75	0.75	0.75	4.0
2.3.1.48	0.5	1.0	0.6666666666666666	1.0
2.3.1.51	0.3333333333333333	0.5	0.4	2.0
2.3.2.23	1.0	1.0	1.0	2.0
2.3.2.26	0.0	0.0	0.0	3.0
2.3.2.27	0.08	0.5	0.13793103448275865	4.0
2.3.2.6	0.0	0.0	0.0	0.0
2.4.1.129	0.59375	0.95	0.7307692307692308	20.0
2.4.1.16	1.0	1.0	1.0	2.0
2.4.1.198	0.0	0.0	0.0	1.0
2.4.2.1	0.6666666666666666	1.0	0.8	4.0
2.4.2.17	0.6	1.0	0.7499999999999999	3.0
2.4.2.31	1.0	1.0	1.0	2.0
2.4.2.7	0.6	0.6	0.6	5.0
2.4.2.9	0.15384615384615385	0.15384615384615385	0.15384615384615385	13.0
2.5.1.141	0.5	0.5	0.5	2.0
2.5.1.145	0.7333333333333333	0.9166666666666666	0.8148148148148148	12.0
2.5.1.16	0.3333333333333333	1.0	0.5	1.0
2.5.1.18	0.6666666666666666	1.0	0.8	2.0
2.5.1.19	0.8181818181818182	1.0	0.9	9.0
2.5.1.32	0.0	0.0	0.0	1.0
2.5.1.75	1.0	0.6666666666666666	0.8	3.0
2.5.1.78	0.05660377358490566	0.8571428571428571	0.10619469026548672	7.0
2.5.1.87	0.5	0.3333333333333333	0.4	3.0
2.6.1.1	0.8	1.0	0.888888888888889	4.0
2.7.1.107	0.0	0.0	0.0	4.0
2.7.1.130	0.0	0.0	0.0	1.0
2.7.1.148	1.0	0.6666666666666666	0.8	3.0
2.7.1.191	0.3333333333333333	1.0	0.5	1.0
2.7.1.23	0.4	1.0	0.5714285714285715	2.0
2.7.1.24	0.1111111111111111	1.0	0.19999999999999998	1.0
2.7.1.33	0.0	0.0	0.0	38.0
2.7.1.40	0.0	0.0	0.0	1.0
2.7.1.71	0.375	0.16981132075471697	0.2337662337662338	53.0
2.7.1.90	0.5	0.4	0.4444444444444445	5.0
2.7.10.2	0.0	0.0	0.0	1.0
2.7.11.1	0.6458333333333334	0.7209302325581395	0.6813186813186812	86.0
2.7.11.22	0.0	0.0	0.0	1.0
2.7.11.24	0.0	0.0	0.0	0.0
2.7.12.1	0.3333333333333333	0.3333333333333333	0.3333333333333333	3.0
2.7.12.2	0.5	0.5	0.5	2.0
2.7.13.3	0.7052631578947368	0.8170731707317073	0.7570621468926554	82.0
2.7.2.4	1.0	1.0	1.0	15.0
2.7.2.8	0.0	0.0	0.0	1.0
2.7.4.16	1.0	1.0	1.0	2.0
2.7.4.3	1.0	0.09090909090909091	0.16666666666666669	11.0
2.7.4.6	0.0	0.0	0.0	1.0
2.7.4.9	0.0	0.0	0.0	1.0
2.7.6.1	0.13333333333333333	0.5	0.2105263157894737	4.0
2.7.6.5	0.9629629629629629	0.7647058823529411	0.8524590163934426	34.0
2.7.7.1	0.8518518518518519	0.9583333333333334	0.9019607843137256	24.0
2.7.7.101	0.9166666666666666	0.8461538461538461	0.8799999999999999	13.0
2.7.7.18	0.2	1.0	0.33333333333333337	1.0
2.7.7.41	0.043478260869565216	1.0	0.08333333333333333	1.0
2.7.7.6	0.5098814229249012	0.7678571428571429	0.6128266033254157	168.0
2.7.7.65	0.5789473684210527	0.6875	0.6285714285714286	16.0
2.7.7.7	0.5901639344262295	0.34951456310679613	0.43902439024390244	103.0
2.7.7.72	0.5	1.0	0.6666666666666666	1.0
2.7.7.77	0.3333333333333333	1.0	0.5	1.0
2.7.7.85	0.0	0.0	0.0	2.0
2.7.7.n1	0.9705882352941176	0.8114754098360656	0.8839285714285714	122.0
2.7.8.26	0.8	1.0	0.888888888888889	4.0
2.7.8.7	1.0	1.0	1.0	1.0
2.8.1.1	0.9302325581395349	0.9302325581395349	0.9302325581395349	43.0
3.1.1.1	0.0	0.0	0.0	2.0
3.1.1.29	0.7906976744186046	1.0	0.8831168831168831	34.0
3.1.1.3	0.5	1.0	0.6666666666666666	4.0
3.1.1.32	0.8571428571428571	1.0	0.923076923076923	6.0
3.1.1.5	0.0	0.0	0.0	42.0
3.1.1.96	0.0	0.0	0.0	1.0
3.1.11.6	0.5	0.7272727272727273	0.5925925925925926	11.0
3.1.13.1	0.5	0.5	0.5	2.0
3.1.21.10	0.6363636363636364	1.0	0.7777777777777778	7.0
3.1.21.2	0.16666666666666666	0.5	0.25	2.0
3.1.21.4	0.417910447761194	0.7777777777777778	0.5436893203883495	36.0
3.1.26.11	0.0	0.0	0.0	2.0
3.1.26.3	0.3333333333333333	1.0	0.5	2.0
3.1.26.4	0.5609756097560976	0.92	0.6969696969696971	25.0
3.1.26.5	0.9473684210526315	0.9473684210526315	0.9473684210526315	19.0
3.1.3.1	0.4	1.0	0.5714285714285715	2.0
3.1.3.11	0.0	0.0	0.0	4.0
3.1.3.16	0.5	0.5714285714285714	0.5333333333333333	7.0
3.1.3.2	0.0	0.0	0.0	1.0
3.1.3.23	0.92	0.7419354838709677	0.8214285714285714	31.0
3.1.3.27	0.0	0.0	0.0	1.0
3.1.3.3	0.5151515151515151	0.6538461538461539	0.576271186440678	26.0
3.1.3.4	0.0	0.0	0.0	2.0
3.1.3.48	0.25	0.3333333333333333	0.28571428571428575	3.0
3.1.3.5	0.0	0.0	0.0	23.0
3.1.4.17	0.0	0.0	0.0	2.0
3.1.4.52	0.85	0.8095238095238095	0.8292682926829269	42.0
3.1.4.53	0.0	0.0	0.0	2.0
3.2.1.1	0.0	0.0	0.0	5.0
3.2.1.14	1.0	1.0	1.0	1.0
3.2.1.17	0.1724137931034483	0.7142857142857143	0.2777777777777778	7.0
3.2.1.20	0.0	0.0	0.0	2.0
3.2.1.21	0.0	0.0	0.0	2.0
3.2.1.22	0.0	0.0	0.0	1.0
3.2.1.23	0.0	0.0	0.0	2.0
3.2.1.3	0.0	0.0	0.0	1.0
3.2.1.37	0.0	0.0	0.0	2.0
3.2.1.39	1.0	1.0	1.0	5.0
3.2.1.4	0.3333333333333333	0.16666666666666666	0.2222222222222222	6.0
3.2.1.52	0.0	0.0	0.0	1.0
3.2.1.55	0.0	0.0	0.0	3.0
3.2.1.8	0.0	0.0	0.0	2.0
3.2.1.91	1.0	0.75	0.8571428571428571	4.0
3.2.1.96	0.0	0.0	0.0	1.0
3.2.2.21	0.26666666666666666	1.0	0.4210526315789474	4.0
3.2.2.27	0.0	0.0	0.0	3.0
3.2.2.31	0.0	0.0	0.0	18.0
3.2.2.6	0.0	0.0	0.0	1.0
3.4.11.1	0.3333333333333333	0.5	0.4	2.0
3.4.11.9	0.3333333333333333	0.5	0.4	2.0
3.4.16.4	0.8571428571428571	1.0	0.923076923076923	6.0
3.4.19.12	0.42857142857142855	0.011278195488721804	0.021978021978021973	266.0
3.4.21.107	0.25	0.4	0.3076923076923077	5.0
3.4.21.53	0.1111111111111111	0.3333333333333333	0.16666666666666666	6.0
3.4.21.89	1.0	1.0	1.0	3.0
3.4.21.92	0.35714285714285715	0.4166666666666667	0.3846153846153846	12.0
3.4.23.36	1.0	1.0	1.0	1.0
3.4.25.1	0.4	0.4	0.4000000000000001	5.0
3.5.1.104	1.0	0.6666666666666666	0.8	3.0
3.5.1.2	0.3333333333333333	1.0	0.5	1.0
3.5.1.28	0.9795918367346939	0.64	0.7741935483870968	75.0
3.5.1.4	0.0	0.0	0.0	73.0
3.5.1.98	0.0	0.0	0.0	1.0
3.5.2.6	0.0	0.0	0.0	7.0
3.5.2.9	0.25	0.14285714285714285	0.18181818181818182	7.0
3.5.4.16	0.0	0.0	0.0	2.0
3.6.1.1	0.0	0.0	0.0	1.0
3.6.1.23	0.3333333333333333	1.0	0.5	1.0
3.6.1.27	1.0	0.6153846153846154	0.761904761904762	13.0
3.6.1.31	0.5	1.0	0.6666666666666666	1.0
3.6.1.55	0.9230769230769231	0.8888888888888888	0.9056603773584906	27.0
3.6.1.7	1.0	1.0	1.0	3.0
3.6.1.9	0.0	0.0	0.0	2.0
3.6.4.10	0.0	0.0	0.0	1.0
3.6.4.12	0.22857142857142856	0.4444444444444444	0.3018867924528302	18.0
3.6.4.13	0.912621359223301	0.8245614035087719	0.8663594470046084	114.0
3.6.5.2	0.0	0.0	0.0	1.0
4.1.1.19	0.9166666666666666	0.6111111111111112	0.7333333333333334	18.0
4.1.1.22	0.0	0.0	0.0	1.0
4.1.1.65	0.9583333333333334	0.9583333333333334	0.9583333333333334	24.0
4.1.2.13	0.0625	0.14285714285714285	0.08695652173913043	7.0
4.1.2.50	0.6666666666666666	1.0	0.8	4.0
4.1.3.1	0.9	0.391304347826087	0.5454545454545454	23.0
4.1.3.17	0.6666666666666666	1.0	0.8	2.0
4.1.3.27	0.0	0.0	0.0	3.0
4.1.3.40	1.0	1.0	1.0	3.0
4.2.1.1	0.2682926829268293	0.7857142857142857	0.39999999999999997	14.0
4.2.1.10	0.0	0.0	0.0	7.0
4.2.1.113	0.4444444444444444	0.8	0.5714285714285714	5.0
4.2.1.19	0.0	0.0	0.0	1.0
4.2.1.2	0.0	0.0	0.0	24.0
4.2.1.3	0.6333333333333333	0.5588235294117647	0.59375	34.0
4.2.1.75	1.0	1.0	1.0	1.0
4.2.1.96	0.5	1.0	0.6666666666666666	1.0
4.2.2.n1	0.23529411764705882	1.0	0.38095238095238093	4.0
4.2.99.18	0.0	0.0	0.0	6.0
4.3.99.3	0.16666666666666666	1.0	0.2857142857142857	1.0
4.6.1.1	0.0	0.0	0.0	1.0
4.6.1.17	0.0	0.0	0.0	4.0
4.99.1.3	0.0	0.0	0.0	2.0
5.1.1.1	0.0	0.0	0.0	1.0
5.1.1.3	0.45454545454545453	0.11363636363636363	0.18181818181818182	44.0
5.1.3.3	0.25	1.0	0.4	2.0
5.1.99.6	0.5	1.0	0.6666666666666666	1.0
5.2.1.8	0.7142857142857143	0.9154929577464789	0.8024691358024693	71.0
5.3.1.1	0.25	0.5	0.3333333333333333	2.0
5.3.1.16	0.0	0.0	0.0	5.0
5.3.1.24	0.0	0.0	0.0	5.0
5.3.1.6	0.0	0.0	0.0	1.0
5.4.99.25	0.85	0.9444444444444444	0.8947368421052632	18.0
5.4.99.27	1.0	1.0	1.0	5.0
5.4.99.5	0.0	0.0	0.0	4.0
5.6.1.1	0.0	0.0	0.0	0.0
5.6.2.1	0.8461538461538461	0.6707317073170732	0.7482993197278912	82.0
5.6.2.2	0.0	0.0	0.0	1.0
6.1.1.1	1.0	0.2	0.33333333333333337	5.0
6.1.1.10	0.0	0.0	0.0	2.0
6.1.1.16	0.2	0.16666666666666666	0.1818181818181818	6.0
6.1.1.17	0.75	0.5714285714285714	0.6486486486486486	21.0
6.1.1.20	0.25	1.0	0.4	1.0
6.1.1.6	0.1	1.0	0.18181818181818182	1.0
6.2.1.3	0.7419354838709677	0.92	0.8214285714285714	25.0
6.3.2.2	0.0	0.0	0.0	1.0
6.3.2.4	0.0	0.0	0.0	1.0
6.3.2.6	0.0	0.0	0.0	117.0
6.3.2.9	0.25	1.0	0.4	1.0
6.3.4.19	0.2222222222222222	0.6666666666666666	0.3333333333333333	3.0
6.3.5.3	1.0	1.0	1.0	12.0
6.3.5.4	0.5714285714285714	1.0	0.7272727272727273	4.0
6.5.1.1	1.0	0.16666666666666666	0.2857142857142857	6.0
7.1.1.2	0.25	0.41025641025641024	0.3106796116504854	39.0
7.1.1.7	0.9420289855072463	1.0	0.9701492537313433	65.0
7.1.1.8	0.0	0.0	0.0	26.0
7.1.1.9	0.4	1.0	0.5714285714285715	2.0
7.1.2.2	0.36666666666666664	0.9166666666666666	0.5238095238095238	12.0
7.2.1.1	0.0	0.0	0.0	1.0
7.2.2.10	0.375	0.9	0.5294117647058825	10.0
7.6.2.11	0.5	0.6666666666666666	0.5714285714285715	12.0
accuracy	0.5147408464098906	0.5147408464098906	0.5147408464098906	0.5147408464098906
macro avg	0.3998914505420858	0.5031019695345924	0.4092137171821206	4206.0
weighted avg	0.563629757317236	0.5147408464098906	0.4971043601168386	4206.0
