# Supplementary material for: Genomic language model predicts protein co-regulation and function
Source: Nat Commun. 2024 Apr 3;15:2880. doi: 10.1038/s41467-024-46947-9 (PMC10991518; doi:10.1038/s41467-024-46947-9)
Supplement: Supplementary file 4 — Source Data [file 41467_2024_46947_MOESM4_ESM.zip › Source_data/Figure3ABC_source_data/plm_ec_rep1.tsv]

	precision	recall	f1-score	support
1.1.1.1	0.11764705882352941	0.8	0.20512820512820512	15.0
1.1.1.169	1.0	1.0	1.0	1.0
1.1.1.42	0.09523809523809523	0.028985507246376812	0.044444444444444446	69.0
1.1.1.94	0.0	0.0	0.0	1.0
1.11.1.24	0.75	1.0	0.8571428571428571	3.0
1.11.1.9	0.0	0.0	0.0	1.0
1.12.1.3	0.16666666666666666	1.0	0.2857142857142857	1.0
1.12.98.3	0.0	0.0	0.0	2.0
1.13.11.24	0.0	0.0	0.0	1.0
1.14.13.244	0.0	0.0	0.0	1.0
1.14.14.18	1.0	1.0	1.0	2.0
1.15.1.1	0.5	0.5	0.5	2.0
1.16.1.9	0.0	0.0	0.0	27.0
1.16.3.1	1.0	1.0	1.0	7.0
1.17.1.9	0.9	0.10227272727272728	0.18367346938775514	176.0
1.17.4.1	1.0	0.9721448467966574	0.9858757062146892	359.0
1.17.99.6	1.0	0.8878504672897196	0.9405940594059405	107.0
1.18.1.2	0.2608695652173913	0.75	0.3870967741935483	8.0
1.2.1.3	0.0	0.0	0.0	1.0
1.2.1.58	1.0	1.0	1.0	4.0
1.2.4.1	0.5	1.0	0.6666666666666666	8.0
1.3.1.98	1.0	1.0	1.0	3.0
1.5.1.2	0.0	0.0	0.0	2.0
1.5.1.3	1.0	1.0	1.0	2.0
1.5.3.1	1.0	0.8333333333333334	0.9090909090909091	6.0
1.6.5.2	0.4	0.008968609865470852	0.017543859649122806	223.0
1.6.5.9	0.7142857142857143	0.9375	0.8108108108108109	16.0
1.7.1.13	0.8620689655172413	0.8928571428571429	0.8771929824561403	28.0
1.7.1.17	0.04054054054054054	0.8181818181818182	0.07725321888412018	11.0
1.7.5.1	0.0	0.0	0.0	6.0
1.8.4.12	0.0	0.0	0.0	0.0
2.1.1.113	0.14545454545454545	0.5333333333333333	0.2285714285714286	15.0
2.1.1.148	0.9444444444444444	0.9444444444444444	0.9444444444444444	18.0
2.1.1.177	1.0	0.6363636363636364	0.7777777777777778	11.0
2.1.1.182	0.2	1.0	0.33333333333333337	2.0
2.1.1.242	0.9230769230769231	0.8571428571428571	0.888888888888889	14.0
2.1.1.33	0.42857142857142855	0.75	0.5454545454545454	4.0
2.1.1.37	0.9285714285714286	0.8125	0.8666666666666666	16.0
2.1.1.63	0.8636363636363636	0.59375	0.7037037037037037	32.0
2.1.1.72	0.061224489795918366	0.058823529411764705	0.06	51.0
2.1.1.85	1.0	1.0	1.0	1.0
2.1.1.86	0.5555555555555556	1.0	0.7142857142857143	5.0
2.1.3.15	0.2	1.0	0.33333333333333337	2.0
2.2.1.2	0.7	1.0	0.8235294117647058	7.0
2.2.1.6	0.35714285714285715	0.625	0.45454545454545453	8.0
2.3.1.1	0.0	0.0	0.0	80.0
2.3.1.15	0.0	0.0	0.0	1.0
2.3.1.181	0.0	0.0	0.0	0.0
2.3.1.225	0.5	1.0	0.6666666666666666	1.0
2.3.1.255	0.0	0.0	0.0	5.0
2.3.1.269	0.0	0.0	0.0	1.0
2.3.1.30	0.75	0.75	0.75	4.0
2.3.1.48	0.3333333333333333	1.0	0.5	1.0
2.3.1.51	0.5	0.5	0.5	2.0
2.3.2.23	1.0	1.0	1.0	2.0
2.3.2.26	0.0	0.0	0.0	3.0
2.3.2.27	0.06666666666666667	0.5	0.11764705882352941	4.0
2.3.2.6	0.0	0.0	0.0	0.0
2.4.1.129	0.76	0.95	0.8444444444444444	20.0
2.4.1.16	1.0	1.0	1.0	2.0
2.4.1.198	0.0	0.0	0.0	1.0
2.4.2.1	0.5714285714285714	1.0	0.7272727272727273	4.0
2.4.2.17	0.5	1.0	0.6666666666666666	3.0
2.4.2.31	1.0	1.0	1.0	2.0
2.4.2.7	0.375	0.6	0.4615384615384615	5.0
2.4.2.9	0.11764705882352941	0.15384615384615385	0.13333333333333333	13.0
2.5.1.141	0.5	0.5	0.5	2.0
2.5.1.145	0.7857142857142857	0.9166666666666666	0.8461538461538461	12.0
2.5.1.16	0.3333333333333333	1.0	0.5	1.0
2.5.1.18	0.6666666666666666	1.0	0.8	2.0
2.5.1.19	0.9	1.0	0.9473684210526316	9.0
2.5.1.32	0.0	0.0	0.0	1.0
2.5.1.75	1.0	0.6666666666666666	0.8	3.0
2.5.1.78	0.058823529411764705	0.8571428571428571	0.11009174311926605	7.0
2.5.1.87	0.5	0.3333333333333333	0.4	3.0
2.6.1.1	1.0	1.0	1.0	4.0
2.7.1.107	0.0	0.0	0.0	4.0
2.7.1.130	0.0	0.0	0.0	1.0
2.7.1.148	1.0	1.0	1.0	3.0
2.7.1.191	0.5	1.0	0.6666666666666666	1.0
2.7.1.23	0.18181818181818182	1.0	0.3076923076923077	2.0
2.7.1.24	0.16666666666666666	1.0	0.2857142857142857	1.0
2.7.1.33	0.0	0.0	0.0	38.0
2.7.1.40	0.0	0.0	0.0	1.0
2.7.1.71	0.17391304347826086	0.07547169811320754	0.10526315789473685	53.0
2.7.1.90	0.3333333333333333	0.6	0.42857142857142855	5.0
2.7.10.2	0.0	0.0	0.0	1.0
2.7.11.1	0.7142857142857143	0.7558139534883721	0.7344632768361582	86.0
2.7.11.22	0.0	0.0	0.0	1.0
2.7.11.24	0.0	0.0	0.0	0.0
2.7.12.1	0.16666666666666666	0.3333333333333333	0.2222222222222222	3.0
2.7.12.2	1.0	0.5	0.6666666666666666	2.0
2.7.13.3	0.6355140186915887	0.8292682926829268	0.7195767195767195	82.0
2.7.2.4	1.0	1.0	1.0	15.0
2.7.2.8	0.0	0.0	0.0	1.0
2.7.4.16	1.0	1.0	1.0	2.0
2.7.4.3	0.5	0.09090909090909091	0.15384615384615385	11.0
2.7.4.6	0.0	0.0	0.0	1.0
2.7.4.9	0.0	0.0	0.0	1.0
2.7.6.1	0.15384615384615385	0.5	0.23529411764705882	4.0
2.7.6.5	0.9629629629629629	0.7647058823529411	0.8524590163934426	34.0
2.7.7.1	0.8	0.8333333333333334	0.816326530612245	24.0
2.7.7.101	0.9166666666666666	0.8461538461538461	0.8799999999999999	13.0
2.7.7.18	0.25	1.0	0.4	1.0
2.7.7.41	0.16666666666666666	1.0	0.2857142857142857	1.0
2.7.7.6	0.46206896551724136	0.7976190476190477	0.5851528384279475	168.0
2.7.7.65	0.4782608695652174	0.6875	0.5641025641025642	16.0
2.7.7.7	0.5074626865671642	0.3300970873786408	0.4	103.0
2.7.7.72	0.5	1.0	0.6666666666666666	1.0
2.7.7.77	0.3333333333333333	1.0	0.5	1.0
2.7.7.85	0.0	0.0	0.0	2.0
2.7.7.n1	0.9714285714285714	0.8360655737704918	0.8986784140969164	122.0
2.7.8.26	0.8	1.0	0.888888888888889	4.0
2.7.8.7	1.0	1.0	1.0	1.0
2.8.1.1	0.975609756097561	0.9302325581395349	0.9523809523809524	43.0
3.1.1.1	0.0	0.0	0.0	2.0
3.1.1.29	0.8292682926829268	1.0	0.9066666666666667	34.0
3.1.1.3	0.5	1.0	0.6666666666666666	4.0
3.1.1.32	0.6666666666666666	1.0	0.8	6.0
3.1.1.5	0.0	0.0	0.0	42.0
3.1.1.96	0.0	0.0	0.0	1.0
3.1.11.6	0.7272727272727273	0.7272727272727273	0.7272727272727273	11.0
3.1.13.1	1.0	0.5	0.6666666666666666	2.0
3.1.21.10	0.7	1.0	0.8235294117647058	7.0
3.1.21.2	0.25	0.5	0.3333333333333333	2.0
3.1.21.4	0.4084507042253521	0.8055555555555556	0.5420560747663551	36.0
3.1.26.11	0.0	0.0	0.0	2.0
3.1.26.3	0.4	1.0	0.5714285714285715	2.0
3.1.26.4	0.6571428571428571	0.92	0.7666666666666667	25.0
3.1.26.5	1.0	0.9473684210526315	0.972972972972973	19.0
3.1.3.1	0.6666666666666666	1.0	0.8	2.0
3.1.3.11	0.0	0.0	0.0	4.0
3.1.3.16	0.6666666666666666	0.5714285714285714	0.6153846153846153	7.0
3.1.3.2	0.0	0.0	0.0	1.0
3.1.3.23	1.0	0.6451612903225806	0.7843137254901961	31.0
3.1.3.27	0.0	0.0	0.0	1.0
3.1.3.3	0.41025641025641024	0.6153846153846154	0.4923076923076924	26.0
3.1.3.4	0.0	0.0	0.0	2.0
3.1.3.48	0.3333333333333333	0.3333333333333333	0.3333333333333333	3.0
3.1.3.5	0.0	0.0	0.0	23.0
3.1.4.17	0.0	0.0	0.0	2.0
3.1.4.52	0.8421052631578947	0.7619047619047619	0.8	42.0
3.1.4.53	0.0	0.0	0.0	2.0
3.2.1.1	0.0	0.0	0.0	5.0
3.2.1.14	0.5	1.0	0.6666666666666666	1.0
3.2.1.17	0.18518518518518517	0.7142857142857143	0.2941176470588235	7.0
3.2.1.20	0.0	0.0	0.0	2.0
3.2.1.21	0.0	0.0	0.0	2.0
3.2.1.22	0.0	0.0	0.0	1.0
3.2.1.23	0.0	0.0	0.0	2.0
3.2.1.3	0.0	0.0	0.0	1.0
3.2.1.37	0.0	0.0	0.0	2.0
3.2.1.39	1.0	0.8	0.888888888888889	5.0
3.2.1.4	0.3333333333333333	0.16666666666666666	0.2222222222222222	6.0
3.2.1.52	0.0	0.0	0.0	1.0
3.2.1.55	0.0	0.0	0.0	3.0
3.2.1.8	0.0	0.0	0.0	2.0
3.2.1.91	0.5	0.75	0.6	4.0
3.2.1.96	0.0	0.0	0.0	1.0
3.2.2.21	0.2857142857142857	1.0	0.4444444444444445	4.0
3.2.2.27	0.0	0.0	0.0	3.0
3.2.2.31	1.0	0.05555555555555555	0.10526315789473684	18.0
3.2.2.6	0.0	0.0	0.0	1.0
3.4.11.1	0.5	0.5	0.5	2.0
3.4.11.9	0.3333333333333333	0.5	0.4	2.0
3.4.16.4	0.8571428571428571	1.0	0.923076923076923	6.0
3.4.19.12	0.2857142857142857	0.007518796992481203	0.014652014652014652	266.0
3.4.21.107	0.16666666666666666	0.4	0.23529411764705882	5.0
3.4.21.53	0.1111111111111111	0.3333333333333333	0.16666666666666666	6.0
3.4.21.89	1.0	1.0	1.0	3.0
3.4.21.92	0.36363636363636365	0.3333333333333333	0.34782608695652173	12.0
3.4.23.36	1.0	1.0	1.0	1.0
3.4.25.1	0.4	0.4	0.4000000000000001	5.0
3.5.1.104	1.0	0.6666666666666666	0.8	3.0
3.5.1.2	0.14285714285714285	1.0	0.25	1.0
3.5.1.28	0.9607843137254902	0.6533333333333333	0.7777777777777777	75.0
3.5.1.4	0.0	0.0	0.0	73.0
3.5.1.98	0.0	0.0	0.0	1.0
3.5.2.6	0.0	0.0	0.0	7.0
3.5.2.9	0.043478260869565216	0.14285714285714285	0.06666666666666667	7.0
3.5.4.16	0.0	0.0	0.0	2.0
3.6.1.1	0.0	0.0	0.0	1.0
3.6.1.23	0.3333333333333333	1.0	0.5	1.0
3.6.1.27	1.0	0.6153846153846154	0.761904761904762	13.0
3.6.1.31	1.0	1.0	1.0	1.0
3.6.1.55	0.9230769230769231	0.8888888888888888	0.9056603773584906	27.0
3.6.1.7	0.75	1.0	0.8571428571428571	3.0
3.6.1.9	0.0	0.0	0.0	2.0
3.6.4.10	0.0	0.0	0.0	1.0
3.6.4.12	0.34615384615384615	0.5	0.40909090909090906	18.0
3.6.4.13	0.9891304347826086	0.7982456140350878	0.883495145631068	114.0
3.6.5.2	0.0	0.0	0.0	1.0
4.1.1.19	0.9166666666666666	0.6111111111111112	0.7333333333333334	18.0
4.1.1.22	0.0	0.0	0.0	1.0
4.1.1.65	1.0	0.9583333333333334	0.9787234042553191	24.0
4.1.2.13	0.07692307692307693	0.14285714285714285	0.1	7.0
4.1.2.50	0.5714285714285714	1.0	0.7272727272727273	4.0
4.1.3.1	0.9166666666666666	0.4782608695652174	0.6285714285714286	23.0
4.1.3.17	0.6666666666666666	1.0	0.8	2.0
4.1.3.27	0.0	0.0	0.0	3.0
4.1.3.40	1.0	1.0	1.0	3.0
4.2.1.1	0.3235294117647059	0.7857142857142857	0.45833333333333326	14.0
4.2.1.10	0.0	0.0	0.0	7.0
4.2.1.113	0.6666666666666666	0.8	0.7272727272727272	5.0
4.2.1.19	0.25	1.0	0.4	1.0
4.2.1.2	0.0	0.0	0.0	24.0
4.2.1.3	0.7037037037037037	0.5588235294117647	0.6229508196721312	34.0
4.2.1.75	1.0	1.0	1.0	1.0
4.2.1.96	1.0	1.0	1.0	1.0
4.2.2.n1	0.3333333333333333	1.0	0.5	4.0
4.2.99.18	0.0	0.0	0.0	6.0
4.3.99.3	0.2	1.0	0.33333333333333337	1.0
4.6.1.1	0.0	0.0	0.0	1.0
4.6.1.17	0.0	0.0	0.0	4.0
4.99.1.3	0.0	0.0	0.0	2.0
5.1.1.1	0.0	0.0	0.0	1.0
5.1.1.3	0.4	0.09090909090909091	0.14814814814814814	44.0
5.1.3.3	0.4	1.0	0.5714285714285715	2.0
5.1.99.6	0.5	1.0	0.6666666666666666	1.0
5.2.1.8	0.7954545454545454	0.9859154929577465	0.8805031446540881	71.0
5.3.1.1	0.2857142857142857	1.0	0.4444444444444445	2.0
5.3.1.16	0.0	0.0	0.0	5.0
5.3.1.24	0.0	0.0	0.0	5.0
5.3.1.6	0.0	0.0	0.0	1.0
5.4.99.25	0.8095238095238095	0.9444444444444444	0.8717948717948718	18.0
5.4.99.27	0.8333333333333334	1.0	0.9090909090909091	5.0
5.4.99.5	0.0	0.0	0.0	4.0
5.6.1.1	0.0	0.0	0.0	0.0
5.6.2.1	0.7733333333333333	0.7073170731707317	0.7388535031847134	82.0
5.6.2.2	0.0	0.0	0.0	1.0
6.1.1.1	1.0	0.2	0.33333333333333337	5.0
6.1.1.10	0.0	0.0	0.0	2.0
6.1.1.16	0.2222222222222222	0.3333333333333333	0.26666666666666666	6.0
6.1.1.17	0.8666666666666667	0.6190476190476191	0.7222222222222222	21.0
6.1.1.20	0.25	1.0	0.4	1.0
6.1.1.6	0.1	1.0	0.18181818181818182	1.0
6.2.1.3	0.7931034482758621	0.92	0.851851851851852	25.0
6.3.2.2	0.0	0.0	0.0	1.0
6.3.2.4	0.0	0.0	0.0	1.0
6.3.2.6	0.0	0.0	0.0	117.0
6.3.2.9	0.3333333333333333	1.0	0.5	1.0
6.3.4.19	0.25	1.0	0.4	3.0
6.3.5.3	1.0	1.0	1.0	12.0
6.3.5.4	0.4444444444444444	1.0	0.6153846153846153	4.0
6.5.1.1	1.0	0.16666666666666666	0.2857142857142857	6.0
7.1.1.2	0.22807017543859648	0.3333333333333333	0.2708333333333333	39.0
7.1.1.7	0.9552238805970149	0.9846153846153847	0.9696969696969696	65.0
7.1.1.8	0.0	0.0	0.0	26.0
7.1.1.9	0.3333333333333333	1.0	0.5	2.0
7.1.2.2	0.43478260869565216	0.8333333333333334	0.5714285714285714	12.0
7.2.1.1	0.0	0.0	0.0	1.0
7.2.2.10	0.34615384615384615	0.9	0.5	10.0
7.6.2.11	0.42857142857142855	0.5	0.4615384615384615	12.0
accuracy	0.5171184022824536	0.5171184022824536	0.5171184022824536	0.5171184022824536
macro avg	0.4081479963206654	0.5145814490508375	0.4150393667887877	4206.0
weighted avg	0.5796120626529622	0.5171184022824536	0.49783043943252736	4206.0
