# Supplementary material for: Genomic language model predicts protein co-regulation and function
Source: Nat Commun. 2024 Apr 3;15:2880. doi: 10.1038/s41467-024-46947-9 (PMC10991518; doi:10.1038/s41467-024-46947-9)
Supplement: Supplementary file 4 — Source Data [file 41467_2024_46947_MOESM4_ESM.zip › Source_data/Figure3ABC_source_data/plm_ec_rep4.tsv]

	precision	recall	f1-score	support
1.1.1.1	0.16	0.8	0.26666666666666666	15.0
1.1.1.169	1.0	1.0	1.0	1.0
1.1.1.42	0.13793103448275862	0.057971014492753624	0.08163265306122448	69.0
1.1.1.94	0.0	0.0	0.0	1.0
1.11.1.24	0.75	1.0	0.8571428571428571	3.0
1.11.1.9	0.0	0.0	0.0	1.0
1.12.1.3	0.16666666666666666	1.0	0.2857142857142857	1.0
1.12.98.3	0.0	0.0	0.0	2.0
1.13.11.24	0.0	0.0	0.0	1.0
1.14.13.244	0.0	0.0	0.0	1.0
1.14.14.18	1.0	1.0	1.0	2.0
1.15.1.1	0.3333333333333333	0.5	0.4	2.0
1.16.1.9	0.0	0.0	0.0	27.0
1.16.3.1	1.0	1.0	1.0	7.0
1.17.1.9	1.0	0.07954545454545454	0.14736842105263157	176.0
1.17.4.1	0.9943181818181818	0.9749303621169917	0.9845288326300984	359.0
1.17.99.6	0.95	0.8878504672897196	0.9178743961352657	107.0
1.18.1.2	0.3333333333333333	0.5	0.4	8.0
1.2.1.3	0.0	0.0	0.0	1.0
1.2.1.58	1.0	1.0	1.0	4.0
1.2.4.1	0.6153846153846154	1.0	0.761904761904762	8.0
1.3.1.98	1.0	1.0	1.0	3.0
1.5.1.2	0.0	0.0	0.0	2.0
1.5.1.3	1.0	1.0	1.0	2.0
1.5.3.1	1.0	0.8333333333333334	0.9090909090909091	6.0
1.6.5.2	0.0	0.0	0.0	223.0
1.6.5.9	0.7894736842105263	0.9375	0.8571428571428572	16.0
1.7.1.13	0.8928571428571429	0.8928571428571429	0.8928571428571429	28.0
1.7.1.17	0.04035874439461883	0.8181818181818182	0.07692307692307693	11.0
1.7.5.1	0.0	0.0	0.0	6.0
1.8.4.12	0.0	0.0	0.0	0.0
2.1.1.113	0.16071428571428573	0.6	0.25352112676056343	15.0
2.1.1.148	0.9444444444444444	0.9444444444444444	0.9444444444444444	18.0
2.1.1.177	0.875	0.6363636363636364	0.7368421052631579	11.0
2.1.1.182	0.18181818181818182	1.0	0.3076923076923077	2.0
2.1.1.242	1.0	0.8571428571428571	0.923076923076923	14.0
2.1.1.33	0.5	0.75	0.6	4.0
2.1.1.37	0.9285714285714286	0.8125	0.8666666666666666	16.0
2.1.1.63	0.9047619047619048	0.59375	0.7169811320754718	32.0
2.1.1.72	0.04	0.0392156862745098	0.0396039603960396	51.0
2.1.1.85	1.0	1.0	1.0	1.0
2.1.1.86	0.5555555555555556	1.0	0.7142857142857143	5.0
2.1.3.15	0.2857142857142857	1.0	0.4444444444444445	2.0
2.2.1.2	0.7	1.0	0.8235294117647058	7.0
2.2.1.6	0.2727272727272727	0.375	0.3157894736842105	8.0
2.3.1.1	0.0	0.0	0.0	80.0
2.3.1.15	0.0	0.0	0.0	1.0
2.3.1.181	0.0	0.0	0.0	0.0
2.3.1.225	1.0	1.0	1.0	1.0
2.3.1.255	0.0	0.0	0.0	5.0
2.3.1.269	0.0	0.0	0.0	1.0
2.3.1.30	0.75	0.75	0.75	4.0
2.3.1.48	0.5	1.0	0.6666666666666666	1.0
2.3.1.51	0.5	0.5	0.5	2.0
2.3.2.23	1.0	0.5	0.6666666666666666	2.0
2.3.2.26	0.0	0.0	0.0	3.0
2.3.2.27	0.08	0.5	0.13793103448275865	4.0
2.3.2.6	0.0	0.0	0.0	0.0
2.4.1.129	0.7916666666666666	0.95	0.8636363636363635	20.0
2.4.1.16	0.0	0.0	0.0	2.0
2.4.1.198	0.0	0.0	0.0	1.0
2.4.2.1	1.0	1.0	1.0	4.0
2.4.2.17	0.6	1.0	0.7499999999999999	3.0
2.4.2.31	1.0	1.0	1.0	2.0
2.4.2.7	0.3333333333333333	0.6	0.42857142857142855	5.0
2.4.2.9	0.15384615384615385	0.15384615384615385	0.15384615384615385	13.0
2.5.1.141	0.5	0.5	0.5	2.0
2.5.1.145	0.7857142857142857	0.9166666666666666	0.8461538461538461	12.0
2.5.1.16	0.3333333333333333	1.0	0.5	1.0
2.5.1.18	0.5	1.0	0.6666666666666666	2.0
2.5.1.19	0.75	1.0	0.8571428571428571	9.0
2.5.1.32	0.0	0.0	0.0	1.0
2.5.1.75	1.0	0.6666666666666666	0.8	3.0
2.5.1.78	0.056074766355140186	0.8571428571428571	0.10526315789473684	7.0
2.5.1.87	0.5	0.3333333333333333	0.4	3.0
2.6.1.1	0.6666666666666666	1.0	0.8	4.0
2.7.1.107	0.0	0.0	0.0	4.0
2.7.1.130	0.0	0.0	0.0	1.0
2.7.1.148	0.6666666666666666	0.6666666666666666	0.6666666666666666	3.0
2.7.1.191	0.5	1.0	0.6666666666666666	1.0
2.7.1.23	0.2	1.0	0.33333333333333337	2.0
2.7.1.24	0.1	1.0	0.18181818181818182	1.0
2.7.1.33	0.0	0.0	0.0	38.0
2.7.1.40	0.0	0.0	0.0	1.0
2.7.1.71	0.29411764705882354	0.09433962264150944	0.14285714285714288	53.0
2.7.1.90	0.375	0.6	0.4615384615384615	5.0
2.7.10.2	0.0	0.0	0.0	1.0
2.7.11.1	0.6666666666666666	0.6976744186046512	0.6818181818181818	86.0
2.7.11.22	0.0	0.0	0.0	1.0
2.7.11.24	0.0	0.0	0.0	0.0
2.7.12.1	0.16666666666666666	0.3333333333333333	0.2222222222222222	3.0
2.7.12.2	1.0	0.5	0.6666666666666666	2.0
2.7.13.3	0.7111111111111111	0.7804878048780488	0.7441860465116279	82.0
2.7.2.4	0.9375	1.0	0.967741935483871	15.0
2.7.2.8	0.0	0.0	0.0	1.0
2.7.4.16	1.0	1.0	1.0	2.0
2.7.4.3	0.3333333333333333	0.09090909090909091	0.14285714285714288	11.0
2.7.4.6	0.0	0.0	0.0	1.0
2.7.4.9	0.0	0.0	0.0	1.0
2.7.6.1	0.2	0.5	0.28571428571428575	4.0
2.7.6.5	0.9629629629629629	0.7647058823529411	0.8524590163934426	34.0
2.7.7.1	0.8571428571428571	1.0	0.923076923076923	24.0
2.7.7.101	1.0	0.7692307692307693	0.8695652173913044	13.0
2.7.7.18	1.0	1.0	1.0	1.0
2.7.7.41	0.047619047619047616	1.0	0.0909090909090909	1.0
2.7.7.6	0.4904214559386973	0.7619047619047619	0.5967365967365967	168.0
2.7.7.65	0.7142857142857143	0.625	0.6666666666666666	16.0
2.7.7.7	0.6578947368421053	0.24271844660194175	0.3546099290780142	103.0
2.7.7.72	0.5	1.0	0.6666666666666666	1.0
2.7.7.77	0.25	1.0	0.4	1.0
2.7.7.85	0.0	0.0	0.0	2.0
2.7.7.n1	0.9716981132075472	0.8442622950819673	0.9035087719298246	122.0
2.7.8.26	0.8	1.0	0.888888888888889	4.0
2.7.8.7	1.0	1.0	1.0	1.0
2.8.1.1	0.9090909090909091	0.9302325581395349	0.9195402298850575	43.0
3.1.1.1	0.0	0.0	0.0	2.0
3.1.1.29	0.7727272727272727	1.0	0.8717948717948718	34.0
3.1.1.3	0.5	1.0	0.6666666666666666	4.0
3.1.1.32	1.0	1.0	1.0	6.0
3.1.1.5	0.0	0.0	0.0	42.0
3.1.1.96	0.0	0.0	0.0	1.0
3.1.11.6	0.5	0.7272727272727273	0.5925925925925926	11.0
3.1.13.1	1.0	0.5	0.6666666666666666	2.0
3.1.21.10	0.4666666666666667	1.0	0.6363636363636364	7.0
3.1.21.2	0.0	0.0	0.0	2.0
3.1.21.4	0.34523809523809523	0.8055555555555556	0.48333333333333345	36.0
3.1.26.11	0.0	0.0	0.0	2.0
3.1.26.3	0.4	1.0	0.5714285714285715	2.0
3.1.26.4	0.6052631578947368	0.92	0.7301587301587301	25.0
3.1.26.5	1.0	0.9473684210526315	0.972972972972973	19.0
3.1.3.1	0.6666666666666666	1.0	0.8	2.0
3.1.3.11	0.0	0.0	0.0	4.0
3.1.3.16	0.6666666666666666	0.5714285714285714	0.6153846153846153	7.0
3.1.3.2	0.0	0.0	0.0	1.0
3.1.3.23	0.9411764705882353	0.5161290322580645	0.6666666666666666	31.0
3.1.3.27	0.0	0.0	0.0	1.0
3.1.3.3	0.3333333333333333	0.46153846153846156	0.3870967741935484	26.0
3.1.3.4	0.0	0.0	0.0	2.0
3.1.3.48	0.3333333333333333	0.3333333333333333	0.3333333333333333	3.0
3.1.3.5	0.0	0.0	0.0	23.0
3.1.4.17	0.0	0.0	0.0	2.0
3.1.4.52	0.7872340425531915	0.8809523809523809	0.8314606741573034	42.0
3.1.4.53	0.0	0.0	0.0	2.0
3.2.1.1	0.0	0.0	0.0	5.0
3.2.1.14	0.5	1.0	0.6666666666666666	1.0
3.2.1.17	0.09433962264150944	0.7142857142857143	0.16666666666666669	7.0
3.2.1.20	0.0	0.0	0.0	2.0
3.2.1.21	0.0	0.0	0.0	2.0
3.2.1.22	0.0	0.0	0.0	1.0
3.2.1.23	0.0	0.0	0.0	2.0
3.2.1.3	0.0	0.0	0.0	1.0
3.2.1.37	0.0	0.0	0.0	2.0
3.2.1.39	1.0	0.8	0.888888888888889	5.0
3.2.1.4	0.3333333333333333	0.16666666666666666	0.2222222222222222	6.0
3.2.1.52	0.0	0.0	0.0	1.0
3.2.1.55	0.0	0.0	0.0	3.0
3.2.1.8	0.0	0.0	0.0	2.0
3.2.1.91	0.6	0.75	0.6666666666666665	4.0
3.2.1.96	0.0	0.0	0.0	1.0
3.2.2.21	0.26666666666666666	1.0	0.4210526315789474	4.0
3.2.2.27	0.0	0.0	0.0	3.0
3.2.2.31	1.0	0.05555555555555555	0.10526315789473684	18.0
3.2.2.6	0.0	0.0	0.0	1.0
3.4.11.1	0.5	0.5	0.5	2.0
3.4.11.9	0.3333333333333333	0.5	0.4	2.0
3.4.16.4	0.8571428571428571	1.0	0.923076923076923	6.0
3.4.19.12	0.5	0.011278195488721804	0.022058823529411766	266.0
3.4.21.107	0.18181818181818182	0.4	0.25000000000000006	5.0
3.4.21.53	0.09523809523809523	0.3333333333333333	0.14814814814814814	6.0
3.4.21.89	1.0	1.0	1.0	3.0
3.4.21.92	0.25	0.4166666666666667	0.3125	12.0
3.4.23.36	1.0	1.0	1.0	1.0
3.4.25.1	0.6666666666666666	0.4	0.5	5.0
3.5.1.104	1.0	0.6666666666666666	0.8	3.0
3.5.1.2	0.1111111111111111	1.0	0.19999999999999998	1.0
3.5.1.28	0.9574468085106383	0.6	0.7377049180327869	75.0
3.5.1.4	0.0	0.0	0.0	73.0
3.5.1.98	0.0	0.0	0.0	1.0
3.5.2.6	0.0	0.0	0.0	7.0
3.5.2.9	0.1	0.14285714285714285	0.11764705882352941	7.0
3.5.4.16	0.0	0.0	0.0	2.0
3.6.1.1	0.0	0.0	0.0	1.0
3.6.1.23	0.25	1.0	0.4	1.0
3.6.1.27	0.8888888888888888	0.6153846153846154	0.7272727272727274	13.0
3.6.1.31	0.25	1.0	0.4	1.0
3.6.1.55	0.96	0.8888888888888888	0.923076923076923	27.0
3.6.1.7	0.75	1.0	0.8571428571428571	3.0
3.6.1.9	0.0	0.0	0.0	2.0
3.6.4.10	0.0	0.0	0.0	1.0
3.6.4.12	0.2222222222222222	0.4444444444444444	0.2962962962962963	18.0
3.6.4.13	0.9787234042553191	0.8070175438596491	0.8846153846153846	114.0
3.6.5.2	0.0	0.0	0.0	1.0
4.1.1.19	0.8181818181818182	0.5	0.6206896551724137	18.0
4.1.1.22	0.0	0.0	0.0	1.0
4.1.1.65	1.0	0.9583333333333334	0.9787234042553191	24.0
4.1.2.13	0.07142857142857142	0.14285714285714285	0.09523809523809523	7.0
4.1.2.50	1.0	1.0	1.0	4.0
4.1.3.1	0.9166666666666666	0.4782608695652174	0.6285714285714286	23.0
4.1.3.17	0.6666666666666666	1.0	0.8	2.0
4.1.3.27	0.0	0.0	0.0	3.0
4.1.3.40	1.0	1.0	1.0	3.0
4.2.1.1	0.2682926829268293	0.7857142857142857	0.39999999999999997	14.0
4.2.1.10	0.0	0.0	0.0	7.0
4.2.1.113	0.4444444444444444	0.8	0.5714285714285714	5.0
4.2.1.19	0.0	0.0	0.0	1.0
4.2.1.2	0.0	0.0	0.0	24.0
4.2.1.3	0.8636363636363636	0.5588235294117647	0.6785714285714287	34.0
4.2.1.75	0.5	1.0	0.6666666666666666	1.0
4.2.1.96	0.5	1.0	0.6666666666666666	1.0
4.2.2.n1	0.23529411764705882	1.0	0.38095238095238093	4.0
4.2.99.18	0.0	0.0	0.0	6.0
4.3.99.3	0.2	1.0	0.33333333333333337	1.0
4.6.1.1	0.0	0.0	0.0	1.0
4.6.1.17	0.0	0.0	0.0	4.0
4.99.1.3	0.0	0.0	0.0	2.0
5.1.1.1	0.0	0.0	0.0	1.0
5.1.1.3	0.25	0.022727272727272728	0.04166666666666667	44.0
5.1.3.3	0.25	1.0	0.4	2.0
5.1.99.6	0.3333333333333333	1.0	0.5	1.0
5.2.1.8	0.8433734939759037	0.9859154929577465	0.9090909090909092	71.0
5.3.1.1	0.3333333333333333	1.0	0.5	2.0
5.3.1.16	0.0	0.0	0.0	5.0
5.3.1.24	0.0	0.0	0.0	5.0
5.3.1.6	0.0	0.0	0.0	1.0
5.4.99.25	0.7391304347826086	0.9444444444444444	0.8292682926829269	18.0
5.4.99.27	1.0	1.0	1.0	5.0
5.4.99.5	0.0	0.0	0.0	4.0
5.6.1.1	0.0	0.0	0.0	0.0
5.6.2.1	0.803030303030303	0.6463414634146342	0.7162162162162163	82.0
5.6.2.2	0.0	0.0	0.0	1.0
6.1.1.1	1.0	0.2	0.33333333333333337	5.0
6.1.1.10	0.0	0.0	0.0	2.0
6.1.1.16	0.2	0.3333333333333333	0.25	6.0
6.1.1.17	0.8666666666666667	0.6190476190476191	0.7222222222222222	21.0
6.1.1.20	0.3333333333333333	1.0	0.5	1.0
6.1.1.6	0.1111111111111111	1.0	0.19999999999999998	1.0
6.2.1.3	0.71875	0.92	0.8070175438596492	25.0
6.3.2.2	0.0	0.0	0.0	1.0
6.3.2.4	0.0	0.0	0.0	1.0
6.3.2.6	0.0	0.0	0.0	117.0
6.3.2.9	0.3333333333333333	1.0	0.5	1.0
6.3.4.19	0.2	1.0	0.33333333333333337	3.0
6.3.5.3	1.0	1.0	1.0	12.0
6.3.5.4	0.4444444444444444	1.0	0.6153846153846153	4.0
6.5.1.1	1.0	0.16666666666666666	0.2857142857142857	6.0
7.1.1.2	0.24444444444444444	0.28205128205128205	0.2619047619047619	39.0
7.1.1.7	0.9701492537313433	1.0	0.9848484848484849	65.0
7.1.1.8	0.0	0.0	0.0	26.0
7.1.1.9	0.25	1.0	0.4	2.0
7.1.2.2	0.3548387096774194	0.9166666666666666	0.5116279069767442	12.0
7.2.1.1	0.0	0.0	0.0	1.0
7.2.2.10	0.3103448275862069	0.9	0.4615384615384615	10.0
7.6.2.11	0.47058823529411764	0.6666666666666666	0.5517241379310345	12.0
accuracy	0.5061816452686638	0.5061816452686638	0.5061816452686638	0.5061816452686638
macro avg	0.39697956789514055	0.49811929459048	0.3992632577599002	4206.0
weighted avg	0.5777641997701571	0.5061816452686638	0.4893124859625018	4206.0
