# Supplementary material for: Genomic language model predicts protein co-regulation and function
Source: Nat Commun. 2024 Apr 3;15:2880. doi: 10.1038/s41467-024-46947-9 (PMC10991518; doi:10.1038/s41467-024-46947-9)
Supplement: Supplementary file 4 — Source Data [file 41467_2024_46947_MOESM4_ESM.zip › Source_data/Figure3ABC_source_data/plm_ec_rep5.tsv]

	precision	recall	f1-score	support
1.1.1.1	0.05714285714285714	0.5333333333333333	0.1032258064516129	15.0
1.1.1.169	1.0	1.0	1.0	1.0
1.1.1.42	0.09375	0.043478260869565216	0.0594059405940594	69.0
1.1.1.94	0.0	0.0	0.0	1.0
1.11.1.24	0.75	1.0	0.8571428571428571	3.0
1.11.1.9	0.0	0.0	0.0	1.0
1.12.1.3	0.2	1.0	0.33333333333333337	1.0
1.12.98.3	0.0	0.0	0.0	2.0
1.13.11.24	0.0	0.0	0.0	1.0
1.14.13.244	0.0	0.0	0.0	1.0
1.14.14.18	1.0	0.5	0.6666666666666666	2.0
1.15.1.1	0.3333333333333333	0.5	0.4	2.0
1.16.1.9	0.0	0.0	0.0	27.0
1.16.3.1	1.0	1.0	1.0	7.0
1.17.1.9	0.8333333333333334	0.08522727272727272	0.15463917525773194	176.0
1.17.4.1	0.9915254237288136	0.9777158774373259	0.9845722300140253	359.0
1.17.99.6	1.0	0.8785046728971962	0.9353233830845772	107.0
1.18.1.2	0.75	0.75	0.75	8.0
1.2.1.3	0.0	0.0	0.0	1.0
1.2.1.58	1.0	1.0	1.0	4.0
1.2.4.1	0.42105263157894735	1.0	0.5925925925925926	8.0
1.3.1.98	1.0	1.0	1.0	3.0
1.5.1.2	0.0	0.0	0.0	2.0
1.5.1.3	1.0	1.0	1.0	2.0
1.5.3.1	1.0	0.8333333333333334	0.9090909090909091	6.0
1.6.5.2	0.0	0.0	0.0	223.0
1.6.5.9	0.6818181818181818	0.9375	0.7894736842105263	16.0
1.7.1.13	0.9259259259259259	0.8928571428571429	0.9090909090909091	28.0
1.7.1.17	0.049107142857142856	1.0	0.09361702127659575	11.0
1.7.5.1	0.0	0.0	0.0	6.0
1.8.4.12	0.0	0.0	0.0	0.0
2.1.1.113	0.16071428571428573	0.6	0.25352112676056343	15.0
2.1.1.148	0.9444444444444444	0.9444444444444444	0.9444444444444444	18.0
2.1.1.177	1.0	0.6363636363636364	0.7777777777777778	11.0
2.1.1.182	0.2	1.0	0.33333333333333337	2.0
2.1.1.242	1.0	0.8571428571428571	0.923076923076923	14.0
2.1.1.33	0.4	0.5	0.4444444444444445	4.0
2.1.1.37	0.9285714285714286	0.8125	0.8666666666666666	16.0
2.1.1.63	0.7916666666666666	0.59375	0.6785714285714286	32.0
2.1.1.72	0.06666666666666667	0.058823529411764705	0.0625	51.0
2.1.1.85	1.0	1.0	1.0	1.0
2.1.1.86	0.5555555555555556	1.0	0.7142857142857143	5.0
2.1.3.15	0.5	1.0	0.6666666666666666	2.0
2.2.1.2	0.5833333333333334	1.0	0.7368421052631579	7.0
2.2.1.6	0.0	0.0	0.0	8.0
2.3.1.1	0.0	0.0	0.0	80.0
2.3.1.15	0.0	0.0	0.0	1.0
2.3.1.225	1.0	1.0	1.0	1.0
2.3.1.255	0.0	0.0	0.0	5.0
2.3.1.269	0.0	0.0	0.0	1.0
2.3.1.30	0.75	0.75	0.75	4.0
2.3.1.48	0.5	1.0	0.6666666666666666	1.0
2.3.1.51	0.5	0.5	0.5	2.0
2.3.2.23	1.0	0.5	0.6666666666666666	2.0
2.3.2.26	0.0	0.0	0.0	3.0
2.3.2.27	0.08333333333333333	0.5	0.14285714285714285	4.0
2.3.2.6	0.0	0.0	0.0	0.0
2.4.1.129	0.7916666666666666	0.95	0.8636363636363635	20.0
2.4.1.16	1.0	1.0	1.0	2.0
2.4.1.198	0.0	0.0	0.0	1.0
2.4.2.1	1.0	1.0	1.0	4.0
2.4.2.17	0.375	1.0	0.5454545454545454	3.0
2.4.2.31	1.0	1.0	1.0	2.0
2.4.2.7	0.3333333333333333	0.6	0.42857142857142855	5.0
2.4.2.9	0.10526315789473684	0.15384615384615385	0.125	13.0
2.5.1.141	0.5	0.5	0.5	2.0
2.5.1.145	0.8461538461538461	0.9166666666666666	0.8799999999999999	12.0
2.5.1.16	0.5	1.0	0.6666666666666666	1.0
2.5.1.18	0.6666666666666666	1.0	0.8	2.0
2.5.1.19	0.9	1.0	0.9473684210526316	9.0
2.5.1.32	0.0	0.0	0.0	1.0
2.5.1.75	1.0	0.6666666666666666	0.8	3.0
2.5.1.78	0.056074766355140186	0.8571428571428571	0.10526315789473684	7.0
2.5.1.87	0.25	0.3333333333333333	0.28571428571428575	3.0
2.6.1.1	0.8	1.0	0.888888888888889	4.0
2.7.1.107	0.0	0.0	0.0	4.0
2.7.1.130	0.0	0.0	0.0	1.0
2.7.1.148	1.0	0.6666666666666666	0.8	3.0
2.7.1.191	0.5	1.0	0.6666666666666666	1.0
2.7.1.23	0.18181818181818182	1.0	0.3076923076923077	2.0
2.7.1.24	0.125	1.0	0.2222222222222222	1.0
2.7.1.33	0.0	0.0	0.0	38.0
2.7.1.40	0.0	0.0	0.0	1.0
2.7.1.71	0.2857142857142857	0.07547169811320754	0.11940298507462686	53.0
2.7.1.90	0.5	0.4	0.4444444444444445	5.0
2.7.10.2	0.0	0.0	0.0	1.0
2.7.11.1	0.65625	0.7325581395348837	0.6923076923076923	86.0
2.7.11.22	0.0	0.0	0.0	1.0
2.7.11.24	0.0	0.0	0.0	0.0
2.7.12.1	0.125	0.3333333333333333	0.18181818181818182	3.0
2.7.12.2	1.0	0.5	0.6666666666666666	2.0
2.7.13.3	0.7078651685393258	0.7682926829268293	0.736842105263158	82.0
2.7.2.4	1.0	1.0	1.0	15.0
2.7.2.8	0.0	0.0	0.0	1.0
2.7.4.16	0.6666666666666666	1.0	0.8	2.0
2.7.4.3	0.5	0.09090909090909091	0.15384615384615385	11.0
2.7.4.6	0.0	0.0	0.0	1.0
2.7.4.9	0.0	0.0	0.0	1.0
2.7.6.1	0.2	0.5	0.28571428571428575	4.0
2.7.6.5	0.9629629629629629	0.7647058823529411	0.8524590163934426	34.0
2.7.7.1	0.9166666666666666	0.9166666666666666	0.9166666666666666	24.0
2.7.7.101	0.8461538461538461	0.8461538461538461	0.8461538461538461	13.0
2.7.7.18	0.16666666666666666	1.0	0.2857142857142857	1.0
2.7.7.41	0.034482758620689655	1.0	0.06666666666666667	1.0
2.7.7.6	0.4468864468864469	0.7261904761904762	0.5532879818594104	168.0
2.7.7.65	0.5416666666666666	0.8125	0.65	16.0
2.7.7.7	0.65	0.3786407766990291	0.47852760736196326	103.0
2.7.7.72	0.5	1.0	0.6666666666666666	1.0
2.7.7.77	0.5	1.0	0.6666666666666666	1.0
2.7.7.85	0.0	0.0	0.0	2.0
2.7.7.n1	0.9619047619047619	0.8278688524590164	0.8898678414096917	122.0
2.7.8.26	0.8	1.0	0.888888888888889	4.0
2.7.8.7	1.0	1.0	1.0	1.0
2.8.1.1	0.8333333333333334	0.9302325581395349	0.8791208791208791	43.0
3.1.1.1	0.0	0.0	0.0	2.0
3.1.1.29	0.7727272727272727	1.0	0.8717948717948718	34.0
3.1.1.3	0.5	1.0	0.6666666666666666	4.0
3.1.1.32	1.0	1.0	1.0	6.0
3.1.1.5	0.0	0.0	0.0	42.0
3.1.1.96	0.0	0.0	0.0	1.0
3.1.11.6	0.5333333333333333	0.7272727272727273	0.6153846153846153	11.0
3.1.13.1	1.0	0.5	0.6666666666666666	2.0
3.1.21.10	0.5	1.0	0.6666666666666666	7.0
3.1.21.2	1.0	0.5	0.6666666666666666	2.0
3.1.21.4	0.48333333333333334	0.8055555555555556	0.6041666666666667	36.0
3.1.26.11	0.0	0.0	0.0	2.0
3.1.26.3	0.5	1.0	0.6666666666666666	2.0
3.1.26.4	0.5897435897435898	0.92	0.71875	25.0
3.1.26.5	0.9473684210526315	0.9473684210526315	0.9473684210526315	19.0
3.1.3.1	1.0	1.0	1.0	2.0
3.1.3.11	0.0	0.0	0.0	4.0
3.1.3.16	0.6666666666666666	0.5714285714285714	0.6153846153846153	7.0
3.1.3.2	0.0	0.0	0.0	1.0
3.1.3.23	0.9375	0.4838709677419355	0.6382978723404255	31.0
3.1.3.27	0.0	0.0	0.0	1.0
3.1.3.3	0.4473684210526316	0.6538461538461539	0.53125	26.0
3.1.3.4	0.0	0.0	0.0	2.0
3.1.3.48	0.3333333333333333	0.3333333333333333	0.3333333333333333	3.0
3.1.3.5	0.0	0.0	0.0	23.0
3.1.4.17	0.0	0.0	0.0	2.0
3.1.4.52	0.8888888888888888	0.7619047619047619	0.8205128205128205	42.0
3.1.4.53	0.0	0.0	0.0	2.0
3.2.1.1	0.0	0.0	0.0	5.0
3.2.1.14	0.5	1.0	0.6666666666666666	1.0
3.2.1.17	0.15	0.42857142857142855	0.2222222222222222	7.0
3.2.1.20	0.0	0.0	0.0	2.0
3.2.1.21	0.0	0.0	0.0	2.0
3.2.1.22	0.0	0.0	0.0	1.0
3.2.1.23	0.0	0.0	0.0	2.0
3.2.1.3	0.0	0.0	0.0	1.0
3.2.1.37	0.0	0.0	0.0	2.0
3.2.1.39	1.0	0.8	0.888888888888889	5.0
3.2.1.4	0.16666666666666666	0.16666666666666666	0.16666666666666666	6.0
3.2.1.52	0.0	0.0	0.0	1.0
3.2.1.55	0.0	0.0	0.0	3.0
3.2.1.8	0.0	0.0	0.0	2.0
3.2.1.91	0.5	0.75	0.6	4.0
3.2.1.96	0.0	0.0	0.0	1.0
3.2.2.21	0.2857142857142857	1.0	0.4444444444444445	4.0
3.2.2.27	0.0	0.0	0.0	3.0
3.2.2.31	0.5	0.05555555555555555	0.09999999999999999	18.0
3.2.2.6	0.0	0.0	0.0	1.0
3.4.11.1	0.5	0.5	0.5	2.0
3.4.11.9	0.3333333333333333	0.5	0.4	2.0
3.4.16.4	0.8571428571428571	1.0	0.923076923076923	6.0
3.4.19.12	0.375	0.011278195488721804	0.021897810218978103	266.0
3.4.21.107	0.18181818181818182	0.4	0.25000000000000006	5.0
3.4.21.53	0.17647058823529413	0.5	0.2608695652173913	6.0
3.4.21.89	1.0	1.0	1.0	3.0
3.4.21.92	0.5555555555555556	0.4166666666666667	0.4761904761904762	12.0
3.4.23.36	0.5	1.0	0.6666666666666666	1.0
3.4.25.1	0.16666666666666666	0.2	0.1818181818181818	5.0
3.5.1.104	1.0	0.6666666666666666	0.8	3.0
3.5.1.2	0.2	1.0	0.33333333333333337	1.0
3.5.1.28	0.9552238805970149	0.8533333333333334	0.9014084507042254	75.0
3.5.1.4	0.0	0.0	0.0	73.0
3.5.1.98	0.0	0.0	0.0	1.0
3.5.2.6	0.0	0.0	0.0	7.0
3.5.2.9	0.14285714285714285	0.14285714285714285	0.14285714285714285	7.0
3.5.4.16	0.0	0.0	0.0	2.0
3.6.1.1	0.0	0.0	0.0	1.0
3.6.1.23	0.25	1.0	0.4	1.0
3.6.1.27	1.0	0.6153846153846154	0.761904761904762	13.0
3.6.1.31	0.25	1.0	0.4	1.0
3.6.1.55	0.9230769230769231	0.8888888888888888	0.9056603773584906	27.0
3.6.1.7	0.75	1.0	0.8571428571428571	3.0
3.6.1.9	0.0	0.0	0.0	2.0
3.6.4.10	0.0	0.0	0.0	1.0
3.6.4.12	0.25925925925925924	0.3888888888888889	0.3111111111111111	18.0
3.6.4.13	0.9411764705882353	0.8421052631578947	0.8888888888888888	114.0
3.6.5.2	0.0	0.0	0.0	1.0
4.1.1.19	0.9166666666666666	0.6111111111111112	0.7333333333333334	18.0
4.1.1.22	0.0	0.0	0.0	1.0
4.1.1.65	1.0	0.9583333333333334	0.9787234042553191	24.0
4.1.2.13	0.047619047619047616	0.14285714285714285	0.07142857142857142	7.0
4.1.2.50	1.0	1.0	1.0	4.0
4.1.3.1	1.0	0.391304347826087	0.5625	23.0
4.1.3.17	0.3333333333333333	1.0	0.5	2.0
4.1.3.27	0.0	0.0	0.0	3.0
4.1.3.40	1.0	1.0	1.0	3.0
4.2.1.1	0.2391304347826087	0.7857142857142857	0.36666666666666664	14.0
4.2.1.10	0.0	0.0	0.0	7.0
4.2.1.113	0.36363636363636365	0.8	0.5000000000000001	5.0
4.2.1.19	0.0	0.0	0.0	1.0
4.2.1.2	0.0	0.0	0.0	24.0
4.2.1.3	0.8636363636363636	0.5588235294117647	0.6785714285714287	34.0
4.2.1.75	1.0	1.0	1.0	1.0
4.2.1.96	0.5	1.0	0.6666666666666666	1.0
4.2.2.n1	0.3076923076923077	1.0	0.47058823529411764	4.0
4.2.99.18	0.0	0.0	0.0	6.0
4.3.99.3	0.14285714285714285	1.0	0.25	1.0
4.6.1.1	0.0	0.0	0.0	1.0
4.6.1.17	0.0	0.0	0.0	4.0
4.99.1.3	0.0	0.0	0.0	2.0
5.1.1.1	0.0	0.0	0.0	1.0
5.1.1.3	0.42857142857142855	0.06818181818181818	0.1176470588235294	44.0
5.1.3.3	0.6666666666666666	1.0	0.8	2.0
5.1.99.6	0.5	1.0	0.6666666666666666	1.0
5.2.1.8	0.7954545454545454	0.9859154929577465	0.8805031446540881	71.0
5.3.1.1	0.16666666666666666	0.5	0.25	2.0
5.3.1.16	0.0	0.0	0.0	5.0
5.3.1.24	0.0	0.0	0.0	5.0
5.3.1.6	0.0	0.0	0.0	1.0
5.4.99.25	0.9444444444444444	0.9444444444444444	0.9444444444444444	18.0
5.4.99.27	0.8333333333333334	1.0	0.9090909090909091	5.0
5.4.99.5	0.0	0.0	0.0	4.0
5.6.1.1	0.0	0.0	0.0	0.0
5.6.2.1	0.7794117647058824	0.6463414634146342	0.7066666666666667	82.0
5.6.2.2	0.0	0.0	0.0	1.0
6.1.1.1	1.0	0.2	0.33333333333333337	5.0
6.1.1.10	0.0	0.0	0.0	2.0
6.1.1.16	0.25	0.3333333333333333	0.28571428571428575	6.0
6.1.1.17	0.75	0.5714285714285714	0.6486486486486486	21.0
6.1.1.20	0.25	1.0	0.4	1.0
6.1.1.6	0.1111111111111111	1.0	0.19999999999999998	1.0
6.2.1.3	0.696969696969697	0.92	0.793103448275862	25.0
6.3.2.2	0.0	0.0	0.0	1.0
6.3.2.4	0.0	0.0	0.0	1.0
6.3.2.6	0.0	0.0	0.0	117.0
6.3.2.9	0.3333333333333333	1.0	0.5	1.0
6.3.4.19	0.2727272727272727	1.0	0.42857142857142855	3.0
6.3.5.3	0.9230769230769231	1.0	0.9600000000000001	12.0
6.3.5.4	0.26666666666666666	1.0	0.4210526315789474	4.0
6.5.1.1	0.5	0.16666666666666666	0.25	6.0
7.1.1.2	0.25	0.28205128205128205	0.26506024096385544	39.0
7.1.1.7	0.9027777777777778	1.0	0.9489051094890512	65.0
7.1.1.8	0.0	0.0	0.0	26.0
7.1.1.9	0.2222222222222222	1.0	0.3636363636363636	2.0
7.1.2.2	0.29411764705882354	0.8333333333333334	0.4347826086956522	12.0
7.2.1.1	0.0	0.0	0.0	1.0
7.2.2.10	0.4090909090909091	0.9	0.5625000000000001	10.0
7.6.2.11	0.5	0.5833333333333334	0.5384615384615384	12.0
accuracy	0.511887779362815	0.511887779362815	0.511887779362815	0.511887779362815
macro avg	0.4010552005373801	0.49979142064396864	0.40519813062923027	4206.0
weighted avg	0.5595706769622998	0.511887779362815	0.49375102709426194	4206.0
